# Supplementary material for: Pax3 cooperates with Ldb1 to direct local chromosome architecture during myogenic lineage specification
Source: Nat Commun. 2019 May 24;10:2316. doi: 10.1038/s41467-019-10318-6 (PMC6534668; doi:10.1038/s41467-019-10318-6)
Supplement: Supplementary file 4 — Supplementary Data 1 [file 41467_2019_10318_MOESM4_ESM.xlsx]

## Sheet: 1-day PAX3
	chr1	s1	e1	chr2	s2	e2	cc	P.Value_Bias	Q.Value_Bias	bin1_low	bin1_high	bin2_low	bin2_high	sumCC	StrongConn
3	chr1	85250000	85260000	chr1	85620000	85630000	15	2.92107e-09	3.16694e-05	85240000	85300000	85580000	85630000	577	0.633333
8	chr1	155030000	155040000	chr1	155240000	155250000	14	7.06472e-07	0.00266236	155010000	155060000	155210000	155250000	160	0.45
10	chr1	133180000	133190000	chr1	133300000	133310000	29	7.01321e-19	1.18632e-13	133150000	133190000	133300000	133320000	118	0.75
11	chr1	133150000	133160000	chr1	133300000	133310000	14	1.28327e-07	0.000695642	133150000	133190000	133300000	133320000	118	0.75
14	chr1	85110000	85120000	chr1	85270000	85280000	15	2.50356e-06	0.00698803	85080000	85120000	85250000	85280000	86	0.416667
16	chr1	173840000	173850000	chr1	173980000	173990000	26	7.08935e-18	9.1765e-13	173840000	173860000	173970000	174000000	72	0.666667
18	chr1	133730000	133740000	chr1	133890000	133900000	19	1.11389e-11	2.78672e-07	133720000	133750000	133890000	133920000	63	0.444444
22	chr1	151070000	151080000	chr1	151350000	151360000	18	7.35268e-13	2.54534e-08	151070000	151090000	151330000	151360000	59	0.666667
25	chr1	184260000	184270000	chr1	184740000	184750000	17	1.65412e-12	5.26126e-08	184260000	184280000	184730000	184760000	42	0.5
26	chr1	72870000	72880000	chr1	73270000	73280000	16	3.91935e-11	8.30448e-07	72870000	72890000	73260000	73280000	41	0.75
29	chr1	75330000	75340000	chr1	75460000	75470000	14	1.02517e-06	0.00355221	75330000	75350000	75460000	75480000	42	0.75
31	chr1	184450000	184460000	chr1	184740000	184750000	14	1.78965e-08	0.000141402	184430000	184460000	184740000	184770000	38	0.333333
33	chr1	171120000	171130000	chr1	171210000	171220000	20	1.13454e-09	1.42759e-05	171110000	171130000	171210000	171240000	51	0.5
34	chr1	162000000	162010000	chr1	162310000	162320000	24	1.87713e-18	2.76658e-13	161980000	162010000	162310000	162320000	47	1
35	chr1	88420000	88430000	chr1	88700000	88710000	14	2.26264e-08	0.000170278	88410000	88430000	88700000	88720000	40	0.75
37	chr1	180260000	180270000	chr1	180400000	180410000	16	1.63727e-09	1.94353e-05	180260000	180280000	180390000	180410000	44	0.75
40	chr1	85330000	85340000	chr1	85590000	85600000	17	4.01622e-09	4.13732e-05	85330000	85350000	85580000	85600000	47	0.75
41	chr1	182980000	182990000	chr1	183240000	183250000	15	8.6723e-10	1.14546e-05	182980000	182990000	183230000	183250000	27	1
42	chr1	71590000	71600000	chr1	71630000	71640000	22	1.41582e-07	0.000752424	71590000	71600000	71620000	71640000	47	1
43	chr1	186390000	186400000	chr1	186700000	186710000	12	1.18886e-06	0.00397417	186390000	186400000	186700000	186720000	23	1
45	chr1	132790000	132800000	chr1	132950000	132960000	16	2.47696e-08	0.000183439	132790000	132810000	132950000	132960000	31	1
46	chr1	71620000	71630000	chr1	72120000	72130000	10	2.0668e-06	0.00605148	71610000	71630000	72120000	72130000	20	1
48	chr1	62700000	62710000	chr1	62960000	62970000	15	3.3999e-08	0.000237605	62700000	62710000	62960000	62980000	29	1
49	chr1	161390000	161400000	chr1	161690000	161700000	12	2.50411e-07	0.00118297	161390000	161410000	161680000	161700000	24	0.5
50	chr1	182020000	182030000	chr1	182090000	182100000	22	3.94347e-08	0.000268164	182020000	182030000	182080000	182100000	45	1
52	chr1	73900000	73910000	chr1	73990000	74000000	23	2.84274e-12	8.49722e-08	73900000	73910000	73980000	74000000	38	1
53	chr1	173750000	173760000	chr1	173900000	173910000	12	6.44824e-10	8.9875e-06	173750000	173770000	173900000	173920000	23	0.5
56	chr1	191350000	191360000	chr1	191560000	191570000	14	1.12489e-07	0.000629268	191350000	191360000	191550000	191570000	26	1
57	chr1	185370000	185380000	chr1	185400000	185410000	26	1.78047e-09	2.08689e-05	185370000	185380000	185400000	185420000	45	1
59	chr1	156080000	156090000	chr1	156230000	156240000	20	3.40264e-11	7.34068e-07	156080000	156100000	156230000	156240000	34	1
61	chr1	181880000	181890000	chr1	182140000	182150000	15	3.64266e-09	3.82394e-05	181880000	181900000	182140000	182150000	27	1
62	chr1	156110000	156120000	chr1	156170000	156180000	26	2.96077e-13	1.13008e-08	156110000	156120000	156170000	156190000	45	1
64	chr1	120590000	120600000	chr1	121170000	121180000	12	4.76363e-08	0.000312792	120590000	120610000	121170000	121180000	22	1
65	chr1	170920000	170930000	chr1	170960000	170970000	26	7.89222e-08	0.000474096	170920000	170940000	170950000	170970000	52	0.5
67	chr1	55240000	55250000	chr1	55370000	55380000	17	4.07472e-08	0.000274457	55230000	55250000	55370000	55380000	31	1
68	chr1	177940000	177950000	chr1	178150000	178160000	15	3.52814e-10	5.388e-06	177940000	177960000	178150000	178160000	27	1
70	chr1	38210000	38220000	chr1	38780000	38790000	10	1.6001e-06	0.00497048	38200000	38220000	38780000	38790000	20	1
71	chr1	178520000	178530000	chr1	179140000	179150000	16	4.64253e-12	1.31382e-07	178520000	178530000	179140000	179160000	27	1
74	chr1	128370000	128380000	chr1	128820000	128830000	14	1.34449e-09	1.64181e-05	128360000	128380000	128820000	128830000	25	1
77	chr1	165770000	165780000	chr1	166150000	166160000	20	9.23021e-15	5.10773e-10	165770000	165780000	166140000	166160000	32	1
78	chr1	162670000	162680000	chr1	162710000	162720000	19	9.45833e-07	0.00334506	162670000	162690000	162710000	162730000	37	0.5
82	chr1	172410000	172420000	chr1	172490000	172500000	21	2.0631e-11	4.72472e-07	172400000	172420000	172480000	172500000	37	0.5
83	chr1	184460000	184470000	chr1	184720000	184730000	12	1.36084e-06	0.00441139	184460000	184470000	184710000	184730000	24	1
85	chr1	43130000	43140000	chr1	43260000	43270000	13	7.16066e-07	0.00269099	43130000	43140000	43260000	43270000	13	1
86	chr1	61370000	61380000	chr1	62700000	62710000	10	5.3153e-07	0.00213129	61370000	61380000	62700000	62710000	10	1
87	chr1	156080000	156090000	chr1	156250000	156260000	13	3.12532e-06	0.00828687	156080000	156090000	156250000	156260000	13	1
88	chr1	150400000	150410000	chr1	150430000	150440000	21	3.03103e-06	0.00808874	150400000	150410000	150430000	150440000	21	1
89	chr1	86180000	86190000	chr1	86330000	86340000	13	2.15992e-06	0.00625401	86180000	86190000	86330000	86340000	13	1
90	chr1	134150000	134160000	chr1	134330000	134340000	14	1.10891e-07	0.000623369	134150000	134160000	134330000	134340000	14	1
91	chr1	30780000	30790000	chr1	31150000	31160000	10	2.99761e-06	0.00802369	30780000	30790000	31150000	31160000	10	1
92	chr1	78210000	78220000	chr1	78430000	78440000	12	1.16289e-06	0.00390315	78210000	78220000	78430000	78440000	12	1
93	chr1	173270000	173280000	chr1	174330000	174340000	16	8.22814e-14	3.59183e-09	173270000	173280000	174330000	174340000	16	1
94	chr1	185540000	185550000	chr1	186710000	186720000	9	3.85283e-06	0.0096813	185540000	185550000	186710000	186720000	9	1
96	chr1	90640000	90650000	chr1	90940000	90950000	12	7.17653e-07	0.00269503	90640000	90650000	90940000	90950000	12	1
99	chr1	163150000	163160000	chr1	163300000	163310000	16	4.78768e-07	0.00197582	163150000	163160000	163300000	163310000	16	1
101	chr1	54670000	54680000	chr1	54960000	54970000	13	3.83332e-08	0.000262352	54670000	54680000	54960000	54970000	13	1
102	chr1	185540000	185550000	chr1	186690000	186700000	9	3.93867e-06	0.00984052	185540000	185550000	186690000	186700000	9	1
103	chr1	61200000	61210000	chr1	62930000	62940000	9	2.44754e-06	0.0068755	61200000	61210000	62930000	62940000	9	1
104	chr1	5100000	5110000	chr1	5900000	5910000	13	9.46078e-10	1.23427e-05	5100000	5110000	5900000	5910000	13	1
105	chr1	38170000	38180000	chr1	38650000	38660000	13	4.672e-09	4.68954e-05	38170000	38180000	38650000	38660000	13	1
107	chr1	120580000	120590000	chr1	121230000	121240000	11	1.76372e-07	0.000896965	120580000	120590000	121230000	121240000	11	1
108	chr1	193200000	193210000	chr1	193320000	193330000	16	3.33153e-07	0.00148346	193200000	193210000	193320000	193330000	16	1
109	chr1	135010000	135020000	chr1	135100000	135110000	20	2.68451e-07	0.00124839	135010000	135020000	135100000	135110000	20	1
110	chr1	38390000	38400000	chr1	38760000	38770000	11	7.6054e-07	0.00282449	38390000	38400000	38760000	38770000	11	1
111	chr1	36380000	36390000	chr1	36440000	36450000	21	2.74262e-07	0.00126985	36380000	36390000	36440000	36450000	21	1
112	chr1	72710000	72720000	chr1	72840000	72850000	16	7.21492e-08	0.000441245	72710000	72720000	72840000	72850000	16	1
113	chr1	163170000	163180000	chr1	163300000	163310000	17	7.1499e-07	0.00268887	163170000	163180000	163300000	163310000	17	1
114	chr1	71660000	71670000	chr1	72020000	72030000	11	2.14213e-06	0.0062146	71660000	71670000	72020000	72030000	11	1
116	chr1	87440000	87450000	chr1	87750000	87760000	16	3.18702e-10	4.93663e-06	87440000	87450000	87750000	87760000	16	1
117	chr1	51630000	51640000	chr1	51990000	52000000	13	7.5698e-08	0.000458801	51630000	51640000	51990000	52000000	13	1
118	chr1	88100000	88110000	chr1	88130000	88140000	17	7.88251e-08	0.000473704	88100000	88110000	88130000	88140000	17	1
120	chr1	91570000	91580000	chr1	91870000	91880000	12	3.36304e-07	0.00149347	91570000	91580000	91870000	91880000	12	1
121	chr1	194870000	194880000	chr1	194950000	194960000	20	1.57095e-07	0.000818793	194870000	194880000	194950000	194960000	20	1
122	chr1	191390000	191400000	chr1	191540000	191550000	18	5.39266e-10	7.66699e-06	191390000	191400000	191540000	191550000	18	1
124	chr1	92700000	92710000	chr1	92800000	92810000	15	2.96852e-06	0.0079777	92700000	92710000	92800000	92810000	15	1
125	chr1	156910000	156920000	chr1	157070000	157080000	16	4.60265e-09	4.6387e-05	156910000	156920000	157070000	157080000	16	1
126	chr1	89640000	89650000	chr1	89940000	89950000	13	2.49591e-08	0.000184475	89640000	89650000	89940000	89950000	13	1
127	chr1	88440000	88450000	chr1	88700000	88710000	12	1.5175e-06	0.00477671	88440000	88450000	88700000	88710000	12	1
128	chr1	173230000	173240000	chr1	174350000	174360000	11	2.47648e-08	0.000183439	173230000	173240000	174350000	174360000	11	1
129	chr1	39010000	39020000	chr1	39260000	39270000	14	4.50902e-08	0.000298443	39010000	39020000	39260000	39270000	14	1
131	chr1	151030000	151040000	chr1	151350000	151360000	12	3.22834e-07	0.00144399	151030000	151040000	151350000	151360000	12	1
132	chr1	183440000	183450000	chr1	183500000	183510000	17	3.74605e-07	0.00162573	183440000	183450000	183500000	183510000	17	1
134	chr1	155030000	155040000	chr1	155190000	155200000	16	1.05148e-07	0.000597536	155030000	155040000	155190000	155200000	16	1
135	chr1	106520000	106530000	chr1	106710000	106720000	12	4.00024e-06	0.00995216	106520000	106530000	106710000	106720000	12	1
136	chr1	59150000	59160000	chr1	59180000	59190000	23	3.97793e-06	0.00991364	59150000	59160000	59180000	59190000	23	1
137	chr1	59260000	59270000	chr1	59590000	59600000	14	1.00086e-08	8.74325e-05	59260000	59270000	59590000	59600000	14	1
138	chr1	34530000	34540000	chr1	34580000	34590000	18	1.93184e-06	0.00575061	34530000	34540000	34580000	34590000	18	1
139	chr1	154280000	154290000	chr1	154780000	154790000	15	1.84722e-10	3.13894e-06	154280000	154290000	154780000	154790000	15	1
140	chr1	134150000	134160000	chr1	134300000	134310000	17	2.67202e-08	0.000195071	134150000	134160000	134300000	134310000	17	1
141	chr1	153520000	153530000	chr1	153780000	153790000	12	3.4281e-06	0.00889016	153520000	153530000	153780000	153790000	12	1
143	chr1	71640000	71650000	chr1	72120000	72130000	15	7.21479e-11	1.40022e-06	71640000	71650000	72120000	72130000	15	1
144	chr1	72420000	72430000	chr1	72550000	72560000	14	2.12861e-06	0.0061838	72420000	72430000	72550000	72560000	14	1
147	chr1	192190000	192200000	chr1	192700000	192710000	12	2.70496e-08	0.000197185	192190000	192200000	192700000	192710000	12	1
148	chr1	51690000	51700000	chr1	51940000	51950000	13	3.07088e-07	0.0013869	51690000	51700000	51940000	51950000	13	1
149	chr1	181960000	181970000	chr1	182110000	182120000	15	3.86918e-07	0.00166895	181960000	181970000	182110000	182120000	15	1
150	chr1	77960000	77970000	chr1	78440000	78450000	11	1.10529e-06	0.00375896	77960000	77970000	78440000	78450000	11	1
151	chr1	86440000	86450000	chr1	86470000	86480000	31	3.72503e-06	0.00944949	86440000	86450000	86470000	86480000	31	1
153	chr1	59690000	59700000	chr1	59710000	59720000	38	2.91136e-08	0.000209867	59690000	59700000	59710000	59720000	38	1
156	chr1	184450000	184460000	chr1	184660000	184670000	17	6.06877e-09	5.85469e-05	184450000	184460000	184660000	184670000	17	1
157	chr1	131290000	131300000	chr1	131550000	131560000	14	2.99282e-08	0.000214907	131290000	131300000	131550000	131560000	14	1
158	chr1	74300000	74310000	chr1	74360000	74370000	23	1.89632e-09	2.19161e-05	74300000	74310000	74360000	74370000	23	1
159	chr1	90640000	90650000	chr1	90840000	90850000	17	5.04675e-10	7.25139e-06	90640000	90650000	90840000	90850000	17	1
160	chr1	156820000	156830000	chr1	157070000	157080000	12	7.73128e-07	0.00285998	156820000	156830000	157070000	157080000	12	1
161	chr1	106070000	106080000	chr1	106380000	106390000	16	5.75737e-11	1.15191e-06	106070000	106080000	106380000	106390000	16	1
162	chr1	173320000	173330000	chr1	173370000	173380000	20	1.33041e-07	0.000716758	173320000	173330000	173370000	173380000	20	1
163	chr1	158670000	158680000	chr1	159130000	159140000	21	3.31706e-16	2.82153e-11	158670000	158680000	159130000	159140000	21	1
164	chr1	21410000	21420000	chr1	22260000	22270000	12	6.59058e-09	6.24874e-05	21410000	21420000	22260000	22270000	12	1
165	chr1	170280000	170290000	chr1	170610000	170620000	10	3.87639e-06	0.00972246	170280000	170290000	170610000	170620000	10	1
166	chr1	182980000	182990000	chr1	183270000	183280000	11	1.20253e-06	0.0040028	182980000	182990000	183270000	183280000	11	1
167	chr1	13790000	13800000	chr1	14600000	14610000	13	2.91025e-09	3.15751e-05	13790000	13800000	14600000	14610000	13	1
168	chr1	39040000	39050000	chr1	39330000	39340000	12	6.96714e-07	0.00263225	39040000	39050000	39330000	39340000	12	1
169	chr1	39390000	39400000	chr1	39510000	39520000	16	1.57298e-07	0.00081956	39390000	39400000	39510000	39520000	16	1
170	chr1	189720000	189730000	chr1	189870000	189880000	16	3.67622e-08	0.000253347	189720000	189730000	189870000	189880000	16	1
171	chr1	135010000	135020000	chr1	135080000	135090000	26	6.42102e-09	6.13218e-05	135010000	135020000	135080000	135090000	26	1
172	chr1	180990000	181000000	chr1	181050000	181060000	17	1.80715e-06	0.00545542	180990000	181000000	181050000	181060000	17	1
173	chr1	137330000	137340000	chr1	137350000	137360000	23	1.47753e-07	0.000778551	137330000	137340000	137350000	137360000	23	1
174	chr1	106090000	106100000	chr1	106400000	106410000	11	2.99596e-06	0.00802369	106090000	106100000	106400000	106410000	11	1
175	chr1	185540000	185550000	chr1	185680000	185690000	15	3.33775e-07	0.00148534	185540000	185550000	185680000	185690000	15	1
176	chr1	155020000	155030000	chr1	155280000	155290000	16	1.49518e-09	1.79057e-05	155020000	155030000	155280000	155290000	16	1
178	chr1	36550000	36560000	chr1	36630000	36640000	18	6.29387e-08	0.000393528	36550000	36560000	36630000	36640000	18	1
180	chr1	143810000	143820000	chr1	144000000	144010000	12	3.7289e-06	0.00945607	143810000	143820000	144000000	144010000	12	1
181	chr1	127200000	127210000	chr1	127450000	127460000	13	5.97374e-07	0.00233027	127200000	127210000	127450000	127460000	13	1
182	chr1	96840000	96850000	chr1	97010000	97020000	14	1.66799e-08	0.000133275	96840000	96850000	97010000	97020000	14	1
183	chr1	78210000	78220000	chr1	78410000	78420000	13	1.38384e-07	0.00073886	78210000	78220000	78410000	78420000	13	1
184	chr1	176530000	176540000	chr1	176550000	176560000	42	2.89329e-11	6.3995e-07	176530000	176540000	176550000	176560000	42	1
185	chr1	91430000	91440000	chr1	91480000	91490000	22	1.39256e-08	0.00011529	91430000	91440000	91480000	91490000	22	1
186	chr1	85850000	85860000	chr1	86000000	86010000	13	1.22963e-06	0.00407931	85850000	85860000	86000000	86010000	13	1
187	chr1	133930000	133940000	chr1	134040000	134050000	15	5.93228e-07	0.00232139	133930000	133940000	134040000	134050000	15	1
188	chr1	64150000	64160000	chr1	64410000	64420000	12	3.47495e-06	0.0089835	64150000	64160000	64410000	64420000	12	1
189	chr1	192170000	192180000	chr1	192710000	192720000	10	1.69669e-06	0.00520105	192170000	192180000	192710000	192720000	10	1
190	chr1	90200000	90210000	chr1	90490000	90500000	13	8.35365e-07	0.00303366	90200000	90210000	90490000	90500000	13	1
191	chr1	173820000	173830000	chr1	173840000	173850000	42	2.76433e-06	0.00755719	173820000	173830000	173840000	173850000	42	1
192	chr1	63760000	63770000	chr1	64440000	64450000	11	2.26893e-07	0.00109354	63760000	63770000	64440000	64450000	11	1
193	chr1	13790000	13800000	chr1	14620000	14630000	10	1.52978e-06	0.00480823	13790000	13800000	14620000	14630000	10	1
194	chr1	181990000	182000000	chr1	182090000	182100000	14	3.97896e-06	0.00991454	181990000	182000000	182090000	182100000	14	1
195	chr1	135170000	135180000	chr1	135370000	135380000	12	5.34706e-07	0.00214022	135170000	135180000	135370000	135380000	12	1
196	chr1	163990000	164000000	chr1	164130000	164140000	15	1.86145e-06	0.00558422	163990000	164000000	164130000	164140000	15	1
197	chr1	61920000	61930000	chr1	62700000	62710000	12	2.77974e-08	0.00020155	61920000	61930000	62700000	62710000	12	1
198	chr1	88480000	88490000	chr1	88700000	88710000	13	1.50227e-06	0.0047408	88480000	88490000	88700000	88710000	13	1
199	chr1	85160000	85170000	chr1	85250000	85260000	22	1.40573e-09	1.7054e-05	85160000	85170000	85250000	85260000	22	1
200	chr1	179840000	179850000	chr1	180210000	180220000	11	3.58912e-06	0.00920987	179840000	179850000	180210000	180220000	11	1
201	chr1	87500000	87510000	chr1	87650000	87660000	14	1.55872e-06	0.00486939	87500000	87510000	87650000	87660000	14	1
202	chr1	36540000	36550000	chr1	36680000	36690000	13	3.0885e-07	0.00139401	36540000	36550000	36680000	36690000	13	1
203	chr1	86210000	86220000	chr1	86260000	86270000	21	3.41545e-07	0.00151224	86210000	86220000	86260000	86270000	21	1
205	chr1	74300000	74310000	chr1	74390000	74400000	19	8.13384e-08	0.000485282	74300000	74310000	74390000	74400000	19	1
206	chr1	173590000	173600000	chr1	173670000	173680000	13	9.51432e-07	0.00336247	173590000	173600000	173670000	173680000	13	1
207	chr1	57430000	57440000	chr1	57770000	57780000	11	3.81652e-06	0.00961928	57430000	57440000	57770000	57780000	11	1
208	chr1	130860000	130870000	chr1	130970000	130980000	16	1.09743e-07	0.000617387	130860000	130870000	130970000	130980000	16	1
209	chr1	190040000	190050000	chr1	190790000	190800000	10	1.31258e-06	0.00429136	190040000	190050000	190790000	190800000	10	1
210	chr1	160400000	160410000	chr1	160720000	160730000	12	8.40009e-07	0.00304829	160400000	160410000	160720000	160730000	12	1
211	chr1	86210000	86220000	chr1	86330000	86340000	14	1.09442e-06	0.00373394	86210000	86220000	86330000	86340000	14	1
212	chr1	61370000	61380000	chr1	61760000	61770000	12	3.99144e-07	0.00170832	61370000	61380000	61760000	61770000	12	1
213	chr1	36820000	36830000	chr1	37240000	37250000	11	1.38155e-06	0.00446295	36820000	36830000	37240000	37250000	11	1
214	chr1	134130000	134140000	chr1	134320000	134330000	12	1.48978e-06	0.00471496	134130000	134140000	134320000	134330000	12	1
215	chr1	191390000	191400000	chr1	191560000	191570000	13	3.99141e-06	0.00994058	191390000	191400000	191560000	191570000	13	1
216	chr1	59310000	59320000	chr1	59460000	59470000	14	1.30385e-06	0.00427073	59310000	59320000	59460000	59470000	14	1
219	chr1	22610000	22620000	chr1	23070000	23080000	12	7.44273e-08	0.000453129	22610000	22620000	23070000	23080000	12	1
220	chr1	153090000	153100000	chr1	153370000	153380000	11	4.01694e-06	0.00998245	153090000	153100000	153370000	153380000	11	1
221	chr1	36760000	36770000	chr1	37250000	37260000	10	2.30251e-06	0.00656849	36760000	36770000	37250000	37260000	10	1
223	chr1	74280000	74290000	chr1	74440000	74450000	13	2.03539e-06	0.00597713	74280000	74290000	74440000	74450000	13	1
224	chr1	37270000	37280000	chr1	37630000	37640000	12	2.06276e-07	0.00101573	37270000	37280000	37630000	37640000	12	1
225	chr1	170900000	170910000	chr1	170990000	171000000	13	1.01268e-06	0.00351974	170900000	170910000	170990000	171000000	13	1
226	chr1	85320000	85330000	chr1	85520000	85530000	10	1.94159e-06	0.00577344	85320000	85330000	85520000	85530000	10	1
227	chr1	181930000	181940000	chr1	181990000	182000000	16	2.61923e-06	0.00723523	181930000	181940000	181990000	182000000	16	1
228	chr1	85160000	85170000	chr1	85590000	85600000	13	6.69702e-08	0.000414067	85160000	85170000	85590000	85600000	13	1
229	chr1	189700000	189710000	chr1	189870000	189880000	12	3.65718e-06	0.00932186	189700000	189710000	189870000	189880000	12	1
230	chr1	170890000	170900000	chr1	171020000	171030000	15	8.84296e-08	0.000517631	170890000	170900000	171020000	171030000	15	1
232	chr1	57480000	57490000	chr1	57730000	57740000	13	3.22138e-07	0.00144218	57480000	57490000	57730000	57740000	13	1
233	chr1	80820000	80830000	chr1	81290000	81300000	13	7.25925e-09	6.74946e-05	80820000	80830000	81290000	81300000	13	1
234	chr1	153500000	153510000	chr1	153740000	153750000	12	2.03185e-06	0.00596897	153500000	153510000	153740000	153750000	12	1
235	chr1	192780000	192790000	chr1	193130000	193140000	11	3.3978e-06	0.00883289	192780000	192790000	193130000	193140000	11	1
236	chr1	182980000	182990000	chr1	183040000	183050000	22	4.54421e-10	6.61995e-06	182980000	182990000	183040000	183050000	22	1
237	chr1	171840000	171850000	chr1	171950000	171960000	13	1.73307e-06	0.00528212	171840000	171850000	171950000	171960000	13	1
238	chr1	134990000	135000000	chr1	135100000	135110000	18	2.35248e-10	3.83973e-06	134990000	135000000	135100000	135110000	18	1
239	chr1	73990000	74000000	chr1	74070000	74080000	22	8.77652e-10	1.15717e-05	73990000	74000000	74070000	74080000	22	1
240	chr1	59230000	59240000	chr1	59620000	59630000	12	3.48277e-07	0.00153428	59230000	59240000	59620000	59630000	12	1
241	chr1	36850000	36860000	chr1	37240000	37250000	14	1.39739e-08	0.000115561	36850000	36860000	37240000	37250000	14	1
242	chr1	83190000	83200000	chr1	83710000	83720000	10	3.17847e-06	0.00838839	83190000	83200000	83710000	83720000	10	1
243	chr1	75370000	75380000	chr1	75460000	75470000	15	2.00942e-06	0.00591723	75370000	75380000	75460000	75470000	15	1
244	chr1	151100000	151110000	chr1	151330000	151340000	15	2.36194e-08	0.000175824	151100000	151110000	151330000	151340000	15	1
245	chr1	73890000	73900000	chr1	74140000	74150000	11	2.98355e-06	0.0080087	73890000	73900000	74140000	74150000	11	1
247	chr1	15070000	15080000	chr1	15090000	15100000	26	2.79043e-07	0.00128798	15070000	15080000	15090000	15100000	26	1
248	chr1	135750000	135760000	chr1	135780000	135790000	30	7.69819e-08	0.000464314	135750000	135760000	135780000	135790000	30	1
249	chr1	178520000	178530000	chr1	178980000	178990000	13	3.92052e-08	0.00026697	178520000	178530000	178980000	178990000	13	1
250	chr1	191600000	191610000	chr1	191800000	191810000	13	3.08574e-08	0.000220304	191600000	191610000	191800000	191810000	13	1
251	chr1	125430000	125440000	chr1	125560000	125570000	22	4.44247e-12	1.2596e-07	125430000	125440000	125560000	125570000	22	1
253	chr2	31480000	31490000	chr2	31680000	31690000	13	4.08247e-07	0.00173928	31470000	31500000	31630000	31690000	150	0.555556
257	chr2	131820000	131830000	chr2	131930000	131940000	33	4.71417e-21	1.07959e-15	131810000	131830000	131930000	131970000	135	0.75
259	chr2	115860000	115870000	chr2	116060000	116070000	33	1.17655e-24	4.60889e-19	115850000	115870000	116050000	116080000	106	0.833333
264	chr2	157330000	157340000	chr2	157540000	157550000	15	3.41604e-08	0.000238438	157330000	157350000	157540000	157580000	87	0.625
268	chr2	9890000	9900000	chr2	10000000	10010000	18	1.52414e-08	0.00012367	9880000	9900000	10000000	10030000	67	0.666667
272	chr2	167060000	167070000	chr2	167210000	167220000	16	6.87866e-09	6.48471e-05	167060000	167080000	167210000	167230000	58	1
273	chr2	121580000	121590000	chr2	121800000	121810000	23	5.48981e-14	2.54578e-09	121570000	121590000	121800000	121840000	67	0.5
274	chr2	121580000	121590000	chr2	121830000	121840000	13	4.47828e-07	0.00187359	121570000	121590000	121800000	121840000	67	0.5
279	chr2	158540000	158550000	chr2	158650000	158660000	18	7.44172e-09	6.87617e-05	158530000	158550000	158640000	158660000	50	0.75
280	chr2	90460000	90470000	chr2	90660000	90670000	17	9.90692e-10	1.27791e-05	90460000	90480000	90660000	90680000	44	0.75
282	chr2	30430000	30440000	chr2	30820000	30830000	14	2.45677e-09	2.71901e-05	30430000	30440000	30800000	30830000	39	1
283	chr2	160720000	160730000	chr2	160880000	160890000	14	6.47588e-08	0.000403169	160710000	160740000	160870000	160890000	43	0.5
284	chr2	163100000	163110000	chr2	163330000	163340000	19	3.6677e-13	1.36491e-08	163090000	163110000	163310000	163340000	43	0.5
286	chr2	170110000	170120000	chr2	170340000	170350000	17	1.31786e-11	3.22121e-07	170110000	170130000	170330000	170350000	43	0.75
289	chr2	90690000	90700000	chr2	90770000	90780000	17	1.02491e-06	0.00355216	90690000	90710000	90750000	90780000	56	0.5
291	chr2	31190000	31200000	chr2	31290000	31300000	24	1.64728e-13	6.82824e-09	31180000	31200000	31270000	31300000	55	0.5
295	chr2	13280000	13290000	chr2	13590000	13600000	12	3.93384e-07	0.00168852	13270000	13300000	13590000	13610000	35	0.5
296	chr2	103870000	103880000	chr2	103980000	103990000	19	8.81496e-11	1.68011e-06	103870000	103880000	103970000	104000000	55	1
297	chr2	181720000	181730000	chr2	181860000	181870000	22	1.68415e-15	1.17698e-10	181710000	181730000	181860000	181880000	47	0.75
299	chr2	93220000	93230000	chr2	93320000	93330000	16	2.21943e-06	0.00638903	93210000	93230000	93320000	93340000	46	0.75
301	chr2	146950000	146960000	chr2	147170000	147180000	20	4.58894e-13	1.67425e-08	146950000	146960000	147160000	147180000	33	1
302	chr2	27330000	27340000	chr2	27410000	27420000	20	3.28403e-08	0.000231573	27330000	27340000	27410000	27430000	38	1
303	chr2	70160000	70170000	chr2	70560000	70570000	12	5.93381e-07	0.00232139	70160000	70180000	70550000	70570000	23	0.5
305	chr2	181000000	181010000	chr2	181060000	181070000	20	7.68288e-08	0.000463767	180990000	181010000	181060000	181080000	33	0.5
307	chr2	84040000	84050000	chr2	84440000	84450000	12	3.91672e-07	0.00168384	84040000	84050000	84430000	84450000	23	1
309	chr2	93870000	93880000	chr2	94010000	94020000	15	1.53763e-07	0.000803959	93870000	93880000	94000000	94020000	28	1
310	chr2	132320000	132330000	chr2	132490000	132500000	16	8.31662e-09	7.51205e-05	132310000	132330000	132480000	132500000	29	0.5
311	chr2	174310000	174320000	chr2	174890000	174900000	19	2.39993e-15	1.62385e-10	174300000	174320000	174890000	174900000	34	1
313	chr2	28200000	28210000	chr2	28370000	28380000	11	1.23879e-06	0.00410342	28200000	28210000	28370000	28390000	22	1
314	chr2	172830000	172840000	chr2	172990000	173000000	19	3.7513e-12	1.08218e-07	172830000	172840000	172980000	173000000	33	1
315	chr2	30470000	30480000	chr2	30780000	30790000	11	1.2391e-06	0.00410342	30470000	30490000	30780000	30790000	22	1
318	chr2	84450000	84460000	chr2	84660000	84670000	13	5.83634e-07	0.00229278	84450000	84470000	84660000	84670000	26	1
321	chr2	30450000	30460000	chr2	30800000	30810000	13	2.72211e-08	0.000198241	30450000	30470000	30800000	30810000	25	1
322	chr2	37920000	37930000	chr2	38370000	38380000	13	2.6973e-08	0.000196723	37920000	37930000	38370000	38390000	25	1
323	chr2	102730000	102740000	chr2	103010000	103020000	13	1.94509e-07	0.000968686	102730000	102750000	103010000	103030000	26	0.5
324	chr2	163350000	163360000	chr2	163390000	163400000	31	1.08213e-08	9.30038e-05	163340000	163360000	163390000	163400000	55	1
325	chr2	70130000	70140000	chr2	70540000	70550000	12	1.93467e-07	0.000964138	70130000	70140000	70530000	70550000	24	1
327	chr2	154700000	154710000	chr2	154860000	154870000	15	1.70611e-07	0.000873336	154700000	154710000	154850000	154870000	29	1
328	chr2	170450000	170460000	chr2	170500000	170510000	23	1.45373e-08	0.000119096	170440000	170460000	170500000	170510000	45	1
329	chr2	58470000	58480000	chr2	58660000	58670000	17	4.81597e-10	6.98043e-06	58460000	58480000	58660000	58670000	29	1
330	chr2	21280000	21290000	chr2	21900000	21910000	12	2.04068e-08	0.000156743	21270000	21290000	21900000	21910000	24	1
331	chr2	85120000	85130000	chr2	85560000	85570000	28	7.9008e-25	3.17861e-19	85120000	85130000	85560000	85580000	39	1
332	chr2	79860000	79870000	chr2	80260000	80270000	18	6.19806e-14	2.83884e-09	79860000	79880000	80260000	80270000	28	1
333	chr2	74690000	74700000	chr2	74740000	74750000	26	1.16072e-07	0.000643982	74680000	74700000	74730000	74750000	49	0.5
334	chr2	154410000	154420000	chr2	154540000	154550000	15	1.39977e-06	0.00450248	154410000	154430000	154540000	154550000	29	1
335	chr2	74710000	74720000	chr2	75150000	75160000	15	8.31178e-11	1.59647e-06	74700000	74720000	75150000	75160000	27	1
336	chr2	173100000	173110000	chr2	173170000	173180000	15	4.4295e-07	0.00185526	173100000	173110000	173170000	173190000	29	1
337	chr2	32860000	32870000	chr2	32910000	32920000	21	1.54358e-07	0.000806217	32860000	32870000	32910000	32930000	37	1
338	chr2	158040000	158050000	chr2	158200000	158210000	14	1.81898e-08	0.000143036	158040000	158060000	158200000	158210000	29	1
339	chr2	5990000	6000000	chr2	6160000	6170000	15	5.37203e-08	0.000344534	5990000	6000000	6150000	6170000	29	1
341	chr2	80320000	80330000	chr2	80520000	80530000	16	8.50506e-10	1.13039e-05	80320000	80340000	80520000	80530000	32	1
342	chr2	155510000	155520000	chr2	155620000	155630000	17	4.16361e-10	6.1951e-06	155510000	155520000	155610000	155630000	32	1
343	chr2	146620000	146630000	chr2	147170000	147180000	14	3.52612e-10	5.388e-06	146620000	146630000	147160000	147180000	27	1
344	chr2	49760000	49770000	chr2	50270000	50280000	14	5.76934e-10	8.14034e-06	49760000	49780000	50270000	50280000	27	1
345	chr2	167770000	167780000	chr2	167890000	167900000	15	1.05562e-06	0.00362819	167770000	167780000	167880000	167900000	30	1
346	chr2	174310000	174320000	chr2	174850000	174860000	18	6.55794e-15	3.76909e-10	174310000	174330000	174850000	174860000	29	1
349	chr2	157610000	157620000	chr2	157980000	157990000	11	1.85485e-06	0.00557229	157610000	157620000	157980000	157990000	11	1
350	chr2	166190000	166200000	chr2	166310000	166320000	15	2.07962e-06	0.00608183	166190000	166200000	166310000	166320000	15	1
351	chr2	32400000	32410000	chr2	32480000	32490000	16	5.13355e-07	0.00207729	32400000	32410000	32480000	32490000	16	1
352	chr2	170160000	170170000	chr2	170330000	170340000	14	7.32986e-07	0.0027449	170160000	170170000	170330000	170340000	14	1
353	chr2	71560000	71570000	chr2	71820000	71830000	13	8.28097e-08	0.000491499	71560000	71570000	71820000	71830000	13	1
354	chr2	134650000	134660000	chr2	134670000	134680000	30	1.6084e-06	0.00498897	134650000	134660000	134670000	134680000	30	1
355	chr2	167530000	167540000	chr2	167650000	167660000	14	1.8288e-06	0.00550793	167530000	167540000	167650000	167660000	14	1
356	chr2	172900000	172910000	chr2	172970000	172980000	21	1.35186e-06	0.00438798	172900000	172910000	172970000	172980000	21	1
357	chr2	92880000	92890000	chr2	93060000	93070000	13	1.22596e-06	0.00406986	92880000	92890000	93060000	93070000	13	1
358	chr2	27010000	27020000	chr2	27230000	27240000	12	8.83999e-07	0.0031632	27010000	27020000	27230000	27240000	12	1
359	chr2	31500000	31510000	chr2	31560000	31570000	18	6.15789e-07	0.00238461	31500000	31510000	31560000	31570000	18	1
360	chr2	33220000	33230000	chr2	33330000	33340000	14	6.83663e-07	0.00259149	33220000	33230000	33330000	33340000	14	1
361	chr2	145950000	145960000	chr2	146420000	146430000	15	2.86603e-10	4.51936e-06	145950000	145960000	146420000	146430000	15	1
362	chr2	79100000	79110000	chr2	79300000	79310000	13	4.65568e-08	0.000306786	79100000	79110000	79300000	79310000	13	1
364	chr2	127160000	127170000	chr2	127200000	127210000	27	3.93084e-08	0.00026755	127160000	127170000	127200000	127210000	27	1
365	chr2	157460000	157470000	chr2	157570000	157580000	21	1.94704e-11	4.48653e-07	157460000	157470000	157570000	157580000	21	1
366	chr2	31190000	31200000	chr2	31390000	31400000	12	3.0198e-06	0.00806164	31190000	31200000	31390000	31400000	12	1
367	chr2	168750000	168760000	chr2	168870000	168880000	17	4.14796e-09	4.24658e-05	168750000	168760000	168870000	168880000	17	1
369	chr2	27330000	27340000	chr2	27360000	27370000	34	6.6458e-07	0.0025366	27330000	27340000	27360000	27370000	34	1
370	chr2	12010000	12020000	chr2	12290000	12300000	11	3.50611e-06	0.00904834	12010000	12020000	12290000	12300000	11	1
371	chr2	121470000	121480000	chr2	121500000	121510000	23	1.01433e-08	8.82463e-05	121470000	121480000	121500000	121510000	23	1
372	chr2	32630000	32640000	chr2	32690000	32700000	21	2.36336e-09	2.62735e-05	32630000	32640000	32690000	32700000	21	1
373	chr2	20520000	20530000	chr2	20670000	20680000	13	3.16608e-06	0.00836515	20520000	20530000	20670000	20680000	13	1
374	chr2	133380000	133390000	chr2	133540000	133550000	15	5.4206e-07	0.0021592	133380000	133390000	133540000	133550000	15	1
375	chr2	157630000	157640000	chr2	157940000	157950000	12	1.64431e-07	0.000849591	157630000	157640000	157940000	157950000	12	1
376	chr2	117540000	117550000	chr2	118110000	118120000	14	1.46193e-09	1.76066e-05	117540000	117550000	118110000	118120000	14	1
377	chr2	76140000	76150000	chr2	76330000	76340000	12	2.52013e-06	0.00702389	76140000	76150000	76330000	76340000	12	1
378	chr2	154210000	154220000	chr2	154290000	154300000	20	3.9447e-09	4.07209e-05	154210000	154220000	154290000	154300000	20	1
379	chr2	84630000	84640000	chr2	84770000	84780000	15	2.81444e-06	0.00765901	84630000	84640000	84770000	84780000	15	1
380	chr2	173220000	173230000	chr2	173460000	173470000	12	2.82478e-07	0.0012978	173220000	173230000	173460000	173470000	12	1
381	chr2	71600000	71610000	chr2	71800000	71810000	12	7.0559e-07	0.00265971	71600000	71610000	71800000	71810000	12	1
382	chr2	170510000	170520000	chr2	170590000	170600000	17	2.8616e-06	0.00775052	170510000	170520000	170590000	170600000	17	1
383	chr2	52080000	52090000	chr2	52110000	52120000	30	1.593e-10	2.77019e-06	52080000	52090000	52110000	52120000	30	1
384	chr2	160730000	160740000	chr2	160850000	160860000	13	1.79897e-06	0.00543843	160730000	160740000	160850000	160860000	13	1
385	chr2	168470000	168480000	chr2	168620000	168630000	14	1.18946e-08	0.000100544	168470000	168480000	168620000	168630000	14	1
386	chr2	177070000	177080000	chr2	177320000	177330000	17	3.04509e-13	1.15633e-08	177070000	177080000	177320000	177330000	17	1
387	chr2	172900000	172910000	chr2	172950000	172960000	24	1.52443e-06	0.00479547	172900000	172910000	172950000	172960000	24	1
388	chr2	165520000	165530000	chr2	165750000	165760000	15	2.76447e-09	3.01915e-05	165520000	165530000	165750000	165760000	15	1
389	chr2	164670000	164680000	chr2	164720000	164730000	17	3.34982e-06	0.00873893	164670000	164680000	164720000	164730000	17	1
390	chr2	170350000	170360000	chr2	170500000	170510000	15	5.35715e-08	0.000343876	170350000	170360000	170500000	170510000	15	1
391	chr2	167530000	167540000	chr2	167630000	167640000	15	2.12844e-06	0.0061838	167530000	167540000	167630000	167640000	15	1
392	chr2	116920000	116930000	chr2	117180000	117190000	12	9.31139e-07	0.00330172	116920000	116930000	117180000	117190000	12	1
393	chr2	139410000	139420000	chr2	139580000	139590000	13	1.55362e-06	0.00485752	139410000	139420000	139580000	139590000	13	1
394	chr2	113600000	113610000	chr2	113680000	113690000	19	1.64273e-06	0.00507328	113600000	113610000	113680000	113690000	19	1
396	chr2	60740000	60750000	chr2	61400000	61410000	10	2.40732e-06	0.00678043	60740000	60750000	61400000	61410000	10	1
397	chr2	156860000	156870000	chr2	157030000	157040000	14	7.43823e-07	0.00277501	156860000	156870000	157030000	157040000	14	1
398	chr2	30470000	30480000	chr2	30590000	30600000	13	2.77557e-06	0.00758115	30470000	30480000	30590000	30600000	13	1
399	chr2	77450000	77460000	chr2	77700000	77710000	14	7.07767e-08	0.000433841	77450000	77460000	77700000	77710000	14	1
400	chr2	70710000	70720000	chr2	71040000	71050000	11	3.83495e-06	0.00964939	70710000	70720000	71040000	71050000	11	1
401	chr2	113550000	113560000	chr2	113760000	113770000	12	1.94131e-06	0.00577344	113550000	113560000	113760000	113770000	12	1
402	chr2	166200000	166210000	chr2	166380000	166390000	14	6.13384e-07	0.00237839	166200000	166210000	166380000	166390000	14	1
403	chr2	131980000	131990000	chr2	132110000	132120000	16	3.27142e-09	3.48335e-05	131980000	131990000	132110000	132120000	16	1
404	chr2	165070000	165080000	chr2	165270000	165280000	12	1.45007e-06	0.00462509	165070000	165080000	165270000	165280000	12	1
405	chr2	70690000	70700000	chr2	71040000	71050000	12	4.82354e-07	0.00198457	70690000	70700000	71040000	71050000	12	1
406	chr2	125250000	125260000	chr2	125610000	125620000	12	1.70754e-07	0.000873767	125250000	125260000	125610000	125620000	12	1
407	chr2	91120000	91130000	chr2	91190000	91200000	16	3.56566e-07	0.00156198	91120000	91130000	91190000	91200000	16	1
408	chr2	181760000	181770000	chr2	181810000	181820000	17	2.54626e-06	0.00707934	181760000	181770000	181810000	181820000	17	1
409	chr2	30460000	30470000	chr2	30700000	30710000	11	1.40138e-06	0.00450648	30460000	30470000	30700000	30710000	11	1
410	chr2	172900000	172910000	chr2	172930000	172940000	53	4.25562e-09	4.34187e-05	172900000	172910000	172930000	172940000	53	1
411	chr2	129670000	129680000	chr2	129870000	129880000	15	1.44608e-09	1.74582e-05	129670000	129680000	129870000	129880000	15	1
412	chr2	148380000	148390000	chr2	148570000	148580000	14	1.65422e-07	0.000853525	148380000	148390000	148570000	148580000	14	1
414	chr2	166710000	166720000	chr2	166770000	166780000	21	2.10264e-06	0.00612765	166710000	166720000	166770000	166780000	21	1
416	chr2	128420000	128430000	chr2	128570000	128580000	14	1.17485e-07	0.000649644	128420000	128430000	128570000	128580000	14	1
418	chr2	49320000	49330000	chr2	49720000	49730000	11	1.79057e-06	0.00541744	49320000	49330000	49720000	49730000	11	1
419	chr2	60850000	60860000	chr2	61460000	61470000	10	3.57736e-06	0.00918287	60850000	60860000	61460000	61470000	10	1
420	chr2	167510000	167520000	chr2	167600000	167610000	13	3.14792e-06	0.00832753	167510000	167520000	167600000	167610000	13	1
421	chr2	156140000	156150000	chr2	156160000	156170000	37	9.65992e-08	0.000559294	156140000	156150000	156160000	156170000	37	1
423	chr2	91980000	91990000	chr2	92050000	92060000	18	2.37803e-06	0.00672427	91980000	91990000	92050000	92060000	18	1
424	chr2	103560000	103570000	chr2	103720000	103730000	14	7.48082e-08	0.00045478	103560000	103570000	103720000	103730000	14	1
425	chr2	128120000	128130000	chr2	128400000	128410000	13	1.9777e-07	0.000981366	128120000	128130000	128400000	128410000	13	1
426	chr2	77430000	77440000	chr2	77710000	77720000	12	1.39151e-06	0.00448588	77430000	77440000	77710000	77720000	12	1
427	chr2	91110000	91120000	chr2	91250000	91260000	13	1.80123e-06	0.00544295	91110000	91120000	91250000	91260000	13	1
428	chr2	102000000	102010000	chr2	102450000	102460000	13	5.3613e-08	0.000343994	102000000	102010000	102450000	102460000	13	1
430	chr2	172240000	172250000	chr2	172320000	172330000	22	2.7846e-12	8.37387e-08	172240000	172250000	172320000	172330000	22	1
431	chr2	84000000	84010000	chr2	84420000	84430000	10	2.68781e-06	0.00738736	84000000	84010000	84420000	84430000	10	1
432	chr2	152700000	152710000	chr2	152730000	152740000	36	2.02437e-08	0.000156055	152700000	152710000	152730000	152740000	36	1
433	chr2	163530000	163540000	chr2	163590000	163600000	16	3.95335e-06	0.00987058	163530000	163540000	163590000	163600000	16	1
434	chr2	73600000	73610000	chr2	73720000	73730000	15	9.97896e-07	0.0034804	73600000	73610000	73720000	73730000	15	1
435	chr2	180120000	180130000	chr2	180250000	180260000	16	2.69696e-07	0.00125261	180120000	180130000	180250000	180260000	16	1
436	chr2	112810000	112820000	chr2	113250000	113260000	12	1.1624e-07	0.000644679	112810000	112820000	113250000	113260000	12	1
437	chr2	93480000	93490000	chr2	93630000	93640000	16	3.67865e-07	0.00160396	93480000	93490000	93630000	93640000	16	1
438	chr2	113840000	113850000	chr2	114140000	114150000	13	3.29085e-08	0.000231866	113840000	113850000	114140000	114150000	13	1
439	chr2	165860000	165870000	chr2	165910000	165920000	23	1.38655e-06	0.00447425	165860000	165870000	165910000	165920000	23	1
440	chr2	103080000	103090000	chr2	103340000	103350000	16	6.79187e-10	9.36993e-06	103080000	103090000	103340000	103350000	16	1
441	chr2	70120000	70130000	chr2	70570000	70580000	10	2.91915e-06	0.00787605	70120000	70130000	70570000	70580000	10	1
442	chr2	152610000	152620000	chr2	152830000	152840000	19	1.71391e-12	5.41872e-08	152610000	152620000	152830000	152840000	19	1
443	chr2	128110000	128120000	chr2	128360000	128370000	12	1.7209e-06	0.00525614	128110000	128120000	128360000	128370000	12	1
444	chr2	164240000	164250000	chr2	164320000	164330000	14	2.83425e-06	0.00769413	164240000	164250000	164320000	164330000	14	1
445	chr2	11330000	11340000	chr2	11530000	11540000	19	1.2028e-11	2.97418e-07	11330000	11340000	11530000	11540000	19	1
446	chr2	113510000	113520000	chr2	113790000	113800000	11	2.32407e-06	0.00661227	113510000	113520000	113790000	113800000	11	1
447	chr2	165060000	165070000	chr2	165230000	165240000	12	2.27047e-06	0.00649769	165060000	165070000	165230000	165240000	12	1
448	chr2	110070000	110080000	chr2	110190000	110200000	16	2.59513e-06	0.00718836	110070000	110080000	110190000	110200000	16	1
451	chr2	160690000	160700000	chr2	160710000	160720000	42	2.49909e-06	0.00697948	160690000	160700000	160710000	160720000	42	1
452	chr2	30480000	30490000	chr2	30720000	30730000	12	1.75416e-06	0.00532761	30480000	30490000	30720000	30730000	12	1
453	chr2	49810000	49820000	chr2	50170000	50180000	15	4.33027e-09	4.39993e-05	49810000	49820000	50170000	50180000	15	1
454	chr2	158500000	158510000	chr2	158640000	158650000	14	7.67959e-07	0.00284557	158500000	158510000	158640000	158650000	14	1
455	chr2	31840000	31850000	chr2	31860000	31870000	36	1.70182e-06	0.0052125	31840000	31850000	31860000	31870000	36	1
457	chr2	146950000	146960000	chr2	147250000	147260000	13	1.39903e-07	0.000745632	146950000	146960000	147250000	147260000	13	1
458	chr2	70240000	70250000	chr2	70530000	70540000	13	2.31625e-07	0.00111132	70240000	70250000	70530000	70540000	13	1
459	chr2	60730000	60740000	chr2	61420000	61430000	11	4.16598e-07	0.00176878	60730000	60740000	61420000	61430000	11	1
460	chr2	127880000	127890000	chr2	128410000	128420000	12	2.91345e-08	0.000209916	127880000	127890000	128410000	128420000	12	1
461	chr2	33680000	33690000	chr2	33730000	33740000	19	4.04024e-07	0.00172512	33680000	33690000	33730000	33740000	19	1
462	chr2	135420000	135430000	chr2	135930000	135940000	11	4.38542e-07	0.00184136	135420000	135430000	135930000	135940000	11	1
463	chr2	173200000	173210000	chr2	173520000	173530000	11	1.03884e-06	0.00358788	173200000	173210000	173520000	173530000	11	1
464	chr2	72040000	72050000	chr2	72220000	72230000	14	2.89965e-07	0.00132647	72040000	72050000	72220000	72230000	14	1
467	chr2	167110000	167120000	chr2	167210000	167220000	14	2.12517e-06	0.00617623	167110000	167120000	167210000	167220000	14	1
468	chr2	181360000	181370000	chr2	181580000	181590000	19	1.29941e-11	3.18659e-07	181360000	181370000	181580000	181590000	19	1
469	chr2	13280000	13290000	chr2	13570000	13580000	11	2.5434e-06	0.00707536	13280000	13290000	13570000	13580000	11	1
471	chr2	101710000	101720000	chr2	101850000	101860000	16	2.52315e-07	0.00119045	101710000	101720000	101850000	101860000	16	1
472	chr2	101900000	101910000	chr2	102450000	102460000	11	8.41457e-07	0.00305022	101900000	101910000	102450000	102460000	11	1
473	chr2	11970000	11980000	chr2	12300000	12310000	11	1.94669e-06	0.00578631	11970000	11980000	12300000	12310000	11	1
474	chr2	18670000	18680000	chr2	19270000	19280000	13	7.49018e-09	6.91665e-05	18670000	18680000	19270000	19280000	13	1
475	chr2	113490000	113500000	chr2	113790000	113800000	11	2.05652e-06	0.00602731	113490000	113500000	113790000	113800000	11	1
476	chr2	28510000	28520000	chr2	28540000	28550000	26	6.16869e-11	1.21946e-06	28510000	28520000	28540000	28550000	26	1
477	chr2	158200000	158210000	chr2	158350000	158360000	17	2.02942e-08	0.000156201	158200000	158210000	158350000	158360000	17	1
478	chr2	25120000	25130000	chr2	25170000	25180000	22	1.27914e-06	0.00421539	25120000	25130000	25170000	25180000	22	1
479	chr2	79510000	79520000	chr2	79730000	79740000	12	3.22258e-06	0.00847716	79510000	79520000	79730000	79740000	12	1
481	chr2	127360000	127370000	chr2	127420000	127430000	21	3.81159e-06	0.00961012	127360000	127370000	127420000	127430000	21	1
482	chr2	4540000	4550000	chr2	4600000	4610000	21	3.76327e-06	0.00952665	4540000	4550000	4600000	4610000	21	1
483	chr2	92480000	92490000	chr2	92840000	92850000	13	4.0013e-08	0.00027086	92480000	92490000	92840000	92850000	13	1
484	chr2	152770000	152780000	chr2	152830000	152840000	21	9.44944e-07	0.00334271	152770000	152780000	152830000	152840000	21	1
485	chr2	24400000	24410000	chr2	24560000	24570000	19	3.95755e-11	8.36801e-07	24400000	24410000	24560000	24570000	19	1
486	chr2	94010000	94020000	chr2	94280000	94290000	13	9.02087e-07	0.0032171	94010000	94020000	94280000	94290000	13	1
487	chr2	178100000	178110000	chr2	178270000	178280000	12	1.86374e-06	0.00558661	178100000	178110000	178270000	178280000	12	1
488	chr2	180270000	180280000	chr2	180340000	180350000	24	6.38496e-12	1.70636e-07	180270000	180280000	180340000	180350000	24	1
489	chr2	155470000	155480000	chr2	155620000	155630000	12	2.85132e-06	0.00772689	155470000	155480000	155620000	155630000	12	1
490	chr2	112370000	112380000	chr2	112480000	112490000	19	1.55729e-10	2.72082e-06	112370000	112380000	112480000	112490000	19	1
491	chr2	28750000	28760000	chr2	28970000	28980000	14	5.99544e-08	0.000378162	28750000	28760000	28970000	28980000	14	1
492	chr2	167720000	167730000	chr2	167770000	167780000	20	3.11737e-07	0.00140448	167720000	167730000	167770000	167780000	20	1
493	chr2	75610000	75620000	chr2	75760000	75770000	16	1.00211e-07	0.000575947	75610000	75620000	75760000	75770000	16	1
496	chr2	155170000	155180000	chr2	155200000	155210000	26	2.12096e-08	0.000161825	155170000	155180000	155200000	155210000	26	1
497	chr2	70790000	70800000	chr2	71040000	71050000	13	6.96938e-07	0.00263243	70790000	70800000	71040000	71050000	13	1
498	chr2	109900000	109910000	chr2	110560000	110570000	10	1.19353e-06	0.0039844	109900000	109910000	110560000	110570000	10	1
499	chr2	160710000	160720000	chr2	160900000	160910000	14	1.78032e-07	0.000903557	160710000	160720000	160900000	160910000	14	1
500	chr2	133010000	133020000	chr2	133420000	133430000	11	3.14758e-06	0.00832753	133010000	133020000	133420000	133430000	11	1
501	chr2	118460000	118470000	chr2	118600000	118610000	15	3.04932e-08	0.000218227	118460000	118470000	118600000	118610000	15	1
502	chr2	140680000	140690000	chr2	141370000	141380000	10	1.4643e-06	0.00464999	140680000	140690000	141370000	141380000	10	1
503	chr2	11990000	12000000	chr2	12300000	12310000	13	5.60396e-08	0.000357867	11990000	12000000	12300000	12310000	13	1
504	chr2	122060000	122070000	chr2	122160000	122170000	14	1.90033e-06	0.00567557	122060000	122070000	122160000	122170000	14	1
505	chr2	120170000	120180000	chr2	120270000	120280000	15	1.38525e-07	0.000739083	120170000	120180000	120270000	120280000	15	1
506	chr2	31810000	31820000	chr2	31870000	31880000	21	1.79731e-08	0.000141782	31810000	31820000	31870000	31880000	21	1
509	chr2	166170000	166180000	chr2	166550000	166560000	11	3.63467e-06	0.00928196	166170000	166180000	166550000	166560000	11	1
511	chr2	166680000	166690000	chr2	166770000	166780000	19	1.15309e-07	0.000640467	166680000	166690000	166770000	166780000	19	1
512	chr2	133550000	133560000	chr2	134010000	134020000	11	2.29493e-06	0.00655441	133550000	133560000	134010000	134020000	11	1
513	chr2	21970000	21980000	chr2	22720000	22730000	12	2.36232e-08	0.000175824	21970000	21980000	22720000	22730000	12	1
514	chr2	178130000	178140000	chr2	178260000	178270000	16	2.926e-09	3.16998e-05	178130000	178140000	178260000	178270000	16	1
515	chr2	5400000	5410000	chr2	5710000	5720000	13	9.97655e-08	0.000574054	5400000	5410000	5710000	5720000	13	1
516	chr2	91560000	91570000	chr2	91580000	91590000	41	1.37421e-06	0.00444792	91560000	91570000	91580000	91590000	41	1
517	chr2	139390000	139400000	chr2	139580000	139590000	15	1.49794e-07	0.000787354	139390000	139400000	139580000	139590000	15	1
518	chr2	167530000	167540000	chr2	167680000	167690000	14	1.10931e-06	0.0037709	167530000	167540000	167680000	167690000	14	1
519	chr2	75610000	75620000	chr2	75780000	75790000	15	3.02974e-08	0.000217034	75610000	75620000	75780000	75790000	15	1
520	chr2	160370000	160380000	chr2	160580000	160590000	16	6.88931e-09	6.49063e-05	160370000	160380000	160580000	160590000	16	1
521	chr2	127360000	127370000	chr2	127440000	127450000	19	6.27426e-08	0.000392753	127360000	127370000	127440000	127450000	19	1
522	chr2	12040000	12050000	chr2	12290000	12300000	11	2.48702e-06	0.0069592	12040000	12050000	12290000	12300000	11	1
523	chr2	156550000	156560000	chr2	156690000	156700000	14	5.18418e-07	0.00209076	156550000	156560000	156690000	156700000	14	1
524	chr2	30200000	30210000	chr2	30250000	30260000	20	1.29743e-06	0.00425961	30200000	30210000	30250000	30260000	20	1
525	chr2	75700000	75710000	chr2	75770000	75780000	20	1.47427e-07	0.000777382	75700000	75710000	75770000	75780000	20	1
526	chr2	13300000	13310000	chr2	13570000	13580000	14	1.91195e-08	0.000149165	13300000	13310000	13570000	13580000	14	1
527	chr2	147800000	147810000	chr2	148050000	148060000	12	1.29811e-06	0.00425991	147800000	147810000	148050000	148060000	12	1
528	chr2	166150000	166160000	chr2	166550000	166560000	11	2.32146e-06	0.00660988	166150000	166160000	166550000	166560000	11	1
529	chr2	74690000	74700000	chr2	75590000	75600000	10	7.83849e-07	0.0028853	74690000	74700000	75590000	75600000	10	1
530	chr2	112360000	112370000	chr2	112450000	112460000	17	5.79506e-08	0.000368175	112360000	112370000	112450000	112460000	17	1
531	chr2	137100000	137110000	chr2	137720000	137730000	11	1.64265e-07	0.000849024	137100000	137110000	137720000	137730000	11	1
532	chr2	60730000	60740000	chr2	61460000	61470000	19	1.86279e-15	1.27197e-10	60730000	60740000	61460000	61470000	19	1
534	chr2	166150000	166160000	chr2	166370000	166380000	12	1.59342e-06	0.00495387	166150000	166160000	166370000	166380000	12	1
535	chr2	173130000	173140000	chr2	173550000	173560000	11	7.66524e-07	0.0028419	173130000	173140000	173550000	173560000	11	1
536	chr2	103600000	103610000	chr2	103640000	103650000	24	3.32804e-06	0.00869838	103600000	103610000	103640000	103650000	24	1
537	chr2	36020000	36030000	chr2	36200000	36210000	13	1.37164e-06	0.00444251	36020000	36030000	36200000	36210000	13	1
539	chr2	168760000	168770000	chr2	168840000	168850000	21	2.2955e-08	0.000172228	168760000	168770000	168840000	168850000	21	1
540	chr2	52250000	52260000	chr2	52600000	52610000	12	3.21478e-08	0.000227228	52250000	52260000	52600000	52610000	12	1
541	chr2	156860000	156870000	chr2	157070000	157080000	14	3.42022e-07	0.001513	156860000	156870000	157070000	157080000	14	1
542	chr2	11330000	11340000	chr2	11490000	11500000	13	7.52937e-07	0.0028041	11330000	11340000	11490000	11500000	13	1
543	chr2	155010000	155020000	chr2	155030000	155040000	31	4.62072e-11	9.53987e-07	155010000	155020000	155030000	155040000	31	1
544	chr2	165910000	165920000	chr2	166020000	166030000	17	1.36465e-07	0.00073045	165910000	165920000	166020000	166030000	17	1
545	chr2	70220000	70230000	chr2	70470000	70480000	14	3.90749e-08	0.000266204	70220000	70230000	70470000	70480000	14	1
546	chr2	152730000	152740000	chr2	152830000	152840000	21	3.85572e-09	4.00244e-05	152730000	152740000	152830000	152840000	21	1
547	chr2	50300000	50310000	chr2	51140000	51150000	11	1.36857e-07	0.00073202	50300000	50310000	51140000	51150000	11	1
548	chr2	26470000	26480000	chr2	26560000	26570000	14	7.60786e-07	0.00282449	26470000	26480000	26560000	26570000	14	1
549	chr2	148120000	148130000	chr2	148570000	148580000	14	9.53211e-10	1.24031e-05	148120000	148130000	148570000	148580000	14	1
551	chr2	131540000	131550000	chr2	131760000	131770000	15	3.2009e-08	0.000226677	131540000	131550000	131760000	131770000	15	1
552	chr2	30040000	30050000	chr2	30080000	30090000	24	2.15149e-06	0.00623543	30040000	30050000	30080000	30090000	24	1
554	chr2	105620000	105630000	chr2	106190000	106200000	11	3.55585e-07	0.00155909	105620000	105630000	106190000	106200000	11	1
555	chr2	118640000	118650000	chr2	118720000	118730000	18	8.79022e-08	0.00051571	118640000	118650000	118720000	118730000	18	1
556	chr3	14870000	14880000	chr3	15230000	15240000	13	3.87075e-08	0.000264185	14860000	14890000	15180000	15240000	94	0.444444
557	chr3	14880000	14890000	chr3	15190000	15200000	12	1.67259e-07	0.000860318	14860000	14890000	15180000	15240000	94	0.444444
559	chr3	96320000	96330000	chr3	96400000	96410000	41	5.76844e-22	1.56122e-16	96320000	96330000	96390000	96450000	147	1
560	chr3	96320000	96330000	chr3	96430000	96440000	23	1.53949e-10	2.70879e-06	96320000	96330000	96390000	96450000	147	1
561	chr3	101480000	101490000	chr3	101800000	101810000	14	1.9159e-08	0.000149395	101470000	101500000	101800000	101830000	73	0.666667
562	chr3	89990000	90000000	chr3	90040000	90050000	27	3.36835e-10	5.17977e-06	89990000	90020000	90030000	90060000	130	0.555556
564	chr3	88400000	88410000	chr3	88460000	88470000	23	8.60085e-10	1.13993e-05	88400000	88420000	88460000	88480000	86	1
567	chr3	105990000	106000000	chr3	106440000	106450000	16	3.34158e-11	7.2299e-07	105980000	106000000	106440000	106460000	39	0.75
568	chr3	100180000	100190000	chr3	100560000	100570000	13	7.97091e-09	7.26591e-05	100180000	100200000	100550000	100570000	36	0.75
570	chr3	92150000	92160000	chr3	92500000	92510000	16	3.13577e-11	6.86443e-07	92140000	92160000	92500000	92520000	38	0.75
574	chr3	69240000	69250000	chr3	69470000	69480000	14	1.22869e-07	0.000672667	69240000	69260000	69470000	69490000	39	0.75
575	chr3	30010000	30020000	chr3	30510000	30520000	13	8.01761e-09	7.29954e-05	30010000	30020000	30500000	30530000	36	1
576	chr3	8960000	8970000	chr3	9060000	9070000	14	2.99413e-06	0.00802333	8950000	8970000	9050000	9070000	30	0.5
578	chr3	69750000	69760000	chr3	69880000	69890000	14	4.81514e-07	0.00198221	69750000	69770000	69880000	69900000	26	0.5
581	chr3	106140000	106150000	chr3	106230000	106240000	22	7.62411e-07	0.00282947	106140000	106150000	106230000	106250000	40	1
584	chr3	84170000	84180000	chr3	84300000	84310000	19	3.31441e-10	5.10209e-06	84170000	84190000	84300000	84310000	35	1
585	chr3	145940000	145950000	chr3	146170000	146180000	19	3.14462e-13	1.18521e-08	145940000	145950000	146160000	146180000	32	1
587	chr3	97920000	97930000	chr3	98010000	98020000	17	3.26976e-07	0.00146033	97920000	97940000	98010000	98020000	35	1
590	chr3	95140000	95150000	chr3	95220000	95230000	17	8.64963e-07	0.00311305	95140000	95150000	95210000	95230000	34	1
591	chr3	101600000	101610000	chr3	101800000	101810000	13	3.55286e-07	0.0015587	101590000	101610000	101800000	101810000	25	1
592	chr3	138210000	138220000	chr3	138440000	138450000	15	1.01313e-08	8.81935e-05	138210000	138230000	138430000	138450000	28	0.5
593	chr3	96320000	96330000	chr3	96500000	96510000	16	1.34033e-07	0.000720918	96320000	96340000	96500000	96510000	31	1
594	chr3	123160000	123170000	chr3	123320000	123330000	18	4.44665e-10	6.52132e-06	123160000	123180000	123320000	123330000	35	1
597	chr3	121310000	121320000	chr3	121500000	121510000	17	1.76318e-09	2.07152e-05	121300000	121320000	121490000	121510000	31	0.5
598	chr3	65390000	65400000	chr3	65920000	65930000	14	6.49019e-10	9.02906e-06	65390000	65400000	65910000	65930000	26	1
600	chr3	82040000	82050000	chr3	82330000	82340000	12	3.53101e-07	0.0015514	82040000	82060000	82320000	82340000	24	0.5
602	chr3	104990000	105000000	chr3	105050000	105060000	21	3.8154e-07	0.00164731	104990000	105000000	105040000	105060000	44	1
604	chr3	131360000	131370000	chr3	131460000	131470000	14	2.02417e-08	0.000156055	131360000	131370000	131460000	131480000	29	1
605	chr3	96280000	96290000	chr3	96320000	96330000	28	5.09325e-07	0.00206753	96270000	96290000	96320000	96330000	51	1
606	chr3	103500000	103510000	chr3	103560000	103570000	17	5.31709e-07	0.00213129	103500000	103510000	103560000	103570000	17	1
607	chr3	55150000	55160000	chr3	55350000	55360000	13	2.98236e-07	0.00135721	55150000	55160000	55350000	55360000	13	1
608	chr3	20730000	20740000	chr3	20750000	20760000	28	1.5732e-06	0.00490638	20730000	20740000	20750000	20760000	28	1
609	chr3	104530000	104540000	chr3	104680000	104690000	13	1.53472e-06	0.00481665	104530000	104540000	104680000	104690000	13	1
610	chr3	93620000	93630000	chr3	93800000	93810000	13	2.50243e-08	0.000184823	93620000	93630000	93800000	93810000	13	1
611	chr3	98170000	98180000	chr3	98310000	98320000	16	1.27553e-07	0.000692963	98170000	98180000	98310000	98320000	16	1
612	chr3	142490000	142500000	chr3	142600000	142610000	20	8.8265e-09	7.89594e-05	142490000	142500000	142600000	142610000	20	1
613	chr3	154280000	154290000	chr3	154540000	154550000	11	3.14213e-06	0.00831811	154280000	154290000	154540000	154550000	11	1
614	chr3	115650000	115660000	chr3	115970000	115980000	17	6.23929e-12	1.67588e-07	115650000	115660000	115970000	115980000	17	1
615	chr3	146320000	146330000	chr3	146930000	146940000	11	2.25078e-07	0.00108697	146320000	146330000	146930000	146940000	11	1
617	chr3	75210000	75220000	chr3	75710000	75720000	13	6.45448e-09	6.14711e-05	75210000	75220000	75710000	75720000	13	1
618	chr3	86480000	86490000	chr3	86500000	86510000	30	4.97462e-07	0.00203113	86480000	86490000	86500000	86510000	30	1
619	chr3	96320000	96330000	chr3	96340000	96350000	56	3.10344e-09	3.33311e-05	96320000	96330000	96340000	96350000	56	1
620	chr3	121350000	121360000	chr3	121430000	121440000	17	2.14697e-06	0.0062262	121350000	121360000	121430000	121440000	17	1
621	chr3	56000000	56010000	chr3	57200000	57210000	15	2.94635e-12	8.77169e-08	56000000	56010000	57200000	57210000	15	1
622	chr3	66320000	66330000	chr3	67340000	67350000	12	9.09882e-09	8.10061e-05	66320000	66330000	67340000	67350000	12	1
623	chr3	28160000	28170000	chr3	28740000	28750000	10	2.68072e-06	0.00737603	28160000	28170000	28740000	28750000	10	1
624	chr3	89500000	89510000	chr3	89680000	89690000	17	1.02789e-10	1.915e-06	89500000	89510000	89680000	89690000	17	1
625	chr3	106200000	106210000	chr3	106290000	106300000	19	1.17388e-06	0.00393471	106200000	106210000	106290000	106300000	19	1
626	chr3	34640000	34650000	chr3	35480000	35490000	15	5.93914e-12	1.61624e-07	34640000	34650000	35480000	35490000	15	1
627	chr3	130720000	130730000	chr3	131220000	131230000	10	1.63159e-06	0.005042	130720000	130730000	131220000	131230000	10	1
628	chr3	58160000	58170000	chr3	58430000	58440000	13	7.59409e-07	0.00282178	58160000	58170000	58430000	58440000	13	1
629	chr3	95350000	95360000	chr3	95430000	95440000	15	2.92527e-06	0.00788424	95350000	95360000	95430000	95440000	15	1
630	chr3	99230000	99240000	chr3	99250000	99260000	42	2.16588e-06	0.00626883	99230000	99240000	99250000	99260000	42	1
631	chr3	57470000	57480000	chr3	57620000	57630000	15	2.77431e-08	0.000201353	57470000	57480000	57620000	57630000	15	1
632	chr3	123240000	123250000	chr3	123310000	123320000	18	3.62743e-06	0.00926984	123240000	123250000	123310000	123320000	18	1
633	chr3	87970000	87980000	chr3	88070000	88080000	16	1.04725e-06	0.00360608	87970000	87980000	88070000	88080000	16	1
634	chr3	32760000	32770000	chr3	32810000	32820000	21	2.42492e-06	0.0068184	32760000	32770000	32810000	32820000	21	1
635	chr3	89240000	89250000	chr3	89310000	89320000	16	3.69779e-06	0.00940001	89240000	89250000	89310000	89320000	16	1
636	chr3	88200000	88210000	chr3	88220000	88230000	34	7.11017e-07	0.0026761	88200000	88210000	88220000	88230000	34	1
638	chr3	20770000	20780000	chr3	20790000	20800000	36	2.32257e-09	2.59363e-05	20770000	20780000	20790000	20800000	36	1
639	chr3	51710000	51720000	chr3	52040000	52050000	14	2.152e-08	0.000163773	51710000	51720000	52040000	52050000	14	1
641	chr3	32550000	32560000	chr3	32680000	32690000	18	8.6572e-10	1.14448e-05	32550000	32560000	32680000	32690000	18	1
642	chr3	31050000	31060000	chr3	31130000	31140000	18	1.12406e-07	0.000629268	31050000	31060000	31130000	31140000	18	1
643	chr3	121550000	121560000	chr3	121720000	121730000	20	9.52928e-12	2.43728e-07	121550000	121560000	121720000	121730000	20	1
644	chr3	130760000	130770000	chr3	131230000	131240000	10	3.99882e-06	0.00995216	130760000	130770000	131230000	131240000	10	1
645	chr3	21580000	21590000	chr3	21720000	21730000	14	7.92679e-07	0.00290988	21580000	21590000	21720000	21730000	14	1
646	chr3	94660000	94670000	chr3	94760000	94770000	11	1.23965e-06	0.00410432	94660000	94670000	94760000	94770000	11	1
648	chr3	51700000	51710000	chr3	52240000	52250000	15	1.04239e-10	1.93717e-06	51700000	51710000	52240000	52250000	15	1
649	chr3	130130000	130140000	chr3	130690000	130700000	10	3.52798e-06	0.00909179	130130000	130140000	130690000	130700000	10	1
650	chr3	103060000	103070000	chr3	103160000	103170000	14	3.33245e-06	0.00870431	103060000	103070000	103160000	103170000	14	1
651	chr3	135280000	135290000	chr3	135730000	135740000	12	7.69213e-08	0.000464137	135280000	135290000	135730000	135740000	12	1
652	chr3	128180000	128190000	chr3	128330000	128340000	13	9.54053e-07	0.00336534	128180000	128190000	128330000	128340000	13	1
653	chr3	123160000	123170000	chr3	123300000	123310000	14	2.2297e-06	0.00641382	123160000	123170000	123300000	123310000	14	1
654	chr3	33950000	33960000	chr3	34040000	34050000	14	2.73891e-06	0.00750148	33950000	33960000	34040000	34050000	14	1
655	chr3	106140000	106150000	chr3	106300000	106310000	22	4.86245e-11	9.98357e-07	106140000	106150000	106300000	106310000	22	1
656	chr3	115710000	115720000	chr3	115880000	115890000	19	8.35612e-11	1.60292e-06	115710000	115720000	115880000	115890000	19	1
657	chr3	105680000	105690000	chr3	105890000	105900000	14	1.75074e-07	0.000891585	105680000	105690000	105890000	105900000	14	1
658	chr3	94700000	94710000	chr3	94940000	94950000	10	2.32352e-06	0.00661195	94700000	94710000	94940000	94950000	10	1
659	chr3	59320000	59330000	chr3	59740000	59750000	11	7.97452e-07	0.00292452	59320000	59330000	59740000	59750000	11	1
661	chr3	94950000	94960000	chr3	94990000	95000000	25	1.832e-06	0.00551478	94950000	94960000	94990000	95000000	25	1
662	chr3	130700000	130710000	chr3	131240000	131250000	13	1.7671e-09	2.07449e-05	130700000	130710000	131240000	131250000	13	1
663	chr3	154270000	154280000	chr3	154520000	154530000	12	1.66961e-06	0.00513498	154270000	154280000	154520000	154530000	12	1
664	chr3	95870000	95880000	chr3	95900000	95910000	28	2.52018e-06	0.00702389	95870000	95880000	95900000	95910000	28	1
665	chr3	28560000	28570000	chr3	28740000	28750000	19	5.34644e-11	1.07839e-06	28560000	28570000	28740000	28750000	19	1
667	chr3	87030000	87040000	chr3	87490000	87500000	10	2.30675e-06	0.00657682	87030000	87040000	87490000	87500000	10	1
668	chr3	122050000	122060000	chr3	122090000	122100000	17	2.50327e-06	0.00698803	122050000	122060000	122090000	122100000	17	1
669	chr3	121540000	121550000	chr3	121760000	121770000	14	4.29413e-09	4.37815e-05	121540000	121550000	121760000	121770000	14	1
670	chr3	142330000	142340000	chr3	142390000	142400000	18	4.88836e-07	0.00200293	142330000	142340000	142390000	142400000	18	1
672	chr3	115710000	115720000	chr3	116000000	116010000	13	4.8081e-07	0.00198069	115710000	115720000	116000000	116010000	13	1
673	chr3	104220000	104230000	chr3	104370000	104380000	15	4.40706e-07	0.00184743	104220000	104230000	104370000	104380000	15	1
674	chr3	128340000	128350000	chr3	129200000	129210000	13	1.15079e-09	1.44316e-05	128340000	128350000	129200000	129210000	13	1
675	chr3	89500000	89510000	chr3	89760000	89770000	11	2.97964e-06	0.00800179	89500000	89510000	89760000	89770000	11	1
676	chr3	65530000	65540000	chr3	65910000	65920000	11	3.54684e-06	0.00912182	65530000	65540000	65910000	65920000	11	1
678	chr3	107930000	107940000	chr3	108040000	108050000	17	2.3166e-07	0.00111132	107930000	107940000	108040000	108050000	17	1
679	chr3	128470000	128480000	chr3	129200000	129210000	11	2.52008e-07	0.00118938	128470000	128480000	129200000	129210000	11	1
680	chr3	122520000	122530000	chr3	122580000	122590000	22	1.67109e-06	0.00513846	122520000	122530000	122580000	122590000	22	1
681	chr3	58160000	58170000	chr3	58340000	58350000	14	1.85566e-06	0.00557241	58160000	58170000	58340000	58350000	14	1
682	chr3	36170000	36180000	chr3	36430000	36440000	11	7.5546e-07	0.00281068	36170000	36180000	36430000	36440000	11	1
683	chr3	158720000	158730000	chr3	158740000	158750000	22	4.55578e-07	0.0018996	158720000	158730000	158740000	158750000	22	1
684	chr3	104090000	104100000	chr3	104440000	104450000	12	1.72925e-07	0.000882752	104090000	104100000	104440000	104450000	12	1
685	chr3	96060000	96070000	chr3	96180000	96190000	14	6.94523e-07	0.0026253	96060000	96070000	96180000	96190000	14	1
686	chr3	88180000	88190000	chr3	88240000	88250000	17	2.66446e-07	0.00124255	88180000	88190000	88240000	88250000	17	1
687	chr3	52100000	52110000	chr3	52190000	52200000	20	1.15442e-08	9.81958e-05	52100000	52110000	52190000	52200000	20	1
688	chr3	106020000	106030000	chr3	106440000	106450000	11	1.49571e-06	0.00472811	106020000	106030000	106440000	106450000	11	1
690	chr3	123160000	123170000	chr3	123350000	123360000	14	2.48662e-07	0.00117732	123160000	123170000	123350000	123360000	14	1
691	chr3	135220000	135230000	chr3	135240000	135250000	24	2.83605e-06	0.00769671	135220000	135230000	135240000	135250000	24	1
692	chr3	94360000	94370000	chr3	94450000	94460000	20	4.41595e-09	4.47783e-05	94360000	94370000	94450000	94460000	20	1
693	chr3	148950000	148960000	chr3	149480000	149490000	10	2.93395e-06	0.00790334	148950000	148960000	149480000	149490000	10	1
694	chr3	121310000	121320000	chr3	121450000	121460000	14	1.44925e-06	0.00462346	121310000	121320000	121450000	121460000	14	1
695	chr3	131300000	131310000	chr3	131560000	131570000	14	3.41248e-08	0.000238372	131300000	131310000	131560000	131570000	14	1
697	chr3	106050000	106060000	chr3	106440000	106450000	11	1.4964e-06	0.00472878	106050000	106060000	106440000	106450000	11	1
698	chr3	151770000	151780000	chr3	152090000	152100000	14	2.96957e-09	3.20785e-05	151770000	151780000	152090000	152100000	14	1
699	chr3	31140000	31150000	chr3	31600000	31610000	18	6.07406e-14	2.79064e-09	31140000	31150000	31600000	31610000	18	1
702	chr3	51480000	51490000	chr3	51640000	51650000	14	2.48977e-06	0.00696392	51480000	51490000	51640000	51650000	14	1
703	chr3	96280000	96290000	chr3	96400000	96410000	18	2.06692e-10	3.43813e-06	96280000	96290000	96400000	96410000	18	1
704	chr3	36570000	36580000	chr3	37200000	37210000	10	1.99479e-06	0.00588928	36570000	36580000	37200000	37210000	10	1
705	chr3	153990000	154000000	chr3	154180000	154190000	15	2.12317e-07	0.00103827	153990000	154000000	154180000	154190000	15	1
707	chr3	146340000	146350000	chr3	146910000	146920000	10	1.84971e-06	0.00556022	146340000	146350000	146910000	146920000	10	1
708	chr3	133880000	133890000	chr3	134630000	134640000	10	1.1544e-06	0.00388612	133880000	133890000	134630000	134640000	10	1
709	chr3	89780000	89790000	chr3	89850000	89860000	18	1.50623e-06	0.00475025	89780000	89790000	89850000	89860000	18	1
710	chr3	30800000	30810000	chr3	30930000	30940000	14	6.21927e-07	0.00240275	30800000	30810000	30930000	30940000	14	1
711	chr3	96260000	96270000	chr3	96410000	96420000	13	2.9236e-06	0.00788116	96260000	96270000	96410000	96420000	13	1
712	chr3	95200000	95210000	chr3	95250000	95260000	18	2.36734e-06	0.00670206	95200000	95210000	95250000	95260000	18	1
713	chr3	80070000	80080000	chr3	80800000	80810000	10	7.77883e-07	0.00286973	80070000	80080000	80800000	80810000	10	1
716	chr3	19550000	19560000	chr3	19880000	19890000	12	1.83828e-07	0.00092728	19550000	19560000	19880000	19890000	12	1
717	chr3	30010000	30020000	chr3	30370000	30380000	11	2.59716e-06	0.0071904	30010000	30020000	30370000	30380000	11	1
718	chr3	96540000	96550000	chr3	96640000	96650000	17	1.37337e-08	0.000113892	96540000	96550000	96640000	96650000	17	1
720	chr3	142490000	142500000	chr3	142700000	142710000	13	6.81089e-07	0.00258371	142490000	142500000	142700000	142710000	13	1
721	chr3	13910000	13920000	chr3	14380000	14390000	11	4.84019e-07	0.00199029	13910000	13920000	14380000	14390000	11	1
722	chr3	8590000	8600000	chr3	8910000	8920000	11	4.25722e-07	0.00179625	8590000	8600000	8910000	8920000	11	1
723	chr3	93360000	93370000	chr3	93490000	93500000	15	5.28289e-08	0.000340431	93360000	93370000	93490000	93500000	15	1
724	chr3	51560000	51570000	chr3	51640000	51650000	19	3.18836e-06	0.00840313	51560000	51570000	51640000	51650000	19	1
725	chr3	107750000	107760000	chr3	107860000	107870000	15	3.0088e-06	0.0080404	107750000	107760000	107860000	107870000	15	1
726	chr3	87930000	87940000	chr3	87970000	87980000	26	2.75725e-07	0.00127504	87930000	87940000	87970000	87980000	26	1
727	chr3	141860000	141870000	chr3	142270000	142280000	11	4.70694e-07	0.00194844	141860000	141870000	142270000	142280000	11	1
728	chr3	63560000	63570000	chr3	63930000	63940000	11	1.81733e-06	0.00547947	63560000	63570000	63930000	63940000	11	1
729	chr3	101510000	101520000	chr3	101800000	101810000	12	1.409e-06	0.00452437	101510000	101520000	101800000	101810000	12	1
730	chr3	130730000	130740000	chr3	131240000	131250000	11	2.93218e-07	0.00133806	130730000	130740000	131240000	131250000	11	1
731	chr3	31870000	31880000	chr3	32190000	32200000	13	1.34194e-07	0.000721144	31870000	31880000	32190000	32200000	13	1
732	chr3	116000000	116010000	chr3	116320000	116330000	12	1.54525e-06	0.00483847	116000000	116010000	116320000	116330000	12	1
733	chr3	104510000	104520000	chr3	104680000	104690000	18	4.94361e-10	7.12477e-06	104510000	104520000	104680000	104690000	18	1
734	chr3	30000000	30010000	chr3	30480000	30490000	10	3.90855e-06	0.0097875	30000000	30010000	30480000	30490000	10	1
736	chr4	155090000	155100000	chr4	155270000	155280000	14	6.69792e-08	0.000414067	155080000	155110000	155230000	155280000	131	0.533333
737	chr4	95050000	95060000	chr4	95920000	95930000	21	2.18749e-18	3.13099e-13	95040000	95060000	95850000	95930000	107	0.5
738	chr4	95050000	95060000	chr4	95890000	95900000	13	1.95339e-09	2.25059e-05	95040000	95060000	95850000	95930000	107	0.5
739	chr4	95050000	95060000	chr4	95850000	95860000	13	2.35529e-09	2.62034e-05	95040000	95060000	95850000	95930000	107	0.5
742	chr4	116710000	116720000	chr4	116780000	116790000	36	1.06805e-15	7.90978e-11	116700000	116740000	116780000	116800000	167	0.75
744	chr4	40770000	40780000	chr4	40970000	40980000	19	2.80963e-12	8.41516e-08	40760000	40780000	40940000	40990000	100	0.6
747	chr4	130790000	130800000	chr4	130870000	130880000	30	2.04309e-19	3.66419e-14	130780000	130800000	130870000	130900000	111	0.833333
749	chr4	137860000	137870000	chr4	137950000	137960000	18	1.05296e-07	0.00059779	137830000	137870000	137940000	137960000	90	0.625
751	chr4	102490000	102500000	chr4	102650000	102660000	16	9.22962e-09	8.17276e-05	102480000	102500000	102640000	102670000	56	0.666667
752	chr4	149800000	149810000	chr4	149950000	149960000	16	4.58865e-09	4.63086e-05	149800000	149810000	149950000	149990000	57	1
753	chr4	149800000	149810000	chr4	149980000	149990000	15	1.17729e-08	9.9913e-05	149800000	149810000	149950000	149990000	57	1
755	chr4	102220000	102230000	chr4	102470000	102480000	15	3.7524e-09	3.91704e-05	102220000	102250000	102460000	102490000	54	0.444444
765	chr4	149830000	149840000	chr4	149950000	149960000	20	6.46289e-12	1.72409e-07	149830000	149860000	149940000	149960000	49	0.5
766	chr4	46680000	46690000	chr4	47030000	47040000	13	1.83401e-08	0.000144066	46680000	46690000	47020000	47040000	24	1
768	chr4	105150000	105160000	chr4	106220000	106230000	15	3.64706e-12	1.05621e-07	105140000	105160000	106220000	106230000	25	1
769	chr4	89270000	89280000	chr4	89300000	89310000	23	5.35683e-07	0.0021424	89270000	89280000	89290000	89310000	55	1
770	chr4	59380000	59390000	chr4	59560000	59570000	14	1.13856e-07	0.000633903	59380000	59400000	59560000	59570000	27	1
773	chr4	139640000	139650000	chr4	139860000	139870000	14	4.17462e-08	0.000279541	139640000	139650000	139850000	139870000	26	1
777	chr4	116990000	117000000	chr4	117130000	117140000	23	6.77678e-12	1.79497e-07	116990000	117000000	117120000	117140000	38	1
778	chr4	144050000	144060000	chr4	144130000	144140000	9	2.22039e-08	0.000168204	144040000	144060000	144120000	144140000	16	0.5
779	chr4	114660000	114670000	chr4	114910000	114920000	13	7.94116e-08	0.000476268	114660000	114680000	114910000	114920000	25	1
780	chr4	136070000	136080000	chr4	136140000	136150000	21	1.3405e-12	4.36635e-08	136060000	136080000	136140000	136150000	34	1
783	chr4	134620000	134630000	chr4	134690000	134700000	19	2.68388e-07	0.00124839	134620000	134640000	134690000	134700000	37	1
785	chr4	117920000	117930000	chr4	118080000	118090000	13	1.04777e-06	0.00360625	117920000	117930000	118080000	118100000	25	1
787	chr4	120220000	120230000	chr4	120330000	120340000	16	3.19581e-08	0.000226425	120220000	120230000	120320000	120340000	31	1
788	chr4	89140000	89150000	chr4	89520000	89530000	12	8.22509e-08	0.000489353	89140000	89150000	89510000	89530000	23	1
791	chr4	130780000	130790000	chr4	130940000	130950000	16	1.01955e-08	8.86492e-05	130780000	130800000	130940000	130950000	30	1
792	chr4	126600000	126610000	chr4	126730000	126740000	16	3.37277e-08	0.000235902	126600000	126610000	126730000	126750000	30	1
794	chr4	137730000	137740000	chr4	137820000	137830000	16	3.61099e-08	0.000249661	137730000	137740000	137820000	137840000	31	1
795	chr4	145210000	145220000	chr4	145280000	145290000	14	6.38105e-07	0.00245063	145210000	145230000	145280000	145290000	27	1
796	chr4	62690000	62700000	chr4	62750000	62760000	26	2.03023e-10	3.39236e-06	62680000	62700000	62750000	62760000	44	1
798	chr4	139490000	139500000	chr4	139630000	139640000	15	3.60198e-08	0.000249385	139490000	139500000	139620000	139640000	30	1
800	chr4	133680000	133690000	chr4	133720000	133730000	21	7.94862e-08	0.000476412	133680000	133690000	133720000	133730000	21	1
801	chr4	116830000	116840000	chr4	116960000	116970000	17	6.90915e-09	6.50521e-05	116830000	116840000	116960000	116970000	17	1
802	chr4	148680000	148690000	chr4	149060000	149070000	13	8.04344e-09	7.31412e-05	148680000	148690000	149060000	149070000	13	1
803	chr4	41560000	41570000	chr4	41640000	41650000	18	1.32875e-07	0.000716124	41560000	41570000	41640000	41650000	18	1
804	chr4	138000000	138010000	chr4	138140000	138150000	14	1.02217e-06	0.00354512	138000000	138010000	138140000	138150000	14	1
805	chr4	133070000	133080000	chr4	133120000	133130000	19	2.86421e-06	0.00775617	133070000	133080000	133120000	133130000	19	1
806	chr4	138320000	138330000	chr4	138420000	138430000	17	5.53318e-09	5.39745e-05	138320000	138330000	138420000	138430000	17	1
807	chr4	133660000	133670000	chr4	133820000	133830000	13	1.34011e-07	0.000720918	133660000	133670000	133820000	133830000	13	1
808	chr4	106800000	106810000	chr4	107100000	107110000	11	3.38502e-06	0.00880608	106800000	106810000	107100000	107110000	11	1
809	chr4	130020000	130030000	chr4	130070000	130080000	17	6.84496e-07	0.00259314	130020000	130030000	130070000	130080000	17	1
810	chr4	129830000	129840000	chr4	129920000	129930000	17	4.37716e-08	0.000291398	129830000	129840000	129920000	129930000	17	1
811	chr4	32050000	32060000	chr4	32560000	32570000	11	2.80833e-07	0.00129338	32050000	32060000	32560000	32570000	11	1
812	chr4	108690000	108700000	chr4	108780000	108790000	19	1.82602e-07	0.000923284	108690000	108700000	108780000	108790000	19	1
814	chr4	135520000	135530000	chr4	135680000	135690000	16	1.48169e-08	0.000120722	135520000	135530000	135680000	135690000	16	1
815	chr4	95470000	95480000	chr4	95720000	95730000	13	3.35563e-07	0.00149148	95470000	95480000	95720000	95730000	13	1
816	chr4	45630000	45640000	chr4	45700000	45710000	25	6.13711e-11	1.21483e-06	45630000	45640000	45700000	45710000	25	1
817	chr4	103010000	103020000	chr4	103050000	103060000	22	1.96901e-06	0.00583389	103010000	103020000	103050000	103060000	22	1
818	chr4	132960000	132970000	chr4	132990000	133000000	28	1.28444e-06	0.00422442	132960000	132970000	132990000	133000000	28	1
819	chr4	99830000	99840000	chr4	99910000	99920000	16	1.40922e-06	0.00452437	99830000	99840000	99910000	99920000	16	1
820	chr4	143990000	144000000	chr4	144330000	144340000	12	1.7587e-10	3.00913e-06	143990000	144000000	144330000	144340000	12	1
821	chr4	63200000	63210000	chr4	63310000	63320000	17	8.4266e-08	0.000498156	63200000	63210000	63310000	63320000	17	1
822	chr4	154900000	154910000	chr4	155060000	155070000	20	5.2746e-11	1.06535e-06	154900000	154910000	155060000	155070000	20	1
824	chr4	146440000	146450000	chr4	147480000	147490000	10	3.29879e-07	0.00147108	146440000	146450000	147480000	147490000	10	1
826	chr4	123760000	123770000	chr4	123780000	123790000	35	8.44823e-07	0.00305905	123760000	123770000	123780000	123790000	35	1
827	chr4	124230000	124240000	chr4	124650000	124660000	12	8.0517e-08	0.000481539	124230000	124240000	124650000	124660000	12	1
828	chr4	41600000	41610000	chr4	41700000	41710000	17	1.0911e-08	9.35587e-05	41600000	41610000	41700000	41710000	17	1
829	chr4	46610000	46620000	chr4	47030000	47040000	11	6.38712e-07	0.00245176	46610000	46620000	47030000	47040000	11	1
830	chr4	144580000	144590000	chr4	144640000	144650000	10	8.96996e-07	0.00320124	144580000	144590000	144640000	144650000	10	1
832	chr4	137150000	137160000	chr4	137270000	137280000	14	1.40688e-06	0.00452027	137150000	137160000	137270000	137280000	14	1
833	chr4	9610000	9620000	chr4	9660000	9670000	22	5.07954e-07	0.00206373	9610000	9620000	9660000	9670000	22	1
834	chr4	100000000	100010000	chr4	100530000	100540000	13	4.93144e-09	4.91351e-05	100000000	100010000	100530000	100540000	13	1
835	chr4	137740000	137750000	chr4	137800000	137810000	18	1.82387e-06	0.00549587	137740000	137750000	137800000	137810000	18	1
836	chr4	144030000	144040000	chr4	144290000	144300000	9	1.91829e-06	0.00571743	144030000	144040000	144290000	144300000	9	1
837	chr4	143600000	143610000	chr4	143900000	143910000	16	4.53068e-10	6.61995e-06	143600000	143610000	143900000	143910000	16	1
838	chr4	126620000	126630000	chr4	126700000	126710000	23	2.38634e-07	0.00113782	126620000	126630000	126700000	126710000	23	1
839	chr4	134920000	134930000	chr4	135350000	135360000	11	9.20183e-07	0.00327067	134920000	134930000	135350000	135360000	11	1
840	chr4	148800000	148810000	chr4	148980000	148990000	12	3.46734e-06	0.00897406	148800000	148810000	148980000	148990000	12	1
841	chr4	138340000	138350000	chr4	138410000	138420000	17	1.53821e-06	0.00482456	138340000	138350000	138410000	138420000	17	1
842	chr4	129990000	130000000	chr4	130060000	130070000	15	1.30553e-06	0.00427159	129990000	130000000	130060000	130070000	15	1
843	chr4	150760000	150770000	chr4	150800000	150810000	19	4.71642e-07	0.00195151	150760000	150770000	150800000	150810000	19	1
844	chr4	146050000	146060000	chr4	146920000	146930000	10	9.62606e-07	0.00338748	146050000	146060000	146920000	146930000	10	1
845	chr4	144610000	144620000	chr4	144650000	144660000	16	4.84268e-10	7.01209e-06	144610000	144620000	144650000	144660000	16	1
846	chr4	147330000	147340000	chr4	147580000	147590000	11	2.24806e-06	0.00644653	147330000	147340000	147580000	147590000	11	1
847	chr4	100710000	100720000	chr4	101000000	101010000	13	8.46004e-08	0.000499934	100710000	100720000	101000000	101010000	13	1
848	chr4	108370000	108380000	chr4	108400000	108410000	37	1.00602e-07	0.000577525	108370000	108380000	108400000	108410000	37	1
850	chr4	115900000	115910000	chr4	116000000	116010000	16	4.24695e-07	0.00179242	115900000	115910000	116000000	116010000	16	1
851	chr4	132770000	132780000	chr4	132830000	132840000	19	1.24676e-06	0.00412326	132770000	132780000	132830000	132840000	19	1
853	chr4	130520000	130530000	chr4	130630000	130640000	21	1.52134e-12	4.89117e-08	130520000	130530000	130630000	130640000	21	1
854	chr4	40130000	40140000	chr4	40670000	40680000	10	3.25969e-06	0.00854424	40130000	40140000	40670000	40680000	10	1
855	chr4	148170000	148180000	chr4	148430000	148440000	14	2.26841e-09	2.54359e-05	148170000	148180000	148430000	148440000	14	1
856	chr4	136250000	136260000	chr4	136300000	136310000	19	3.74565e-07	0.00162573	136250000	136260000	136300000	136310000	19	1
857	chr4	132540000	132550000	chr4	132660000	132670000	13	1.10378e-06	0.00375645	132540000	132550000	132660000	132670000	13	1
859	chr4	118480000	118490000	chr4	118500000	118510000	41	1.1601e-06	0.00389818	118480000	118490000	118500000	118510000	41	1
860	chr4	145480000	145490000	chr4	146480000	146490000	10	4.67673e-07	0.00193863	145480000	145490000	146480000	146490000	10	1
861	chr4	145680000	145690000	chr4	147420000	147430000	10	2.66571e-07	0.00124275	145680000	145690000	147420000	147430000	10	1
862	chr4	120240000	120250000	chr4	120360000	120370000	15	1.37589e-06	0.0044495	120240000	120250000	120360000	120370000	15	1
863	chr4	118430000	118440000	chr4	118560000	118570000	19	9.53449e-11	1.78525e-06	118430000	118440000	118560000	118570000	19	1
864	chr4	14820000	14830000	chr4	14860000	14870000	26	3.45692e-07	0.00152606	14820000	14830000	14860000	14870000	26	1
865	chr4	144890000	144900000	chr4	145120000	145130000	11	1.93818e-06	0.00576676	144890000	144900000	145120000	145130000	11	1
866	chr4	106840000	106850000	chr4	106900000	106910000	26	1.54586e-12	4.9593e-08	106840000	106850000	106900000	106910000	26	1
867	chr4	136650000	136660000	chr4	136870000	136880000	12	1.05758e-06	0.00363324	136650000	136660000	136870000	136880000	12	1
868	chr4	126600000	126610000	chr4	126700000	126710000	18	3.072e-06	0.00817347	126600000	126610000	126700000	126710000	18	1
869	chr4	32300000	32310000	chr4	32550000	32560000	12	1.73254e-06	0.00528212	32300000	32310000	32550000	32560000	12	1
870	chr4	33410000	33420000	chr4	34230000	34240000	10	1.87865e-06	0.00562449	33410000	33420000	34230000	34240000	10	1
871	chr4	138470000	138480000	chr4	138710000	138720000	12	1.13141e-06	0.00382942	138470000	138480000	138710000	138720000	12	1
872	chr4	108690000	108700000	chr4	108710000	108720000	45	1.81152e-06	0.0054664	108690000	108700000	108710000	108720000	45	1
873	chr4	9130000	9140000	chr4	9520000	9530000	13	1.93168e-08	0.000150389	9130000	9140000	9520000	9530000	13	1
874	chr4	107190000	107200000	chr4	107390000	107400000	12	3.91526e-06	0.00980178	107190000	107200000	107390000	107400000	12	1
875	chr4	24710000	24720000	chr4	24890000	24900000	16	5.08651e-10	7.29236e-06	24710000	24720000	24890000	24900000	16	1
876	chr4	34950000	34960000	chr4	35190000	35200000	13	1.98485e-07	0.000983879	34950000	34960000	35190000	35200000	13	1
877	chr4	137860000	137870000	chr4	137930000	137940000	23	1.6969e-10	2.93033e-06	137860000	137870000	137930000	137940000	23	1
878	chr4	143760000	143770000	chr4	144240000	144250000	19	9.75803e-18	1.21066e-12	143760000	143770000	144240000	144250000	19	1
879	chr4	119030000	119040000	chr4	119100000	119110000	20	3.31009e-08	0.000232529	119030000	119040000	119100000	119110000	20	1
880	chr4	128950000	128960000	chr4	129070000	129080000	13	2.61136e-06	0.0072172	128950000	128960000	129070000	129080000	13	1
881	chr4	100040000	100050000	chr4	100500000	100510000	12	1.62942e-07	0.00084336	100040000	100050000	100500000	100510000	12	1
882	chr4	108370000	108380000	chr4	108460000	108470000	17	1.85856e-06	0.00557894	108370000	108380000	108460000	108470000	17	1
883	chr4	136890000	136900000	chr4	137070000	137080000	15	6.80667e-08	0.0004199	136890000	136900000	137070000	137080000	15	1
884	chr4	148300000	148310000	chr4	148320000	148330000	26	1.08626e-06	0.00371376	148300000	148310000	148320000	148330000	26	1
886	chr4	145530000	145540000	chr4	146910000	146920000	10	2.19447e-07	0.00106439	145530000	145540000	146910000	146920000	10	1
888	chr4	139080000	139090000	chr4	139270000	139280000	14	8.07618e-08	0.000482809	139080000	139090000	139270000	139280000	14	1
889	chr4	145430000	145440000	chr4	146480000	146490000	10	1.01097e-06	0.00351701	145430000	145440000	146480000	146490000	10	1
890	chr4	10910000	10920000	chr4	11070000	11080000	15	4.15507e-09	4.24897e-05	10910000	10920000	11070000	11080000	15	1
891	chr4	123950000	123960000	chr4	124670000	124680000	14	2.28916e-10	3.76112e-06	123950000	123960000	124670000	124680000	14	1
892	chr4	155120000	155130000	chr4	155240000	155250000	14	3.3165e-08	0.000232869	155120000	155130000	155240000	155250000	14	1
893	chr4	11630000	11640000	chr4	11920000	11930000	11	3.97736e-06	0.00991364	11630000	11640000	11920000	11930000	11	1
894	chr4	44070000	44080000	chr4	44110000	44120000	25	8.93652e-07	0.00319084	44070000	44080000	44110000	44120000	25	1
895	chr4	136360000	136370000	chr4	136610000	136620000	15	6.24104e-10	8.72321e-06	136360000	136370000	136610000	136620000	15	1
896	chr4	126220000	126230000	chr4	126300000	126310000	17	1.12164e-07	0.0006284	126220000	126230000	126300000	126310000	17	1
897	chr4	95050000	95060000	chr4	95380000	95390000	15	2.40081e-08	0.000178243	95050000	95060000	95380000	95390000	15	1
898	chr4	106630000	106640000	chr4	106700000	106710000	19	8.98291e-08	0.000525203	106630000	106640000	106700000	106710000	19	1
899	chr4	107260000	107270000	chr4	107340000	107350000	17	1.57043e-06	0.00489877	107260000	107270000	107340000	107350000	17	1
900	chr4	102230000	102240000	chr4	102670000	102680000	10	2.49026e-06	0.00696397	102230000	102240000	102670000	102680000	10	1
901	chr4	106830000	106840000	chr4	106920000	106930000	16	2.00428e-07	0.000992186	106830000	106840000	106920000	106930000	16	1
902	chr4	129370000	129380000	chr4	129440000	129450000	16	3.4169e-07	0.00151229	129370000	129380000	129440000	129450000	16	1
903	chr4	6230000	6240000	chr4	6420000	6430000	12	9.97586e-07	0.0034804	6230000	6240000	6420000	6430000	12	1
904	chr4	149420000	149430000	chr4	149480000	149490000	17	1.5031e-06	0.0047424	149420000	149430000	149480000	149490000	17	1
905	chr4	145430000	145440000	chr4	145550000	145560000	17	1.58425e-06	0.00493463	145430000	145440000	145550000	145560000	17	1
906	chr4	34950000	34960000	chr4	35150000	35160000	18	1.37828e-10	2.46003e-06	34950000	34960000	35150000	35160000	18	1
907	chr4	44070000	44080000	chr4	44160000	44170000	18	2.40933e-06	0.0067831	44070000	44080000	44160000	44170000	18	1
908	chr4	48740000	48750000	chr4	49300000	49310000	10	3.85642e-06	0.00968705	48740000	48750000	49300000	49310000	10	1
909	chr4	140760000	140770000	chr4	140900000	140910000	14	4.03335e-08	0.000272163	140760000	140770000	140900000	140910000	14	1
910	chr4	124930000	124940000	chr4	125060000	125070000	13	5.17382e-07	0.00208828	124930000	124940000	125060000	125070000	13	1
911	chr4	154990000	155000000	chr4	155010000	155020000	41	3.20511e-07	0.0014381	154990000	155000000	155010000	155020000	41	1
912	chr4	65120000	65130000	chr4	65240000	65250000	21	1.54628e-08	0.000125095	65120000	65130000	65240000	65250000	21	1
913	chr4	14820000	14830000	chr4	14920000	14930000	19	2.06449e-09	2.36032e-05	14820000	14830000	14920000	14930000	19	1
914	chr4	41010000	41020000	chr4	41210000	41220000	12	2.31021e-06	0.00658541	41010000	41020000	41210000	41220000	12	1
915	chr4	149540000	149550000	chr4	149600000	149610000	20	2.08068e-07	0.00102219	149540000	149550000	149600000	149610000	20	1
916	chr4	116710000	116720000	chr4	116760000	116770000	22	8.88422e-07	0.00317673	116710000	116720000	116760000	116770000	22	1
917	chr4	154950000	154960000	chr4	155060000	155070000	16	1.27994e-06	0.00421708	154950000	154960000	155060000	155070000	16	1
918	chr4	148900000	148910000	chr4	149040000	149050000	14	3.71227e-07	0.00161436	148900000	148910000	149040000	149050000	14	1
919	chr4	130300000	130310000	chr4	130540000	130550000	12	1.72312e-06	0.00526085	130300000	130310000	130540000	130550000	12	1
920	chr4	146430000	146440000	chr4	147420000	147430000	13	6.18326e-10	8.65153e-06	146430000	146440000	147420000	147430000	13	1
921	chr4	143780000	143790000	chr4	144210000	144220000	12	9.24051e-10	1.21181e-05	143780000	143790000	144210000	144220000	12	1
922	chr4	134030000	134040000	chr4	134090000	134100000	16	1.43762e-06	0.00459623	134030000	134040000	134090000	134100000	16	1
923	chr4	143800000	143810000	chr4	144190000	144200000	9	2.48904e-06	0.00696318	143800000	143810000	144190000	144200000	9	1
924	chr4	108330000	108340000	chr4	108490000	108500000	13	1.20188e-07	0.000660907	108330000	108340000	108490000	108500000	13	1
926	chr4	132940000	132950000	chr4	133000000	133010000	16	3.1086e-06	0.0082543	132940000	132950000	133000000	133010000	16	1
927	chr4	3520000	3530000	chr4	3720000	3730000	10	5.28579e-07	0.00212424	3520000	3530000	3720000	3730000	10	1
928	chr4	48770000	48780000	chr4	49310000	49320000	10	1.95505e-06	0.00580536	48770000	48780000	49310000	49320000	10	1
931	chr4	10910000	10920000	chr4	11160000	11170000	11	3.24208e-06	0.00850406	10910000	10920000	11160000	11170000	11	1
932	chr4	154860000	154870000	chr4	155060000	155070000	13	2.36967e-07	0.00113203	154860000	154870000	155060000	155070000	13	1
933	chr4	135560000	135570000	chr4	135640000	135650000	17	6.23239e-08	0.000390296	135560000	135570000	135640000	135650000	17	1
934	chr4	65240000	65250000	chr4	65270000	65280000	40	2.57852e-07	0.00121158	65240000	65250000	65270000	65280000	40	1
935	chr4	134540000	134550000	chr4	134760000	134770000	12	5.17232e-07	0.00208824	134540000	134550000	134760000	134770000	12	1
936	chr4	125480000	125490000	chr4	125920000	125930000	13	4.24112e-08	0.000282976	125480000	125490000	125920000	125930000	13	1
937	chr4	152170000	152180000	chr4	152280000	152290000	15	3.05619e-08	0.000218614	152170000	152180000	152280000	152290000	15	1
938	chr4	147520000	147530000	chr4	147580000	147590000	22	5.38505e-07	0.00214886	147520000	147530000	147580000	147590000	22	1
939	chr4	8720000	8730000	chr4	9010000	9020000	13	2.23212e-07	0.00107949	8720000	8730000	9010000	9020000	13	1
940	chr4	62720000	62730000	chr4	62750000	62760000	28	3.54483e-06	0.00912107	62720000	62730000	62750000	62760000	28	1
941	chr4	146480000	146490000	chr4	147520000	147530000	16	9.48961e-13	3.21044e-08	146480000	146490000	147520000	147530000	16	1
942	chr4	65120000	65130000	chr4	65430000	65440000	12	2.22582e-06	0.00640495	65120000	65130000	65430000	65440000	12	1
943	chr4	138740000	138750000	chr4	138850000	138860000	19	3.7115e-10	5.63183e-06	138740000	138750000	138850000	138860000	19	1
944	chr4	62700000	62710000	chr4	62720000	62730000	34	1.03491e-06	0.00357766	62700000	62710000	62720000	62730000	34	1
946	chr4	42870000	42880000	chr4	42940000	42950000	19	1.52535e-08	0.00012367	42870000	42880000	42940000	42950000	19	1
947	chr4	132540000	132550000	chr4	132630000	132640000	16	1.851e-07	0.000931171	132540000	132550000	132630000	132640000	16	1
948	chr4	11670000	11680000	chr4	12020000	12030000	12	7.93042e-08	0.000475815	11670000	11680000	12020000	12030000	12	1
949	chr4	129220000	129230000	chr4	129270000	129280000	16	3.12922e-06	0.00829278	129220000	129230000	129270000	129280000	16	1
951	chr4	130340000	130350000	chr4	130530000	130540000	22	5.87638e-15	3.43035e-10	130340000	130350000	130530000	130540000	22	1
952	chr4	141270000	141280000	chr4	141360000	141370000	19	2.11849e-09	2.41834e-05	141270000	141280000	141360000	141370000	19	1
953	chr4	11210000	11220000	chr4	11240000	11250000	35	5.00203e-09	4.97053e-05	11210000	11220000	11240000	11250000	35	1
954	chr4	133730000	133740000	chr4	133820000	133830000	14	2.5058e-06	0.00699037	133730000	133740000	133820000	133830000	14	1
955	chr4	136660000	136670000	chr4	136830000	136840000	12	2.53263e-06	0.00705198	136660000	136670000	136830000	136840000	12	1
956	chr4	146480000	146490000	chr4	147190000	147200000	9	2.34635e-06	0.00665657	146480000	146490000	147190000	147200000	9	1
957	chr4	145440000	145450000	chr4	146450000	146460000	11	1.10985e-07	0.000623664	145440000	145450000	146450000	146460000	11	1
958	chr4	106780000	106790000	chr4	107170000	107180000	11	1.65015e-06	0.00509357	106780000	106790000	107170000	107180000	11	1
959	chr4	41500000	41510000	chr4	41700000	41710000	14	2.30558e-07	0.00110754	41500000	41510000	41700000	41710000	14	1
960	chr4	40790000	40800000	chr4	40890000	40900000	16	9.13842e-07	0.00325357	40790000	40800000	40890000	40900000	16	1
961	chr4	10910000	10920000	chr4	11180000	11190000	11	2.81796e-06	0.00766214	10910000	10920000	11180000	11190000	11	1
962	chr4	124920000	124930000	chr4	125040000	125050000	13	1.15495e-06	0.00388612	124920000	124930000	125040000	125050000	13	1
963	chr4	123950000	123960000	chr4	124080000	124090000	15	1.94007e-06	0.00577122	123950000	123960000	124080000	124090000	15	1
964	chr4	41040000	41050000	chr4	41110000	41120000	15	2.78371e-06	0.00759763	41040000	41050000	41110000	41120000	15	1
965	chr4	96270000	96280000	chr4	96680000	96690000	12	2.54216e-07	0.00119753	96270000	96280000	96680000	96690000	12	1
967	chr4	45050000	45060000	chr4	45280000	45290000	14	1.71876e-08	0.000136662	45050000	45060000	45280000	45290000	14	1
968	chr4	35000000	35010000	chr4	35140000	35150000	15	6.58994e-07	0.00251851	35000000	35010000	35140000	35150000	15	1
969	chr4	124010000	124020000	chr4	124080000	124090000	18	2.57075e-06	0.00713146	124010000	124020000	124080000	124090000	18	1
970	chr4	140790000	140800000	chr4	140900000	140910000	14	3.66587e-07	0.00159932	140790000	140800000	140900000	140910000	14	1
971	chr4	135220000	135230000	chr4	135310000	135320000	14	3.75659e-07	0.00162896	135220000	135230000	135310000	135320000	14	1
972	chr4	131270000	131280000	chr4	131830000	131840000	11	3.96673e-07	0.00170019	131270000	131280000	131830000	131840000	11	1
973	chr4	154880000	154890000	chr4	155060000	155070000	15	7.20511e-09	6.71723e-05	154880000	154890000	155060000	155070000	15	1
974	chr4	133750000	133760000	chr4	133810000	133820000	23	2.45845e-12	7.51452e-08	133750000	133760000	133810000	133820000	23	1
975	chr4	74910000	74920000	chr4	74940000	74950000	20	9.74724e-07	0.003418	74910000	74920000	74940000	74950000	20	1
976	chr4	33410000	33420000	chr4	34550000	34560000	10	7.69308e-07	0.00284867	33410000	33420000	34550000	34560000	10	1
977	chr4	95000000	95010000	chr4	95910000	95920000	10	6.20472e-07	0.002399	95000000	95010000	95910000	95920000	10	1
978	chr4	95050000	95060000	chr4	95310000	95320000	14	1.43963e-06	0.00460065	95050000	95060000	95310000	95320000	14	1
981	chr4	40740000	40750000	chr4	40940000	40950000	15	3.81213e-08	0.000261262	40740000	40750000	40940000	40950000	15	1
982	chr4	134560000	134570000	chr4	134620000	134630000	19	2.46139e-06	0.00690594	134560000	134570000	134620000	134630000	19	1
983	chr4	136070000	136080000	chr4	136100000	136110000	17	2.24657e-06	0.00644348	136070000	136080000	136100000	136110000	17	1
984	chr4	143960000	143970000	chr4	144340000	144350000	10	2.8058e-07	0.00129267	143960000	143970000	144340000	144350000	10	1
986	chr4	135530000	135540000	chr4	135620000	135630000	15	3.49943e-06	0.0090358	135530000	135540000	135620000	135630000	15	1
987	chr4	146440000	146450000	chr4	146920000	146930000	13	9.4808e-10	1.2358e-05	146440000	146450000	146920000	146930000	13	1
988	chr4	145620000	145630000	chr4	147260000	147270000	9	1.45492e-06	0.00463518	145620000	145630000	147260000	147270000	9	1
989	chr4	123930000	123940000	chr4	124450000	124460000	10	2.23464e-06	0.00642166	123930000	123940000	124450000	124460000	10	1
992	chr4	41050000	41060000	chr4	41160000	41170000	20	5.38013e-10	7.66382e-06	41050000	41060000	41160000	41170000	20	1
993	chr4	98770000	98780000	chr4	98860000	98870000	17	2.798e-08	0.000202578	98770000	98780000	98860000	98870000	17	1
994	chr4	11080000	11090000	chr4	11140000	11150000	22	5.27877e-07	0.00212258	11080000	11090000	11140000	11150000	22	1
995	chr4	149840000	149850000	chr4	149920000	149930000	14	1.147e-06	0.00386813	149840000	149850000	149920000	149930000	14	1
997	chr4	145680000	145690000	chr4	146170000	146180000	27	1.66897e-26	9.93749e-21	145680000	145690000	146170000	146180000	27	1
999	chr4	102510000	102520000	chr4	102650000	102660000	17	6.26868e-09	6.01248e-05	102510000	102520000	102650000	102660000	17	1
1000	chr4	135220000	135230000	chr4	135330000	135340000	16	1.19098e-09	1.4848e-05	135220000	135230000	135330000	135340000	16	1
1001	chr4	152210000	152220000	chr4	152290000	152300000	17	1.28263e-07	0.000695547	152210000	152220000	152290000	152300000	17	1
1005	chr5	67090000	67100000	chr5	67230000	67240000	18	4.46294e-10	6.53878e-06	67080000	67110000	67210000	67240000	95	0.666667
1006	chr5	35880000	35890000	chr5	35960000	35970000	19	7.75736e-09	7.11451e-05	35860000	35900000	35960000	35980000	101	0.75
1012	chr5	118870000	118880000	chr5	119660000	119670000	11	1.20386e-07	0.000661755	118860000	118890000	119660000	119680000	32	0.5
1017	chr5	64380000	64390000	chr5	64810000	64820000	21	9.68401e-17	9.1947e-12	64380000	64400000	64800000	64820000	47	0.75
1018	chr5	33670000	33680000	chr5	33740000	33750000	24	1.24813e-09	1.54475e-05	33670000	33690000	33720000	33750000	67	0.5
1025	chr5	113360000	113370000	chr5	113730000	113740000	16	5.49892e-12	1.51567e-07	113360000	113380000	113720000	113740000	43	0.75
1028	chr5	31560000	31570000	chr5	32130000	32140000	16	2.58565e-12	7.83895e-08	31560000	31570000	32130000	32150000	27	1
1029	chr5	98340000	98350000	chr5	98860000	98870000	16	5.22703e-12	1.45981e-07	98340000	98350000	98850000	98870000	27	1
1030	chr5	103340000	103350000	chr5	103650000	103660000	13	6.11787e-08	0.000384906	103340000	103350000	103650000	103670000	24	1
1031	chr5	67050000	67060000	chr5	67230000	67240000	14	4.14315e-08	0.000278059	67040000	67060000	67230000	67240000	25	1
1032	chr5	31560000	31570000	chr5	32190000	32200000	18	1.72323e-14	9.06411e-10	31560000	31570000	32190000	32210000	28	1
1033	chr5	111400000	111410000	chr5	112150000	112160000	10	8.67721e-07	0.0031192	111390000	111410000	112150000	112160000	20	1
1034	chr5	134490000	134500000	chr5	134590000	134600000	17	1.12593e-07	0.000629376	134490000	134510000	134590000	134610000	31	0.5
1035	chr5	35590000	35600000	chr5	35710000	35720000	18	1.1068e-09	1.40336e-05	35580000	35600000	35710000	35720000	35	1
1036	chr5	100070000	100080000	chr5	100320000	100330000	13	2.49022e-07	0.0011779	100060000	100080000	100320000	100330000	24	1
1037	chr5	142930000	142940000	chr5	143030000	143040000	20	2.30565e-09	2.5786e-05	142930000	142950000	143030000	143040000	38	1
1038	chr5	124640000	124650000	chr5	124710000	124720000	17	2.76864e-10	4.37971e-06	124630000	124650000	124710000	124730000	31	0.5
1040	chr5	115490000	115500000	chr5	115530000	115540000	24	7.73082e-09	7.09923e-05	115490000	115510000	115530000	115550000	42	0.5
1042	chr5	124430000	124440000	chr5	124540000	124550000	19	2.43612e-10	3.95024e-06	124430000	124440000	124530000	124550000	34	1
1043	chr5	37820000	37830000	chr5	38060000	38070000	17	6.19397e-09	5.95967e-05	37820000	37830000	38050000	38070000	30	1
1045	chr5	123990000	124000000	chr5	124090000	124100000	15	2.13147e-07	0.00104138	123990000	124010000	124080000	124100000	28	0.5
1046	chr5	135610000	135620000	chr5	135760000	135770000	20	2.31741e-13	9.15019e-09	135610000	135620000	135760000	135780000	36	1
1050	chr5	30710000	30720000	chr5	30770000	30780000	18	1.9958e-07	0.000988647	30700000	30720000	30770000	30780000	33	1
1052	chr5	136570000	136580000	chr5	136620000	136630000	25	3.48728e-08	0.000242573	136560000	136580000	136620000	136630000	44	1
1054	chr5	143170000	143180000	chr5	143230000	143240000	23	4.67634e-12	1.32088e-07	143170000	143190000	143230000	143240000	43	1
1055	chr5	118870000	118880000	chr5	119690000	119700000	14	1.38222e-10	2.46116e-06	118870000	118880000	119690000	119710000	27	1
1056	chr5	44820000	44830000	chr5	44940000	44950000	19	1.98469e-08	0.000153632	44820000	44830000	44940000	44950000	19	1
1057	chr5	76580000	76590000	chr5	76840000	76850000	11	3.46877e-06	0.00897406	76580000	76590000	76840000	76850000	11	1
1058	chr5	135120000	135130000	chr5	135280000	135290000	13	1.5104e-06	0.00476039	135120000	135130000	135280000	135290000	13	1
1059	chr5	74530000	74540000	chr5	75150000	75160000	11	4.85614e-07	0.00199193	74530000	74540000	75150000	75160000	11	1
1060	chr5	33390000	33400000	chr5	33580000	33590000	12	2.23053e-06	0.00641382	33390000	33400000	33580000	33590000	12	1
1062	chr5	135020000	135030000	chr5	135070000	135080000	25	6.61951e-08	0.000410395	135020000	135030000	135070000	135080000	25	1
1065	chr5	30210000	30220000	chr5	30340000	30350000	16	4.54936e-10	6.61995e-06	30210000	30220000	30340000	30350000	16	1
1066	chr5	24260000	24270000	chr5	24350000	24360000	13	6.29689e-07	0.00242644	24260000	24270000	24350000	24360000	13	1
1067	chr5	91510000	91520000	chr5	91880000	91890000	11	1.52015e-06	0.00478403	91510000	91520000	91880000	91890000	11	1
1068	chr5	25420000	25430000	chr5	25730000	25740000	11	3.00368e-06	0.00803316	25420000	25430000	25730000	25740000	11	1
1069	chr5	20810000	20820000	chr5	20830000	20840000	39	2.24341e-07	0.00108389	20810000	20820000	20830000	20840000	39	1
1070	chr5	12030000	12040000	chr5	12530000	12540000	10	1.34878e-06	0.00437895	12030000	12040000	12530000	12540000	10	1
1071	chr5	65000000	65010000	chr5	65260000	65270000	13	7.1897e-08	0.000440245	65000000	65010000	65260000	65270000	13	1
1072	chr5	100990000	101000000	chr5	101680000	101690000	11	2.94659e-07	0.00134299	100990000	101000000	101680000	101690000	11	1
1073	chr5	122990000	123000000	chr5	123010000	123020000	36	2.47037e-06	0.00692527	122990000	123000000	123010000	123020000	36	1
1074	chr5	139840000	139850000	chr5	140090000	140100000	13	4.59812e-07	0.00191458	139840000	139850000	140090000	140100000	13	1
1075	chr5	22740000	22750000	chr5	23220000	23230000	11	5.8593e-07	0.0023001	22740000	22750000	23220000	23230000	11	1
1076	chr5	24960000	24970000	chr5	24990000	25000000	28	6.20306e-07	0.00239898	24960000	24970000	24990000	25000000	28	1
1077	chr5	147580000	147590000	chr5	147820000	147830000	11	1.78547e-06	0.00540531	147580000	147590000	147820000	147830000	11	1
1078	chr5	37820000	37830000	chr5	37970000	37980000	15	3.71035e-06	0.00941972	37820000	37830000	37970000	37980000	15	1
1079	chr5	66370000	66380000	chr5	66630000	66640000	12	5.99963e-07	0.00233915	66370000	66380000	66630000	66640000	12	1
1080	chr5	122180000	122190000	chr5	122200000	122210000	39	1.22919e-12	4.03913e-08	122180000	122190000	122200000	122210000	39	1
1081	chr5	117500000	117510000	chr5	117960000	117970000	10	3.46805e-06	0.00897406	117500000	117510000	117960000	117970000	10	1
1083	chr5	119800000	119810000	chr5	119840000	119850000	23	2.71187e-07	0.00125835	119800000	119810000	119840000	119850000	23	1
1084	chr5	75200000	75210000	chr5	75840000	75850000	12	6.58545e-08	0.000408794	75200000	75210000	75840000	75850000	12	1
1087	chr5	38300000	38310000	chr5	38510000	38520000	14	6.1312e-08	0.000385419	38300000	38310000	38510000	38520000	14	1
1088	chr5	27790000	27800000	chr5	28090000	28100000	14	1.96709e-09	2.25939e-05	27790000	27800000	28090000	28100000	14	1
1089	chr5	126580000	126590000	chr5	126600000	126610000	34	1.04236e-07	0.000593354	126580000	126590000	126600000	126610000	34	1
1090	chr5	91490000	91500000	chr5	91900000	91910000	13	1.89973e-08	0.000148393	91490000	91500000	91900000	91910000	13	1
1091	chr5	45490000	45500000	chr5	45670000	45680000	15	9.12688e-08	0.000533202	45490000	45500000	45670000	45680000	15	1
1092	chr5	139360000	139370000	chr5	139400000	139410000	17	2.55618e-06	0.00710161	139360000	139370000	139400000	139410000	17	1
1093	chr5	146910000	146920000	chr5	147300000	147310000	12	7.46528e-08	0.000454316	146910000	146920000	147300000	147310000	12	1
1094	chr5	96260000	96270000	chr5	96760000	96770000	10	2.27228e-06	0.00649846	96260000	96270000	96760000	96770000	10	1
1095	chr5	27070000	27080000	chr5	27610000	27620000	14	3.62055e-10	5.51631e-06	27070000	27080000	27610000	27620000	14	1
1096	chr5	72310000	72320000	chr5	72740000	72750000	11	2.96946e-06	0.00797877	72310000	72320000	72740000	72750000	11	1
1097	chr5	74410000	74420000	chr5	75150000	75160000	10	1.36336e-06	0.00441858	74410000	74420000	75150000	75160000	10	1
1098	chr5	143570000	143580000	chr5	143680000	143690000	18	3.73887e-10	5.65606e-06	143570000	143580000	143680000	143690000	18	1
1099	chr5	53340000	53350000	chr5	53610000	53620000	13	6.07733e-07	0.00236325	53340000	53350000	53610000	53620000	13	1
1100	chr5	149860000	149870000	chr5	150020000	150030000	14	2.35183e-08	0.000175306	149860000	149870000	150020000	150030000	14	1
1101	chr5	134180000	134190000	chr5	134370000	134380000	13	1.78526e-06	0.00540531	134180000	134190000	134370000	134380000	13	1
1102	chr5	67750000	67760000	chr5	68110000	68120000	13	3.86914e-08	0.000264185	67750000	67760000	68110000	68120000	13	1
1103	chr5	115180000	115190000	chr5	115230000	115240000	24	2.3588e-08	0.000175737	115180000	115190000	115230000	115240000	24	1
1104	chr5	4170000	4180000	chr5	4360000	4370000	11	3.02988e-07	0.00137254	4170000	4180000	4360000	4370000	11	1
1105	chr5	90230000	90240000	chr5	90290000	90300000	16	3.62844e-06	0.00927081	90230000	90240000	90290000	90300000	16	1
1106	chr5	34910000	34920000	chr5	35040000	35050000	16	1.23553e-08	0.000104084	34910000	34920000	35040000	35050000	16	1
1107	chr5	5490000	5500000	chr5	5750000	5760000	11	2.59439e-06	0.00718766	5490000	5500000	5750000	5760000	11	1
1108	chr5	73850000	73860000	chr5	74280000	74290000	11	1.06065e-06	0.00364209	73850000	73860000	74280000	74290000	11	1
1109	chr5	119930000	119940000	chr5	120030000	120040000	15	1.44041e-06	0.00460215	119930000	119940000	120030000	120040000	15	1
1111	chr5	146700000	146710000	chr5	146850000	146860000	13	1.66213e-06	0.00512151	146700000	146710000	146850000	146860000	13	1
1113	chr5	73880000	73890000	chr5	74280000	74290000	11	1.94735e-06	0.0057871	73880000	73890000	74280000	74290000	11	1
1114	chr5	53400000	53410000	chr5	53590000	53600000	16	8.61015e-08	0.000507199	53400000	53410000	53590000	53600000	16	1
1115	chr5	73940000	73950000	chr5	74280000	74290000	13	4.01044e-08	0.000271232	73940000	73950000	74280000	74290000	13	1
1116	chr5	88790000	88800000	chr5	89380000	89390000	13	3.90805e-09	4.04267e-05	88790000	88800000	89380000	89390000	13	1
1117	chr5	119120000	119130000	chr5	119680000	119690000	10	3.23252e-06	0.00849395	119120000	119130000	119680000	119690000	10	1
1118	chr5	113100000	113110000	chr5	113150000	113160000	18	3.1542e-08	0.000224393	113100000	113110000	113150000	113160000	18	1
1119	chr5	75890000	75900000	chr5	76110000	76120000	12	3.9768e-06	0.00991364	75890000	75900000	76110000	76120000	12	1
1120	chr5	145600000	145610000	chr5	145740000	145750000	14	3.17133e-09	3.39866e-05	145600000	145610000	145740000	145750000	14	1
1122	chr5	122450000	122460000	chr5	122480000	122490000	25	5.44723e-07	0.00216749	122450000	122460000	122480000	122490000	25	1
1123	chr5	123620000	123630000	chr5	123700000	123710000	15	8.08699e-08	0.000483261	123620000	123630000	123700000	123710000	15	1
1124	chr5	134320000	134330000	chr5	134470000	134480000	14	7.54919e-07	0.00281007	134320000	134330000	134470000	134480000	14	1
1125	chr5	137890000	137900000	chr5	138090000	138100000	13	2.71963e-07	0.00126078	137890000	137900000	138090000	138100000	13	1
1127	chr5	35590000	35600000	chr5	35730000	35740000	15	1.45839e-07	0.000770374	35590000	35600000	35730000	35740000	15	1
1128	chr5	116230000	116240000	chr5	116470000	116480000	13	2.09747e-07	0.00102773	116230000	116240000	116470000	116480000	13	1
1129	chr5	63900000	63910000	chr5	64070000	64080000	14	2.95918e-07	0.00134831	63900000	63910000	64070000	64080000	14	1
1130	chr5	129170000	129180000	chr5	129580000	129590000	11	2.19265e-07	0.0010642	129170000	129180000	129580000	129590000	11	1
1131	chr5	139540000	139550000	chr5	139590000	139600000	26	3.58946e-08	0.00024875	139540000	139550000	139590000	139600000	26	1
1132	chr5	14870000	14880000	chr5	15570000	15580000	17	3.17928e-15	2.06662e-10	14870000	14880000	15570000	15580000	17	1
1133	chr5	117510000	117520000	chr5	117940000	117950000	13	6.22964e-09	5.97888e-05	117510000	117520000	117940000	117950000	13	1
1134	chr5	98340000	98350000	chr5	98880000	98890000	10	3.17953e-06	0.00838878	98340000	98350000	98880000	98890000	10	1
1135	chr5	109750000	109760000	chr5	109790000	109800000	16	3.54644e-06	0.00912182	109750000	109760000	109790000	109800000	16	1
1136	chr5	53370000	53380000	chr5	53590000	53600000	13	3.88742e-06	0.00974683	53370000	53380000	53590000	53600000	13	1
1141	chr5	23710000	23720000	chr5	23850000	23860000	25	2.11729e-19	3.75206e-14	23710000	23720000	23850000	23860000	25	1
1142	chr5	129780000	129790000	chr5	129850000	129860000	24	2.92865e-10	4.58894e-06	129780000	129790000	129850000	129860000	24	1
1143	chr5	121210000	121220000	chr5	121370000	121380000	17	4.54574e-10	6.61995e-06	121210000	121220000	121370000	121380000	17	1
1144	chr5	144910000	144920000	chr5	144940000	144950000	38	2.01622e-09	2.30867e-05	144910000	144920000	144940000	144950000	38	1
1145	chr5	125100000	125110000	chr5	125260000	125270000	13	8.6613e-07	0.00311499	125100000	125110000	125260000	125270000	13	1
1146	chr5	30810000	30820000	chr5	30860000	30870000	27	5.69925e-09	5.53939e-05	30810000	30820000	30860000	30870000	27	1
1147	chr5	109110000	109120000	chr5	109130000	109140000	25	8.80162e-08	0.00051571	109110000	109120000	109130000	109140000	25	1
1148	chr5	36000000	36010000	chr5	36390000	36400000	10	2.80568e-06	0.00764303	36000000	36010000	36390000	36400000	10	1
1150	chr5	77000000	77010000	chr5	77210000	77220000	12	2.0861e-06	0.00609629	77000000	77010000	77210000	77220000	12	1
1151	chr5	151500000	151510000	chr5	151540000	151550000	14	3.19217e-06	0.00841169	151500000	151510000	151540000	151550000	14	1
1152	chr5	146910000	146920000	chr5	147320000	147330000	13	9.34087e-09	8.23728e-05	146910000	146920000	147320000	147330000	13	1
1153	chr5	105400000	105410000	chr5	105650000	105660000	14	3.15507e-08	0.000224393	105400000	105410000	105650000	105660000	14	1
1154	chr5	37820000	37830000	chr5	37950000	37960000	15	2.38295e-06	0.00673217	37820000	37830000	37950000	37960000	15	1
1155	chr5	124450000	124460000	chr5	124480000	124490000	22	3.69713e-06	0.00940001	124450000	124460000	124480000	124490000	22	1
1156	chr5	130980000	130990000	chr5	131230000	131240000	12	1.37318e-06	0.00444556	130980000	130990000	131230000	131240000	12	1
1157	chr5	53320000	53330000	chr5	53640000	53650000	11	1.69026e-06	0.00518668	53320000	53330000	53640000	53650000	11	1
1158	chr5	146930000	146940000	chr5	147310000	147320000	13	3.5124e-09	3.71075e-05	146930000	146940000	147310000	147320000	13	1
1159	chr5	15460000	15470000	chr5	15690000	15700000	13	3.52621e-07	0.00154975	15460000	15470000	15690000	15700000	13	1
1160	chr5	137680000	137690000	chr5	137740000	137750000	16	3.9089e-06	0.0097875	137680000	137690000	137740000	137750000	16	1
1161	chr5	113370000	113380000	chr5	113390000	113400000	32	1.91695e-07	0.000957552	113370000	113380000	113390000	113400000	32	1
1162	chr5	100070000	100080000	chr5	100300000	100310000	13	1.3552e-07	0.000726435	100070000	100080000	100300000	100310000	13	1
1163	chr5	121900000	121910000	chr5	122080000	122090000	13	4.84762e-07	0.00199117	121900000	121910000	122080000	122090000	13	1
1164	chr5	15590000	15600000	chr5	15690000	15700000	21	3.07511e-10	4.78819e-06	15590000	15600000	15690000	15700000	21	1
1165	chr5	72980000	72990000	chr5	73380000	73390000	11	1.03929e-06	0.00358862	72980000	72990000	73380000	73390000	11	1
1167	chr5	19520000	19530000	chr5	20760000	20770000	10	3.97783e-07	0.00170445	19520000	19530000	20760000	20770000	10	1
1168	chr5	98180000	98190000	chr5	98320000	98330000	14	2.79892e-06	0.00762935	98180000	98190000	98320000	98330000	14	1
1169	chr5	139530000	139540000	chr5	139670000	139680000	12	2.50469e-06	0.00698987	139530000	139540000	139670000	139680000	12	1
1170	chr5	137600000	137610000	chr5	137650000	137660000	22	3.52564e-06	0.00908881	137600000	137610000	137650000	137660000	22	1
1171	chr5	44940000	44950000	chr5	45280000	45290000	12	2.52763e-06	0.00704201	44940000	44950000	45280000	45290000	12	1
1172	chr5	37820000	37830000	chr5	37890000	37900000	29	5.95312e-11	1.18629e-06	37820000	37830000	37890000	37900000	29	1
1173	chr5	112320000	112330000	chr5	112340000	112350000	41	1.1339e-07	0.000632833	112320000	112330000	112340000	112350000	41	1
1175	chr5	25470000	25480000	chr5	25490000	25500000	38	1.0347e-07	0.000590577	25470000	25480000	25490000	25500000	38	1
1176	chr5	137530000	137540000	chr5	137600000	137610000	19	3.43142e-06	0.00889568	137530000	137540000	137600000	137610000	19	1
1177	chr5	36520000	36530000	chr5	36580000	36590000	19	2.97714e-06	0.00799652	36520000	36530000	36580000	36590000	19	1
1178	chr5	75570000	75580000	chr5	75840000	75850000	17	3.86736e-10	5.79741e-06	75570000	75580000	75840000	75850000	17	1
1179	chr5	77080000	77090000	chr5	77210000	77220000	15	1.12781e-06	0.00381898	77080000	77090000	77210000	77220000	15	1
1180	chr5	64280000	64290000	chr5	64860000	64870000	10	2.05201e-06	0.00601647	64280000	64290000	64860000	64870000	10	1
1181	chr5	104220000	104230000	chr5	104330000	104340000	14	1.43122e-06	0.00458066	104220000	104230000	104330000	104340000	14	1
1182	chr5	146940000	146950000	chr5	147290000	147300000	12	1.5298e-07	0.000800708	146940000	146950000	147290000	147300000	12	1
1184	chr5	121940000	121950000	chr5	122070000	122080000	14	9.71909e-07	0.00340974	121940000	121950000	122070000	122080000	14	1
1187	chr5	100920000	100930000	chr5	101680000	101690000	10	1.37507e-06	0.00444879	100920000	100930000	101680000	101690000	10	1
1188	chr5	118770000	118780000	chr5	120090000	120100000	10	4.16865e-07	0.00176941	118770000	118780000	120090000	120100000	10	1
1190	chr5	149290000	149300000	chr5	149310000	149320000	29	1.70625e-06	0.00522178	149290000	149300000	149310000	149320000	29	1
1191	chr5	44300000	44310000	chr5	45400000	45410000	13	5.15673e-10	7.36674e-06	44300000	44310000	45400000	45410000	13	1
1192	chr5	118280000	118290000	chr5	118760000	118770000	10	2.48266e-06	0.00695185	118280000	118290000	118760000	118770000	10	1
1193	chr5	76620000	76630000	chr5	76840000	76850000	12	2.58278e-07	0.00121282	76620000	76630000	76840000	76850000	12	1
1194	chr5	142790000	142800000	chr5	142860000	142870000	15	1.54712e-06	0.00484228	142790000	142800000	142860000	142870000	15	1
1195	chr5	113090000	113100000	chr5	113230000	113240000	12	1.90083e-06	0.00567557	113090000	113100000	113230000	113240000	12	1
1196	chr5	119850000	119860000	chr5	120080000	120090000	11	3.85269e-06	0.0096813	119850000	119860000	120080000	120090000	11	1
1197	chr5	135200000	135210000	chr5	135230000	135240000	23	1.09389e-06	0.00373299	135200000	135210000	135230000	135240000	23	1
1198	chr5	29830000	29840000	chr5	30080000	30090000	12	2.23836e-06	0.0064268	29830000	29840000	30080000	30090000	12	1
1199	chr5	136790000	136800000	chr5	136830000	136840000	21	1.77202e-07	0.000900269	136790000	136800000	136830000	136840000	21	1
1200	chr5	140570000	140580000	chr5	140600000	140610000	32	4.96171e-09	4.94037e-05	140570000	140580000	140600000	140610000	32	1
1201	chr5	143630000	143640000	chr5	143660000	143670000	24	9.2268e-07	0.00327798	143630000	143640000	143660000	143670000	24	1
1202	chr5	113460000	113470000	chr5	113710000	113720000	14	2.07068e-08	0.000158802	113460000	113470000	113710000	113720000	14	1
1203	chr5	146940000	146950000	chr5	147260000	147270000	12	4.60404e-07	0.00191577	146940000	146950000	147260000	147270000	12	1
1204	chr5	110360000	110370000	chr5	110420000	110430000	17	1.14741e-06	0.00386862	110360000	110370000	110420000	110430000	17	1
1205	chr5	137650000	137660000	chr5	137760000	137770000	14	4.00274e-06	0.00995445	137650000	137660000	137760000	137770000	14	1
1209	chr5	150160000	150170000	chr5	150420000	150430000	12	2.57245e-07	0.00120912	150160000	150170000	150420000	150430000	12	1
1210	chr5	74430000	74440000	chr5	75150000	75160000	10	1.66372e-06	0.00512322	74430000	74440000	75150000	75160000	10	1
1211	chr5	37290000	37300000	chr5	37710000	37720000	11	6.06989e-07	0.00236097	37290000	37300000	37710000	37720000	11	1
1212	chr5	117510000	117520000	chr5	117920000	117930000	10	3.83196e-06	0.00964678	117510000	117520000	117920000	117930000	10	1
1213	chr5	99270000	99280000	chr5	99550000	99560000	13	8.88633e-07	0.00317673	99270000	99280000	99550000	99560000	13	1
1214	chr5	3100000	3110000	chr5	3120000	3130000	30	3.76204e-10	5.68533e-06	3100000	3110000	3120000	3130000	30	1
1215	chr5	101010000	101020000	chr5	101660000	101670000	10	2.09748e-06	0.00611726	101010000	101020000	101660000	101670000	10	1
1216	chr5	135980000	135990000	chr5	136060000	136070000	16	1.95711e-06	0.00581032	135980000	135990000	136060000	136070000	16	1
1217	chr5	106990000	107000000	chr5	107320000	107330000	15	2.05825e-10	3.4348e-06	106990000	107000000	107320000	107330000	15	1
1218	chr5	130270000	130280000	chr5	130850000	130860000	10	1.67984e-06	0.00516111	130270000	130280000	130850000	130860000	10	1
1219	chr5	130860000	130870000	chr5	131420000	131430000	12	5.56291e-08	0.000355703	130860000	130870000	131420000	131430000	12	1
1220	chr5	137020000	137030000	chr5	137100000	137110000	15	1.1909e-06	0.00397741	137020000	137030000	137100000	137110000	15	1
1221	chr5	35350000	35360000	chr5	35500000	35510000	17	2.86558e-09	3.11814e-05	35350000	35360000	35500000	35510000	17	1
1222	chr5	107000000	107010000	chr5	107290000	107300000	12	4.35735e-07	0.00183175	107000000	107010000	107290000	107300000	12	1
1223	chr5	73430000	73440000	chr5	73630000	73640000	15	5.23709e-09	5.17304e-05	73430000	73440000	73630000	73640000	15	1
1224	chr5	15510000	15520000	chr5	15690000	15700000	33	4.59264e-26	2.53202e-20	15510000	15520000	15690000	15700000	33	1
1225	chr5	142550000	142560000	chr5	142620000	142630000	18	2.12711e-07	0.00103985	142550000	142560000	142620000	142630000	18	1
1226	chr5	38310000	38320000	chr5	38430000	38440000	13	3.87101e-06	0.00971597	38310000	38320000	38430000	38440000	13	1
1227	chr5	65000000	65010000	chr5	65200000	65210000	14	4.28917e-07	0.00180768	65000000	65010000	65200000	65210000	14	1
1228	chr5	144910000	144920000	chr5	144960000	144970000	25	4.35192e-07	0.00182998	144910000	144920000	144960000	144970000	25	1
1230	chr5	102200000	102210000	chr5	102690000	102700000	11	4.63172e-07	0.00192534	102200000	102210000	102690000	102700000	11	1
1231	chr5	140540000	140550000	chr5	140650000	140660000	17	9.20765e-08	0.000537077	140540000	140550000	140650000	140660000	17	1
1233	chr5	130350000	130360000	chr5	130850000	130860000	10	2.23859e-06	0.0064268	130350000	130360000	130850000	130860000	10	1
1241	chr6	30520000	30530000	chr6	30720000	30730000	16	1.37231e-09	1.6703e-05	30510000	30540000	30720000	30750000	56	0.444444
1242	chr6	37090000	37100000	chr6	37340000	37350000	16	3.43629e-10	5.26792e-06	37090000	37120000	37330000	37360000	57	0.444444
1244	chr6	3360000	3370000	chr6	3410000	3420000	24	7.95874e-13	2.74875e-08	3340000	3370000	3390000	3420000	58	0.444444
1248	chr6	85030000	85040000	chr6	85110000	85120000	19	1.48056e-08	0.000120706	85030000	85040000	85110000	85140000	54	1
1250	chr6	91580000	91590000	chr6	91740000	91750000	20	1.15636e-10	2.13034e-06	91570000	91590000	91730000	91750000	51	0.75
1251	chr6	72650000	72660000	chr6	72800000	72810000	17	9.30372e-09	8.22889e-05	72650000	72660000	72780000	72810000	49	1
1252	chr6	97270000	97280000	chr6	97410000	97420000	26	9.58783e-17	9.1947e-12	97250000	97280000	97410000	97420000	63	1
1254	chr6	145820000	145830000	chr6	146340000	146350000	14	7.59436e-10	1.0277e-05	145820000	145840000	146340000	146360000	35	0.75
1255	chr6	52160000	52170000	chr6	52190000	52200000	39	5.78674e-09	5.61535e-05	52160000	52180000	52190000	52210000	91	0.75
1257	chr6	130730000	130740000	chr6	130990000	131000000	25	1.71871e-16	1.55197e-11	130720000	130750000	130980000	131000000	56	0.5
1259	chr6	17100000	17110000	chr6	17350000	17360000	20	1.05882e-12	3.53392e-08	17090000	17120000	17340000	17360000	45	0.5
1260	chr6	134420000	134430000	chr6	134600000	134610000	15	1.26631e-08	0.000106196	134420000	134440000	134600000	134620000	28	0.5
1262	chr6	112210000	112220000	chr6	112360000	112370000	14	9.51226e-07	0.00336247	112210000	112220000	112350000	112370000	28	1
1263	chr6	55380000	55390000	chr6	55510000	55520000	17	3.85236e-08	0.000263359	55380000	55400000	55510000	55520000	32	1
1264	chr6	21780000	21790000	chr6	22080000	22090000	13	1.32633e-07	0.000715337	21780000	21800000	22080000	22090000	25	1
1265	chr6	128850000	128860000	chr6	129240000	129250000	14	1.26257e-09	1.5571e-05	128850000	128860000	129240000	129260000	24	1
1266	chr6	120220000	120230000	chr6	120290000	120300000	25	1.55426e-10	2.71871e-06	120220000	120230000	120290000	120310000	43	1
1267	chr6	118170000	118180000	chr6	118370000	118380000	13	1.08672e-07	0.000613447	118170000	118190000	118370000	118380000	25	1
1268	chr6	50680000	50690000	chr6	50800000	50810000	15	4.66658e-08	0.000307368	50670000	50690000	50800000	50820000	29	0.5
1269	chr6	121550000	121560000	chr6	122310000	122320000	10	1.16234e-06	0.00390216	121550000	121560000	122300000	122320000	20	1
1270	chr6	52190000	52200000	chr6	52220000	52230000	35	6.79206e-07	0.00257788	52180000	52200000	52220000	52240000	52	0.5
1271	chr6	52270000	52280000	chr6	52910000	52920000	12	5.18855e-08	0.000334931	52260000	52280000	52910000	52920000	22	1
1272	chr6	130640000	130650000	chr6	130840000	130850000	10	1.15379e-07	0.000640616	130640000	130660000	130840000	130850000	20	1
1275	chr6	52010000	52020000	chr6	52150000	52160000	17	1.6187e-08	0.000129965	52010000	52020000	52150000	52170000	30	1
1276	chr6	135240000	135250000	chr6	135380000	135390000	18	2.24943e-10	3.70401e-06	135240000	135250000	135370000	135390000	32	1
1278	chr6	37050000	37060000	chr6	37360000	37370000	13	3.98438e-08	0.000270083	37050000	37070000	37350000	37370000	26	0.5
1280	chr6	113110000	113120000	chr6	113140000	113150000	28	1.35312e-07	0.000725582	113110000	113130000	113140000	113160000	53	0.5
1281	chr6	52300000	52310000	chr6	52560000	52570000	15	1.91173e-08	0.000149165	52290000	52310000	52560000	52570000	28	1
1282	chr6	36690000	36700000	chr6	37040000	37050000	14	7.96636e-09	7.26591e-05	36690000	36700000	37030000	37050000	25	1
1283	chr6	34510000	34520000	chr6	34750000	34760000	15	1.28057e-08	0.000107151	34510000	34530000	34740000	34760000	27	0.5
1285	chr6	134410000	134420000	chr6	134630000	134640000	17	3.68614e-10	5.60477e-06	134410000	134430000	134630000	134640000	31	1
1286	chr6	52270000	52280000	chr6	52830000	52840000	10	3.5105e-06	0.00905495	52270000	52290000	52820000	52840000	20	0.5
1287	chr6	87100000	87110000	chr6	87320000	87330000	14	9.79699e-09	8.57843e-05	87100000	87110000	87320000	87340000	25	1
1288	chr6	95080000	95090000	chr6	97020000	97030000	10	2.64779e-07	0.00123556	95080000	95100000	97020000	97030000	19	1
1290	chr6	35200000	35210000	chr6	35220000	35230000	36	2.23313e-06	0.00641979	35200000	35210000	35220000	35230000	36	1
1293	chr6	120580000	120590000	chr6	120710000	120720000	16	5.83372e-08	0.000370315	120580000	120590000	120710000	120720000	16	1
1294	chr6	53960000	53970000	chr6	54220000	54230000	12	1.15874e-06	0.00389448	53960000	53970000	54220000	54230000	12	1
1295	chr6	52270000	52280000	chr6	52640000	52650000	13	4.06842e-08	0.000274157	52270000	52280000	52640000	52650000	13	1
1296	chr6	129420000	129430000	chr6	129460000	129470000	20	2.71961e-06	0.00745719	129420000	129430000	129460000	129470000	20	1
1297	chr6	86430000	86440000	chr6	86520000	86530000	17	9.63459e-07	0.00338968	86430000	86440000	86520000	86530000	17	1
1298	chr6	92950000	92960000	chr6	93480000	93490000	10	2.48584e-06	0.00695814	92950000	92960000	93480000	93490000	10	1
1300	chr6	59020000	59030000	chr6	59170000	59180000	17	1.26734e-08	0.000106223	59020000	59030000	59170000	59180000	17	1
1301	chr6	30480000	30490000	chr6	30740000	30750000	12	3.22669e-07	0.00144369	30480000	30490000	30740000	30750000	12	1
1302	chr6	17100000	17110000	chr6	17590000	17600000	13	8.46347e-09	7.62157e-05	17100000	17110000	17590000	17600000	13	1
1303	chr6	120920000	120930000	chr6	121160000	121170000	12	2.88416e-06	0.00779743	120920000	120930000	121160000	121170000	12	1
1304	chr6	17050000	17060000	chr6	17340000	17350000	12	9.52448e-07	0.00336446	17050000	17060000	17340000	17350000	12	1
1305	chr6	54390000	54400000	chr6	54500000	54510000	16	2.49561e-08	0.000184475	54390000	54400000	54500000	54510000	16	1
1307	chr6	108460000	108470000	chr6	108710000	108720000	15	7.6941e-09	7.06987e-05	108460000	108470000	108710000	108720000	15	1
1308	chr6	92770000	92780000	chr6	93740000	93750000	10	1.00111e-06	0.00348915	92770000	92780000	93740000	93750000	10	1
1309	chr6	29170000	29180000	chr6	29270000	29280000	15	7.68087e-07	0.00284557	29170000	29180000	29270000	29280000	15	1
1310	chr6	99900000	99910000	chr6	100240000	100250000	13	2.49939e-07	0.00118149	99900000	99910000	100240000	100250000	13	1
1311	chr6	130900000	130910000	chr6	130970000	130980000	14	3.62103e-08	0.000250239	130900000	130910000	130970000	130980000	14	1
1312	chr6	37090000	37100000	chr6	37320000	37330000	13	3.34005e-08	0.000234394	37090000	37100000	37320000	37330000	13	1
1313	chr6	129390000	129400000	chr6	129520000	129530000	13	1.11649e-07	0.000625976	129390000	129400000	129520000	129530000	13	1
1314	chr6	125100000	125110000	chr6	125180000	125190000	20	2.42522e-11	5.48649e-07	125100000	125110000	125180000	125190000	20	1
1315	chr6	115890000	115900000	chr6	116130000	116140000	12	1.49923e-06	0.00473334	115890000	115900000	116130000	116140000	12	1
1316	chr6	122890000	122900000	chr6	123190000	123200000	12	6.73846e-07	0.00256276	122890000	122900000	123190000	123200000	12	1
1317	chr6	136320000	136330000	chr6	136400000	136410000	17	1.69406e-10	2.92883e-06	136320000	136330000	136400000	136410000	17	1
1318	chr6	128800000	128810000	chr6	128830000	128840000	23	3.98145e-07	0.00170551	128800000	128810000	128830000	128840000	23	1
1319	chr6	29400000	29410000	chr6	29570000	29580000	14	1.40424e-06	0.00451471	29400000	29410000	29570000	29580000	14	1
1320	chr6	65640000	65650000	chr6	66510000	66520000	13	1.53221e-09	1.83049e-05	65640000	65650000	66510000	66520000	13	1
1321	chr6	91780000	91790000	chr6	91860000	91870000	25	5.12388e-10	7.33389e-06	91780000	91790000	91860000	91870000	25	1
1322	chr6	127140000	127150000	chr6	127410000	127420000	15	5.13683e-09	5.08413e-05	127140000	127150000	127410000	127420000	15	1
1323	chr6	83160000	83170000	chr6	83320000	83330000	18	3.6262e-09	3.81473e-05	83160000	83170000	83320000	83330000	18	1
1324	chr6	136460000	136470000	chr6	136550000	136560000	15	4.24595e-07	0.00179242	136460000	136470000	136550000	136560000	15	1
1325	chr6	27650000	27660000	chr6	28130000	28140000	11	4.76134e-07	0.0019655	27650000	27660000	28130000	28140000	11	1
1326	chr6	116750000	116760000	chr6	117150000	117160000	10	3.3956e-06	0.00882896	116750000	116760000	117150000	117160000	10	1
1327	chr6	118180000	118190000	chr6	118390000	118400000	12	5.35159e-07	0.00214145	118180000	118190000	118390000	118400000	12	1
1328	chr6	41120000	41130000	chr6	41520000	41530000	12	1.20067e-07	0.00066049	41120000	41130000	41520000	41530000	12	1
1329	chr6	125210000	125220000	chr6	125270000	125280000	20	4.43587e-08	0.000294363	125210000	125220000	125270000	125280000	20	1
1330	chr6	37580000	37590000	chr6	37960000	37970000	11	9.53185e-07	0.00336534	37580000	37590000	37960000	37970000	11	1
1331	chr6	145850000	145860000	chr6	146280000	146290000	11	1.92764e-06	0.00574114	145850000	145860000	146280000	146290000	11	1
1332	chr6	142400000	142410000	chr6	142480000	142490000	14	3.91841e-07	0.00168384	142400000	142410000	142480000	142490000	14	1
1333	chr6	5110000	5120000	chr6	5380000	5390000	14	7.71642e-08	0.000465037	5110000	5120000	5380000	5390000	14	1
1334	chr6	56480000	56490000	chr6	56600000	56610000	12	5.142e-07	0.00207995	56480000	56490000	56600000	56610000	12	1
1335	chr6	83870000	83880000	chr6	84050000	84060000	13	8.26455e-07	0.00300717	83870000	83880000	84050000	84060000	13	1
1336	chr6	145900000	145910000	chr6	146280000	146290000	11	2.60046e-06	0.0071951	145900000	145910000	146280000	146290000	11	1
1337	chr6	128760000	128770000	chr6	128840000	128850000	16	4.72129e-07	0.00195221	128760000	128770000	128840000	128850000	16	1
1338	chr6	148210000	148220000	chr6	148910000	148920000	11	3.02068e-07	0.00137004	148210000	148220000	148910000	148920000	11	1
1340	chr6	87080000	87090000	chr6	87340000	87350000	13	3.72032e-08	0.000255676	87080000	87090000	87340000	87350000	13	1
1341	chr6	85340000	85350000	chr6	85410000	85420000	17	1.62449e-07	0.000841654	85340000	85350000	85410000	85420000	17	1
1342	chr6	108170000	108180000	chr6	108340000	108350000	13	1.39924e-06	0.00450248	108170000	108180000	108340000	108350000	13	1
1343	chr6	108410000	108420000	chr6	108730000	108740000	12	2.32182e-07	0.00111311	108410000	108420000	108730000	108740000	12	1
1344	chr6	72630000	72640000	chr6	72830000	72840000	12	2.38838e-06	0.00674625	72630000	72640000	72830000	72840000	12	1
1345	chr6	108510000	108520000	chr6	108700000	108710000	15	3.49773e-07	0.00153905	108510000	108520000	108700000	108710000	15	1
1346	chr6	149040000	149050000	chr6	149100000	149110000	20	3.84527e-06	0.00966883	149040000	149050000	149100000	149110000	20	1
1347	chr6	120370000	120380000	chr6	120420000	120430000	22	1.09306e-07	0.000615159	120370000	120380000	120420000	120430000	22	1
1348	chr6	90430000	90440000	chr6	90510000	90520000	19	1.91942e-08	0.000149591	90430000	90440000	90510000	90520000	19	1
1349	chr6	130060000	130070000	chr6	130370000	130380000	10	1.24947e-07	0.000681788	130060000	130070000	130370000	130380000	10	1
1350	chr6	71610000	71620000	chr6	71890000	71900000	14	2.06561e-08	0.000158495	71610000	71620000	71890000	71900000	14	1
1352	chr6	94540000	94550000	chr6	94980000	94990000	14	8.5755e-10	1.13772e-05	94540000	94550000	94980000	94990000	14	1
1353	chr6	5390000	5400000	chr6	5580000	5590000	14	2.79458e-07	0.0012891	5390000	5400000	5580000	5590000	14	1
1355	chr6	84090000	84100000	chr6	84580000	84590000	15	1.54715e-10	2.70967e-06	84090000	84100000	84580000	84590000	15	1
1356	chr6	100880000	100890000	chr6	101250000	101260000	12	8.22027e-08	0.000489261	100880000	100890000	101250000	101260000	12	1
1357	chr6	83170000	83180000	chr6	83260000	83270000	16	6.70605e-07	0.00255239	83170000	83180000	83260000	83270000	16	1
1359	chr6	29550000	29560000	chr6	29580000	29590000	32	1.96864e-07	0.000978201	29550000	29560000	29580000	29590000	32	1
1360	chr6	66960000	66970000	chr6	67140000	67150000	12	2.3261e-06	0.00661546	66960000	66970000	67140000	67150000	12	1
1361	chr6	29830000	29840000	chr6	30200000	30210000	11	1.72604e-06	0.00526826	29830000	29840000	30200000	30210000	11	1
1363	chr6	54030000	54040000	chr6	54220000	54230000	16	6.7679e-09	6.40056e-05	54030000	54040000	54220000	54230000	16	1
1364	chr6	39860000	39870000	chr6	40230000	40240000	11	1.46631e-06	0.00465495	39860000	39870000	40230000	40240000	11	1
1365	chr6	114460000	114470000	chr6	114690000	114700000	12	2.43447e-07	0.00115705	114460000	114470000	114690000	114700000	12	1
1366	chr6	6000000	6010000	chr6	6850000	6860000	11	6.93866e-08	0.000426628	6000000	6010000	6850000	6860000	11	1
1367	chr6	106800000	106810000	chr6	108050000	108060000	9	3.35289e-06	0.00874235	106800000	106810000	108050000	108060000	9	1
1368	chr6	90420000	90430000	chr6	90530000	90540000	16	1.19143e-06	0.0039783	90420000	90430000	90530000	90540000	16	1
1369	chr6	127140000	127150000	chr6	127450000	127460000	13	1.4709e-07	0.00077594	127140000	127150000	127450000	127460000	13	1
1371	chr6	30400000	30410000	chr6	30960000	30970000	10	2.5191e-06	0.0070235	30400000	30410000	30960000	30970000	10	1
1372	chr6	145830000	145840000	chr6	146280000	146290000	16	5.03327e-11	1.02635e-06	145830000	145840000	146280000	146290000	16	1
1374	chr6	133240000	133250000	chr6	133480000	133490000	10	1.03868e-06	0.00358788	133240000	133250000	133480000	133490000	10	1
1375	chr6	117160000	117170000	chr6	117680000	117690000	10	2.08896e-06	0.00609958	117160000	117170000	117680000	117690000	10	1
1377	chr6	114840000	114850000	chr6	114900000	114910000	17	1.63155e-06	0.005042	114840000	114850000	114900000	114910000	17	1
1378	chr6	130090000	130100000	chr6	130120000	130130000	11	1.79263e-07	0.000908871	130090000	130100000	130120000	130130000	11	1
1379	chr6	114220000	114230000	chr6	114340000	114350000	17	4.7203e-09	4.73164e-05	114220000	114230000	114340000	114350000	17	1
1380	chr6	43240000	43250000	chr6	43290000	43300000	20	2.40449e-06	0.00677631	43240000	43250000	43290000	43300000	20	1
1381	chr6	119480000	119490000	chr6	119910000	119920000	15	2.81462e-10	4.44772e-06	119480000	119490000	119910000	119920000	15	1
1382	chr6	41190000	41200000	chr6	41550000	41560000	12	1.03966e-07	0.000592273	41190000	41200000	41550000	41560000	12	1
1383	chr6	108660000	108670000	chr6	108700000	108710000	39	2.73561e-09	2.99968e-05	108660000	108670000	108700000	108710000	39	1
1384	chr6	108420000	108430000	chr6	108660000	108670000	12	2.68518e-06	0.0073833	108420000	108430000	108660000	108670000	12	1
1385	chr6	23180000	23190000	chr6	23450000	23460000	12	7.45014e-07	0.00277807	23180000	23190000	23450000	23460000	12	1
1386	chr6	118620000	118630000	chr6	119100000	119110000	11	7.59579e-07	0.00282178	118620000	118630000	119100000	119110000	11	1
1387	chr6	28950000	28960000	chr6	29010000	29020000	19	1.96936e-06	0.00583389	28950000	28960000	29010000	29020000	19	1
1388	chr6	113060000	113070000	chr6	113130000	113140000	18	1.01368e-06	0.00352141	113060000	113070000	113130000	113140000	18	1
1389	chr6	55300000	55310000	chr6	55350000	55360000	21	8.54543e-07	0.00308674	55300000	55310000	55350000	55360000	21	1
1390	chr6	38720000	38730000	chr6	38920000	38930000	13	1.59311e-06	0.00495387	38720000	38730000	38920000	38930000	13	1
1391	chr6	127540000	127550000	chr6	127910000	127920000	11	1.90865e-06	0.00569257	127540000	127550000	127910000	127920000	11	1
1393	chr6	130560000	130570000	chr6	131010000	131020000	11	7.48206e-08	0.00045478	130560000	130570000	131010000	131020000	11	1
1394	chr6	88610000	88620000	chr6	88800000	88810000	14	2.39994e-07	0.00114283	88610000	88620000	88800000	88810000	14	1
1395	chr6	88120000	88130000	chr6	88490000	88500000	12	7.07929e-08	0.000433841	88120000	88130000	88490000	88500000	12	1
1396	chr6	90460000	90470000	chr6	90500000	90510000	34	3.02639e-07	0.00137222	90460000	90470000	90500000	90510000	34	1
1397	chr6	100290000	100300000	chr6	100500000	100510000	15	3.66369e-08	0.000252601	100290000	100300000	100500000	100510000	15	1
1398	chr6	51170000	51180000	chr6	52190000	52200000	10	1.29636e-06	0.00425704	51170000	51180000	52190000	52200000	10	1
1399	chr6	116260000	116270000	chr6	116410000	116420000	13	1.25962e-06	0.00416305	116260000	116270000	116410000	116420000	13	1
1400	chr6	133810000	133820000	chr6	133830000	133840000	15	2.6412e-06	0.00728076	133810000	133820000	133830000	133840000	15	1
1401	chr6	53210000	53220000	chr6	53740000	53750000	11	3.06988e-07	0.00138686	53210000	53220000	53740000	53750000	11	1
1402	chr6	48820000	48830000	chr6	48940000	48950000	13	2.95335e-06	0.00794984	48820000	48830000	48940000	48950000	13	1
1403	chr6	30540000	30550000	chr6	30690000	30700000	13	2.20703e-06	0.00636073	30540000	30550000	30690000	30700000	13	1
1404	chr6	50680000	50690000	chr6	50930000	50940000	13	1.79617e-07	0.000910359	50680000	50690000	50930000	50940000	13	1
1405	chr6	133960000	133970000	chr6	134400000	134410000	18	1.45745e-13	6.12857e-09	133960000	133970000	134400000	134410000	18	1
1406	chr6	50940000	50950000	chr6	51150000	51160000	17	8.43498e-11	1.61389e-06	50940000	50950000	51150000	51160000	17	1
1408	chr6	37070000	37080000	chr6	37300000	37310000	16	3.17903e-09	3.40201e-05	37070000	37080000	37300000	37310000	16	1
1409	chr6	83000000	83010000	chr6	83090000	83100000	15	3.16902e-06	0.00836996	83000000	83010000	83090000	83100000	15	1
1410	chr6	6030000	6040000	chr6	6880000	6890000	10	9.77274e-07	0.00342291	6030000	6040000	6880000	6890000	10	1
1411	chr6	120530000	120540000	chr6	120720000	120730000	15	5.03025e-08	0.000326696	120530000	120540000	120720000	120730000	15	1
1412	chr6	108070000	108080000	chr6	108380000	108390000	11	2.53259e-06	0.00705198	108070000	108080000	108380000	108390000	11	1
1413	chr6	52300000	52310000	chr6	52710000	52720000	12	2.82576e-07	0.00129785	52300000	52310000	52710000	52720000	12	1
1414	chr6	82740000	82750000	chr6	82880000	82890000	15	6.92775e-08	0.000426134	82740000	82750000	82880000	82890000	15	1
1415	chr6	134890000	134900000	chr6	134920000	134930000	31	1.2733e-06	0.00420173	134890000	134900000	134920000	134930000	31	1
1416	chr6	85160000	85170000	chr6	85410000	85420000	15	2.20958e-09	2.49743e-05	85160000	85170000	85410000	85420000	15	1
1417	chr6	86540000	86550000	chr6	86670000	86680000	16	8.17899e-09	7.42377e-05	86540000	86550000	86670000	86680000	16	1
1418	chr6	121270000	121280000	chr6	121530000	121540000	11	3.58996e-06	0.00920998	121270000	121280000	121530000	121540000	11	1
1419	chr6	130120000	130130000	chr6	130180000	130190000	8	7.37122e-07	0.00275623	130120000	130130000	130180000	130190000	8	1
1420	chr6	117160000	117170000	chr6	117820000	117830000	12	1.68811e-08	0.000134594	117160000	117170000	117820000	117830000	12	1
1422	chr6	128760000	128770000	chr6	128790000	128800000	28	1.83013e-10	3.12059e-06	128760000	128770000	128790000	128800000	28	1
1423	chr6	140910000	140920000	chr6	141420000	141430000	11	4.9328e-07	0.0020167	140910000	140920000	141420000	141430000	11	1
1424	chr6	127970000	127980000	chr6	128090000	128100000	15	3.00785e-08	0.000215778	127970000	127980000	128090000	128100000	15	1
1425	chr6	41130000	41140000	chr6	41550000	41560000	10	3.97382e-06	0.00991003	41130000	41140000	41550000	41560000	10	1
1426	chr6	52160000	52170000	chr6	52220000	52230000	20	1.99074e-06	0.0058858	52160000	52170000	52220000	52230000	20	1
1427	chr6	6010000	6020000	chr6	6870000	6880000	11	9.9705e-08	0.000573928	6010000	6020000	6870000	6880000	11	1
1428	chr6	89680000	89690000	chr6	90420000	90430000	10	1.41065e-06	0.00452749	89680000	89690000	90420000	90430000	10	1
1429	chr6	54020000	54030000	chr6	54180000	54190000	13	2.95461e-06	0.00795036	54020000	54030000	54180000	54190000	13	1
1430	chr6	50280000	50290000	chr6	50540000	50550000	11	1.18993e-06	0.00397596	50280000	50290000	50540000	50550000	11	1
1431	chr6	125120000	125130000	chr6	125180000	125190000	18	5.32032e-09	5.23019e-05	125120000	125130000	125180000	125190000	18	1
1432	chr6	120390000	120400000	chr6	120420000	120430000	34	3.17787e-08	0.000225691	120390000	120400000	120420000	120430000	34	1
1433	chr6	149050000	149060000	chr6	149120000	149130000	17	2.01345e-06	0.00592442	149050000	149060000	149120000	149130000	17	1
1435	chr6	37070000	37080000	chr6	37320000	37330000	11	2.66915e-06	0.00734691	37070000	37080000	37320000	37330000	11	1
1436	chr6	72420000	72430000	chr6	72590000	72600000	13	3.47476e-06	0.0089835	72420000	72430000	72590000	72600000	13	1
1437	chr6	51200000	51210000	chr6	51580000	51590000	12	3.35663e-08	0.000235022	51200000	51210000	51580000	51590000	12	1
1438	chr6	34540000	34550000	chr6	34750000	34760000	17	5.14427e-10	7.356e-06	34540000	34550000	34750000	34760000	17	1
1439	chr6	142520000	142530000	chr6	142730000	142740000	11	1.80156e-06	0.00544295	142520000	142530000	142730000	142740000	11	1
1440	chr6	133290000	133300000	chr6	133520000	133530000	13	3.92319e-09	4.0527e-05	133290000	133300000	133520000	133530000	13	1
1441	chr6	122730000	122740000	chr6	122780000	122790000	22	1.31023e-07	0.000707679	122730000	122740000	122780000	122790000	22	1
1442	chr6	125420000	125430000	chr6	125490000	125500000	19	1.30488e-08	0.000108895	125420000	125430000	125490000	125500000	19	1
1443	chr6	122680000	122690000	chr6	122780000	122790000	16	2.0609e-06	0.00603776	122680000	122690000	122780000	122790000	16	1
1444	chr6	137050000	137060000	chr6	137190000	137200000	13	7.16239e-07	0.00269099	137050000	137060000	137190000	137200000	13	1
1445	chr6	4650000	4660000	chr6	5380000	5390000	12	4.21278e-08	0.000281394	4650000	4660000	5380000	5390000	12	1
1446	chr6	88590000	88600000	chr6	88850000	88860000	13	5.33692e-08	0.000343011	88590000	88600000	88850000	88860000	13	1
1447	chr6	72630000	72640000	chr6	72800000	72810000	17	1.67677e-09	1.98251e-05	72630000	72640000	72800000	72810000	17	1
1448	chr6	23180000	23190000	chr6	23430000	23440000	12	2.82932e-06	0.00768265	23180000	23190000	23430000	23440000	12	1
1450	chr6	70710000	70720000	chr6	70750000	70760000	17	2.09411e-06	0.00611096	70710000	70720000	70750000	70760000	17	1
1451	chr6	136420000	136430000	chr6	136560000	136570000	12	3.08718e-06	0.00820915	136420000	136430000	136560000	136570000	12	1
1452	chr7	102280000	102290000	chr7	102400000	102410000	23	7.54655e-12	1.97774e-07	102250000	102290000	102380000	102430000	153	0.45
1453	chr7	102250000	102260000	chr7	102420000	102430000	16	9.75052e-09	8.54286e-05	102250000	102290000	102380000	102430000	153	0.45
1455	chr7	128430000	128440000	chr7	128690000	128700000	15	2.00481e-10	3.3607e-06	128420000	128480000	128680000	128710000	124	0.5
1456	chr7	73520000	73530000	chr7	73620000	73630000	20	6.41263e-11	1.26098e-06	73510000	73570000	73600000	73640000	120	0.25
1457	chr7	73560000	73570000	chr7	73600000	73610000	28	1.21595e-07	0.000666591	73510000	73570000	73600000	73640000	120	0.25
1458	chr7	120830000	120840000	chr7	120910000	120920000	35	7.81027e-19	1.29179e-13	120830000	120850000	120900000	120930000	116	0.833333
1459	chr7	16930000	16940000	chr7	16990000	17000000	23	1.95658e-09	2.25251e-05	16920000	16960000	16990000	17010000	81	0.5
1462	chr7	131550000	131560000	chr7	131880000	131890000	21	3.52756e-15	2.25365e-10	131530000	131560000	131870000	131890000	58	0.666667
1466	chr7	110290000	110300000	chr7	110620000	110630000	12	3.78754e-07	0.00163848	110280000	110300000	110620000	110640000	34	0.75
1468	chr7	143700000	143710000	chr7	143750000	143760000	38	8.45938e-18	1.06715e-12	143700000	143710000	143740000	143770000	109	1
1470	chr7	4120000	4130000	chr7	4420000	4430000	14	4.78232e-09	4.7826e-05	4120000	4140000	4420000	4440000	36	0.75
1471	chr7	97740000	97750000	chr7	97980000	97990000	13	1.21715e-07	0.000666845	97740000	97760000	97970000	98000000	36	0.5
1472	chr7	142550000	142560000	chr7	142650000	142660000	17	4.94427e-10	7.12477e-06	142530000	142560000	142650000	142680000	49	0.333333
1475	chr7	46390000	46400000	chr7	46580000	46590000	12	2.63343e-07	0.00123233	46390000	46400000	46580000	46610000	35	1
1476	chr7	140950000	140960000	chr7	141040000	141050000	20	1.54163e-08	0.000124786	140950000	140970000	141040000	141060000	56	0.75
1484	chr7	119020000	119030000	chr7	119420000	119430000	12	1.08838e-07	0.00061415	119010000	119030000	119420000	119430000	23	1
1485	chr7	25500000	25510000	chr7	25560000	25570000	20	9.50601e-11	1.78216e-06	25500000	25520000	25560000	25570000	37	1
1487	chr7	121730000	121740000	chr7	121960000	121970000	13	1.03097e-07	0.000588896	121720000	121740000	121960000	121970000	24	1
1488	chr7	79490000	79500000	chr7	79550000	79560000	20	1.96789e-07	0.000978201	79490000	79510000	79540000	79560000	43	0.5
1489	chr7	101670000	101680000	chr7	101820000	101830000	18	7.77472e-10	1.0462e-05	101670000	101680000	101810000	101830000	35	1
1490	chr7	79490000	79500000	chr7	79580000	79590000	20	5.97311e-08	0.000377233	79490000	79500000	79570000	79590000	39	1
1492	chr7	99380000	99390000	chr7	99440000	99450000	20	1.75351e-08	0.000138768	99380000	99390000	99440000	99460000	37	1
1493	chr7	84090000	84100000	chr7	84270000	84280000	13	1.2662e-07	0.000688143	84090000	84110000	84260000	84280000	26	0.5
1494	chr7	126390000	126400000	chr7	126520000	126530000	18	2.14435e-09	2.44187e-05	126390000	126410000	126520000	126530000	33	1
1496	chr7	115420000	115430000	chr7	116030000	116040000	11	2.27159e-07	0.0010936	115410000	115430000	116030000	116040000	22	1
1498	chr7	78920000	78930000	chr7	79070000	79080000	14	5.75935e-08	0.000366219	78920000	78930000	79070000	79090000	26	1
1500	chr7	118750000	118760000	chr7	118990000	119000000	15	8.03303e-09	7.30912e-05	118750000	118770000	118990000	119000000	29	1
1502	chr7	112180000	112190000	chr7	112370000	112380000	18	1.97715e-10	3.3331e-06	112180000	112190000	112360000	112380000	32	1
1503	chr7	99360000	99370000	chr7	99450000	99460000	23	8.68133e-12	2.23965e-07	99350000	99370000	99440000	99460000	40	0.5
1505	chr7	73440000	73450000	chr7	73490000	73500000	24	1.24932e-10	2.27395e-06	73440000	73460000	73490000	73510000	46	0.5
1506	chr7	139310000	139320000	chr7	139470000	139480000	14	5.09728e-08	0.000330185	139300000	139320000	139470000	139480000	26	1
1507	chr7	92100000	92110000	chr7	92550000	92560000	12	7.39903e-08	0.000450653	92100000	92110000	92540000	92560000	23	1
1508	chr7	28310000	28320000	chr7	28330000	28340000	42	2.13429e-07	0.00104234	28300000	28320000	28330000	28340000	69	1
1509	chr7	125740000	125750000	chr7	126080000	126090000	11	2.69374e-06	0.00739955	125740000	125750000	126080000	126100000	22	1
1510	chr7	99500000	99510000	chr7	99550000	99560000	23	4.95691e-08	0.000322919	99490000	99510000	99550000	99560000	40	1
1511	chr7	140840000	140850000	chr7	140900000	140910000	24	2.8247e-08	0.000204214	140840000	140850000	140890000	140910000	45	1
1512	chr7	128380000	128390000	chr7	128690000	128700000	11	1.53447e-06	0.00481665	128380000	128390000	128690000	128700000	11	1
1513	chr7	127390000	127400000	chr7	127470000	127480000	18	2.8496e-06	0.00772515	127390000	127400000	127470000	127480000	18	1
1514	chr7	30640000	30650000	chr7	30860000	30870000	11	2.49717e-06	0.00697544	30640000	30650000	30860000	30870000	11	1
1515	chr7	44260000	44270000	chr7	44340000	44350000	13	3.83411e-06	0.00964892	44260000	44270000	44340000	44350000	13	1
1516	chr7	101670000	101680000	chr7	101860000	101870000	14	1.05823e-06	0.00363461	101670000	101680000	101860000	101870000	14	1
1517	chr7	80140000	80150000	chr7	80210000	80220000	17	8.64361e-08	0.00050816	80140000	80150000	80210000	80220000	17	1
1518	chr7	62230000	62240000	chr7	62370000	62380000	15	2.34075e-08	0.000174655	62230000	62240000	62370000	62380000	15	1
1519	chr7	141270000	141280000	chr7	141350000	141360000	20	2.03232e-08	0.000156344	141270000	141280000	141350000	141360000	20	1
1520	chr7	4680000	4690000	chr7	4790000	4800000	17	8.74149e-08	0.000513103	4680000	4690000	4790000	4800000	17	1
1521	chr7	107210000	107220000	chr7	107520000	107530000	11	1.1004e-06	0.00375005	107210000	107220000	107520000	107530000	11	1
1522	chr7	144950000	144960000	chr7	145060000	145070000	13	1.08424e-06	0.00370769	144950000	144960000	145060000	145070000	13	1
1523	chr7	67230000	67240000	chr7	67620000	67630000	10	2.19963e-06	0.00634671	67230000	67240000	67620000	67630000	10	1
1524	chr7	16500000	16510000	chr7	16610000	16620000	22	2.16371e-10	3.57473e-06	16500000	16510000	16610000	16620000	22	1
1525	chr7	18600000	18610000	chr7	18640000	18650000	9	1.49989e-07	0.000788101	18600000	18610000	18640000	18650000	9	1
1526	chr7	19920000	19930000	chr7	19980000	19990000	16	2.79688e-07	0.00128936	19920000	19930000	19980000	19990000	16	1
1527	chr7	123200000	123210000	chr7	123460000	123470000	14	3.04451e-08	0.000217988	123200000	123210000	123460000	123470000	14	1
1528	chr7	29600000	29610000	chr7	29750000	29760000	12	2.84585e-06	0.00771768	29600000	29610000	29750000	29760000	12	1
1529	chr7	109520000	109530000	chr7	109740000	109750000	13	1.94492e-07	0.000968686	109520000	109530000	109740000	109750000	13	1
1530	chr7	126580000	126590000	chr7	126630000	126640000	20	3.79276e-06	0.00957568	126580000	126590000	126630000	126640000	20	1
1531	chr7	131590000	131600000	chr7	131830000	131840000	12	1.49055e-06	0.00471496	131590000	131600000	131830000	131840000	12	1
1532	chr7	91840000	91850000	chr7	91880000	91890000	22	1.88026e-06	0.00562706	91840000	91850000	91880000	91890000	22	1
1533	chr7	142300000	142310000	chr7	142420000	142430000	13	2.39757e-06	0.00676449	142300000	142310000	142420000	142430000	13	1
1534	chr7	144630000	144640000	chr7	144670000	144680000	25	1.03654e-06	0.00358246	144630000	144640000	144670000	144680000	25	1
1535	chr7	99600000	99610000	chr7	99820000	99830000	11	2.08665e-06	0.00609629	99600000	99610000	99820000	99830000	11	1
1536	chr7	28050000	28060000	chr7	28160000	28170000	15	9.97717e-07	0.0034804	28050000	28060000	28160000	28170000	15	1
1537	chr7	123010000	123020000	chr7	123160000	123170000	14	2.94193e-07	0.00134169	123010000	123020000	123160000	123170000	14	1
1538	chr7	25970000	25980000	chr7	26200000	26210000	10	3.42002e-06	0.00887231	25970000	25980000	26200000	26210000	10	1
1539	chr7	82680000	82690000	chr7	83550000	83560000	12	2.53587e-08	0.000186752	82680000	82690000	83550000	83560000	12	1
1540	chr7	4440000	4450000	chr7	4460000	4470000	35	1.39052e-06	0.00448415	4440000	4450000	4460000	4470000	35	1
1541	chr7	66300000	66310000	chr7	66620000	66630000	11	3.98368e-06	0.00992466	66300000	66310000	66620000	66630000	11	1
1542	chr7	79150000	79160000	chr7	79220000	79230000	15	2.07952e-06	0.00608183	79150000	79160000	79220000	79230000	15	1
1543	chr7	113140000	113150000	chr7	113250000	113260000	14	3.64362e-06	0.00929046	113140000	113150000	113250000	113260000	14	1
1544	chr7	125760000	125770000	chr7	126090000	126100000	14	5.48842e-09	5.37423e-05	125760000	125770000	126090000	126100000	14	1
1546	chr7	135530000	135540000	chr7	135630000	135640000	14	7.28114e-07	0.00272941	135530000	135540000	135630000	135640000	14	1
1547	chr7	26300000	26310000	chr7	26830000	26840000	9	1.69953e-06	0.00520869	26300000	26310000	26830000	26840000	9	1
1548	chr7	113380000	113390000	chr7	113580000	113590000	13	1.36781e-06	0.00443204	113380000	113390000	113580000	113590000	13	1
1549	chr7	35880000	35890000	chr7	37350000	37360000	10	3.4469e-07	0.00152299	35880000	35890000	37350000	37360000	10	1
1550	chr7	81940000	81950000	chr7	82100000	82110000	13	2.24961e-06	0.00644974	81940000	81950000	82100000	82110000	13	1
1551	chr7	26910000	26920000	chr7	27040000	27050000	11	1.22707e-06	0.00407263	26910000	26920000	27040000	27050000	11	1
1552	chr7	128480000	128490000	chr7	128660000	128670000	14	7.80609e-08	0.000469301	128480000	128490000	128660000	128670000	14	1
1553	chr7	43120000	43130000	chr7	43200000	43210000	16	1.41715e-06	0.00454445	43120000	43130000	43200000	43210000	16	1
1554	chr7	127650000	127660000	chr7	127710000	127720000	17	1.29564e-06	0.00425655	127650000	127660000	127710000	127720000	17	1
1555	chr7	19800000	19810000	chr7	19870000	19880000	16	5.77969e-07	0.00227364	19800000	19810000	19870000	19880000	16	1
1556	chr7	144960000	144970000	chr7	145220000	145230000	11	3.72138e-06	0.00944185	144960000	144970000	145220000	145230000	11	1
1557	chr7	35030000	35040000	chr7	35170000	35180000	13	2.33014e-06	0.00662446	35030000	35040000	35170000	35180000	13	1
1558	chr7	144550000	144560000	chr7	144900000	144910000	11	3.40315e-06	0.00884088	144550000	144560000	144900000	144910000	11	1
1559	chr7	62220000	62230000	chr7	62390000	62400000	13	1.1401e-07	0.000634376	62220000	62230000	62390000	62400000	13	1
1560	chr7	112470000	112480000	chr7	112850000	112860000	12	3.15161e-07	0.00141734	112470000	112480000	112850000	112860000	12	1
1561	chr7	24880000	24890000	chr7	24950000	24960000	16	2.33188e-06	0.00662689	24880000	24890000	24950000	24960000	16	1
1562	chr7	19300000	19310000	chr7	19330000	19340000	24	1.11769e-06	0.00379214	19300000	19310000	19330000	19340000	24	1
1563	chr7	112680000	112690000	chr7	112710000	112720000	34	7.71747e-07	0.002857	112680000	112690000	112710000	112720000	34	1
1564	chr7	97980000	97990000	chr7	98110000	98120000	22	2.45507e-12	7.51452e-08	97980000	97990000	98110000	98120000	22	1
1565	chr7	24810000	24820000	chr7	24970000	24980000	13	1.39543e-06	0.00449512	24810000	24820000	24970000	24980000	13	1
1568	chr7	142480000	142490000	chr7	142560000	142570000	16	3.65953e-06	0.00932624	142480000	142490000	142560000	142570000	16	1
1569	chr7	4160000	4170000	chr7	4250000	4260000	15	9.20378e-08	0.000537062	4160000	4170000	4250000	4260000	15	1
1570	chr7	96970000	96980000	chr7	97290000	97300000	12	2.86404e-07	0.00131219	96970000	96980000	97290000	97300000	12	1
1571	chr7	110030000	110040000	chr7	110130000	110140000	19	2.29354e-09	2.56698e-05	110030000	110040000	110130000	110140000	19	1
1572	chr7	90030000	90040000	chr7	90110000	90120000	19	2.83021e-07	0.00129909	90030000	90040000	90110000	90120000	19	1
1573	chr7	36690000	36700000	chr7	37330000	37340000	10	2.68542e-06	0.0073833	36690000	36700000	37330000	37340000	10	1
1574	chr7	80850000	80860000	chr7	81150000	81160000	13	1.12454e-07	0.000629268	80850000	80860000	81150000	81160000	13	1
1575	chr7	139700000	139710000	chr7	139860000	139870000	15	1.9433e-09	2.24243e-05	139700000	139710000	139860000	139870000	15	1
1576	chr7	133220000	133230000	chr7	133560000	133570000	12	8.0389e-07	0.00294088	133220000	133230000	133560000	133570000	12	1
1578	chr7	137470000	137480000	chr7	138830000	138840000	9	3.20182e-06	0.00842966	137470000	137480000	138830000	138840000	9	1
1579	chr7	89510000	89520000	chr7	89900000	89910000	12	2.17197e-07	0.00105762	89510000	89520000	89900000	89910000	12	1
1580	chr7	126800000	126810000	chr7	127090000	127100000	12	9.77571e-07	0.00342315	126800000	126810000	127090000	127100000	12	1
1581	chr7	72390000	72400000	chr7	73380000	73390000	12	7.23228e-09	6.73701e-05	72390000	72400000	73380000	73390000	12	1
1582	chr7	23480000	23490000	chr7	23860000	23870000	16	1.28573e-14	6.93443e-10	23480000	23490000	23860000	23870000	16	1
1583	chr7	110810000	110820000	chr7	110930000	110940000	16	1.21597e-07	0.000666591	110810000	110820000	110930000	110940000	16	1
1584	chr7	99630000	99640000	chr7	99760000	99770000	14	2.04708e-06	0.00600675	99630000	99640000	99760000	99770000	14	1
1585	chr7	98340000	98350000	chr7	98430000	98440000	18	6.7147e-08	0.000414914	98340000	98350000	98430000	98440000	18	1
1586	chr7	13660000	13670000	chr7	13800000	13810000	13	2.64633e-06	0.00729219	13660000	13670000	13800000	13810000	13	1
1587	chr7	140980000	140990000	chr7	141050000	141060000	19	1.47023e-06	0.0046644	140980000	140990000	141050000	141060000	19	1
1588	chr7	142330000	142340000	chr7	142420000	142430000	20	2.34678e-09	2.61282e-05	142330000	142340000	142420000	142430000	20	1
1589	chr7	16010000	16020000	chr7	16040000	16050000	33	2.704e-07	0.00125549	16010000	16020000	16040000	16050000	33	1
1592	chr7	126810000	126820000	chr7	126980000	126990000	13	2.00452e-06	0.00590858	126810000	126820000	126980000	126990000	13	1
1593	chr7	6580000	6590000	chr7	6930000	6940000	13	1.40271e-08	0.000115926	6580000	6590000	6930000	6940000	13	1
1594	chr7	141240000	141250000	chr7	141310000	141320000	16	3.90255e-06	0.00977723	141240000	141250000	141310000	141320000	16	1
1595	chr7	142510000	142520000	chr7	142670000	142680000	14	9.64742e-07	0.00339259	142510000	142520000	142670000	142680000	14	1
1597	chr7	100250000	100260000	chr7	100390000	100400000	14	3.13881e-07	0.00141286	100250000	100260000	100390000	100400000	14	1
1598	chr7	142330000	142340000	chr7	142490000	142500000	14	5.79137e-07	0.00227763	142330000	142340000	142490000	142500000	14	1
1599	chr7	19230000	19240000	chr7	19280000	19290000	20	6.951e-09	6.53406e-05	19230000	19240000	19280000	19290000	20	1
1600	chr7	140840000	140850000	chr7	141170000	141180000	12	1.4612e-06	0.00464583	140840000	140850000	141170000	141180000	12	1
1601	chr7	16610000	16620000	chr7	16710000	16720000	15	2.73253e-06	0.00748676	16610000	16620000	16710000	16720000	15	1
1602	chr7	144940000	144950000	chr7	145210000	145220000	11	7.6088e-07	0.00282449	144940000	144950000	145210000	145220000	11	1
1603	chr7	114060000	114070000	chr7	114190000	114200000	13	1.16773e-06	0.00391851	114060000	114070000	114190000	114200000	13	1
1604	chr7	109140000	109150000	chr7	109420000	109430000	15	2.7855e-09	3.03989e-05	109140000	109150000	109420000	109430000	15	1
1606	chr7	142140000	142150000	chr7	142240000	142250000	18	8.96095e-09	8.00659e-05	142140000	142150000	142240000	142250000	18	1
1607	chr7	16530000	16540000	chr7	16610000	16620000	19	6.41674e-07	0.00245862	16530000	16540000	16610000	16620000	19	1
1608	chr7	127340000	127350000	chr7	127470000	127480000	14	1.26108e-06	0.00416692	127340000	127350000	127470000	127480000	14	1
1611	chr7	118120000	118130000	chr7	118230000	118240000	13	2.35228e-06	0.00666831	118120000	118130000	118230000	118240000	13	1
1612	chr7	18720000	18730000	chr7	18790000	18800000	14	8.40221e-08	0.000496911	18720000	18730000	18790000	18800000	14	1
1613	chr7	83910000	83920000	chr7	84080000	84090000	13	1.34729e-06	0.00437698	83910000	83920000	84080000	84090000	13	1
1614	chr7	126830000	126840000	chr7	126960000	126970000	17	4.60869e-09	4.64164e-05	126830000	126840000	126960000	126970000	17	1
1615	chr7	23670000	23680000	chr7	23720000	23730000	10	8.403e-10	1.11982e-05	23670000	23680000	23720000	23730000	10	1
1616	chr7	62240000	62250000	chr7	62340000	62350000	15	1.84767e-07	0.000930442	62240000	62250000	62340000	62350000	15	1
1617	chr7	129770000	129780000	chr7	130260000	130270000	14	1.31062e-09	1.6097e-05	129770000	129780000	130260000	130270000	14	1
1618	chr7	23540000	23550000	chr7	23860000	23870000	11	1.97856e-08	0.000153237	23540000	23550000	23860000	23870000	11	1
1619	chr7	66110000	66120000	chr7	66240000	66250000	13	1.30348e-06	0.00427073	66110000	66120000	66240000	66250000	13	1
1621	chr7	3290000	3300000	chr7	3440000	3450000	15	1.6579e-07	0.000855125	3290000	3300000	3440000	3450000	15	1
1622	chr7	118850000	118860000	chr7	118990000	119000000	15	9.81177e-07	0.00343174	118850000	118860000	118990000	119000000	15	1
1623	chr7	3220000	3230000	chr7	3440000	3450000	14	2.61929e-08	0.00019188	3220000	3230000	3440000	3450000	14	1
1624	chr7	3930000	3940000	chr7	4250000	4260000	17	3.75356e-13	1.39337e-08	3930000	3940000	4250000	4260000	17	1
1626	chr7	34670000	34680000	chr7	34710000	34720000	24	1.14393e-06	0.00385953	34670000	34680000	34710000	34720000	24	1
1627	chr7	25130000	25140000	chr7	25180000	25190000	18	1.0775e-07	0.000609395	25130000	25140000	25180000	25190000	18	1
1628	chr7	112920000	112930000	chr7	113120000	113130000	11	3.85639e-06	0.00968705	112920000	112930000	113120000	113130000	11	1
1629	chr7	99620000	99630000	chr7	99870000	99880000	14	1.52789e-08	0.000123809	99620000	99630000	99870000	99880000	14	1
1630	chr7	68570000	68580000	chr7	68820000	68830000	11	1.99651e-06	0.00589205	68570000	68580000	68820000	68830000	11	1
1631	chr7	92120000	92130000	chr7	92310000	92320000	13	4.3977e-07	0.00184402	92120000	92130000	92310000	92320000	13	1
1632	chr7	142330000	142340000	chr7	142400000	142410000	20	2.85275e-07	0.00130788	142330000	142340000	142400000	142410000	20	1
1633	chr7	25440000	25450000	chr7	25470000	25480000	26	7.73069e-08	0.000465708	25440000	25450000	25470000	25480000	26	1
1634	chr7	115360000	115370000	chr7	116030000	116040000	12	2.28333e-08	0.000171488	115360000	115370000	116030000	116040000	12	1
1635	chr7	30590000	30600000	chr7	30860000	30870000	12	1.46123e-06	0.00464583	30590000	30600000	30860000	30870000	12	1
1636	chr7	128540000	128550000	chr7	128580000	128590000	21	1.86827e-06	0.00559565	128540000	128550000	128580000	128590000	21	1
1638	chr7	122190000	122200000	chr7	122460000	122470000	15	4.42683e-09	4.4858e-05	122190000	122200000	122460000	122470000	15	1
1640	chr7	23710000	23720000	chr7	23760000	23770000	21	8.46865e-15	4.72141e-10	23710000	23720000	23760000	23770000	21	1
1641	chr7	104240000	104250000	chr7	104340000	104350000	12	3.27701e-07	0.00146268	104240000	104250000	104340000	104350000	12	1
1642	chr7	127360000	127370000	chr7	127470000	127480000	20	2.73859e-09	2.99968e-05	127360000	127370000	127470000	127480000	20	1
1643	chr7	3220000	3230000	chr7	3370000	3380000	12	1.10395e-06	0.00375645	3220000	3230000	3370000	3380000	12	1
1644	chr7	28440000	28450000	chr7	28600000	28610000	11	2.45859e-06	0.00690265	28440000	28450000	28600000	28610000	11	1
1645	chr7	109510000	109520000	chr7	109700000	109710000	14	1.41825e-06	0.00454697	109510000	109520000	109700000	109710000	14	1
1646	chr7	80730000	80740000	chr7	80840000	80850000	13	2.79961e-06	0.00762982	80730000	80740000	80840000	80850000	13	1
1648	chr7	48310000	48320000	chr7	48390000	48400000	11	4.03387e-07	0.001724	48310000	48320000	48390000	48400000	11	1
1649	chr7	62920000	62930000	chr7	63310000	63320000	11	8.12162e-08	0.000484747	62920000	62930000	63310000	63320000	11	1
1650	chr7	45450000	45460000	chr7	45560000	45570000	14	2.16503e-07	0.00105481	45450000	45460000	45560000	45570000	14	1
1651	chr7	37370000	37380000	chr7	37770000	37780000	11	1.3215e-06	0.00431014	37370000	37380000	37770000	37780000	11	1
1653	chr7	143140000	143150000	chr7	143460000	143470000	13	1.05765e-08	9.13214e-05	143140000	143150000	143460000	143470000	13	1
1654	chr7	100530000	100540000	chr7	100630000	100640000	21	2.64579e-10	4.23033e-06	100530000	100540000	100630000	100640000	21	1
1655	chr7	101670000	101680000	chr7	101890000	101900000	12	1.65379e-06	0.00510213	101670000	101680000	101890000	101900000	12	1
1656	chr7	26260000	26270000	chr7	26610000	26620000	10	1.15309e-06	0.00388425	26260000	26270000	26610000	26620000	10	1
1657	chr7	99610000	99620000	chr7	99770000	99780000	12	3.77381e-06	0.00954058	99610000	99620000	99770000	99780000	12	1
1658	chr7	67240000	67250000	chr7	67550000	67560000	12	4.68415e-07	0.00194117	67240000	67250000	67550000	67560000	12	1
1659	chr7	142490000	142500000	chr7	142510000	142520000	40	5.96187e-08	0.000376813	142490000	142500000	142510000	142520000	40	1
1660	chr7	142480000	142490000	chr7	142670000	142680000	17	4.61192e-10	6.70426e-06	142480000	142490000	142670000	142680000	17	1
1661	chr7	119030000	119040000	chr7	119400000	119410000	11	1.65895e-06	0.00511381	119030000	119040000	119400000	119410000	11	1
1662	chr7	97420000	97430000	chr7	97560000	97570000	13	3.80572e-06	0.00960019	97420000	97430000	97560000	97570000	13	1
1663	chr7	18570000	18580000	chr7	18620000	18630000	9	7.19626e-09	6.71607e-05	18570000	18580000	18620000	18630000	9	1
1664	chr7	126500000	126510000	chr7	126560000	126570000	17	3.16515e-06	0.00836418	126500000	126510000	126560000	126570000	17	1
1665	chr7	144780000	144790000	chr7	144870000	144880000	16	1.53174e-06	0.00481237	144780000	144790000	144870000	144880000	16	1
1666	chr7	126560000	126570000	chr7	126630000	126640000	20	2.44734e-07	0.00116168	126560000	126570000	126630000	126640000	20	1
1667	chr7	144210000	144220000	chr7	144420000	144430000	11	2.86967e-06	0.00776956	144210000	144220000	144420000	144430000	11	1
1668	chr7	45730000	45740000	chr7	45800000	45810000	16	7.26208e-07	0.00272432	45730000	45740000	45800000	45810000	16	1
1669	chr7	110730000	110740000	chr7	111010000	111020000	15	3.63525e-09	3.82155e-05	110730000	110740000	111010000	111020000	15	1
1670	chr7	23610000	23620000	chr7	23800000	23810000	21	3.74966e-17	4.07418e-12	23610000	23620000	23800000	23810000	21	1
1671	chr7	101060000	101070000	chr7	101290000	101300000	13	9.85002e-08	0.000568752	101060000	101070000	101290000	101300000	13	1
1672	chr7	78940000	78950000	chr7	79050000	79060000	14	2.0533e-06	0.00601905	78940000	78950000	79050000	79060000	14	1
1673	chr7	38060000	38070000	chr7	38130000	38140000	19	1.45659e-06	0.00463794	38060000	38070000	38130000	38140000	19	1
1674	chr7	19800000	19810000	chr7	19840000	19850000	25	1.36799e-10	2.44659e-06	19800000	19810000	19840000	19850000	25	1
1675	chr7	135850000	135860000	chr7	136250000	136260000	12	4.55049e-07	0.00189846	135850000	135860000	136250000	136260000	12	1
1677	chr7	129750000	129760000	chr7	130080000	130090000	12	7.74283e-07	0.00286282	129750000	129760000	130080000	130090000	12	1
1678	chr7	97080000	97090000	chr7	97290000	97300000	13	7.34496e-07	0.00274917	97080000	97090000	97290000	97300000	13	1
1679	chr7	60350000	60360000	chr7	60450000	60460000	12	9.01615e-11	1.70812e-06	60350000	60360000	60450000	60460000	12	1
1680	chr7	45300000	45310000	chr7	45360000	45370000	20	2.07637e-07	0.00102139	45300000	45310000	45360000	45370000	20	1
1681	chr7	102140000	102150000	chr7	102190000	102200000	23	5.1115e-07	0.00207203	102140000	102150000	102190000	102200000	23	1
1682	chr7	6750000	6760000	chr7	6890000	6900000	15	1.23445e-07	0.000675328	6750000	6760000	6890000	6900000	15	1
1683	chr7	135400000	135410000	chr7	135480000	135490000	22	5.96486e-11	1.18705e-06	135400000	135410000	135480000	135490000	22	1
1684	chr7	80140000	80150000	chr7	80280000	80290000	14	3.06385e-07	0.00138498	80140000	80150000	80280000	80290000	14	1
1685	chr7	84590000	84600000	chr7	84770000	84780000	12	7.68284e-07	0.00284559	84590000	84600000	84770000	84780000	12	1
1686	chr7	65700000	65710000	chr7	66050000	66060000	12	5.07773e-08	0.000329348	65700000	65710000	66050000	66060000	12	1
1687	chr7	99330000	99340000	chr7	99450000	99460000	25	6.8599e-15	3.91243e-10	99330000	99340000	99450000	99460000	25	1
1688	chr7	129650000	129660000	chr7	130470000	130480000	14	8.9199e-11	1.69794e-06	129650000	129660000	130470000	130480000	14	1
1689	chr7	111190000	111200000	chr7	111500000	111510000	11	3.75699e-06	0.00951597	111190000	111200000	111500000	111510000	11	1
1691	chr7	19420000	19430000	chr7	19690000	19700000	13	3.30087e-07	0.00147157	19420000	19430000	19690000	19700000	13	1
1692	chr7	110220000	110230000	chr7	110610000	110620000	11	1.68756e-06	0.00518161	110220000	110230000	110610000	110620000	11	1
1693	chr7	120680000	120690000	chr7	120730000	120740000	18	1.30454e-06	0.00427073	120680000	120690000	120730000	120740000	18	1
1694	chr7	142330000	142340000	chr7	142510000	142520000	13	2.40408e-06	0.00677631	142330000	142340000	142510000	142520000	13	1
1695	chr7	75130000	75140000	chr7	75370000	75380000	20	1.27451e-13	5.3745e-09	75130000	75140000	75370000	75380000	20	1
1696	chr7	139120000	139130000	chr7	139200000	139210000	15	3.12426e-06	0.00828555	139120000	139130000	139200000	139210000	15	1
1697	chr7	4160000	4170000	chr7	4430000	4440000	16	2.31431e-10	3.79475e-06	4160000	4170000	4430000	4440000	16	1
1700	chr8	25270000	25280000	chr8	25540000	25550000	13	1.45753e-07	0.000770194	25260000	25280000	25540000	25600000	108	0.666667
1703	chr8	95720000	95730000	chr8	95740000	95750000	41	9.16042e-09	8.14084e-05	95720000	95750000	95740000	95780000	174	0.5
1704	chr8	95720000	95730000	chr8	95770000	95780000	19	8.149e-07	0.00297312	95720000	95750000	95740000	95780000	174	0.5
1712	chr8	124020000	124030000	chr8	124360000	124370000	12	2.30576e-07	0.00110754	124020000	124060000	124350000	124370000	52	0.5
1713	chr8	57530000	57540000	chr8	57790000	57800000	27	1.1678e-20	2.48335e-15	57530000	57550000	57790000	57810000	57	0.75
1714	chr8	82860000	82870000	chr8	83080000	83090000	21	4.59982e-15	2.80621e-10	82850000	82870000	83080000	83100000	44	0.75
1717	chr8	22430000	22440000	chr8	22570000	22580000	21	1.68676e-13	6.93605e-09	22430000	22450000	22560000	22580000	52	0.75
1718	chr8	121110000	121120000	chr8	121390000	121400000	16	1.26537e-10	2.29706e-06	121110000	121140000	121390000	121400000	45	1
1719	chr8	27050000	27060000	chr8	27130000	27140000	19	5.51726e-07	0.00219125	27040000	27060000	27120000	27140000	52	0.75
1720	chr8	94700000	94710000	chr8	94800000	94810000	17	1.85732e-08	0.000145743	94690000	94710000	94800000	94820000	44	0.75
1722	chr8	120840000	120850000	chr8	121070000	121080000	19	8.56188e-12	2.21266e-07	120840000	120850000	121060000	121090000	50	1
1723	chr8	95120000	95130000	chr8	95200000	95210000	20	1.03084e-09	1.32055e-05	95100000	95130000	95190000	95210000	49	0.5
1726	chr8	61530000	61540000	chr8	61880000	61890000	14	9.16825e-09	8.14294e-05	61530000	61550000	61870000	61890000	38	0.75
1729	chr8	122290000	122300000	chr8	122320000	122330000	36	1.8913e-11	4.39208e-07	122280000	122300000	122320000	122330000	57	1
1730	chr8	113670000	113680000	chr8	114050000	114060000	15	1.31411e-09	1.61265e-05	113670000	113680000	114050000	114070000	26	1
1731	chr8	25790000	25800000	chr8	25990000	26000000	13	1.23755e-07	0.000676774	25780000	25800000	25990000	26000000	26	1
1733	chr8	36190000	36200000	chr8	36340000	36350000	15	5.21876e-09	5.15836e-05	36190000	36210000	36340000	36350000	29	1
1736	chr8	91800000	91810000	chr8	92360000	92370000	13	4.02343e-09	4.14187e-05	91790000	91810000	92350000	92370000	23	0.5
1738	chr8	68820000	68830000	chr8	69020000	69030000	12	1.02689e-06	0.00355654	68810000	68830000	69020000	69040000	23	0.5
1739	chr8	120810000	120820000	chr8	121080000	121090000	17	2.0102e-11	4.62492e-07	120810000	120830000	121080000	121090000	28	1
1741	chr8	60610000	60620000	chr8	60860000	60870000	13	5.9481e-08	0.000376133	60610000	60620000	60860000	60880000	24	1
1744	chr8	95080000	95090000	chr8	95200000	95210000	19	6.63288e-09	6.28484e-05	95070000	95090000	95200000	95210000	34	1
1745	chr8	19930000	19940000	chr8	20510000	20520000	12	3.69052e-08	0.000254098	19930000	19950000	20510000	20520000	24	1
1746	chr8	126480000	126490000	chr8	126860000	126870000	12	3.15957e-07	0.00141963	126480000	126500000	126860000	126870000	24	1
1747	chr8	41250000	41260000	chr8	41330000	41340000	15	2.27983e-06	0.00651628	41250000	41260000	41320000	41340000	31	1
1748	chr8	107150000	107160000	chr8	107320000	107330000	16	1.68422e-08	0.000134356	107150000	107160000	107310000	107330000	30	1
1749	chr8	26270000	26280000	chr8	26970000	26980000	11	3.91461e-07	0.00168384	26270000	26280000	26970000	26980000	11	1
1750	chr8	23020000	23030000	chr8	23110000	23120000	15	2.29878e-06	0.00656084	23020000	23030000	23110000	23120000	15	1
1751	chr8	126980000	126990000	chr8	127170000	127180000	15	1.46193e-08	0.000119702	126980000	126990000	127170000	127180000	15	1
1752	chr8	94710000	94720000	chr8	94780000	94790000	17	2.14003e-06	0.00621198	94710000	94720000	94780000	94790000	17	1
1754	chr8	83710000	83720000	chr8	83950000	83960000	13	2.17889e-07	0.00105987	83710000	83720000	83950000	83960000	13	1
1755	chr8	110820000	110830000	chr8	110850000	110860000	24	3.41531e-06	0.00886545	110820000	110830000	110850000	110860000	24	1
1756	chr8	123790000	123800000	chr8	123890000	123900000	14	6.66007e-07	0.00254009	123790000	123800000	123890000	123900000	14	1
1757	chr8	27160000	27170000	chr8	27260000	27270000	19	2.3879e-07	0.00113782	27160000	27170000	27260000	27270000	19	1
1758	chr8	25290000	25300000	chr8	25550000	25560000	11	3.81321e-06	0.00961256	25290000	25300000	25550000	25560000	11	1
1759	chr8	36830000	36840000	chr8	37050000	37060000	15	3.18792e-09	3.40418e-05	36830000	36840000	37050000	37060000	15	1
1760	chr8	124210000	124220000	chr8	124350000	124360000	17	1.2484e-09	1.54475e-05	124210000	124220000	124350000	124360000	17	1
1761	chr8	36530000	36540000	chr8	37050000	37060000	11	2.90209e-07	0.00132677	36530000	36540000	37050000	37060000	11	1
1762	chr8	121850000	121860000	chr8	121900000	121910000	19	1.75073e-07	0.000891585	121850000	121860000	121900000	121910000	19	1
1763	chr8	5200000	5210000	chr8	5250000	5260000	15	2.59819e-06	0.00719148	5200000	5210000	5250000	5260000	15	1
1764	chr8	45790000	45800000	chr8	45930000	45940000	15	1.26222e-07	0.000686734	45790000	45800000	45930000	45940000	15	1
1765	chr8	71560000	71570000	chr8	71650000	71660000	16	3.56074e-08	0.00024699	71560000	71570000	71650000	71660000	16	1
1767	chr8	72030000	72040000	chr8	72080000	72090000	13	1.21352e-07	0.000666081	72030000	72040000	72080000	72090000	13	1
1768	chr8	128650000	128660000	chr8	128700000	128710000	20	1.99277e-06	0.00588799	128650000	128660000	128700000	128710000	20	1
1769	chr8	24550000	24560000	chr8	24600000	24610000	18	3.77223e-06	0.00953834	24550000	24560000	24600000	24610000	18	1
1770	chr8	106570000	106580000	chr8	106640000	106650000	22	8.61024e-08	0.000507199	106570000	106580000	106640000	106650000	22	1
1771	chr8	121850000	121860000	chr8	121930000	121940000	21	1.63829e-10	2.84016e-06	121850000	121860000	121930000	121940000	21	1
1772	chr8	14970000	14980000	chr8	15020000	15030000	14	1.49015e-06	0.00471496	14970000	14980000	15020000	15030000	14	1
1773	chr8	85310000	85320000	chr8	85390000	85400000	16	1.05376e-07	0.000598015	85310000	85320000	85390000	85400000	16	1
1775	chr8	111900000	111910000	chr8	111920000	111930000	35	2.8846e-06	0.00779743	111900000	111910000	111920000	111930000	35	1
1776	chr8	10620000	10630000	chr8	10780000	10790000	13	3.28899e-06	0.00861041	10620000	10630000	10780000	10790000	13	1
1777	chr8	119780000	119790000	chr8	119830000	119840000	23	1.02363e-09	1.31358e-05	119780000	119790000	119830000	119840000	23	1
1778	chr8	126590000	126600000	chr8	126920000	126930000	11	1.56664e-06	0.00488796	126590000	126600000	126920000	126930000	11	1
1779	chr8	105120000	105130000	chr8	105240000	105250000	16	5.6124e-08	0.000357945	105120000	105130000	105240000	105250000	16	1
1780	chr8	89840000	89850000	chr8	90790000	90800000	9	3.625e-06	0.00926586	89840000	89850000	90790000	90800000	9	1
1782	chr8	106410000	106420000	chr8	106640000	106650000	13	1.0866e-06	0.00371406	106410000	106420000	106640000	106650000	13	1
1783	chr8	45050000	45060000	chr8	45230000	45240000	12	3.56976e-07	0.00156243	45050000	45060000	45230000	45240000	12	1
1784	chr8	80740000	80750000	chr8	81010000	81020000	13	1.01987e-07	0.000583903	80740000	80750000	81010000	81020000	13	1
1785	chr8	95720000	95730000	chr8	95790000	95800000	18	1.42878e-07	0.000757962	95720000	95730000	95790000	95800000	18	1
1787	chr8	121870000	121880000	chr8	121890000	121900000	40	1.77409e-08	0.000140322	121870000	121880000	121890000	121900000	40	1
1788	chr8	61050000	61060000	chr8	61510000	61520000	10	2.1875e-06	0.00631791	61050000	61060000	61510000	61520000	10	1
1789	chr8	47010000	47020000	chr8	47370000	47380000	23	1.55862e-18	2.41678e-13	47010000	47020000	47370000	47380000	23	1
1790	chr8	26750000	26760000	chr8	26970000	26980000	13	2.48715e-06	0.0069592	26750000	26760000	26970000	26980000	13	1
1791	chr8	27050000	27060000	chr8	27180000	27190000	15	3.73177e-07	0.00162142	27050000	27060000	27180000	27190000	15	1
1792	chr8	120890000	120900000	chr8	121080000	121090000	21	2.29839e-13	9.09923e-09	120890000	120900000	121080000	121090000	21	1
1793	chr8	127060000	127070000	chr8	127130000	127140000	17	3.04775e-06	0.00812316	127060000	127070000	127130000	127140000	17	1
1794	chr8	64730000	64740000	chr8	64940000	64950000	14	7.0674e-07	0.0026627	64730000	64740000	64940000	64950000	14	1
1795	chr8	83800000	83810000	chr8	83840000	83850000	22	1.11542e-07	0.000625616	83800000	83810000	83840000	83850000	22	1
1796	chr8	94940000	94950000	chr8	95000000	95010000	18	1.58068e-06	0.00492559	94940000	94950000	95000000	95010000	18	1
1797	chr8	20990000	21000000	chr8	21010000	21020000	41	6.67122e-07	0.00254369	20990000	21000000	21010000	21020000	41	1
1798	chr8	69930000	69940000	chr8	69990000	70000000	18	1.51565e-06	0.00477188	69930000	69940000	69990000	70000000	18	1
1799	chr8	34140000	34150000	chr8	34810000	34820000	10	2.15183e-06	0.00623543	34140000	34150000	34810000	34820000	10	1
1800	chr8	94330000	94340000	chr8	94490000	94500000	13	2.54241e-06	0.00707392	94330000	94340000	94490000	94500000	13	1
1801	chr8	84360000	84370000	chr8	84500000	84510000	15	1.66205e-08	0.000132943	84360000	84370000	84500000	84510000	15	1
1802	chr8	34700000	34710000	chr8	34720000	34730000	34	2.26448e-06	0.00648487	34700000	34710000	34720000	34730000	34	1
1803	chr8	69130000	69140000	chr8	69180000	69190000	23	1.53727e-07	0.000803959	69130000	69140000	69180000	69190000	23	1
1804	chr8	37360000	37370000	chr8	39020000	39030000	9	1.88532e-06	0.00563766	37360000	37370000	39020000	39030000	9	1
1805	chr8	10800000	10810000	chr8	10920000	10930000	18	1.14618e-07	0.000637103	10800000	10810000	10920000	10930000	18	1
1806	chr8	105760000	105770000	chr8	105800000	105810000	24	3.33817e-06	0.00871618	105760000	105770000	105800000	105810000	24	1
1807	chr8	87590000	87600000	chr8	88020000	88030000	11	9.34988e-07	0.003313	87590000	87600000	88020000	88030000	11	1
1809	chr8	126980000	126990000	chr8	127140000	127150000	16	4.52132e-09	4.56911e-05	126980000	126990000	127140000	127150000	16	1
1811	chr8	83730000	83740000	chr8	83890000	83900000	14	2.73622e-07	0.00126728	83730000	83740000	83890000	83900000	14	1
1812	chr8	107380000	107390000	chr8	107580000	107590000	12	2.87911e-06	0.00778802	107380000	107390000	107580000	107590000	12	1
1813	chr8	56050000	56060000	chr8	56480000	56490000	12	7.524e-08	0.000456956	56050000	56060000	56480000	56490000	12	1
1814	chr8	83770000	83780000	chr8	83890000	83900000	13	3.04585e-06	0.00812208	83770000	83780000	83890000	83900000	13	1
1815	chr8	84970000	84980000	chr8	84990000	85000000	39	5.35481e-07	0.00214217	84970000	84980000	84990000	85000000	39	1
1816	chr8	45810000	45820000	chr8	45930000	45940000	17	4.90397e-08	0.000320031	45810000	45820000	45930000	45940000	17	1
1817	chr8	34120000	34130000	chr8	34810000	34820000	11	1.62665e-07	0.00084222	34120000	34130000	34810000	34820000	11	1
1818	chr8	26350000	26360000	chr8	27010000	27020000	10	2.21388e-06	0.00637799	26350000	26360000	27010000	27020000	10	1
1819	chr8	23340000	23350000	chr8	23530000	23540000	12	5.44302e-07	0.00216697	23340000	23350000	23530000	23540000	12	1
1820	chr8	126990000	127000000	chr8	127120000	127130000	13	1.5584e-06	0.00486939	126990000	127000000	127120000	127130000	13	1
1821	chr8	83520000	83530000	chr8	83550000	83560000	24	1.23341e-06	0.00408912	83520000	83530000	83550000	83560000	24	1
1824	chr8	71210000	71220000	chr8	71770000	71780000	14	6.07506e-12	1.64421e-07	71210000	71220000	71770000	71780000	14	1
1825	chr8	125110000	125120000	chr8	125650000	125660000	11	5.89236e-07	0.00230942	125110000	125120000	125650000	125660000	11	1
1826	chr8	77630000	77640000	chr8	78000000	78010000	12	2.13823e-07	0.00104357	77630000	77640000	78000000	78010000	12	1
1827	chr8	66500000	66510000	chr8	67400000	67410000	11	8.52805e-08	0.000503154	66500000	66510000	67400000	67410000	11	1
1828	chr8	107430000	107440000	chr8	107570000	107580000	16	1.44408e-07	0.000764985	107430000	107440000	107570000	107580000	16	1
1829	chr8	12670000	12680000	chr8	12800000	12810000	13	3.01793e-06	0.00805809	12670000	12680000	12800000	12810000	13	1
1830	chr8	120890000	120900000	chr8	121040000	121050000	15	2.68883e-07	0.00125	120890000	120900000	121040000	121050000	15	1
1831	chr8	110810000	110820000	chr8	110980000	110990000	16	8.63515e-09	7.74338e-05	110810000	110820000	110980000	110990000	16	1
1832	chr8	106550000	106560000	chr8	106640000	106650000	15	1.9723e-06	0.00584142	106550000	106560000	106640000	106650000	15	1
1833	chr8	89040000	89050000	chr8	89780000	89790000	11	1.0148e-07	0.000582122	89040000	89050000	89780000	89790000	11	1
1835	chr8	11970000	11980000	chr8	12570000	12580000	10	1.35906e-06	0.00440657	11970000	11980000	12570000	12580000	10	1
1836	chr8	120320000	120330000	chr8	120540000	120550000	12	3.05315e-06	0.00813333	120320000	120330000	120540000	120550000	12	1
1837	chr8	122290000	122300000	chr8	122340000	122350000	21	1.57507e-07	0.000820363	122290000	122300000	122340000	122350000	21	1
1838	chr8	119970000	119980000	chr8	120070000	120080000	14	1.69658e-06	0.00520105	119970000	119980000	120070000	120080000	14	1
1839	chr8	95350000	95360000	chr8	95420000	95430000	24	1.56141e-10	2.72481e-06	95350000	95360000	95420000	95430000	24	1
1840	chr8	95600000	95610000	chr8	95690000	95700000	13	9.36968e-07	0.00331923	95600000	95610000	95690000	95700000	13	1
1841	chr8	92830000	92840000	chr8	92990000	93000000	13	7.76242e-07	0.0028659	92830000	92840000	92990000	93000000	13	1
1843	chr8	80740000	80750000	chr8	80990000	81000000	13	1.03955e-07	0.000592273	80740000	80750000	80990000	81000000	13	1
1844	chr8	124050000	124060000	chr8	124280000	124290000	11	3.15437e-06	0.00834161	124050000	124060000	124280000	124290000	11	1
1845	chr8	70090000	70100000	chr8	70160000	70170000	16	2.65766e-06	0.00731801	70090000	70100000	70160000	70170000	16	1
1847	chr8	114060000	114070000	chr8	114430000	114440000	14	2.21817e-09	2.50333e-05	114060000	114070000	114430000	114440000	14	1
1848	chr8	107090000	107100000	chr8	107360000	107370000	13	1.17803e-07	0.000650884	107090000	107100000	107360000	107370000	13	1
1849	chr8	87820000	87830000	chr8	88000000	88010000	13	1.71013e-06	0.00523256	87820000	87830000	88000000	88010000	13	1
1850	chr8	27130000	27140000	chr8	27180000	27190000	38	3.94185e-14	1.88672e-09	27130000	27140000	27180000	27190000	38	1
1851	chr8	41280000	41290000	chr8	41320000	41330000	21	3.04616e-07	0.00137866	41280000	41290000	41320000	41330000	21	1
1852	chr8	122910000	122920000	chr8	122990000	123000000	19	2.67274e-07	0.00124463	122910000	122920000	122990000	123000000	19	1
1854	chr8	27060000	27070000	chr8	27100000	27110000	20	3.19913e-06	0.00842406	27060000	27070000	27100000	27110000	20	1
1855	chr8	25270000	25280000	chr8	25620000	25630000	11	1.80231e-06	0.00544412	25270000	25280000	25620000	25630000	11	1
1856	chr8	8670000	8680000	chr8	8990000	9000000	12	2.42726e-07	0.00115399	8670000	8680000	8990000	9000000	12	1
1857	chr8	10580000	10590000	chr8	11010000	11020000	11	8.55749e-07	0.0030896	10580000	10590000	11010000	11020000	11	1
1858	chr8	95350000	95360000	chr8	95450000	95460000	15	3.77968e-06	0.00955068	95350000	95360000	95450000	95460000	15	1
1860	chr8	11940000	11950000	chr8	12560000	12570000	10	1.07059e-06	0.00367031	11940000	11950000	12560000	12570000	10	1
1861	chr8	26270000	26280000	chr8	27010000	27020000	12	3.16904e-08	0.000225171	26270000	26280000	27010000	27020000	12	1
1862	chr8	87090000	87100000	chr8	87240000	87250000	12	3.76916e-06	0.0095322	87090000	87100000	87240000	87250000	12	1
1863	chr8	95330000	95340000	chr8	95430000	95440000	19	8.92556e-08	0.00052226	95330000	95340000	95430000	95440000	19	1
1864	chr8	120410000	120420000	chr8	120520000	120530000	16	1.18547e-07	0.000653815	120410000	120420000	120520000	120530000	16	1
1865	chr8	127580000	127590000	chr8	128360000	128370000	11	1.66613e-07	0.000857893	127580000	127590000	128360000	128370000	11	1
1868	chr8	29610000	29620000	chr8	29660000	29670000	17	6.41341e-09	6.13153e-05	29610000	29620000	29660000	29670000	17	1
1869	chr8	69130000	69140000	chr8	69200000	69210000	18	4.53765e-07	0.0018947	69130000	69140000	69200000	69210000	18	1
1870	chr8	34210000	34220000	chr8	34370000	34380000	12	3.90684e-06	0.00978563	34210000	34220000	34370000	34380000	12	1
1871	chr8	25840000	25850000	chr8	25980000	25990000	15	1.0054e-07	0.000577396	25840000	25850000	25980000	25990000	15	1
1872	chr8	26370000	26380000	chr8	26990000	27000000	11	1.56613e-07	0.000816564	26370000	26380000	26990000	27000000	11	1
1873	chr8	70390000	70400000	chr8	70500000	70510000	13	2.77433e-06	0.00758115	70390000	70400000	70500000	70510000	13	1
1874	chr8	86930000	86940000	chr8	87530000	87540000	18	3.26674e-14	1.58914e-09	86930000	86940000	87530000	87540000	18	1
1875	chr8	83780000	83790000	chr8	83870000	83880000	15	2.30882e-08	0.000172955	83780000	83790000	83870000	83880000	15	1
1876	chr8	84710000	84720000	chr8	84780000	84790000	18	8.26305e-10	1.10315e-05	84710000	84720000	84780000	84790000	18	1
1877	chr8	117220000	117230000	chr8	117470000	117480000	11	1.86335e-06	0.00558655	117220000	117230000	117470000	117480000	11	1
1879	chr8	26570000	26580000	chr8	26940000	26950000	12	7.40828e-07	0.002768	26570000	26580000	26940000	26950000	12	1
1880	chr8	34180000	34190000	chr8	34810000	34820000	11	1.50196e-07	0.000788353	34180000	34190000	34810000	34820000	11	1
1881	chr8	84730000	84740000	chr8	84790000	84800000	14	2.34576e-06	0.00665616	84730000	84740000	84790000	84800000	14	1
1882	chr8	22950000	22960000	chr8	23100000	23110000	14	7.77886e-07	0.00286973	22950000	22960000	23100000	23110000	14	1
1883	chr8	86740000	86750000	chr8	86820000	86830000	16	5.59765e-07	0.00221609	86740000	86750000	86820000	86830000	16	1
1884	chr8	71310000	71320000	chr8	71750000	71760000	9	3.30713e-06	0.00865334	71310000	71320000	71750000	71760000	9	1
1885	chr8	73350000	73360000	chr8	74850000	74860000	9	2.54454e-06	0.00707588	73350000	73360000	74850000	74860000	9	1
1886	chr8	122280000	122290000	chr8	122370000	122380000	17	6.37143e-08	0.000397271	122280000	122290000	122370000	122380000	17	1
1887	chr8	18610000	18620000	chr8	18810000	18820000	12	1.75443e-06	0.00532761	18610000	18620000	18810000	18820000	12	1
1889	chr8	110120000	110130000	chr8	110480000	110490000	10	3.958e-06	0.00987887	110120000	110130000	110480000	110490000	10	1
1890	chr8	123410000	123420000	chr8	123440000	123450000	22	3.82667e-07	0.00165157	123410000	123420000	123440000	123450000	22	1
1891	chr8	33950000	33960000	chr8	34060000	34070000	13	2.70963e-06	0.00743632	33950000	33960000	34060000	34070000	13	1
1892	chr8	95400000	95410000	chr8	95420000	95430000	46	7.24223e-10	9.8723e-06	95400000	95410000	95420000	95430000	46	1
1893	chr8	121230000	121240000	chr8	121490000	121500000	11	3.80919e-06	0.00960631	121230000	121240000	121490000	121500000	11	1
1894	chr8	26500000	26510000	chr8	26970000	26980000	13	4.21128e-08	0.000281394	26500000	26510000	26970000	26980000	13	1
1895	chr8	105730000	105740000	chr8	105800000	105810000	22	2.18888e-08	0.000166239	105730000	105740000	105800000	105810000	22	1
1897	chr8	86910000	86920000	chr8	87530000	87540000	10	2.24098e-06	0.00643182	86910000	86920000	87530000	87540000	10	1
1898	chr8	45070000	45080000	chr8	45230000	45240000	14	1.07713e-08	9.26929e-05	45070000	45080000	45230000	45240000	14	1
1899	chr9	58040000	58050000	chr9	58200000	58210000	22	4.72085e-15	2.82361e-10	58030000	58070000	58180000	58210000	141	0.666667
1905	chr9	24770000	24780000	chr9	25020000	25030000	24	1.16281e-16	1.08863e-11	24760000	24790000	25010000	25050000	95	0.5
1906	chr9	64010000	64020000	chr9	64080000	64090000	22	1.28549e-09	1.58275e-05	63990000	64030000	64080000	64110000	109	0.5
1909	chr9	65210000	65220000	chr9	65290000	65300000	24	1.45122e-08	0.000118956	65210000	65230000	65270000	65300000	88	0.666667
1910	chr9	102630000	102640000	chr9	102780000	102790000	26	8.01223e-19	1.31063e-13	102630000	102650000	102770000	102800000	69	0.666667
1914	chr9	37420000	37430000	chr9	37620000	37630000	22	5.27189e-14	2.46005e-09	37420000	37440000	37610000	37640000	75	0.666667
1915	chr9	41220000	41230000	chr9	41950000	41960000	14	1.63895e-10	2.84016e-06	41210000	41240000	41940000	41960000	48	0.666667
1918	chr9	35370000	35380000	chr9	35420000	35430000	59	7.91316e-18	1.00678e-12	35370000	35380000	35400000	35430000	141	1
1919	chr9	70110000	70120000	chr9	70390000	70400000	18	6.09264e-12	1.64597e-07	70100000	70120000	70390000	70410000	41	0.75
1920	chr9	14510000	14520000	chr9	14700000	14710000	15	9.42912e-09	8.29054e-05	14510000	14520000	14680000	14710000	41	1
1922	chr9	111490000	111500000	chr9	111910000	111920000	12	3.08426e-08	0.000220304	111480000	111510000	111910000	111920000	33	1
1923	chr9	102630000	102640000	chr9	102860000	102870000	13	5.6816e-08	0.000361584	102620000	102640000	102860000	102890000	37	0.5
1924	chr9	107360000	107370000	chr9	107460000	107470000	19	1.8287e-08	0.000143724	107340000	107370000	107460000	107470000	51	1
1926	chr9	41000000	41010000	chr9	41170000	41180000	14	5.92961e-08	0.000375122	41000000	41020000	41170000	41190000	39	0.75
1927	chr9	35280000	35290000	chr9	35500000	35510000	16	5.12073e-09	5.07156e-05	35270000	35290000	35480000	35510000	43	0.5
1928	chr9	65600000	65610000	chr9	65670000	65680000	20	2.8736e-07	0.00131576	65600000	65610000	65660000	65690000	58	1
1929	chr9	54740000	54750000	chr9	54820000	54830000	17	6.16278e-08	0.000387077	54730000	54750000	54810000	54830000	46	0.75
1930	chr9	63920000	63930000	chr9	64090000	64100000	18	1.04269e-09	1.33343e-05	63910000	63930000	64090000	64100000	33	1
1931	chr9	99840000	99850000	chr9	100380000	100390000	14	5.69134e-10	8.05197e-06	99840000	99850000	100370000	100390000	24	1
1932	chr9	118920000	118930000	chr9	119060000	119070000	14	2.7562e-08	0.000200234	118910000	118930000	119060000	119070000	28	1
1933	chr9	108850000	108860000	chr9	108910000	108920000	16	1.18795e-07	0.000654705	108850000	108860000	108910000	108930000	31	1
1934	chr9	48640000	48650000	chr9	48880000	48890000	16	5.95668e-10	8.38083e-06	48640000	48650000	48880000	48900000	31	1
1935	chr9	62040000	62050000	chr9	62230000	62240000	15	1.10434e-07	0.000621036	62040000	62050000	62230000	62250000	27	1
1936	chr9	50900000	50910000	chr9	50980000	50990000	16	2.08806e-07	0.00102345	50890000	50910000	50980000	50990000	31	1
1937	chr9	53250000	53260000	chr9	53390000	53400000	19	4.95404e-10	7.13193e-06	53250000	53270000	53390000	53410000	34	0.5
1938	chr9	91350000	91360000	chr9	91400000	91410000	25	1.50204e-09	1.79734e-05	91350000	91370000	91400000	91410000	54	1
1939	chr9	21630000	21640000	chr9	21680000	21690000	19	1.85601e-06	0.00557241	21630000	21650000	21680000	21690000	41	1
1942	chr9	60240000	60250000	chr9	60540000	60550000	14	2.22531e-08	0.000168405	60240000	60250000	60540000	60560000	28	1
1943	chr9	95530000	95540000	chr9	95850000	95860000	12	1.83375e-07	0.000925754	95530000	95540000	95840000	95860000	24	1
1944	chr9	75760000	75770000	chr9	76110000	76120000	12	9.41023e-08	0.000547606	75760000	75770000	76100000	76120000	24	1
1946	chr9	56940000	56950000	chr9	57070000	57080000	17	1.23077e-07	0.000673563	56930000	56950000	57070000	57080000	32	1
1947	chr9	13310000	13320000	chr9	13420000	13430000	23	7.4314e-15	4.1902e-10	13310000	13320000	13420000	13440000	37	1
1949	chr9	114520000	114530000	chr9	114560000	114570000	27	1.85696e-09	2.15617e-05	114520000	114530000	114550000	114570000	59	1
1950	chr9	37680000	37690000	chr9	37930000	37940000	13	7.31649e-08	0.00044654	37680000	37700000	37920000	37940000	25	0.5
1951	chr9	45290000	45300000	chr9	45390000	45400000	14	5.45713e-07	0.00216983	45290000	45310000	45390000	45400000	29	1
1952	chr9	110400000	110410000	chr9	110620000	110630000	12	1.75898e-06	0.00534026	110400000	110410000	110620000	110630000	12	1
1953	chr9	114040000	114050000	chr9	114080000	114090000	17	1.7396e-06	0.00529315	114040000	114050000	114080000	114090000	17	1
1954	chr9	103490000	103500000	chr9	103990000	104000000	12	3.84658e-08	0.000263139	103490000	103500000	103990000	104000000	12	1
1955	chr9	63950000	63960000	chr9	64090000	64100000	17	1.54013e-08	0.000124733	63950000	63960000	64090000	64100000	17	1
1956	chr9	121280000	121290000	chr9	121350000	121360000	20	3.39666e-09	3.60639e-05	121280000	121290000	121350000	121360000	20	1
1957	chr9	22340000	22350000	chr9	22370000	22380000	25	6.19192e-07	0.0023953	22340000	22350000	22370000	22380000	25	1
1959	chr9	103220000	103230000	chr9	103290000	103300000	15	5.11268e-07	0.00207203	103220000	103230000	103290000	103300000	15	1
1960	chr9	61040000	61050000	chr9	61880000	61890000	10	7.8458e-07	0.00288727	61040000	61050000	61880000	61890000	10	1
1961	chr9	35370000	35380000	chr9	35530000	35540000	18	1.61063e-06	0.00499288	35370000	35380000	35530000	35540000	18	1
1962	chr9	43130000	43140000	chr9	43280000	43290000	15	3.02811e-07	0.00137254	43130000	43140000	43280000	43290000	15	1
1963	chr9	123930000	123940000	chr9	124100000	124110000	15	3.484e-07	0.00153437	123930000	123940000	124100000	124110000	15	1
1964	chr9	29660000	29670000	chr9	30290000	30300000	13	2.81543e-09	3.0703e-05	29660000	29670000	30290000	30300000	13	1
1965	chr9	109900000	109910000	chr9	110060000	110070000	13	5.92048e-07	0.00231861	109900000	109910000	110060000	110070000	13	1
1966	chr9	100450000	100460000	chr9	100640000	100650000	13	6.59213e-07	0.00251869	100450000	100460000	100640000	100650000	13	1
1967	chr9	45340000	45350000	chr9	45380000	45390000	20	3.47702e-06	0.00898729	45340000	45350000	45380000	45390000	20	1
1968	chr9	43140000	43150000	chr9	43210000	43220000	22	2.16242e-09	2.45719e-05	43140000	43150000	43210000	43220000	22	1
1969	chr9	80940000	80950000	chr9	80960000	80970000	27	1.21517e-06	0.00403926	80940000	80950000	80960000	80970000	27	1
1970	chr9	31170000	31180000	chr9	31310000	31320000	16	3.74219e-07	0.001625	31170000	31180000	31310000	31320000	16	1
1971	chr9	108850000	108860000	chr9	108960000	108970000	15	3.12733e-06	0.00828926	108850000	108860000	108960000	108970000	15	1
1972	chr9	36910000	36920000	chr9	37220000	37230000	12	1.10206e-06	0.00375485	36910000	36920000	37220000	37230000	12	1
1973	chr9	99780000	99790000	chr9	100390000	100400000	10	1.38632e-06	0.00447425	99780000	99790000	100390000	100400000	10	1
1974	chr9	21980000	21990000	chr9	22130000	22140000	12	1.96902e-06	0.00583389	21980000	21990000	22130000	22140000	12	1
1975	chr9	102780000	102790000	chr9	102860000	102870000	14	3.55489e-06	0.00913936	102780000	102790000	102860000	102870000	14	1
1976	chr9	89880000	89890000	chr9	89910000	89920000	26	5.54602e-07	0.00219974	89880000	89890000	89910000	89920000	26	1
1978	chr9	21610000	21620000	chr9	21800000	21810000	13	1.05529e-06	0.00362819	21610000	21620000	21800000	21810000	13	1
1979	chr9	43990000	44000000	chr9	44060000	44070000	23	1.72762e-10	2.97303e-06	43990000	44000000	44060000	44070000	23	1
1980	chr9	40650000	40660000	chr9	40730000	40740000	19	6.37766e-09	6.10127e-05	40650000	40660000	40730000	40740000	19	1
1981	chr9	71350000	71360000	chr9	71430000	71440000	17	3.42717e-08	0.00023895	71350000	71360000	71430000	71440000	17	1
1983	chr9	122970000	122980000	chr9	122990000	123000000	29	2.21219e-07	0.00107233	122970000	122980000	122990000	123000000	29	1
1984	chr9	58900000	58910000	chr9	59280000	59290000	20	2.60228e-15	1.73707e-10	58900000	58910000	59280000	59290000	20	1
1985	chr9	106330000	106340000	chr9	106360000	106370000	22	2.85036e-07	0.00130754	106330000	106340000	106360000	106370000	22	1
1986	chr9	47050000	47060000	chr9	47420000	47430000	12	3.50423e-06	0.00904505	47050000	47060000	47420000	47430000	12	1
1987	chr9	70670000	70680000	chr9	71070000	71080000	11	3.50033e-07	0.00153974	70670000	70680000	71070000	71080000	11	1
1988	chr9	99060000	99070000	chr9	99240000	99250000	14	1.89667e-07	0.000949335	99060000	99070000	99240000	99250000	14	1
1989	chr9	71640000	71650000	chr9	71770000	71780000	16	1.99808e-08	0.000154426	71640000	71650000	71770000	71780000	16	1
1990	chr9	96910000	96920000	chr9	97070000	97080000	14	9.96342e-08	0.000573918	96910000	96920000	97070000	97080000	14	1
1991	chr9	35280000	35290000	chr9	35420000	35430000	18	3.21218e-08	0.000227152	35280000	35290000	35420000	35430000	18	1
1992	chr9	122420000	122430000	chr9	122680000	122690000	11	2.966e-06	0.00797237	122420000	122430000	122680000	122690000	11	1
1993	chr9	66530000	66540000	chr9	66780000	66790000	12	8.52733e-07	0.0030817	66530000	66540000	66780000	66790000	12	1
1995	chr9	59000000	59010000	chr9	59190000	59200000	12	3.46165e-06	0.00896157	59000000	59010000	59190000	59200000	12	1
1996	chr9	62470000	62480000	chr9	62550000	62560000	16	4.52377e-07	0.00189049	62470000	62480000	62550000	62560000	16	1
1997	chr9	72760000	72770000	chr9	72870000	72880000	15	1.05922e-07	0.000600427	72760000	72770000	72870000	72880000	15	1
1998	chr9	118600000	118610000	chr9	118900000	118910000	12	1.17399e-07	0.000649412	118600000	118610000	118900000	118910000	12	1
1999	chr9	31170000	31180000	chr9	31390000	31400000	13	2.09139e-06	0.00610478	31170000	31180000	31390000	31400000	13	1
2000	chr9	103190000	103200000	chr9	103300000	103310000	13	1.98814e-06	0.00588133	103190000	103200000	103300000	103310000	13	1
2001	chr9	3530000	3540000	chr9	4300000	4310000	11	1.66787e-07	0.000858485	3530000	3540000	4300000	4310000	11	1
2002	chr9	110180000	110190000	chr9	110220000	110230000	29	3.5291e-10	5.388e-06	110180000	110190000	110220000	110230000	29	1
2003	chr9	24690000	24700000	chr9	25020000	25030000	13	6.85744e-08	0.000422507	24690000	24700000	25020000	25030000	13	1
2004	chr9	24700000	24710000	chr9	25100000	25110000	11	6.67651e-07	0.0025444	24700000	24710000	25100000	25110000	11	1
2005	chr9	72760000	72770000	chr9	72800000	72810000	26	1.77819e-07	0.00090278	72760000	72770000	72800000	72810000	26	1
2007	chr9	27100000	27110000	chr9	27320000	27330000	12	8.52682e-07	0.0030817	27100000	27110000	27320000	27330000	12	1
2008	chr9	20910000	20920000	chr9	20990000	21000000	14	2.47509e-06	0.00693718	20910000	20920000	20990000	21000000	14	1
2010	chr9	107680000	107690000	chr9	107730000	107740000	35	2.02252e-18	2.95162e-13	107680000	107690000	107730000	107740000	35	1
2011	chr9	54730000	54740000	chr9	54900000	54910000	13	1.90046e-06	0.00567557	54730000	54740000	54900000	54910000	13	1
2012	chr9	41040000	41050000	chr9	41180000	41190000	17	1.02371e-10	1.90959e-06	41040000	41050000	41180000	41190000	17	1
2013	chr9	60270000	60280000	chr9	60580000	60590000	12	7.83151e-07	0.00288344	60270000	60280000	60580000	60590000	12	1
2014	chr9	57590000	57600000	chr9	57640000	57650000	20	2.15129e-06	0.00623543	57590000	57600000	57640000	57650000	20	1
2016	chr9	123930000	123940000	chr9	124280000	124290000	12	2.79164e-07	0.00128814	123930000	123940000	124280000	124290000	12	1
2017	chr9	50480000	50490000	chr9	50520000	50530000	23	8.10134e-07	0.00295646	50480000	50490000	50520000	50530000	23	1
2019	chr9	119460000	119470000	chr9	119580000	119590000	13	4.36386e-07	0.00183396	119460000	119470000	119580000	119590000	13	1
2020	chr9	102640000	102650000	chr9	102710000	102720000	17	1.82233e-06	0.00549235	102640000	102650000	102710000	102720000	17	1
2021	chr9	21620000	21630000	chr9	21780000	21790000	13	1.31541e-06	0.00429404	21620000	21630000	21780000	21790000	13	1
2022	chr9	57780000	57790000	chr9	57990000	58000000	14	7.4772e-08	0.00045478	57780000	57790000	57990000	58000000	14	1
2023	chr9	43350000	43360000	chr9	43810000	43820000	11	5.62705e-07	0.00222595	43350000	43360000	43810000	43820000	11	1
2024	chr9	123970000	123980000	chr9	124020000	124030000	14	3.23664e-06	0.00849713	123970000	123980000	124020000	124030000	14	1
2025	chr9	35230000	35240000	chr9	35530000	35540000	12	3.33805e-06	0.00871618	35230000	35240000	35530000	35540000	12	1
2026	chr9	118580000	118590000	chr9	118890000	118900000	12	2.33556e-07	0.00111825	118580000	118590000	118890000	118900000	12	1
2027	chr9	124080000	124090000	chr9	124100000	124110000	24	1.12492e-06	0.00381091	124080000	124090000	124100000	124110000	24	1
2028	chr9	72670000	72680000	chr9	72720000	72730000	21	8.72607e-08	0.0005124	72670000	72680000	72720000	72730000	21	1
2030	chr9	50850000	50860000	chr9	51000000	51010000	12	5.24805e-07	0.00211251	50850000	50860000	51000000	51010000	12	1
2031	chr9	72760000	72770000	chr9	72850000	72860000	16	8.3126e-07	0.00302244	72760000	72770000	72850000	72860000	16	1
2032	chr9	91360000	91370000	chr9	91380000	91390000	49	1.3932e-09	1.69296e-05	91360000	91370000	91380000	91390000	49	1
2034	chr9	50830000	50840000	chr9	51000000	51010000	11	1.5418e-06	0.00483271	50830000	50840000	51000000	51010000	11	1
2035	chr9	67000000	67010000	chr9	67210000	67220000	19	2.17657e-11	4.95408e-07	67000000	67010000	67210000	67220000	19	1
2036	chr9	24770000	24780000	chr9	24880000	24890000	15	3.69921e-06	0.00940001	24770000	24780000	24880000	24890000	15	1
2037	chr9	70080000	70090000	chr9	70390000	70400000	12	2.50114e-07	0.00118194	70080000	70090000	70390000	70400000	12	1
2038	chr9	67070000	67080000	chr9	67210000	67220000	19	1.32822e-08	0.000110455	67070000	67080000	67210000	67220000	19	1
2039	chr9	32600000	32610000	chr9	32830000	32840000	14	4.92624e-08	0.000321343	32600000	32610000	32830000	32840000	14	1
2040	chr9	78350000	78360000	chr9	78540000	78550000	12	2.40917e-06	0.0067831	78350000	78360000	78540000	78550000	12	1
2041	chr9	107890000	107900000	chr9	108000000	108010000	17	6.87315e-08	0.0004233	107890000	107900000	108000000	108010000	17	1
2042	chr9	48640000	48650000	chr9	48850000	48860000	14	1.14112e-07	0.000634532	48640000	48650000	48850000	48860000	14	1
2043	chr9	90200000	90210000	chr9	90440000	90450000	13	4.67328e-08	0.000307674	90200000	90210000	90440000	90450000	13	1
2044	chr9	88830000	88840000	chr9	89090000	89100000	9	3.00809e-06	0.0080404	88830000	88840000	89090000	89100000	9	1
2046	chr9	80510000	80520000	chr9	80530000	80540000	26	1.28159e-06	0.00421971	80510000	80520000	80530000	80540000	26	1
2047	chr9	65600000	65610000	chr9	65850000	65860000	14	7.89587e-08	0.000474124	65600000	65610000	65850000	65860000	14	1
2048	chr9	40980000	40990000	chr9	41180000	41190000	12	4.61731e-07	0.00192042	40980000	40990000	41180000	41190000	12	1
2049	chr9	122020000	122030000	chr9	122170000	122180000	14	1.68006e-07	0.000862969	122020000	122030000	122170000	122180000	14	1
2050	chr9	96960000	96970000	chr9	97060000	97070000	15	2.81546e-06	0.00765901	96960000	96970000	97060000	97070000	15	1
2051	chr9	53880000	53890000	chr9	53980000	53990000	14	1.27842e-06	0.00421488	53880000	53890000	53980000	53990000	14	1
2052	chr9	36890000	36900000	chr9	37220000	37230000	18	2.10963e-12	6.5835e-08	36890000	36900000	37220000	37230000	18	1
2053	chr9	35370000	35380000	chr9	35440000	35450000	35	1.5091e-10	2.66792e-06	35370000	35380000	35440000	35450000	35	1
2054	chr9	111360000	111370000	chr9	111470000	111480000	19	1.07851e-08	9.27461e-05	111360000	111370000	111470000	111480000	19	1
2055	chr9	66530000	66540000	chr9	66820000	66830000	11	3.60114e-06	0.00922406	66530000	66540000	66820000	66830000	11	1
2056	chr9	58700000	58710000	chr9	58870000	58880000	13	8.49683e-08	0.00050171	58700000	58710000	58870000	58880000	13	1
2057	chr9	106350000	106360000	chr9	106390000	106400000	17	1.9301e-06	0.00574732	106350000	106360000	106390000	106400000	17	1
2058	chr9	74620000	74630000	chr9	74640000	74650000	26	5.65882e-07	0.00223436	74620000	74630000	74640000	74650000	26	1
2059	chr9	124340000	124350000	chr9	124400000	124410000	13	2.03359e-07	0.00100369	124340000	124350000	124400000	124410000	13	1
2060	chr9	72760000	72770000	chr9	72830000	72840000	17	2.68908e-06	0.00738812	72760000	72770000	72830000	72840000	17	1
2061	chr9	51160000	51170000	chr9	51290000	51300000	17	2.65424e-10	4.23475e-06	51160000	51170000	51290000	51300000	17	1
2062	chr9	43340000	43350000	chr9	43790000	43800000	10	3.96757e-06	0.00989777	43340000	43350000	43790000	43800000	10	1
2063	chr9	13230000	13240000	chr9	13770000	13780000	10	2.70207e-06	0.00741833	13230000	13240000	13770000	13780000	10	1
2064	chr9	70110000	70120000	chr9	70200000	70210000	18	9.65294e-07	0.00339373	70110000	70120000	70200000	70210000	18	1
2065	chr9	96670000	96680000	chr9	96810000	96820000	15	3.54215e-07	0.00155538	96670000	96680000	96810000	96820000	15	1
2066	chr9	29660000	29670000	chr9	30310000	30320000	13	5.9237e-09	5.73331e-05	29660000	29670000	30310000	30320000	13	1
2067	chr9	32400000	32410000	chr9	32560000	32570000	14	8.04234e-07	0.00294142	32400000	32410000	32560000	32570000	14	1
2068	chr9	22710000	22720000	chr9	23250000	23260000	12	4.43749e-08	0.000294363	22710000	22720000	23250000	23260000	12	1
2069	chr9	64780000	64790000	chr9	64930000	64940000	14	2.92065e-06	0.00787605	64780000	64790000	64930000	64940000	14	1
2070	chr9	106300000	106310000	chr9	106420000	106430000	14	5.11804e-08	0.000331386	106300000	106310000	106420000	106430000	14	1
2071	chr9	121250000	121260000	chr9	121370000	121380000	22	3.65585e-14	1.76327e-09	121250000	121260000	121370000	121380000	22	1
2072	chr9	48640000	48650000	chr9	48950000	48960000	12	3.38745e-07	0.00150252	48640000	48650000	48950000	48960000	12	1
2074	chr9	123250000	123260000	chr9	123520000	123530000	15	2.26922e-09	2.54359e-05	123250000	123260000	123520000	123530000	15	1
2075	chr9	46000000	46010000	chr9	46200000	46210000	11	2.08743e-06	0.00609629	46000000	46010000	46200000	46210000	11	1
2076	chr9	86590000	86600000	chr9	86750000	86760000	11	1.58998e-06	0.00494627	86590000	86600000	86750000	86760000	11	1
2079	chr9	49490000	49500000	chr9	50430000	50440000	15	1.00386e-11	2.55003e-07	49490000	49500000	50430000	50440000	15	1
2080	chr9	107800000	107810000	chr9	107860000	107870000	18	1.34241e-06	0.00436781	107800000	107810000	107860000	107870000	18	1
2081	chr9	122960000	122970000	chr9	123010000	123020000	20	3.57597e-06	0.00918245	122960000	122970000	123010000	123020000	20	1
2082	chr9	40620000	40630000	chr9	40740000	40750000	13	5.00102e-07	0.00204011	40620000	40630000	40740000	40750000	13	1
2083	chr9	32580000	32590000	chr9	33090000	33100000	10	2.83783e-06	0.00769839	32580000	32590000	33090000	33100000	10	1
2084	chr9	58930000	58940000	chr9	59270000	59280000	11	2.55751e-06	0.007104	58930000	58940000	59270000	59280000	11	1
2085	chr9	13230000	13240000	chr9	13800000	13810000	15	5.25598e-11	1.06447e-06	13230000	13240000	13800000	13810000	15	1
2086	chr9	119980000	119990000	chr9	120120000	120130000	15	2.56771e-08	0.000188658	119980000	119990000	120120000	120130000	15	1
2088	chr9	22710000	22720000	chr9	23200000	23210000	12	6.56876e-08	0.000408099	22710000	22720000	23200000	23210000	12	1
2089	chr9	67050000	67060000	chr9	67150000	67160000	15	3.36444e-07	0.00149365	67050000	67060000	67150000	67160000	15	1
2090	chr9	34500000	34510000	chr9	34740000	34750000	16	8.43639e-09	7.60178e-05	34500000	34510000	34740000	34750000	16	1
2091	chr9	35270000	35280000	chr9	35440000	35450000	14	4.45888e-07	0.00186652	35270000	35280000	35440000	35450000	14	1
2092	chr9	118040000	118050000	chr9	118480000	118490000	11	5.36928e-07	0.00214505	118040000	118050000	118480000	118490000	11	1
2093	chr9	54180000	54190000	chr9	54330000	54340000	13	2.63805e-06	0.00727476	54180000	54190000	54330000	54340000	13	1
2094	chr9	104300000	104310000	chr9	104370000	104380000	19	3.15934e-09	3.38825e-05	104300000	104310000	104370000	104380000	19	1
2095	chr9	75830000	75840000	chr9	76070000	76080000	12	3.18133e-06	0.00838906	75830000	75840000	76070000	76080000	12	1
2096	chr9	32560000	32570000	chr9	33080000	33090000	10	2.57471e-06	0.00713977	32560000	32570000	33080000	33090000	10	1
2097	chr9	62070000	62080000	chr9	62230000	62240000	15	3.03334e-07	0.00137369	62070000	62080000	62230000	62240000	15	1
2099	chr9	67040000	67050000	chr9	67210000	67220000	41	4.59738e-30	3.60185e-24	67040000	67050000	67210000	67220000	41	1
2101	chr9	64190000	64200000	chr9	64250000	64260000	18	1.61247e-07	0.000836621	64190000	64200000	64250000	64260000	18	1
2102	chr9	64380000	64390000	chr9	64640000	64650000	11	3.33894e-06	0.00871667	64380000	64390000	64640000	64650000	11	1
2104	chr9	66280000	66290000	chr9	66370000	66380000	17	1.55817e-06	0.00486939	66280000	66290000	66370000	66380000	17	1
2105	chr9	108090000	108100000	chr9	108280000	108290000	12	5.6235e-07	0.00222514	108090000	108100000	108280000	108290000	12	1
2107	chr9	7700000	7710000	chr9	7890000	7900000	16	7.54066e-09	6.95464e-05	7700000	7710000	7890000	7900000	16	1
2108	chr9	98630000	98640000	chr9	98820000	98830000	13	1.4413e-06	0.00460402	98630000	98640000	98820000	98830000	13	1
2109	chr9	99060000	99070000	chr9	99370000	99380000	15	9.77437e-10	1.2663e-05	99060000	99070000	99370000	99380000	15	1
2110	chr9	124250000	124260000	chr9	124300000	124310000	20	2.0097e-12	6.31135e-08	124250000	124260000	124300000	124310000	20	1
2111	chr9	24780000	24790000	chr9	24920000	24930000	14	1.01099e-06	0.00351701	24780000	24790000	24920000	24930000	14	1
2112	chr9	58060000	58070000	chr9	58100000	58110000	28	7.10945e-09	6.64755e-05	58060000	58070000	58100000	58110000	28	1
2113	chr9	107910000	107920000	chr9	107960000	107970000	22	1.87661e-07	0.000941193	107910000	107920000	107960000	107970000	22	1
2114	chr9	62290000	62300000	chr9	62380000	62390000	15	1.14018e-06	0.00385121	62290000	62300000	62380000	62390000	15	1
2115	chr9	72960000	72970000	chr9	73090000	73100000	12	3.31173e-06	0.00866233	72960000	72970000	73090000	73100000	12	1
2116	chr9	32260000	32270000	chr9	32340000	32350000	15	3.56423e-06	0.00915874	32260000	32270000	32340000	32350000	15	1
2117	chr9	61970000	61980000	chr9	62180000	62190000	15	9.99488e-08	0.000574665	61970000	61980000	62180000	62190000	15	1
2119	chr9	120600000	120610000	chr9	120920000	120930000	12	2.12293e-07	0.00103827	120600000	120610000	120920000	120930000	12	1
2120	chr9	37450000	37460000	chr9	37610000	37620000	13	2.07471e-06	0.00607104	37450000	37460000	37610000	37620000	13	1
2121	chr9	121720000	121730000	chr9	121740000	121750000	30	3.76611e-06	0.00952688	121720000	121730000	121740000	121750000	30	1
2122	chr9	50450000	50460000	chr9	50530000	50540000	24	5.05602e-11	1.02958e-06	50450000	50460000	50530000	50540000	24	1
2123	chr9	45910000	45920000	chr9	45940000	45950000	23	2.63412e-06	0.00726526	45910000	45920000	45940000	45950000	23	1
2124	chr9	56200000	56210000	chr9	56500000	56510000	11	3.80944e-06	0.00960631	56200000	56210000	56500000	56510000	11	1
2125	chr9	35300000	35310000	chr9	35370000	35380000	25	2.40516e-06	0.00677691	35300000	35310000	35370000	35380000	25	1
2126	chr9	13890000	13900000	chr9	14490000	14500000	10	2.3788e-06	0.00672428	13890000	13900000	14490000	14500000	10	1
2127	chr9	67040000	67050000	chr9	67190000	67200000	15	3.92766e-07	0.00168684	67040000	67050000	67190000	67200000	15	1
2128	chr9	85740000	85750000	chr9	86440000	86450000	11	6.61377e-08	0.000410212	85740000	85750000	86440000	86450000	11	1
2129	chr9	114500000	114510000	chr9	114580000	114590000	16	3.02939e-07	0.00137254	114500000	114510000	114580000	114590000	16	1
2130	chr9	54170000	54180000	chr9	54410000	54420000	13	8.6149e-08	0.000507273	54170000	54180000	54410000	54420000	13	1
2131	chr9	120640000	120650000	chr9	121010000	121020000	11	1.16127e-06	0.00389944	120640000	120650000	121010000	121020000	11	1
2132	chr10	22190000	22200000	chr10	22380000	22390000	28	8.0284e-24	2.77926e-18	22170000	22210000	22340000	22400000	185	0.375
2135	chr10	53340000	53350000	chr10	53520000	53530000	20	8.547e-13	2.93152e-08	53340000	53360000	53500000	53540000	92	0.75
2137	chr10	41510000	41520000	chr10	41670000	41680000	20	1.48352e-12	4.77993e-08	41500000	41530000	41670000	41700000	89	0.666667
2140	chr10	80900000	80910000	chr10	80990000	81000000	19	4.98921e-09	4.96111e-05	80870000	80910000	80980000	81000000	86	0.625
2141	chr10	80440000	80450000	chr10	80500000	80510000	28	9.91613e-15	5.42678e-10	80430000	80460000	80500000	80520000	95	0.833333
2142	chr10	126920000	126930000	chr10	126980000	126990000	21	2.9607e-09	3.20291e-05	126910000	126930000	126970000	127010000	84	0.625
2145	chr10	128090000	128100000	chr10	128180000	128190000	19	3.18334e-08	0.000225971	128090000	128110000	128160000	128190000	74	0.666667
2150	chr10	79980000	79990000	chr10	80110000	80120000	15	1.43873e-07	0.000762422	79980000	80010000	80110000	80120000	46	1
2152	chr10	3540000	3550000	chr10	3950000	3960000	13	1.95367e-08	0.000151629	3540000	3570000	3940000	3960000	35	0.5
2153	chr10	29530000	29540000	chr10	30410000	30420000	18	6.6137e-15	3.78652e-10	29520000	29540000	30410000	30430000	41	0.75
2155	chr10	80810000	80820000	chr10	80870000	80880000	16	3.92891e-07	0.00168689	80810000	80830000	80870000	80890000	56	0.75
2157	chr10	89460000	89470000	chr10	89630000	89640000	19	8.79223e-12	2.26433e-07	89460000	89470000	89620000	89640000	32	1
2159	chr10	94620000	94630000	chr10	94950000	94960000	13	7.58626e-08	0.000459215	94620000	94630000	94950000	94970000	25	1
2161	chr10	42030000	42040000	chr10	42270000	42280000	16	9.75164e-10	1.26446e-05	42020000	42040000	42270000	42290000	27	0.5
2163	chr10	60410000	60420000	chr10	60690000	60700000	15	3.25804e-10	5.02371e-06	60410000	60420000	60690000	60710000	26	1
2164	chr10	81390000	81400000	chr10	81440000	81450000	22	6.25611e-11	1.23346e-06	81390000	81400000	81440000	81460000	38	1
2166	chr10	118210000	118220000	chr10	118280000	118290000	15	3.25577e-11	7.07612e-07	118200000	118220000	118280000	118300000	27	0.5
2167	chr10	117430000	117440000	chr10	117670000	117680000	14	1.24421e-08	0.000104757	117430000	117440000	117660000	117680000	26	1
2168	chr10	80610000	80620000	chr10	80680000	80690000	16	2.2231e-07	0.00107617	80600000	80620000	80680000	80690000	31	1
2169	chr10	87660000	87670000	chr10	88290000	88300000	10	1.59075e-06	0.00494762	87650000	87670000	88290000	88310000	20	0.5
2171	chr10	80180000	80190000	chr10	80220000	80230000	24	9.0854e-09	8.09727e-05	80170000	80190000	80220000	80230000	46	1
2172	chr10	40260000	40270000	chr10	40520000	40530000	17	3.12347e-11	6.84758e-07	40250000	40270000	40520000	40530000	32	1
2173	chr10	4090000	4100000	chr10	4330000	4340000	18	6.02718e-12	1.63531e-07	4080000	4100000	4330000	4340000	34	1
2174	chr10	22160000	22170000	chr10	22280000	22290000	17	6.29458e-08	0.000393528	22150000	22170000	22280000	22290000	35	1
2176	chr10	13090000	13100000	chr10	13420000	13430000	13	2.61525e-08	0.000191773	13080000	13100000	13410000	13430000	24	0.5
2177	chr10	67530000	67540000	chr10	67720000	67730000	13	1.34689e-06	0.00437698	67530000	67540000	67710000	67730000	25	1
2178	chr10	82900000	82910000	chr10	83190000	83200000	12	2.79631e-07	0.00128936	82900000	82910000	83180000	83200000	22	1
2179	chr10	90730000	90740000	chr10	91040000	91050000	12	9.79435e-07	0.00342775	90720000	90740000	91030000	91050000	23	0.5
2180	chr10	117060000	117070000	chr10	117210000	117220000	17	1.12374e-09	1.42e-05	117060000	117070000	117200000	117220000	32	1
2181	chr10	87020000	87030000	chr10	87500000	87510000	11	1.77264e-07	0.000900269	87020000	87040000	87500000	87510000	21	1
2183	chr10	79590000	79600000	chr10	79650000	79660000	14	1.48818e-06	0.00471232	79590000	79600000	79650000	79660000	14	1
2185	chr10	20310000	20320000	chr10	20950000	20960000	10	1.86477e-06	0.00558857	20310000	20320000	20950000	20960000	10	1
2186	chr10	79920000	79930000	chr10	79960000	79970000	30	6.82313e-09	6.43643e-05	79920000	79930000	79960000	79970000	30	1
2187	chr10	59330000	59340000	chr10	59870000	59880000	11	4.85574e-07	0.00199193	59330000	59340000	59870000	59880000	11	1
2188	chr10	56370000	56380000	chr10	57000000	57010000	14	1.98273e-10	3.33872e-06	56370000	56380000	57000000	57010000	14	1
2189	chr10	3330000	3340000	chr10	3520000	3530000	13	8.67714e-08	0.00050993	3330000	3340000	3520000	3530000	13	1
2190	chr10	80030000	80040000	chr10	80110000	80120000	15	3.82059e-06	0.00962643	80030000	80040000	80110000	80120000	15	1
2191	chr10	39650000	39660000	chr10	39720000	39730000	20	2.80821e-06	0.00764627	39650000	39660000	39720000	39730000	20	1
2192	chr10	77130000	77140000	chr10	77250000	77260000	17	4.71485e-09	4.72936e-05	77130000	77140000	77250000	77260000	17	1
2193	chr10	127680000	127690000	chr10	127730000	127740000	22	1.50189e-07	0.000788353	127680000	127690000	127730000	127740000	22	1
2194	chr10	23080000	23090000	chr10	23770000	23780000	12	1.08897e-08	9.34295e-05	23080000	23090000	23770000	23780000	12	1
2198	chr10	7490000	7500000	chr10	7570000	7580000	15	2.24313e-09	2.52575e-05	7490000	7500000	7570000	7580000	15	1
2199	chr10	39230000	39240000	chr10	39520000	39530000	12	7.54812e-07	0.00281007	39230000	39240000	39520000	39530000	12	1
2200	chr10	5600000	5610000	chr10	5790000	5800000	11	3.60824e-06	0.00923291	5600000	5610000	5790000	5800000	11	1
2201	chr10	128840000	128850000	chr10	128890000	128900000	22	5.79398e-07	0.00227806	128840000	128850000	128890000	128900000	22	1
2202	chr10	18920000	18930000	chr10	19180000	19190000	12	7.46135e-07	0.00278155	18920000	18930000	19180000	19190000	12	1
2203	chr10	53420000	53430000	chr10	53500000	53510000	21	6.04775e-08	0.000381138	53420000	53430000	53500000	53510000	21	1
2204	chr10	76820000	76830000	chr10	77020000	77030000	12	7.72756e-07	0.00285931	76820000	76830000	77020000	77030000	12	1
2205	chr10	80430000	80440000	chr10	80560000	80570000	12	1.52735e-06	0.00480262	80430000	80440000	80560000	80570000	12	1
2206	chr10	79920000	79930000	chr10	79940000	79950000	38	5.49966e-07	0.00218543	79920000	79930000	79940000	79950000	38	1
2209	chr10	122100000	122110000	chr10	122520000	122530000	13	8.22627e-09	7.45759e-05	122100000	122110000	122520000	122530000	13	1
2210	chr10	41000000	41010000	chr10	41290000	41300000	11	1.27156e-06	0.00419692	41000000	41010000	41290000	41300000	11	1
2211	chr10	57740000	57750000	chr10	57830000	57840000	14	1.23879e-06	0.00410342	57740000	57750000	57830000	57840000	14	1
2212	chr10	3230000	3240000	chr10	3250000	3260000	21	4.3864e-07	0.00184136	3230000	3240000	3250000	3260000	21	1
2213	chr10	117540000	117550000	chr10	117660000	117670000	15	3.27622e-06	0.00857849	117540000	117550000	117660000	117670000	15	1
2214	chr10	69850000	69860000	chr10	69960000	69970000	15	1.13838e-06	0.00384776	69850000	69860000	69960000	69970000	15	1
2216	chr10	22200000	22210000	chr10	22340000	22350000	16	4.05671e-07	0.00173028	22200000	22210000	22340000	22350000	16	1
2217	chr10	67530000	67540000	chr10	67740000	67750000	18	1.12922e-09	1.42209e-05	67530000	67540000	67740000	67750000	18	1
2218	chr10	41570000	41580000	chr10	41620000	41630000	20	2.83458e-06	0.00769413	41570000	41580000	41620000	41630000	20	1
2219	chr10	52120000	52130000	chr10	52380000	52390000	11	2.62549e-06	0.00724953	52120000	52130000	52380000	52390000	11	1
2220	chr10	122820000	122830000	chr10	122980000	122990000	12	1.19624e-06	0.00398989	122820000	122830000	122980000	122990000	12	1
2221	chr10	116320000	116330000	chr10	116910000	116920000	10	1.94648e-06	0.00578631	116320000	116330000	116910000	116920000	10	1
2222	chr10	60150000	60160000	chr10	60240000	60250000	12	2.14039e-06	0.00621198	60150000	60160000	60240000	60250000	12	1
2224	chr10	61870000	61880000	chr10	61980000	61990000	17	4.23597e-07	0.00179006	61870000	61880000	61980000	61990000	17	1
2225	chr10	20350000	20360000	chr10	20950000	20960000	10	6.56568e-07	0.00250988	20350000	20360000	20950000	20960000	10	1
2228	chr10	25670000	25680000	chr10	26130000	26140000	11	6.32461e-07	0.00243461	25670000	25680000	26130000	26140000	11	1
2229	chr10	110790000	110800000	chr10	110900000	110910000	19	1.68237e-08	0.00013428	110790000	110800000	110900000	110910000	19	1
2230	chr10	84630000	84640000	chr10	85040000	85050000	12	9.91449e-08	0.000572031	84630000	84640000	85040000	85050000	12	1
2231	chr10	117450000	117460000	chr10	117670000	117680000	20	2.93929e-14	1.43925e-09	117450000	117460000	117670000	117680000	20	1
2232	chr10	121430000	121440000	chr10	121460000	121470000	30	5.87782e-08	0.000372033	121430000	121440000	121460000	121470000	30	1
2233	chr10	128140000	128150000	chr10	128180000	128190000	24	3.15826e-07	0.00141947	128140000	128150000	128180000	128190000	24	1
2234	chr10	70310000	70320000	chr10	70960000	70970000	10	2.22059e-06	0.00639113	70310000	70320000	70960000	70970000	10	1
2235	chr10	127730000	127740000	chr10	127930000	127940000	12	5.99312e-07	0.00233722	127730000	127740000	127930000	127940000	12	1
2236	chr10	80470000	80480000	chr10	80530000	80540000	18	1.80687e-06	0.00545542	80470000	80480000	80530000	80540000	18	1
2237	chr10	79980000	79990000	chr10	80140000	80150000	13	5.1149e-07	0.00207237	79980000	79990000	80140000	80150000	13	1
2238	chr10	111640000	111650000	chr10	111960000	111970000	11	3.94844e-06	0.00985996	111640000	111650000	111960000	111970000	11	1
2240	chr10	42580000	42590000	chr10	42630000	42640000	21	1.6885e-06	0.00518343	42580000	42590000	42630000	42640000	21	1
2241	chr10	85210000	85220000	chr10	85640000	85650000	14	2.379e-09	2.64277e-05	85210000	85220000	85640000	85650000	14	1
2242	chr10	9170000	9180000	chr10	9670000	9680000	11	6.54744e-07	0.00250419	9170000	9180000	9670000	9680000	11	1
2244	chr10	75580000	75590000	chr10	75740000	75750000	15	4.38105e-08	0.000291398	75580000	75590000	75740000	75750000	15	1
2245	chr10	61850000	61860000	chr10	62060000	62070000	12	2.62878e-06	0.00725593	61850000	61860000	62060000	62070000	12	1
2246	chr10	127740000	127750000	chr10	128000000	128010000	18	3.73491e-12	1.07955e-07	127740000	127750000	128000000	128010000	18	1
2247	chr10	63580000	63590000	chr10	64070000	64080000	11	3.32769e-07	0.0014822	63580000	63590000	64070000	64080000	11	1
2248	chr10	102470000	102480000	chr10	102810000	102820000	12	1.05171e-07	0.000597536	102470000	102480000	102810000	102820000	12	1
2249	chr10	61470000	61480000	chr10	61640000	61650000	14	2.01224e-07	0.000995362	61470000	61480000	61640000	61650000	14	1
2250	chr10	61600000	61610000	chr10	61650000	61660000	27	3.84863e-11	8.17253e-07	61600000	61610000	61650000	61660000	27	1
2251	chr10	75780000	75790000	chr10	75820000	75830000	28	1.39685e-06	0.00449718	75780000	75790000	75820000	75830000	28	1
2252	chr10	110790000	110800000	chr10	110970000	110980000	15	4.01778e-08	0.000271482	110790000	110800000	110970000	110980000	15	1
2254	chr10	121420000	121430000	chr10	121500000	121510000	17	8.66123e-07	0.00311499	121420000	121430000	121500000	121510000	17	1
2255	chr10	19230000	19240000	chr10	19690000	19700000	10	2.99116e-06	0.00801907	19230000	19240000	19690000	19700000	10	1
2256	chr10	95010000	95020000	chr10	95440000	95450000	11	1.21831e-06	0.00404537	95010000	95020000	95440000	95450000	11	1
2257	chr10	61870000	61880000	chr10	61940000	61950000	24	1.49495e-09	1.79057e-05	61870000	61880000	61940000	61950000	24	1
2258	chr10	119650000	119660000	chr10	120120000	120130000	11	1.09591e-06	0.00373817	119650000	119660000	120120000	120130000	11	1
2259	chr10	4030000	4040000	chr10	4340000	4350000	11	1.15491e-06	0.00388612	4030000	4040000	4340000	4350000	11	1
2260	chr10	83810000	83820000	chr10	84450000	84460000	10	2.02912e-06	0.00596225	83810000	83820000	84450000	84460000	10	1
2261	chr10	23110000	23120000	chr10	23610000	23620000	11	1.85006e-07	0.000931171	23110000	23120000	23610000	23620000	11	1
2262	chr10	22280000	22290000	chr10	22310000	22320000	33	9.80854e-08	0.000566577	22280000	22290000	22310000	22320000	33	1
2263	chr10	117470000	117480000	chr10	117650000	117660000	15	1.77828e-08	0.000140578	117470000	117480000	117650000	117660000	15	1
2264	chr10	80440000	80450000	chr10	80530000	80540000	14	3.77615e-06	0.0095434	80440000	80450000	80530000	80540000	14	1
2266	chr10	39150000	39160000	chr10	39810000	39820000	10	2.77963e-06	0.00758788	39150000	39160000	39810000	39820000	10	1
2267	chr10	61830000	61840000	chr10	61980000	61990000	14	1.1037e-06	0.00375645	61830000	61840000	61980000	61990000	14	1
2268	chr10	66900000	66910000	chr10	67290000	67300000	11	2.61716e-06	0.00723189	66900000	66910000	67290000	67300000	11	1
2269	chr10	24160000	24170000	chr10	24300000	24310000	15	5.94354e-07	0.00232397	24160000	24170000	24300000	24310000	15	1
2271	chr10	62500000	62510000	chr10	62580000	62590000	20	3.18889e-08	0.000226042	62500000	62510000	62580000	62590000	20	1
2272	chr10	95090000	95100000	chr10	95420000	95430000	12	7.63609e-07	0.0028325	95090000	95100000	95420000	95430000	12	1
2273	chr10	22830000	22840000	chr10	23060000	23070000	14	2.31349e-08	0.000172968	22830000	22840000	23060000	23070000	14	1
2274	chr10	122120000	122130000	chr10	122520000	122530000	11	8.7158e-07	0.00312854	122120000	122130000	122520000	122530000	11	1
2275	chr10	94990000	95000000	chr10	95470000	95480000	11	1.82869e-07	0.000924324	94990000	95000000	95470000	95480000	11	1
2276	chr10	79850000	79860000	chr10	79920000	79930000	20	3.69459e-07	0.00160997	79850000	79860000	79920000	79930000	20	1
2277	chr10	38860000	38870000	chr10	39060000	39070000	13	2.79537e-06	0.00762246	38860000	38870000	39060000	39070000	13	1
2278	chr10	29530000	29540000	chr10	29810000	29820000	12	2.12439e-06	0.00617623	29530000	29540000	29810000	29820000	12	1
2279	chr10	3330000	3340000	chr10	3460000	3470000	14	1.04529e-06	0.00360266	3330000	3340000	3460000	3470000	14	1
2280	chr10	13570000	13580000	chr10	14280000	14290000	10	1.17565e-06	0.00393837	13570000	13580000	14280000	14290000	10	1
2282	chr10	4060000	4070000	chr10	4270000	4280000	12	1.67149e-06	0.00513864	4060000	4070000	4270000	4280000	12	1
2284	chr10	117090000	117100000	chr10	117200000	117210000	15	5.43684e-07	0.00216509	117090000	117100000	117200000	117210000	15	1
2285	chr10	127740000	127750000	chr10	127900000	127910000	13	2.33765e-06	0.0066382	127740000	127750000	127900000	127910000	13	1
2286	chr10	83550000	83560000	chr10	83580000	83590000	27	1.37973e-06	0.00445853	83550000	83560000	83580000	83590000	27	1
2287	chr10	41070000	41080000	chr10	41200000	41210000	14	1.06783e-07	0.000604845	41070000	41080000	41200000	41210000	14	1
2288	chr10	79890000	79900000	chr10	79920000	79930000	30	1.59875e-06	0.00496732	79890000	79900000	79920000	79930000	30	1
2289	chr10	75740000	75750000	chr10	75950000	75960000	15	3.11466e-08	0.000221837	75740000	75750000	75950000	75960000	15	1
2290	chr10	95580000	95590000	chr10	95880000	95890000	11	3.4005e-06	0.00883708	95580000	95590000	95880000	95890000	11	1
2291	chr10	126690000	126700000	chr10	126710000	126720000	25	3.34454e-06	0.00872823	126690000	126700000	126710000	126720000	25	1
2292	chr10	85960000	85970000	chr10	86450000	86460000	13	1.06951e-08	9.21855e-05	85960000	85970000	86450000	86460000	13	1
2294	chr10	42300000	42310000	chr10	42580000	42590000	13	9.05748e-08	0.000529355	42300000	42310000	42580000	42590000	13	1
2295	chr10	30610000	30620000	chr10	31300000	31310000	11	2.22774e-07	0.00107807	30610000	30620000	31300000	31310000	11	1
2297	chr10	78050000	78060000	chr10	78110000	78120000	20	3.61775e-06	0.00925302	78050000	78060000	78110000	78120000	20	1
2298	chr10	60430000	60440000	chr10	60710000	60720000	13	6.53758e-08	0.000406671	60430000	60440000	60710000	60720000	13	1
2299	chr10	59300000	59310000	chr10	59870000	59880000	13	4.30991e-09	4.38823e-05	59300000	59310000	59870000	59880000	13	1
2300	chr10	81570000	81580000	chr10	81590000	81600000	36	2.88966e-06	0.00780806	81570000	81580000	81590000	81600000	36	1
2301	chr10	23980000	23990000	chr10	24110000	24120000	12	2.54448e-06	0.00707588	23980000	23990000	24110000	24120000	12	1
2302	chr10	80580000	80590000	chr10	80680000	80690000	19	6.98029e-11	1.35825e-06	80580000	80590000	80680000	80690000	19	1
2304	chr10	13010000	13020000	chr10	13430000	13440000	12	4.62685e-08	0.000305022	13010000	13020000	13430000	13440000	12	1
2305	chr10	4060000	4070000	chr10	4330000	4340000	13	1.63783e-07	0.000847125	4060000	4070000	4330000	4340000	13	1
2306	chr10	57820000	57830000	chr10	58220000	58230000	11	3.13913e-06	0.00831166	57820000	57830000	58220000	58230000	11	1
2308	chr10	107480000	107490000	chr10	107720000	107730000	12	1.66914e-06	0.00513459	107480000	107490000	107720000	107730000	12	1
2309	chr10	24400000	24410000	chr10	24590000	24600000	11	2.01075e-06	0.00591998	24400000	24410000	24590000	24600000	11	1
2310	chr10	75760000	75770000	chr10	75830000	75840000	18	4.64827e-07	0.00193006	75760000	75770000	75830000	75840000	18	1
2311	chr10	78100000	78110000	chr10	78130000	78140000	21	3.1978e-06	0.00842204	78100000	78110000	78130000	78140000	21	1
2312	chr10	90080000	90090000	chr10	90690000	90700000	15	4.81657e-11	9.90303e-07	90080000	90090000	90690000	90700000	15	1
2313	chr10	75600000	75610000	chr10	75830000	75840000	12	2.41439e-06	0.00679519	75600000	75610000	75830000	75840000	12	1
2314	chr10	22280000	22290000	chr10	22330000	22340000	31	2.56357e-06	0.00711552	22280000	22290000	22330000	22340000	31	1
2316	chr10	75740000	75750000	chr10	75850000	75860000	14	1.45887e-06	0.00464337	75740000	75750000	75850000	75860000	14	1
2317	chr10	57850000	57860000	chr10	58220000	58230000	15	1.08309e-09	1.37564e-05	57850000	57860000	58220000	58230000	15	1
2318	chr10	80630000	80640000	chr10	80680000	80690000	19	2.98527e-07	0.00135812	80630000	80640000	80680000	80690000	19	1
2319	chr10	75260000	75270000	chr10	75480000	75490000	14	3.44557e-07	0.00152285	75260000	75270000	75480000	75490000	14	1
2320	chr10	76650000	76660000	chr10	76700000	76710000	21	2.39411e-06	0.00675729	76650000	76660000	76700000	76710000	21	1
2321	chr10	22570000	22580000	chr10	22710000	22720000	13	1.90305e-06	0.00568041	22570000	22580000	22710000	22720000	13	1
2322	chr10	39170000	39180000	chr10	39520000	39530000	23	1.91564e-17	2.29964e-12	39170000	39180000	39520000	39530000	23	1
2323	chr10	120470000	120480000	chr10	120870000	120880000	14	2.93347e-09	3.17576e-05	120470000	120480000	120870000	120880000	14	1
2324	chr10	78050000	78060000	chr10	78150000	78160000	18	9.39921e-09	8.27401e-05	78050000	78060000	78150000	78160000	18	1
2325	chr10	120450000	120460000	chr10	120850000	120860000	11	7.96065e-07	0.00292159	120450000	120460000	120850000	120860000	11	1
2326	chr10	23130000	23140000	chr10	23590000	23600000	11	5.6521e-07	0.00223243	23130000	23140000	23590000	23600000	11	1
2327	chr10	128350000	128360000	chr10	128430000	128440000	14	4.00707e-06	0.00996291	128350000	128360000	128430000	128440000	14	1
2329	chr10	66910000	66920000	chr10	67110000	67120000	12	1.53462e-06	0.00481665	66910000	66920000	67110000	67120000	12	1
2330	chr10	59370000	59380000	chr10	59810000	59820000	11	2.00411e-06	0.00590858	59370000	59380000	59810000	59820000	11	1
2333	chr11	3130000	3140000	chr11	3160000	3170000	114	5.36293e-09	5.26589e-05	3130000	3180000	3150000	3200000	3324	0.56
2334	chr11	102310000	102320000	chr11	102430000	102440000	22	5.17811e-14	2.42389e-09	102290000	102330000	102380000	102440000	213	0.5
2336	chr11	102320000	102330000	chr11	102390000	102400000	21	1.81841e-09	2.1187e-05	102290000	102330000	102380000	102440000	213	0.5
2341	chr11	4250000	4260000	chr11	4450000	4460000	22	4.04472e-15	2.5512e-10	4250000	4270000	4410000	4460000	99	0.6
2344	chr11	62120000	62130000	chr11	62280000	62290000	22	3.16388e-13	1.18931e-08	62120000	62140000	62260000	62290000	93	0.833333
2346	chr11	88050000	88060000	chr11	88190000	88200000	22	2.30904e-14	1.17309e-09	88050000	88060000	88160000	88210000	80	1
2347	chr11	88050000	88060000	chr11	88160000	88170000	14	3.17476e-06	0.00838212	88050000	88060000	88160000	88210000	80	1
2349	chr11	95410000	95420000	chr11	95500000	95510000	16	1.34851e-06	0.00437895	95380000	95420000	95500000	95530000	84	0.416667
2356	chr11	96140000	96150000	chr11	96230000	96240000	29	8.31003e-17	8.13819e-12	96140000	96160000	96220000	96260000	77	0.5
2357	chr11	94350000	94360000	chr11	94470000	94480000	18	5.087e-09	5.04486e-05	94330000	94360000	94460000	94490000	61	0.444444
2358	chr11	99020000	99030000	chr11	99140000	99150000	19	6.06556e-10	8.5099e-06	99020000	99050000	99130000	99160000	69	0.444444
2359	chr11	48780000	48790000	chr11	48850000	48860000	27	1.87083e-11	4.35133e-07	48780000	48810000	48850000	48870000	96	0.666667
2362	chr11	22630000	22640000	chr11	22940000	22950000	12	1.86989e-07	0.000938458	22630000	22650000	22940000	22970000	46	0.666667
2365	chr11	79580000	79590000	chr11	79690000	79700000	17	7.878e-09	7.19886e-05	79580000	79600000	79670000	79700000	48	0.5
2366	chr11	62040000	62050000	chr11	62270000	62280000	16	4.54759e-10	6.61995e-06	62040000	62060000	62270000	62290000	44	0.75
2367	chr11	79030000	79040000	chr11	79210000	79220000	21	3.0963e-13	1.17279e-08	79020000	79040000	79200000	79220000	56	0.75
2370	chr11	97500000	97510000	chr11	97620000	97630000	19	2.34455e-09	2.61282e-05	97480000	97510000	97620000	97630000	50	1
2372	chr11	54000000	54010000	chr11	54080000	54090000	20	1.96034e-08	0.000151985	54000000	54010000	54080000	54110000	54	1
2373	chr11	85520000	85530000	chr11	85820000	85830000	15	4.39333e-09	4.46097e-05	85520000	85530000	85810000	85840000	42	1
2374	chr11	97520000	97530000	chr11	97620000	97630000	17	4.58075e-07	0.00190841	97520000	97540000	97610000	97630000	50	0.75
2375	chr11	96300000	96310000	chr11	96570000	96580000	17	2.40608e-10	3.91434e-06	96300000	96320000	96570000	96590000	46	0.75
2376	chr11	44610000	44620000	chr11	45010000	45020000	14	7.20654e-09	6.71723e-05	44610000	44630000	45000000	45020000	38	0.75
2377	chr11	100990000	101000000	chr11	101060000	101070000	20	1.75019e-08	0.000138579	100980000	101000000	101050000	101070000	52	0.75
2379	chr11	106410000	106420000	chr11	106620000	106630000	17	7.4165e-10	1.00638e-05	106400000	106430000	106620000	106640000	43	0.5
2380	chr11	85850000	85860000	chr11	86160000	86170000	15	1.06573e-09	1.35821e-05	85840000	85860000	86160000	86180000	40	0.75
2382	chr11	54930000	54940000	chr11	54980000	54990000	25	1.55902e-08	0.000125852	54920000	54940000	54970000	54990000	76	0.75
2383	chr11	5290000	5300000	chr11	5460000	5470000	14	6.51862e-07	0.00249445	5280000	5300000	5460000	5490000	39	0.5
2384	chr11	77880000	77890000	chr11	77920000	77930000	43	4.27331e-08	0.000284996	77880000	77890000	77910000	77940000	120	1
2385	chr11	98710000	98720000	chr11	98780000	98790000	16	2.37615e-06	0.00672277	98700000	98730000	98780000	98790000	49	1
2387	chr11	74370000	74380000	chr11	74530000	74540000	19	9.87683e-10	1.27514e-05	74370000	74380000	74510000	74540000	54	1
2388	chr11	48870000	48880000	chr11	49080000	49090000	15	2.03467e-08	0.000156362	48870000	48900000	49080000	49100000	43	0.5
2389	chr11	96300000	96310000	chr11	96550000	96560000	21	1.65136e-13	6.82824e-09	96300000	96320000	96540000	96560000	55	0.75
2391	chr11	118090000	118100000	chr11	118210000	118220000	14	1.12341e-06	0.00380928	118090000	118100000	118210000	118230000	27	1
2392	chr11	58660000	58670000	chr11	58730000	58740000	15	2.15485e-08	0.000163822	58660000	58670000	58720000	58740000	27	1
2393	chr11	101320000	101330000	chr11	101390000	101400000	22	1.6414e-11	3.88447e-07	101310000	101330000	101390000	101400000	38	1
2394	chr11	31670000	31680000	chr11	31950000	31960000	17	3.36003e-11	7.25927e-07	31670000	31680000	31940000	31960000	28	1
2395	chr11	55510000	55520000	chr11	56100000	56110000	13	1.85092e-09	2.15084e-05	55510000	55530000	56090000	56110000	25	0.5
2396	chr11	78360000	78370000	chr11	78390000	78400000	38	4.32078e-14	2.05488e-09	78350000	78370000	78390000	78410000	57	0.5
2398	chr11	109870000	109880000	chr11	110260000	110270000	14	1.07311e-09	1.36413e-05	109870000	109880000	110260000	110280000	24	1
2399	chr11	106640000	106650000	chr11	106750000	106760000	16	5.7339e-07	0.00226041	106640000	106660000	106750000	106760000	32	1
2403	chr11	70430000	70440000	chr11	70510000	70520000	20	2.47093e-08	0.000183175	70420000	70440000	70510000	70520000	36	1
2406	chr11	96190000	96200000	chr11	96250000	96260000	22	2.88088e-07	0.00131869	96180000	96200000	96250000	96260000	42	1
2407	chr11	87660000	87670000	chr11	87760000	87770000	16	1.58851e-06	0.00494376	87660000	87670000	87760000	87780000	31	1
2409	chr11	95040000	95050000	chr11	95100000	95110000	24	4.81759e-09	4.80973e-05	95040000	95050000	95100000	95120000	42	1
2410	chr11	120720000	120730000	chr11	120760000	120770000	25	9.63779e-10	1.25188e-05	120720000	120730000	120760000	120780000	43	1
2411	chr11	18870000	18880000	chr11	19010000	19020000	31	2.44673e-20	4.85616e-15	18870000	18880000	19010000	19030000	46	1
2413	chr11	103800000	103810000	chr11	103890000	103900000	21	1.6438e-08	0.000131696	103800000	103810000	103890000	103910000	38	1
2414	chr11	51330000	51340000	chr11	51530000	51540000	13	1.69333e-07	0.000868501	51330000	51350000	51520000	51540000	26	0.5
2415	chr11	96160000	96170000	chr11	96250000	96260000	22	2.03054e-10	3.39236e-06	96160000	96170000	96240000	96260000	38	1
2416	chr11	116880000	116890000	chr11	117060000	117070000	13	1.90063e-07	0.000950679	116880000	116890000	117050000	117070000	24	1
2418	chr11	94870000	94880000	chr11	94930000	94940000	23	1.18397e-09	1.4773e-05	94870000	94890000	94930000	94940000	46	1
2419	chr11	102060000	102070000	chr11	102140000	102150000	29	2.40017e-13	9.42694e-09	102060000	102070000	102130000	102150000	52	1
2420	chr11	114820000	114830000	chr11	114850000	114860000	43	7.31138e-11	1.41528e-06	114810000	114830000	114850000	114860000	75	1
2422	chr11	102100000	102110000	chr11	102140000	102150000	44	3.16536e-10	4.91969e-06	102100000	102110000	102130000	102150000	87	1
2423	chr11	70500000	70510000	chr11	70620000	70630000	14	3.24093e-06	0.00850404	70500000	70520000	70620000	70630000	28	1
2425	chr11	69060000	69070000	chr11	69110000	69120000	35	6.56267e-14	2.9693e-09	69060000	69070000	69110000	69130000	67	1
2426	chr11	78020000	78030000	chr11	78160000	78170000	14	2.81888e-07	0.00129636	78020000	78040000	78160000	78180000	28	0.5
2428	chr11	106320000	106330000	chr11	106390000	106400000	21	2.25577e-07	0.00108845	106320000	106330000	106380000	106400000	41	1
2429	chr11	66900000	66910000	chr11	67010000	67020000	17	4.2022e-07	0.00177916	66900000	66910000	67010000	67030000	32	1
2432	chr11	80280000	80290000	chr11	80340000	80350000	22	2.0837e-08	0.000159636	80280000	80300000	80340000	80350000	45	1
2434	chr11	85460000	85470000	chr11	85820000	85830000	12	3.33664e-07	0.00148529	85460000	85470000	85820000	85840000	23	1
2435	chr11	55510000	55520000	chr11	55990000	56000000	13	7.9933e-09	7.28186e-05	55510000	55530000	55990000	56000000	25	1
2436	chr11	87630000	87640000	chr11	87720000	87730000	16	2.3687e-06	0.00670466	87630000	87640000	87720000	87730000	16	1
2437	chr11	116880000	116890000	chr11	117010000	117020000	16	3.51865e-09	3.71471e-05	116880000	116890000	117010000	117020000	16	1
2438	chr11	52230000	52240000	chr11	52340000	52350000	15	2.74126e-06	0.00750654	52230000	52240000	52340000	52350000	15	1
2439	chr11	75520000	75530000	chr11	75570000	75580000	20	5.28716e-07	0.00212424	75520000	75530000	75570000	75580000	20	1
2440	chr11	33170000	33180000	chr11	33550000	33560000	12	2.09844e-07	0.00102786	33170000	33180000	33550000	33560000	12	1
2441	chr11	119050000	119060000	chr11	119080000	119090000	41	4.87331e-12	1.37131e-07	119050000	119060000	119080000	119090000	41	1
2442	chr11	98600000	98610000	chr11	98630000	98640000	26	8.08721e-07	0.0029542	98600000	98610000	98630000	98640000	26	1
2443	chr11	69260000	69270000	chr11	69410000	69420000	14	6.03545e-07	0.00235065	69260000	69270000	69410000	69420000	14	1
2444	chr11	53290000	53300000	chr11	53380000	53390000	16	4.87626e-07	0.00199853	53290000	53300000	53380000	53390000	16	1
2445	chr11	78060000	78070000	chr11	78170000	78180000	15	8.75542e-07	0.00313898	78060000	78070000	78170000	78180000	15	1
2446	chr11	23280000	23290000	chr11	23410000	23420000	14	3.6708e-06	0.00935015	23280000	23290000	23410000	23420000	14	1
2447	chr11	3670000	3680000	chr11	3790000	3800000	18	4.59364e-09	4.63275e-05	3670000	3680000	3790000	3800000	18	1
2449	chr11	86280000	86290000	chr11	86320000	86330000	24	3.75939e-07	0.00162937	86280000	86290000	86320000	86330000	24	1
2450	chr11	71070000	71080000	chr11	71090000	71100000	34	1.30246e-15	9.41162e-11	71070000	71080000	71090000	71100000	34	1
2451	chr11	105380000	105390000	chr11	105520000	105530000	18	6.42434e-08	0.000400219	105380000	105390000	105520000	105530000	18	1
2452	chr11	113170000	113180000	chr11	113620000	113630000	10	1.43586e-06	0.00459255	113170000	113180000	113620000	113630000	10	1
2454	chr11	100560000	100570000	chr11	100690000	100700000	14	1.01763e-06	0.0035335	100560000	100570000	100690000	100700000	14	1
2455	chr11	83300000	83310000	chr11	83420000	83430000	15	5.74435e-07	0.00226273	83300000	83310000	83420000	83430000	15	1
2456	chr11	51360000	51370000	chr11	51430000	51440000	17	1.80883e-06	0.00545937	51360000	51370000	51430000	51440000	17	1
2457	chr11	59960000	59970000	chr11	60030000	60040000	18	6.85619e-07	0.00259494	59960000	59970000	60030000	60040000	18	1
2459	chr11	49710000	49720000	chr11	49800000	49810000	18	3.71423e-06	0.00942691	49710000	49720000	49800000	49810000	18	1
2461	chr11	57540000	57550000	chr11	57770000	57780000	12	9.29016e-07	0.00329498	57540000	57550000	57770000	57780000	12	1
2462	chr11	110360000	110370000	chr11	110530000	110540000	12	1.61236e-06	0.00499605	110360000	110370000	110530000	110540000	12	1
2463	chr11	59240000	59250000	chr11	59270000	59280000	28	9.57352e-07	0.00337298	59240000	59250000	59270000	59280000	28	1
2464	chr11	82910000	82920000	chr11	83270000	83280000	11	3.51914e-06	0.0090741	82910000	82920000	83270000	83280000	11	1
2465	chr11	106670000	106680000	chr11	106740000	106750000	16	4.804e-07	0.00197981	106670000	106680000	106740000	106750000	16	1
2466	chr11	101660000	101670000	chr11	101700000	101710000	26	9.35876e-08	0.000545037	101660000	101670000	101700000	101710000	26	1
2467	chr11	82980000	82990000	chr11	83030000	83040000	21	8.83208e-07	0.00316259	82980000	82990000	83030000	83040000	21	1
2468	chr11	88090000	88100000	chr11	88160000	88170000	16	9.75192e-08	0.000563525	88090000	88100000	88160000	88170000	16	1
2469	chr11	99060000	99070000	chr11	99130000	99140000	18	8.02928e-07	0.00293976	99060000	99070000	99130000	99140000	18	1
2471	chr11	116270000	116280000	chr11	116460000	116470000	12	1.83872e-06	0.00552941	116270000	116280000	116460000	116470000	12	1
2472	chr11	60690000	60700000	chr11	60820000	60830000	16	6.15043e-08	0.000386464	60690000	60700000	60820000	60830000	16	1
2473	chr11	69420000	69430000	chr11	69540000	69550000	15	2.05974e-07	0.00101458	69420000	69430000	69540000	69550000	15	1
2475	chr11	11810000	11820000	chr11	12030000	12040000	12	3.47986e-06	0.00899306	11810000	11820000	12030000	12040000	12	1
2476	chr11	29540000	29550000	chr11	29700000	29710000	12	2.53931e-06	0.00706793	29540000	29550000	29700000	29710000	12	1
2477	chr11	55200000	55210000	chr11	55440000	55450000	12	1.13511e-06	0.00384019	55200000	55210000	55440000	55450000	12	1
2478	chr11	103680000	103690000	chr11	103900000	103910000	13	4.98183e-07	0.0020334	103680000	103690000	103900000	103910000	13	1
2480	chr11	6520000	6530000	chr11	6540000	6550000	30	6.74314e-07	0.00256323	6520000	6530000	6540000	6550000	30	1
2481	chr11	115410000	115420000	chr11	115470000	115480000	17	1.60268e-06	0.0049754	115410000	115420000	115470000	115480000	17	1
2482	chr11	69670000	69680000	chr11	69740000	69750000	20	2.5574e-08	0.000187993	69670000	69680000	69740000	69750000	20	1
2483	chr11	34870000	34880000	chr11	35390000	35400000	10	2.33351e-06	0.00663025	34870000	34880000	35390000	35400000	10	1
2484	chr11	96360000	96370000	chr11	96530000	96540000	16	8.94622e-09	7.99823e-05	96360000	96370000	96530000	96540000	16	1
2485	chr11	62610000	62620000	chr11	62650000	62660000	42	1.29533e-10	2.34859e-06	62610000	62620000	62650000	62660000	42	1
2486	chr11	82980000	82990000	chr11	83010000	83020000	23	2.6731e-07	0.00124463	82980000	82990000	83010000	83020000	23	1
2487	chr11	111530000	111540000	chr11	112760000	112770000	9	3.63454e-06	0.00928196	111530000	111540000	112760000	112770000	9	1
2488	chr11	77820000	77830000	chr11	77880000	77890000	28	3.79559e-07	0.00164149	77820000	77830000	77880000	77890000	28	1
2489	chr11	83800000	83810000	chr11	83940000	83950000	18	1.05158e-08	9.10084e-05	83800000	83810000	83940000	83950000	18	1
2490	chr11	98820000	98830000	chr11	98910000	98920000	15	3.22265e-06	0.00847716	98820000	98830000	98910000	98920000	15	1
2491	chr11	85870000	85880000	chr11	86160000	86170000	12	4.23354e-07	0.00178981	85870000	85880000	86160000	86170000	12	1
2492	chr11	82810000	82820000	chr11	82880000	82890000	15	8.02991e-07	0.00293976	82810000	82820000	82880000	82890000	15	1
2493	chr11	87230000	87240000	chr11	87390000	87400000	15	1.42948e-08	0.000117497	87230000	87240000	87390000	87400000	15	1
2494	chr11	76270000	76280000	chr11	76370000	76380000	15	1.6717e-07	0.000860156	76270000	76280000	76370000	76380000	15	1
2496	chr11	96290000	96300000	chr11	96530000	96540000	14	5.16554e-08	0.00033388	96290000	96300000	96530000	96540000	14	1
2497	chr11	107860000	107870000	chr11	107990000	108000000	16	8.05783e-10	1.07962e-05	107860000	107870000	107990000	108000000	16	1
2499	chr11	84470000	84480000	chr11	84790000	84800000	15	1.81573e-09	2.11821e-05	84470000	84480000	84790000	84800000	15	1
2501	chr11	78830000	78840000	chr11	78950000	78960000	14	8.62021e-07	0.00310697	78830000	78840000	78950000	78960000	14	1
2502	chr11	69430000	69440000	chr11	69490000	69500000	19	1.07024e-06	0.00366996	69430000	69440000	69490000	69500000	19	1
2503	chr11	62740000	62750000	chr11	62870000	62880000	14	2.46292e-06	0.00690827	62740000	62750000	62870000	62880000	14	1
2505	chr11	102060000	102070000	chr11	102230000	102240000	16	1.49727e-06	0.00473004	102060000	102070000	102230000	102240000	16	1
2506	chr11	84910000	84920000	chr11	84970000	84980000	20	1.68154e-07	0.000863433	84910000	84920000	84970000	84980000	20	1
2507	chr11	97930000	97940000	chr11	97980000	97990000	23	7.59318e-08	0.000459284	97930000	97940000	97980000	97990000	23	1
2508	chr11	95590000	95600000	chr11	95640000	95650000	19	2.01309e-06	0.00592442	95590000	95600000	95640000	95650000	19	1
2509	chr11	78840000	78850000	chr11	79270000	79280000	13	4.62445e-08	0.000304998	78840000	78850000	79270000	79280000	13	1
2510	chr11	78210000	78220000	chr11	78280000	78290000	17	3.71076e-06	0.00941972	78210000	78220000	78280000	78290000	17	1
2511	chr11	104020000	104030000	chr11	104140000	104150000	13	1.11775e-06	0.00379214	104020000	104030000	104140000	104150000	13	1
2512	chr11	87660000	87670000	chr11	87720000	87730000	30	3.84632e-12	1.10745e-07	87660000	87670000	87720000	87730000	30	1
2514	chr11	55160000	55170000	chr11	55440000	55450000	13	1.37269e-07	0.000733421	55160000	55170000	55440000	55450000	13	1
2515	chr11	78230000	78240000	chr11	78310000	78320000	18	3.5695e-06	0.0091706	78230000	78240000	78310000	78320000	18	1
2516	chr11	94800000	94810000	chr11	94960000	94970000	12	2.18611e-06	0.00631509	94800000	94810000	94960000	94970000	12	1
2517	chr11	87420000	87430000	chr11	87440000	87450000	66	2.4731e-15	1.66578e-10	87420000	87430000	87440000	87450000	66	1
2518	chr11	115160000	115170000	chr11	115260000	115270000	15	2.23565e-06	0.00642252	115160000	115170000	115260000	115270000	15	1
2519	chr11	102230000	102240000	chr11	102430000	102440000	16	2.33856e-07	0.00111933	102230000	102240000	102430000	102440000	16	1
2521	chr11	95390000	95400000	chr11	95480000	95490000	16	2.02022e-07	0.000998085	95390000	95400000	95480000	95490000	16	1
2522	chr11	69690000	69700000	chr11	69880000	69890000	12	1.8759e-06	0.0056174	69690000	69700000	69880000	69890000	12	1
2523	chr11	77110000	77120000	chr11	77440000	77450000	13	2.0833e-07	0.00102232	77110000	77120000	77440000	77450000	13	1
2524	chr11	70450000	70460000	chr11	70500000	70510000	27	1.55778e-08	0.00012582	70450000	70460000	70500000	70510000	27	1
2525	chr11	112220000	112230000	chr11	112770000	112780000	10	2.26943e-06	0.00649653	112220000	112230000	112770000	112780000	10	1
2526	chr11	114800000	114810000	chr11	114870000	114880000	19	8.08267e-07	0.00295399	114800000	114810000	114870000	114880000	19	1
2527	chr11	108930000	108940000	chr11	109190000	109200000	11	1.78591e-06	0.00540555	108930000	108940000	109190000	109200000	11	1
2528	chr11	6050000	6060000	chr11	6180000	6190000	12	1.11463e-06	0.00378552	6050000	6060000	6180000	6190000	12	1
2529	chr11	117390000	117400000	chr11	117650000	117660000	12	5.30986e-07	0.00213048	117390000	117400000	117650000	117660000	12	1
2530	chr11	59300000	59310000	chr11	59480000	59490000	19	1.76166e-13	7.1845e-09	59300000	59310000	59480000	59490000	19	1
2531	chr11	105930000	105940000	chr11	106040000	106050000	16	1.66087e-07	0.000856065	105930000	105940000	106040000	106050000	16	1
2532	chr11	95530000	95540000	chr11	95680000	95690000	17	7.54464e-08	0.000457836	95530000	95540000	95680000	95690000	17	1
2533	chr11	86870000	86880000	chr11	86890000	86900000	38	8.65384e-07	0.00311381	86870000	86880000	86890000	86900000	38	1
2534	chr11	83570000	83580000	chr11	83740000	83750000	15	2.29698e-08	0.000172252	83570000	83580000	83740000	83750000	15	1
2536	chr11	22220000	22230000	chr11	22610000	22620000	11	9.9618e-07	0.00347686	22220000	22230000	22610000	22620000	11	1
2537	chr11	85580000	85590000	chr11	85710000	85720000	15	3.2307e-06	0.00849068	85580000	85590000	85710000	85720000	15	1
2538	chr11	120400000	120410000	chr11	120420000	120430000	30	1.74833e-06	0.00531558	120400000	120410000	120420000	120430000	30	1
2539	chr11	117070000	117080000	chr11	117180000	117190000	13	6.59455e-07	0.00251897	117070000	117080000	117180000	117190000	13	1
[truncated: 1,228 more rows]

## Sheet: 6-day PAX3
	chr1	s1	e1	chr2	s2	e2	cc	P.Value_Bias	Q.Value_Bias	bin1_low	bin1_high	bin2_low	bin2_high	sumCC	StrongConn
1	chr1	78530000	78540000	chr1	78660000	78670000	47	1.0451e-26	1.71568e-21	78520000	78540000	78640000	78710000	211	0.571429
2	chr1	78530000	78540000	chr1	78700000	78710000	16	2.86188e-07	0.000614196	78520000	78540000	78640000	78710000	211	0.571429
4	chr1	81730000	81740000	chr1	82250000	82260000	22	1.00819e-15	2.68103e-11	81730000	81750000	82250000	82300000	106	0.7
5	chr1	81730000	81740000	chr1	82280000	82290000	17	1.30145e-11	1.25285e-07	81730000	81750000	82250000	82300000	106	0.7
6	chr1	165770000	165780000	chr1	166000000	166010000	54	5.22515e-40	2.92426e-34	165770000	165780000	165950000	166020000	177	1
7	chr1	165770000	165780000	chr1	165970000	165980000	26	3.32959e-15	7.99124e-11	165770000	165780000	165950000	166020000	177	1
8	chr1	191390000	191400000	chr1	191560000	191570000	30	1.46756e-19	7.85614e-15	191370000	191410000	191540000	191580000	130	0.4375
9	chr1	165770000	165780000	chr1	165880000	165890000	21	5.83141e-08	0.000166663	165770000	165780000	165840000	165910000	147	1
10	chr1	165770000	165780000	chr1	165850000	165860000	23	3.41028e-07	0.00070998	165770000	165780000	165840000	165910000	147	1
11	chr1	62720000	62730000	chr1	62970000	62980000	34	5.14077e-23	4.94491e-18	62700000	62740000	62960000	62990000	145	0.5
14	chr1	184660000	184670000	chr1	184700000	184710000	76	1.65897e-16	5.14503e-12	184660000	184680000	184700000	184740000	222	0.625
15	chr1	184660000	184670000	chr1	184730000	184740000	28	6.75992e-07	0.00123104	184660000	184680000	184700000	184740000	222	0.625
16	chr1	79050000	79060000	chr1	79310000	79320000	29	3.92448e-17	1.34595e-12	79050000	79060000	79290000	79340000	94	1
18	chr1	62780000	62790000	chr1	62970000	62980000	43	5.10262e-26	7.56929e-21	62750000	62790000	62960000	62980000	135	0.625
19	chr1	62750000	62760000	chr1	62970000	62980000	24	7.84417e-12	8.0083e-08	62750000	62790000	62960000	62980000	135	0.625
21	chr1	79050000	79060000	chr1	79450000	79460000	27	2.86274e-19	1.45789e-14	79050000	79060000	79420000	79470000	108	1
22	chr1	79050000	79060000	chr1	79420000	79430000	24	3.8969e-15	9.15647e-11	79050000	79060000	79420000	79470000	108	1
23	chr1	81740000	81750000	chr1	81970000	81980000	24	1.90145e-13	2.94853e-09	81730000	81750000	81940000	81980000	98	0.625
24	chr1	81740000	81750000	chr1	81940000	81950000	21	2.80077e-10	1.78581e-06	81730000	81750000	81940000	81980000	98	0.625
25	chr1	165770000	165780000	chr1	166150000	166160000	47	7.7944e-46	7.99727e-40	165770000	165780000	166110000	166160000	116	1
26	chr1	165770000	165780000	chr1	166110000	166120000	16	4.8843e-09	2.01329e-05	165770000	165780000	166110000	166160000	116	1
27	chr1	184270000	184280000	chr1	184750000	184760000	16	1.1367e-10	8.25203e-07	184260000	184280000	184730000	184760000	58	0.666667
28	chr1	134350000	134360000	chr1	134490000	134500000	24	4.87505e-10	2.86234e-06	134350000	134390000	134490000	134500000	81	1
29	chr1	134380000	134390000	chr1	134490000	134500000	18	3.67146e-06	0.00469557	134350000	134390000	134490000	134500000	81	1
30	chr1	189730000	189740000	chr1	189820000	189830000	20	9.01061e-09	3.37619e-05	189720000	189760000	189820000	189830000	80	1
32	chr1	134490000	134500000	chr1	134600000	134610000	26	1.85579e-11	1.70643e-07	134490000	134500000	134590000	134630000	87	1
34	chr1	57430000	57440000	chr1	57630000	57640000	30	4.62279e-18	1.89094e-13	57420000	57450000	57620000	57640000	92	0.666667
35	chr1	78730000	78740000	chr1	79050000	79060000	31	2.79462e-22	2.40618e-17	78710000	78750000	79050000	79060000	77	1
37	chr1	72870000	72880000	chr1	73620000	73630000	13	2.72132e-09	1.23052e-05	72860000	72880000	73600000	73630000	48	0.666667
38	chr1	184610000	184620000	chr1	184660000	184670000	44	1.79207e-08	6.12226e-05	184590000	184630000	184660000	184670000	129	1
39	chr1	125430000	125440000	chr1	125560000	125570000	28	1.69315e-15	4.28062e-11	125420000	125450000	125550000	125570000	78	0.666667
40	chr1	160400000	160410000	chr1	160710000	160720000	16	5.05927e-11	4.05808e-07	160400000	160420000	160700000	160730000	51	0.666667
41	chr1	81970000	81980000	chr1	82280000	82290000	15	5.7823e-08	0.000165605	81960000	81990000	82280000	82300000	55	0.666667
42	chr1	135010000	135020000	chr1	135080000	135090000	51	1.01111e-24	1.27032e-19	135010000	135020000	135080000	135120000	125	1
43	chr1	135010000	135020000	chr1	135110000	135120000	17	6.67524e-07	0.00121995	135010000	135020000	135080000	135120000	125	1
44	chr1	166000000	166010000	chr1	166040000	166050000	56	5.18528e-15	1.17574e-10	166000000	166020000	166040000	166070000	148	0.666667
45	chr1	184260000	184270000	chr1	184780000	184790000	17	8.0244e-12	8.15174e-08	184260000	184280000	184770000	184800000	52	0.666667
46	chr1	178520000	178530000	chr1	179140000	179150000	21	3.69752e-17	1.27521e-12	178510000	178530000	179120000	179150000	57	0.666667
47	chr1	79450000	79460000	chr1	79580000	79590000	32	1.44914e-14	2.9663e-10	79440000	79480000	79580000	79590000	107	1
48	chr1	180900000	180910000	chr1	180970000	180980000	23	1.59293e-11	1.49259e-07	180890000	180910000	180960000	180980000	57	0.75
49	chr1	134490000	134500000	chr1	134550000	134560000	29	2.15369e-08	7.15514e-05	134490000	134500000	134550000	134580000	73	1
50	chr1	24580000	24590000	chr1	24630000	24640000	42	7.24571e-12	7.49048e-08	24570000	24600000	24630000	24640000	106	1
52	chr1	156940000	156950000	chr1	157070000	157080000	15	5.60069e-07	0.00105991	156930000	156950000	157060000	157080000	43	0.75
53	chr1	192590000	192600000	chr1	192680000	192690000	21	2.11748e-08	7.04626e-05	192590000	192610000	192680000	192710000	49	0.5
54	chr1	191340000	191350000	chr1	191560000	191570000	19	2.64155e-11	2.3132e-07	191340000	191360000	191560000	191580000	50	0.75
56	chr1	76910000	76920000	chr1	77510000	77520000	17	1.01264e-11	1.00386e-07	76910000	76940000	77510000	77520000	41	1
57	chr1	134410000	134420000	chr1	134490000	134500000	35	2.89663e-11	2.50627e-07	134410000	134440000	134490000	134500000	94	1
58	chr1	184240000	184250000	chr1	184730000	184740000	16	8.5755e-11	6.41071e-07	184240000	184250000	184730000	184760000	38	1
59	chr1	24500000	24510000	chr1	24630000	24640000	18	9.31502e-08	0.000245799	24500000	24520000	24620000	24640000	59	0.75
60	chr1	57050000	57060000	chr1	57110000	57120000	32	1.21371e-08	4.3717e-05	57030000	57060000	57110000	57120000	78	1
62	chr1	61380000	61390000	chr1	62970000	62980000	15	4.03478e-12	4.45538e-08	61370000	61400000	62970000	62980000	38	1
63	chr1	78730000	78740000	chr1	79580000	79590000	14	7.57676e-10	4.1833e-06	78710000	78740000	79580000	79590000	37	1
64	chr1	61930000	61940000	chr1	62970000	62980000	15	3.40065e-11	2.88958e-07	61910000	61940000	62970000	62980000	37	1
65	chr1	184290000	184300000	chr1	184700000	184710000	13	3.41168e-07	0.000710035	184280000	184300000	184700000	184720000	35	0.75
66	chr1	162000000	162010000	chr1	162310000	162320000	15	7.83873e-09	2.9973e-05	162000000	162020000	162310000	162330000	41	0.75
67	chr1	131420000	131430000	chr1	131520000	131530000	23	1.36811e-09	6.853e-06	131420000	131430000	131510000	131540000	56	1
68	chr1	120590000	120600000	chr1	121010000	121020000	15	8.58678e-10	4.61876e-06	120590000	120610000	121010000	121030000	41	0.75
69	chr1	89530000	89540000	chr1	89570000	89580000	25	3.91368e-08	0.000119244	89530000	89540000	89570000	89600000	65	1
70	chr1	51460000	51470000	chr1	51520000	51530000	26	9.56492e-07	0.00162571	51460000	51480000	51520000	51540000	76	0.75
71	chr1	162000000	162010000	chr1	162280000	162290000	28	5.65088e-19	2.76093e-14	161990000	162020000	162280000	162290000	58	1
72	chr1	191320000	191330000	chr1	191560000	191570000	18	1.06418e-10	7.78984e-07	191310000	191330000	191560000	191580000	45	0.75
73	chr1	166000000	166010000	chr1	166150000	166160000	26	9.63924e-15	2.06044e-10	166000000	166010000	166130000	166160000	63	1
74	chr1	184460000	184470000	chr1	184660000	184670000	18	6.7439e-08	0.000187434	184440000	184470000	184660000	184670000	48	1
75	chr1	86440000	86450000	chr1	86490000	86500000	21	9.24285e-08	0.000244313	86440000	86450000	86480000	86510000	58	1
76	chr1	72870000	72880000	chr1	73820000	73830000	16	8.69885e-13	1.1394e-08	72870000	72880000	73810000	73840000	35	1
77	chr1	178990000	179000000	chr1	179120000	179130000	18	1.6152e-07	0.00038668	178980000	179010000	179120000	179130000	53	1
78	chr1	162090000	162100000	chr1	162280000	162290000	20	8.9859e-10	4.81032e-06	162070000	162100000	162280000	162290000	48	1
79	chr1	75650000	75660000	chr1	77510000	77520000	17	9.13395e-15	1.96266e-10	75640000	75670000	77510000	77520000	36	1
80	chr1	39690000	39700000	chr1	39730000	39740000	57	9.92938e-20	5.45776e-15	39680000	39700000	39730000	39740000	105	1
81	chr1	43140000	43150000	chr1	43260000	43270000	19	1.73796e-10	1.19411e-06	43130000	43150000	43260000	43270000	35	1
82	chr1	134460000	134470000	chr1	134490000	134500000	42	2.80657e-09	1.26438e-05	134450000	134470000	134490000	134500000	74	1
83	chr1	41810000	41820000	chr1	42700000	42710000	11	3.08177e-07	0.000652515	41810000	41820000	42700000	42720000	21	1
84	chr1	79050000	79060000	chr1	79400000	79410000	15	1.07354e-07	0.000276292	79050000	79060000	79390000	79410000	28	1
85	chr1	39730000	39740000	chr1	39890000	39900000	19	3.26826e-09	1.43253e-05	39730000	39740000	39890000	39910000	35	1
86	chr1	191390000	191400000	chr1	191520000	191530000	29	7.00555e-16	1.92963e-11	191380000	191400000	191520000	191530000	42	1
87	chr1	173840000	173850000	chr1	173980000	173990000	27	4.89059e-19	2.41826e-14	173840000	173850000	173970000	173990000	48	1
89	chr1	163150000	163160000	chr1	163300000	163310000	44	1.26772e-27	2.39177e-22	163150000	163160000	163300000	163320000	64	1
90	chr1	81540000	81550000	chr1	81730000	81740000	29	5.68793e-15	1.27562e-10	81540000	81550000	81730000	81750000	46	1
91	chr1	153590000	153600000	chr1	153730000	153740000	14	2.85546e-06	0.00385974	153590000	153610000	153730000	153740000	29	1
92	chr1	33890000	33900000	chr1	33960000	33970000	18	1.69342e-08	5.83216e-05	33890000	33910000	33960000	33970000	35	1
93	chr1	37020000	37030000	chr1	37160000	37170000	16	6.96513e-07	0.00126346	37020000	37040000	37160000	37170000	31	1
94	chr1	191610000	191620000	chr1	191750000	191760000	16	7.7552e-08	0.000210923	191600000	191620000	191750000	191760000	30	1
95	chr1	182560000	182570000	chr1	182960000	182970000	17	2.83738e-12	3.28952e-08	182560000	182570000	182950000	182970000	32	1
96	chr1	162220000	162230000	chr1	162280000	162290000	56	4.89389e-23	4.78216e-18	162210000	162230000	162280000	162290000	91	1
97	chr1	160410000	160420000	chr1	160520000	160530000	18	4.90002e-08	0.000144022	160410000	160420000	160510000	160530000	34	1
98	chr1	20620000	20630000	chr1	20660000	20670000	25	9.19669e-08	0.000243511	20610000	20630000	20660000	20670000	45	1
100	chr1	77980000	77990000	chr1	78440000	78450000	10	7.20817e-06	0.007913	77970000	77990000	78440000	78450000	20	1
102	chr1	89080000	89090000	chr1	89180000	89190000	23	4.45558e-11	3.65481e-07	89070000	89090000	89180000	89190000	44	1
103	chr1	183440000	183450000	chr1	183520000	183530000	27	2.07424e-08	6.92483e-05	183440000	183450000	183510000	183530000	48	1
104	chr1	150760000	150770000	chr1	151000000	151010000	21	2.49708e-12	2.92252e-08	150760000	150780000	151000000	151010000	35	1
105	chr1	78910000	78920000	chr1	79050000	79060000	48	2.85721e-26	4.39737e-21	78900000	78920000	79050000	79060000	80	1
106	chr1	134990000	135000000	chr1	135080000	135090000	15	5.15411e-07	0.000989847	134980000	135000000	135080000	135090000	28	1
107	chr1	180330000	180340000	chr1	180360000	180370000	38	2.52168e-10	1.63323e-06	180330000	180340000	180360000	180380000	61	1
108	chr1	81510000	81520000	chr1	81740000	81750000	18	3.76293e-09	1.61543e-05	81510000	81520000	81730000	81750000	37	1
109	chr1	178890000	178900000	chr1	179120000	179130000	16	7.99591e-08	0.000216038	178880000	178900000	179120000	179130000	29	1
110	chr1	78910000	78920000	chr1	79580000	79590000	11	2.23449e-06	0.00318048	78900000	78920000	79580000	79590000	21	1
111	chr1	62410000	62420000	chr1	62970000	62980000	14	3.16318e-08	9.92259e-05	62410000	62430000	62970000	62980000	25	1
112	chr1	69240000	69250000	chr1	69670000	69680000	12	1.23125e-06	0.00198371	69240000	69260000	69670000	69690000	22	0.5
113	chr1	79050000	79060000	chr1	79230000	79240000	19	5.8664e-08	0.000167468	79050000	79060000	79220000	79240000	38	1
114	chr1	89640000	89650000	chr1	89940000	89950000	13	1.72921e-08	5.94211e-05	89640000	89660000	89930000	89950000	24	0.5
116	chr1	151560000	151570000	chr1	151690000	151700000	13	3.79842e-06	0.00482399	151560000	151580000	151690000	151700000	26	1
118	chr1	70130000	70140000	chr1	70190000	70200000	25	5.42756e-06	0.0063538	70120000	70140000	70190000	70200000	48	1
119	chr1	53070000	53080000	chr1	53140000	53150000	20	1.15531e-06	0.00188355	53060000	53080000	53140000	53150000	38	1
120	chr1	152550000	152560000	chr1	152730000	152740000	14	2.48773e-07	0.000548363	152550000	152560000	152730000	152750000	28	1
121	chr1	182020000	182030000	chr1	182100000	182110000	27	8.09083e-12	8.21245e-08	182020000	182030000	182100000	182120000	47	1
122	chr1	161960000	161970000	chr1	162280000	162290000	14	3.06907e-07	0.000650946	161960000	161980000	162280000	162290000	27	1
124	chr1	106630000	106640000	chr1	106710000	106720000	18	4.77471e-08	0.000140881	106630000	106640000	106700000	106720000	35	1
125	chr1	24510000	24520000	chr1	24580000	24590000	45	4.19465e-15	9.81862e-11	24510000	24520000	24570000	24590000	81	1
126	chr1	77230000	77240000	chr1	77510000	77520000	25	3.2074e-14	6.03701e-10	77230000	77250000	77510000	77520000	39	1
128	chr1	39730000	39740000	chr1	39840000	39850000	19	1.19007e-07	0.000300565	39730000	39740000	39830000	39850000	42	1
129	chr1	132120000	132130000	chr1	132150000	132160000	26	1.79979e-09	8.6527e-06	132120000	132140000	132150000	132160000	50	1
130	chr1	81740000	81750000	chr1	81910000	81920000	27	1.28656e-13	2.10647e-09	81730000	81750000	81910000	81920000	53	1
131	chr1	138500000	138510000	chr1	138610000	138620000	17	3.96108e-07	0.000803198	138500000	138520000	138610000	138620000	34	1
132	chr1	150530000	150540000	chr1	151000000	151010000	11	9.1768e-07	0.00157233	150530000	150550000	151000000	151010000	21	1
133	chr1	153550000	153560000	chr1	153670000	153680000	19	1.12751e-07	0.000287003	153550000	153570000	153670000	153680000	38	1
134	chr1	189890000	189900000	chr1	189920000	189930000	26	4.61297e-07	0.000906133	189880000	189900000	189920000	189930000	45	1
135	chr1	79050000	79060000	chr1	79630000	79640000	15	7.6299e-10	4.2061e-06	79050000	79060000	79630000	79650000	28	1
136	chr1	21410000	21420000	chr1	22260000	22270000	12	6.1639e-09	2.44655e-05	21410000	21420000	22260000	22280000	21	1
137	chr1	151080000	151090000	chr1	151340000	151350000	15	3.05283e-09	1.34964e-05	151070000	151090000	151340000	151360000	26	0.5
138	chr1	158730000	158740000	chr1	158780000	158790000	31	2.25548e-07	0.000506478	158730000	158740000	158780000	158800000	55	1
139	chr1	24470000	24480000	chr1	24580000	24590000	20	1.57161e-06	0.00240704	24470000	24480000	24580000	24600000	38	1
140	chr1	57630000	57640000	chr1	57770000	57780000	26	1.36511e-11	1.30596e-07	57630000	57640000	57770000	57790000	42	1
141	chr1	152530000	152540000	chr1	152590000	152600000	21	8.61505e-07	0.00149544	152530000	152540000	152580000	152600000	44	1
142	chr1	78530000	78540000	chr1	78600000	78610000	47	6.38789e-17	2.11994e-12	78530000	78540000	78590000	78610000	78	1
143	chr1	45570000	45580000	chr1	45620000	45630000	37	2.29307e-10	1.50656e-06	45570000	45590000	45620000	45630000	75	1
144	chr1	120600000	120610000	chr1	120650000	120660000	28	5.30161e-07	0.00101312	120600000	120620000	120650000	120660000	52	1
145	chr1	171350000	171360000	chr1	171470000	171480000	18	7.60598e-10	4.19567e-06	171350000	171370000	171470000	171480000	30	1
146	chr1	132150000	132160000	chr1	132310000	132320000	13	2.21302e-06	0.00315692	132150000	132160000	132300000	132320000	26	1
147	chr1	174590000	174600000	chr1	174990000	175000000	12	6.17088e-08	0.000174062	174590000	174600000	174990000	175010000	22	1
148	chr1	3440000	3450000	chr1	3600000	3610000	16	7.38349e-08	0.000202332	3440000	3450000	3590000	3610000	32	1
149	chr1	81910000	81920000	chr1	82270000	82280000	17	5.47875e-10	3.15803e-06	81910000	81920000	82270000	82290000	29	1
150	chr1	172410000	172420000	chr1	172490000	172500000	22	5.37023e-13	7.37125e-09	172410000	172420000	172480000	172500000	38	1
151	chr1	182660000	182670000	chr1	182950000	182960000	17	3.20474e-10	2.01521e-06	182650000	182670000	182950000	182960000	33	1
152	chr1	168320000	168330000	chr1	168420000	168430000	17	2.38317e-06	0.00334682	168320000	168330000	168420000	168440000	34	1
153	chr1	51140000	51150000	chr1	51260000	51270000	20	5.04452e-08	0.00014767	51140000	51160000	51260000	51270000	37	1
154	chr1	189140000	189150000	chr1	189230000	189240000	21	1.28179e-06	0.00204348	189140000	189160000	189230000	189240000	38	1
155	chr1	184380000	184390000	chr1	184670000	184680000	16	8.0687e-09	3.06903e-05	184370000	184390000	184660000	184680000	30	0.5
156	chr1	189720000	189730000	chr1	189860000	189870000	13	6.19302e-07	0.00114611	189720000	189730000	189860000	189880000	27	1
157	chr1	163220000	163230000	chr1	163300000	163310000	31	1.58847e-10	1.10558e-06	163220000	163240000	163300000	163310000	55	1
158	chr1	184380000	184390000	chr1	184700000	184710000	19	1.69784e-11	1.58127e-07	184370000	184390000	184700000	184710000	31	1
159	chr1	143810000	143820000	chr1	144000000	144010000	21	1.95134e-11	1.78496e-07	143800000	143820000	144000000	144010000	39	1
161	chr1	106070000	106080000	chr1	106390000	106400000	15	7.98274e-10	4.36617e-06	106060000	106080000	106390000	106400000	30	1
162	chr1	135540000	135550000	chr1	135670000	135680000	24	2.257e-16	6.72856e-12	135540000	135560000	135670000	135680000	39	1
163	chr1	163300000	163310000	chr1	163390000	163400000	29	3.66784e-11	3.07628e-07	163300000	163320000	163390000	163400000	48	1
164	chr1	133170000	133180000	chr1	133300000	133310000	15	6.51582e-09	2.56556e-05	133170000	133180000	133300000	133320000	26	1
165	chr1	81970000	81980000	chr1	82250000	82260000	22	2.41861e-12	2.83607e-08	81960000	81980000	82240000	82260000	34	0.5
166	chr1	184260000	184270000	chr1	184660000	184670000	19	2.4298e-11	2.15227e-07	184260000	184280000	184660000	184670000	36	1
167	chr1	62570000	62580000	chr1	62970000	62980000	13	2.98105e-06	0.00399257	62560000	62580000	62970000	62980000	25	1
168	chr1	165770000	165780000	chr1	166040000	166050000	22	4.44823e-12	4.85964e-08	165770000	165780000	166030000	166050000	37	1
169	chr1	57420000	57430000	chr1	57770000	57780000	18	3.49598e-12	3.94687e-08	57420000	57440000	57770000	57780000	35	1
171	chr1	127210000	127220000	chr1	127380000	127390000	17	1.60729e-08	5.5698e-05	127200000	127220000	127380000	127390000	35	1
172	chr1	62510000	62520000	chr1	62970000	62980000	15	5.76313e-08	0.000165133	62510000	62530000	62970000	62980000	27	1
173	chr1	90060000	90070000	chr1	90200000	90210000	17	4.04491e-08	0.000122515	90060000	90080000	90200000	90210000	32	1
174	chr1	189700000	189710000	chr1	189820000	189830000	17	8.81951e-08	0.000234939	189690000	189710000	189820000	189830000	33	1
175	chr1	182740000	182750000	chr1	182960000	182970000	15	7.93798e-07	0.00140142	182730000	182750000	182950000	182970000	28	0.5
176	chr1	53720000	53730000	chr1	53880000	53890000	23	8.41439e-13	1.10567e-08	53720000	53740000	53870000	53890000	38	0.5
177	chr1	136550000	136560000	chr1	136720000	136730000	18	1.6885e-08	5.82008e-05	136550000	136560000	136720000	136740000	33	1
178	chr1	163310000	163320000	chr1	163730000	163740000	11	2.13626e-06	0.00307235	163300000	163320000	163730000	163750000	22	0.5
179	chr1	161980000	161990000	chr1	162320000	162330000	11	2.02655e-06	0.00295041	161970000	161990000	162310000	162330000	22	0.5
180	chr1	37070000	37080000	chr1	37160000	37170000	17	9.22573e-07	0.00157852	37070000	37080000	37160000	37170000	17	1
181	chr1	182980000	182990000	chr1	183230000	183240000	14	4.80403e-09	1.98686e-05	182980000	182990000	183230000	183240000	14	1
182	chr1	81970000	81980000	chr1	82190000	82200000	14	5.56499e-06	0.00647802	81970000	81980000	82190000	82200000	14	1
183	chr1	60560000	60570000	chr1	60690000	60700000	18	3.65605e-08	0.000112621	60560000	60570000	60690000	60700000	18	1
184	chr1	61370000	61380000	chr1	61770000	61780000	14	4.26916e-09	1.80073e-05	61370000	61380000	61770000	61780000	14	1
185	chr1	57430000	57440000	chr1	57810000	57820000	11	3.43402e-06	0.00444827	57430000	57440000	57810000	57820000	11	1
186	chr1	179140000	179150000	chr1	179470000	179480000	11	6.88084e-06	0.0076303	179140000	179150000	179470000	179480000	11	1
187	chr1	160220000	160230000	chr1	160370000	160380000	14	3.11077e-06	0.0041237	160220000	160230000	160370000	160380000	14	1
188	chr1	60560000	60570000	chr1	60860000	60870000	14	5.33473e-08	0.000154621	60560000	60570000	60860000	60870000	14	1
189	chr1	3420000	3430000	chr1	3550000	3560000	15	1.17794e-06	0.00191209	3420000	3430000	3550000	3560000	15	1
190	chr1	163300000	163310000	chr1	163900000	163910000	12	1.39641e-07	0.000342301	163300000	163310000	163900000	163910000	12	1
191	chr1	57540000	57550000	chr1	57630000	57640000	25	8.04879e-07	0.00141709	57540000	57550000	57630000	57640000	25	1
192	chr1	107010000	107020000	chr1	107480000	107490000	11	1.14942e-06	0.00187743	107010000	107020000	107480000	107490000	11	1
193	chr1	153480000	153490000	chr1	153740000	153750000	17	5.81419e-10	3.32804e-06	153480000	153490000	153740000	153750000	17	1
194	chr1	60200000	60210000	chr1	60260000	60270000	16	7.88947e-06	0.00849553	60200000	60210000	60260000	60270000	16	1
195	chr1	62200000	62210000	chr1	62970000	62980000	17	9.37633e-12	9.38573e-08	62200000	62210000	62970000	62980000	17	1
196	chr1	62310000	62320000	chr1	62970000	62980000	11	1.51901e-06	0.00233974	62310000	62320000	62970000	62980000	11	1
197	chr1	184350000	184360000	chr1	184660000	184670000	19	3.9058e-10	2.37128e-06	184350000	184360000	184660000	184670000	19	1
198	chr1	135310000	135320000	chr1	135350000	135360000	20	5.30623e-07	0.00101384	135310000	135320000	135350000	135360000	20	1
199	chr1	78530000	78540000	chr1	79050000	79060000	13	1.43207e-06	0.00223135	78530000	78540000	79050000	79060000	13	1
200	chr1	134150000	134160000	chr1	134330000	134340000	12	1.66266e-06	0.00251706	134150000	134160000	134330000	134340000	12	1
201	chr1	38190000	38200000	chr1	38470000	38480000	11	8.49005e-06	0.00898816	38190000	38200000	38470000	38480000	11	1
202	chr1	16120000	16130000	chr1	16430000	16440000	13	2.74536e-07	0.000593743	16120000	16130000	16430000	16440000	13	1
203	chr1	66770000	66780000	chr1	66800000	66810000	28	4.86822e-06	0.00585638	66770000	66780000	66800000	66810000	28	1
205	chr1	35770000	35780000	chr1	36060000	36070000	12	2.61227e-06	0.00359244	35770000	35780000	36060000	36070000	12	1
206	chr1	162160000	162170000	chr1	162280000	162290000	19	9.2841e-06	0.00962115	162160000	162170000	162280000	162290000	19	1
207	chr1	136620000	136630000	chr1	136720000	136730000	19	6.09235e-08	0.000172241	136620000	136630000	136720000	136730000	19	1
208	chr1	189140000	189150000	chr1	189540000	189550000	13	1.33419e-07	0.000329793	189140000	189150000	189540000	189550000	13	1
209	chr1	194500000	194510000	chr1	194610000	194620000	24	3.92977e-10	2.38169e-06	194500000	194510000	194610000	194620000	24	1
210	chr1	191390000	191400000	chr1	191470000	191480000	27	4.96663e-11	3.99417e-07	191390000	191400000	191470000	191480000	27	1
211	chr1	192190000	192200000	chr1	192590000	192600000	12	3.92168e-08	0.00011937	192190000	192200000	192590000	192600000	12	1
212	chr1	173270000	173280000	chr1	174330000	174340000	13	9.71682e-11	7.18971e-07	173270000	173280000	174330000	174340000	13	1
213	chr1	184700000	184710000	chr1	184730000	184740000	38	5.40058e-06	0.00633153	184700000	184710000	184730000	184740000	38	1
214	chr1	38420000	38430000	chr1	38780000	38790000	13	1.8354e-08	6.2388e-05	38420000	38430000	38780000	38790000	13	1
215	chr1	193480000	193490000	chr1	194500000	194510000	11	3.62971e-07	0.00074815	193480000	193490000	194500000	194510000	11	1
216	chr1	193380000	193390000	chr1	194500000	194510000	9	8.08169e-06	0.00866538	193380000	193390000	194500000	194510000	9	1
217	chr1	16790000	16800000	chr1	17120000	17130000	11	1.15994e-06	0.00188785	16790000	16800000	17120000	17130000	11	1
218	chr1	78530000	78540000	chr1	79310000	79320000	10	8.33595e-06	0.0088668	78530000	78540000	79310000	79320000	10	1
219	chr1	193570000	193580000	chr1	194500000	194510000	11	3.28676e-07	0.000688227	193570000	193580000	194500000	194510000	11	1
220	chr1	156040000	156050000	chr1	156230000	156240000	14	4.7072e-06	0.00570426	156040000	156050000	156230000	156240000	14	1
221	chr1	51090000	51100000	chr1	51260000	51270000	19	1.52376e-08	5.31323e-05	51090000	51100000	51260000	51270000	19	1
222	chr1	78560000	78570000	chr1	78660000	78670000	32	6.31894e-15	1.3993e-10	78560000	78570000	78660000	78670000	32	1
223	chr1	79050000	79060000	chr1	79350000	79360000	14	7.33354e-07	0.00131603	79050000	79060000	79350000	79360000	14	1
224	chr1	162990000	163000000	chr1	163070000	163080000	21	1.76376e-06	0.00263384	162990000	163000000	163070000	163080000	21	1
225	chr1	133180000	133190000	chr1	133260000	133270000	13	5.34508e-06	0.00627842	133180000	133190000	133260000	133270000	13	1
226	chr1	39680000	39690000	chr1	39830000	39840000	15	1.51931e-06	0.00233974	39680000	39690000	39830000	39840000	15	1
227	chr1	192990000	193000000	chr1	193120000	193130000	19	2.80283e-09	1.26315e-05	192990000	193000000	193120000	193130000	19	1
228	chr1	180280000	180290000	chr1	180360000	180370000	22	2.35471e-10	1.54049e-06	180280000	180290000	180360000	180370000	22	1
229	chr1	143520000	143530000	chr1	143590000	143600000	22	1.14591e-07	0.000291024	143520000	143530000	143590000	143600000	22	1
230	chr1	88990000	89000000	chr1	89190000	89200000	14	8.62879e-07	0.00149719	88990000	89000000	89190000	89200000	14	1
231	chr1	79580000	79590000	chr1	79630000	79640000	30	4.29818e-07	0.000855491	79580000	79590000	79630000	79640000	30	1
232	chr1	151830000	151840000	chr1	152370000	152380000	11	1.04766e-06	0.00174796	151830000	151840000	152370000	152380000	11	1
233	chr1	78810000	78820000	chr1	79050000	79060000	25	9.10887e-15	1.96069e-10	78810000	78820000	79050000	79060000	25	1
234	chr1	78230000	78240000	chr1	78250000	78260000	28	6.04473e-06	0.00688735	78230000	78240000	78250000	78260000	28	1
235	chr1	53940000	53950000	chr1	54150000	54160000	14	5.42172e-06	0.00635027	53940000	53950000	54150000	54160000	14	1
236	chr1	57540000	57550000	chr1	57770000	57780000	18	1.69261e-09	8.22414e-06	57540000	57550000	57770000	57780000	18	1
237	chr1	89110000	89120000	chr1	89180000	89190000	18	2.12836e-06	0.00306349	89110000	89120000	89180000	89190000	18	1
238	chr1	185140000	185150000	chr1	185180000	185190000	22	8.69553e-06	0.00914906	185140000	185150000	185180000	185190000	22	1
239	chr1	193030000	193040000	chr1	193120000	193130000	18	2.11894e-06	0.00305278	193030000	193040000	193120000	193130000	18	1
240	chr1	191620000	191630000	chr1	191650000	191660000	25	3.14665e-06	0.00415649	191620000	191630000	191650000	191660000	25	1
241	chr1	81310000	81320000	chr1	81910000	81920000	15	2.1796e-10	1.44501e-06	81310000	81320000	81910000	81920000	15	1
242	chr1	152610000	152620000	chr1	152740000	152750000	15	1.84659e-07	0.000430206	152610000	152620000	152740000	152750000	15	1
243	chr1	90640000	90650000	chr1	90950000	90960000	14	1.38258e-08	4.89021e-05	90640000	90650000	90950000	90960000	14	1
244	chr1	194500000	194510000	chr1	194730000	194740000	15	9.35585e-07	0.00159679	194500000	194510000	194730000	194740000	15	1
245	chr1	106170000	106180000	chr1	106340000	106350000	15	1.17608e-06	0.00190983	106170000	106180000	106340000	106350000	15	1
246	chr1	127950000	127960000	chr1	128090000	128100000	14	6.66191e-06	0.00744316	127950000	127960000	128090000	128100000	14	1
247	chr1	177810000	177820000	chr1	177990000	178000000	15	8.40257e-09	3.18128e-05	177810000	177820000	177990000	178000000	15	1
248	chr1	70130000	70140000	chr1	70250000	70260000	19	9.49431e-07	0.00161639	70130000	70140000	70250000	70260000	19	1
249	chr1	166060000	166070000	chr1	166150000	166160000	17	3.85812e-06	0.00487956	166060000	166070000	166150000	166160000	17	1
250	chr1	166000000	166010000	chr1	166110000	166120000	18	2.74837e-06	0.00374158	166000000	166010000	166110000	166120000	18	1
251	chr1	184290000	184300000	chr1	184660000	184670000	14	3.77174e-07	0.000772308	184290000	184300000	184660000	184670000	14	1
252	chr1	79310000	79320000	chr1	79580000	79590000	18	9.63713e-09	3.58476e-05	79310000	79320000	79580000	79590000	18	1
253	chr1	39140000	39150000	chr1	39310000	39320000	31	4.9548e-17	1.67596e-12	39140000	39150000	39310000	39320000	31	1
254	chr1	72870000	72880000	chr1	73530000	73540000	10	4.63742e-06	0.00563587	72870000	72880000	73530000	73540000	10	1
255	chr1	162130000	162140000	chr1	162280000	162290000	17	9.69163e-06	0.00993974	162130000	162140000	162280000	162290000	17	1
256	chr1	60750000	60760000	chr1	60810000	60820000	30	4.2127e-07	0.000842289	60750000	60760000	60810000	60820000	30	1
257	chr1	150740000	150750000	chr1	150900000	150910000	15	5.13543e-06	0.00608909	150740000	150750000	150900000	150910000	15	1
258	chr1	21420000	21430000	chr1	21960000	21970000	10	3.88436e-06	0.00490518	21420000	21430000	21960000	21970000	10	1
259	chr1	81910000	81920000	chr1	82190000	82200000	16	2.5475e-08	8.2563e-05	81910000	81920000	82190000	82200000	16	1
260	chr1	61180000	61190000	chr1	61370000	61380000	12	6.14689e-06	0.00698114	61180000	61190000	61370000	61380000	12	1
261	chr1	90660000	90670000	chr1	90860000	90870000	11	5.38159e-06	0.00631468	90660000	90670000	90860000	90870000	11	1
262	chr1	78560000	78570000	chr1	78600000	78610000	40	4.07001e-10	2.44924e-06	78560000	78570000	78600000	78610000	40	1
263	chr1	38410000	38420000	chr1	38520000	38530000	15	5.55297e-06	0.00646997	38410000	38420000	38520000	38530000	15	1
264	chr1	132160000	132170000	chr1	132220000	132230000	19	5.97139e-07	0.00111296	132160000	132170000	132220000	132230000	19	1
265	chr1	57110000	57120000	chr1	57200000	57210000	18	5.5457e-06	0.00646474	57110000	57120000	57200000	57210000	18	1
266	chr1	80850000	80860000	chr1	81260000	81270000	12	4.71766e-07	0.000921844	80850000	80860000	81260000	81270000	12	1
267	chr1	81730000	81740000	chr1	82200000	82210000	13	4.0226e-07	0.00081326	81730000	81740000	82200000	82210000	13	1
268	chr1	3550000	3560000	chr1	3580000	3590000	26	6.63854e-06	0.00742514	3550000	3560000	3580000	3590000	26	1
269	chr1	92470000	92480000	chr1	92610000	92620000	18	8.32828e-09	3.15704e-05	92470000	92480000	92610000	92620000	18	1
270	chr1	163170000	163180000	chr1	163300000	163310000	18	9.50494e-07	0.00161775	163170000	163180000	163300000	163310000	18	1
271	chr1	76840000	76850000	chr1	77510000	77520000	12	1.32438e-07	0.000327829	76840000	76850000	77510000	77520000	12	1
272	chr1	177180000	177190000	chr1	177680000	177690000	10	4.29539e-06	0.0053136	177180000	177190000	177680000	177690000	10	1
273	chr1	75050000	75060000	chr1	75120000	75130000	12	4.65768e-06	0.00565496	75050000	75060000	75120000	75130000	12	1
274	chr1	10040000	10050000	chr1	10080000	10090000	17	4.63044e-06	0.0056291	10040000	10050000	10080000	10090000	17	1
275	chr1	53720000	53730000	chr1	53840000	53850000	16	5.20504e-06	0.00615266	53720000	53730000	53840000	53850000	16	1
276	chr1	77340000	77350000	chr1	77510000	77520000	19	2.05522e-07	0.000470083	77340000	77350000	77510000	77520000	19	1
277	chr1	133230000	133240000	chr1	133300000	133310000	21	8.46401e-07	0.00147412	133230000	133240000	133300000	133310000	21	1
278	chr1	69600000	69610000	chr1	69670000	69680000	23	9.07932e-07	0.00155991	69600000	69610000	69670000	69680000	23	1
279	chr1	75490000	75500000	chr1	75550000	75560000	18	1.72927e-07	0.000408271	75490000	75500000	75550000	75560000	18	1
280	chr1	183140000	183150000	chr1	183190000	183200000	29	1.33551e-08	4.74965e-05	183140000	183150000	183190000	183200000	29	1
281	chr1	161400000	161410000	chr1	161730000	161740000	14	1.46128e-08	5.12732e-05	161400000	161410000	161730000	161740000	14	1
282	chr1	131350000	131360000	chr1	131530000	131540000	12	7.29506e-06	0.00798818	131350000	131360000	131530000	131540000	12	1
283	chr1	70260000	70270000	chr1	71500000	71510000	9	5.35144e-06	0.0062847	70260000	70270000	71500000	71510000	9	1
284	chr1	158780000	158790000	chr1	158870000	158880000	18	2.1044e-06	0.00303792	158780000	158790000	158870000	158880000	18	1
285	chr1	88100000	88110000	chr1	88130000	88140000	11	4.38597e-06	0.00539745	88100000	88110000	88130000	88140000	11	1
286	chr1	122560000	122570000	chr1	123300000	123310000	12	2.28408e-08	7.5113e-05	122560000	122570000	123300000	123310000	12	1
287	chr1	152550000	152560000	chr1	152620000	152630000	23	3.26995e-08	0.000102081	152550000	152560000	152620000	152630000	23	1
288	chr1	153670000	153680000	chr1	153730000	153740000	32	1.09936e-09	5.69073e-06	153670000	153680000	153730000	153740000	32	1
289	chr1	168470000	168480000	chr1	168740000	168750000	14	4.16563e-07	0.000835728	168470000	168480000	168740000	168750000	14	1
290	chr1	194870000	194880000	chr1	194950000	194960000	24	5.48545e-11	4.34332e-07	194870000	194880000	194950000	194960000	24	1
291	chr1	79050000	79060000	chr1	79160000	79170000	22	8.57256e-07	0.00148869	79050000	79060000	79160000	79170000	22	1
292	chr1	19240000	19250000	chr1	19970000	19980000	13	7.09608e-09	2.75266e-05	19240000	19250000	19970000	19980000	13	1
293	chr1	149830000	149840000	chr1	150040000	150050000	15	1.77549e-07	0.000416752	149830000	149840000	150040000	150050000	15	1
294	chr1	24580000	24590000	chr1	24670000	24680000	18	4.98827e-06	0.00596226	24580000	24590000	24670000	24680000	18	1
295	chr1	163300000	163310000	chr1	163820000	163830000	14	1.46888e-08	5.14521e-05	163300000	163310000	163820000	163830000	14	1
296	chr1	156910000	156920000	chr1	157070000	157080000	14	1.34177e-07	0.000331402	156910000	156920000	157070000	157080000	14	1
297	chr1	37890000	37900000	chr1	37980000	37990000	13	7.72088e-06	0.00835134	37890000	37900000	37980000	37990000	13	1
298	chr1	71320000	71330000	chr1	71480000	71490000	15	2.21873e-06	0.00316364	71320000	71330000	71480000	71490000	15	1
299	chr1	14300000	14310000	chr1	14560000	14570000	12	1.51972e-06	0.00234009	14300000	14310000	14560000	14570000	12	1
300	chr1	184270000	184280000	chr1	184380000	184390000	18	1.51679e-06	0.00233792	184270000	184280000	184380000	184390000	18	1
301	chr1	191430000	191440000	chr1	191560000	191570000	14	7.45756e-06	0.00812998	191430000	191440000	191560000	191570000	14	1
302	chr1	120590000	120600000	chr1	121170000	121180000	10	1.66822e-06	0.00252361	120590000	120600000	121170000	121180000	10	1
303	chr1	161400000	161410000	chr1	161660000	161670000	12	1.14077e-06	0.00186454	161400000	161410000	161660000	161670000	12	1
304	chr1	78560000	78570000	chr1	78640000	78650000	25	2.90238e-09	1.29851e-05	78560000	78570000	78640000	78650000	25	1
305	chr1	165860000	165870000	chr1	166000000	166010000	15	7.99807e-06	0.00859219	165860000	165870000	166000000	166010000	15	1
306	chr1	62200000	62210000	chr1	62410000	62420000	20	4.46406e-10	2.66036e-06	62200000	62210000	62410000	62420000	20	1
307	chr1	39710000	39720000	chr1	39730000	39740000	49	2.1745e-06	0.00311497	39710000	39720000	39730000	39740000	49	1
310	chr1	88420000	88430000	chr1	88700000	88710000	16	1.01586e-10	7.47613e-07	88420000	88430000	88700000	88710000	16	1
311	chr1	190940000	190950000	chr1	191020000	191030000	16	5.05512e-06	0.00601937	190940000	190950000	191020000	191030000	16	1
312	chr1	79450000	79460000	chr1	79520000	79530000	25	1.78521e-06	0.00266199	79450000	79460000	79520000	79530000	25	1
314	chr1	81310000	81320000	chr1	81730000	81740000	14	2.43841e-08	7.94456e-05	81310000	81320000	81730000	81740000	14	1
316	chr1	180810000	180820000	chr1	180850000	180860000	19	1.36905e-06	0.00215498	180810000	180820000	180850000	180860000	19	1
317	chr1	39110000	39120000	chr1	39310000	39320000	13	9.63778e-06	0.00989935	39110000	39120000	39310000	39320000	13	1
318	chr1	184450000	184460000	chr1	184700000	184710000	19	2.97172e-11	2.55866e-07	184450000	184460000	184700000	184710000	19	1
319	chr1	81320000	81330000	chr1	81940000	81950000	10	4.0807e-06	0.00510496	81320000	81330000	81940000	81950000	10	1
320	chr1	131460000	131470000	chr1	131520000	131530000	17	3.33102e-06	0.00435406	131460000	131470000	131520000	131530000	17	1
321	chr1	184610000	184620000	chr1	184700000	184710000	29	4.82406e-10	2.83894e-06	184610000	184620000	184700000	184710000	29	1
322	chr1	39730000	39740000	chr1	39920000	39930000	17	4.89927e-08	0.000144022	39730000	39740000	39920000	39930000	17	1
323	chr1	184610000	184620000	chr1	184730000	184740000	16	7.65735e-06	0.00829747	184610000	184620000	184730000	184740000	16	1
324	chr1	79090000	79100000	chr1	79580000	79590000	11	8.51288e-06	0.00900923	79090000	79100000	79580000	79590000	11	1
325	chr1	88750000	88760000	chr1	89040000	89050000	11	6.08049e-07	0.0011297	88750000	88760000	89040000	89050000	11	1
326	chr1	79520000	79530000	chr1	79580000	79590000	49	5.93534e-13	8.06042e-09	79520000	79530000	79580000	79590000	49	1
327	chr1	78530000	78540000	chr1	78910000	78920000	13	2.5735e-06	0.00355182	78530000	78540000	78910000	78920000	13	1
328	chr1	183110000	183120000	chr1	183190000	183200000	27	1.15671e-10	8.3726e-07	183110000	183120000	183190000	183200000	27	1
329	chr1	75340000	75350000	chr1	75460000	75470000	11	8.32935e-06	0.0088653	75340000	75350000	75460000	75470000	11	1
330	chr1	152590000	152600000	chr1	152740000	152750000	13	6.02583e-06	0.00686899	152590000	152600000	152740000	152750000	13	1
331	chr1	128760000	128770000	chr1	128780000	128790000	24	1.61065e-06	0.0024525	128760000	128770000	128780000	128790000	24	1
332	chr1	74790000	74800000	chr1	74810000	74820000	24	8.22895e-06	0.00878668	74790000	74800000	74810000	74820000	24	1
333	chr1	62250000	62260000	chr1	62970000	62980000	11	1.68023e-06	0.00253524	62250000	62260000	62970000	62980000	11	1
334	chr1	134980000	134990000	chr1	135100000	135110000	11	5.73205e-06	0.00661309	134980000	134990000	135100000	135110000	11	1
335	chr1	144000000	144010000	chr1	144080000	144090000	22	1.29163e-06	0.00205704	144000000	144010000	144080000	144090000	22	1
336	chr1	183440000	183450000	chr1	184030000	184040000	13	2.4238e-08	7.90953e-05	183440000	183450000	184030000	184040000	13	1
337	chr1	132840000	132850000	chr1	132870000	132880000	21	1.93728e-07	0.000447849	132840000	132850000	132870000	132880000	21	1
338	chr1	72870000	72880000	chr1	73030000	73040000	21	6.78994e-10	3.79482e-06	72870000	72880000	73030000	73040000	21	1
339	chr1	194480000	194490000	chr1	194620000	194630000	16	5.0634e-07	0.000975165	194480000	194490000	194620000	194630000	16	1
340	chr1	53830000	53840000	chr1	53870000	53880000	28	1.6184e-06	0.00246216	53830000	53840000	53870000	53880000	28	1
341	chr1	19200000	19210000	chr1	19970000	19980000	9	8.0684e-06	0.00865263	19200000	19210000	19970000	19980000	9	1
342	chr1	80820000	80830000	chr1	81290000	81300000	11	5.44761e-07	0.00103635	80820000	80830000	81290000	81300000	11	1
343	chr1	38390000	38400000	chr1	38780000	38790000	10	6.01526e-06	0.00685948	38390000	38400000	38780000	38790000	10	1
344	chr1	55400000	55410000	chr1	55730000	55740000	10	3.83474e-06	0.00485797	55400000	55410000	55730000	55740000	10	1
345	chr1	158710000	158720000	chr1	159130000	159140000	10	7.23384e-06	0.00793457	158710000	158720000	159130000	159140000	10	1
346	chr1	53050000	53060000	chr1	53270000	53280000	16	2.7919e-10	1.782e-06	53050000	53060000	53270000	53280000	16	1
347	chr1	60560000	60570000	chr1	60730000	60740000	14	6.74257e-06	0.0075074	60560000	60570000	60730000	60740000	14	1
348	chr1	53940000	53950000	chr1	54190000	54200000	13	1.26058e-06	0.00201908	53940000	53950000	54190000	54200000	13	1
349	chr1	45410000	45420000	chr1	45620000	45630000	12	5.20027e-06	0.00614939	45410000	45420000	45620000	45630000	12	1
350	chr1	57440000	57450000	chr1	57540000	57550000	21	1.20416e-07	0.0003035	57440000	57450000	57540000	57550000	21	1
351	chr1	164360000	164370000	chr1	164890000	164900000	10	3.04986e-06	0.00406088	164360000	164370000	164890000	164900000	10	1
352	chr1	43760000	43770000	chr1	43810000	43820000	26	4.11458e-07	0.000827509	43760000	43770000	43810000	43820000	26	1
353	chr1	183110000	183120000	chr1	183140000	183150000	29	3.37976e-06	0.00439788	183110000	183120000	183140000	183150000	29	1
355	chr1	81940000	81950000	chr1	81970000	81980000	52	1.50108e-06	0.00231718	81940000	81950000	81970000	81980000	52	1
356	chr1	77510000	77520000	chr1	77890000	77900000	13	5.62877e-07	0.00106388	77510000	77520000	77890000	77900000	13	1
357	chr1	143830000	143840000	chr1	144000000	144010000	14	3.10986e-06	0.0041237	143830000	143840000	144000000	144010000	14	1
358	chr1	106170000	106180000	chr1	106280000	106290000	18	2.87411e-07	0.00061607	106170000	106180000	106280000	106290000	18	1
359	chr1	185750000	185760000	chr1	186710000	186720000	10	8.53282e-07	0.00148347	185750000	185760000	186710000	186720000	10	1
360	chr1	62120000	62130000	chr1	62970000	62980000	12	1.53653e-07	0.000370947	62120000	62130000	62970000	62980000	12	1
361	chr1	137660000	137670000	chr1	137900000	137910000	15	2.15885e-07	0.00048918	137660000	137670000	137900000	137910000	15	1
362	chr1	163140000	163150000	chr1	163820000	163830000	10	3.38072e-06	0.00439866	163140000	163150000	163820000	163830000	10	1
364	chr1	191320000	191330000	chr1	191750000	191760000	11	4.09703e-06	0.00512018	191320000	191330000	191750000	191760000	11	1
365	chr1	135860000	135870000	chr1	135940000	135950000	13	2.26859e-06	0.00321608	135860000	135870000	135940000	135950000	13	1
366	chr1	83060000	83070000	chr1	83170000	83180000	16	5.56718e-08	0.000160489	83060000	83070000	83170000	83180000	16	1
367	chr1	90060000	90070000	chr1	90260000	90270000	14	8.11408e-07	0.00142678	90060000	90070000	90260000	90270000	14	1
368	chr1	127830000	127840000	chr1	128130000	128140000	12	5.343e-06	0.00627658	127830000	127840000	128130000	128140000	12	1
369	chr1	123230000	123240000	chr1	123340000	123350000	23	7.72067e-10	4.24224e-06	123230000	123240000	123340000	123350000	23	1
370	chr1	124370000	124380000	chr1	124450000	124460000	17	5.88298e-07	0.00110031	124370000	124380000	124450000	124460000	17	1
371	chr1	71290000	71300000	chr1	71500000	71510000	13	1.02075e-06	0.00170967	71290000	71300000	71500000	71510000	13	1
372	chr1	155050000	155060000	chr1	155090000	155100000	36	1.05979e-11	1.04471e-07	155050000	155060000	155090000	155100000	36	1
373	chr1	153630000	153640000	chr1	153670000	153680000	30	1.4466e-06	0.00224944	153630000	153640000	153670000	153680000	30	1
374	chr1	82150000	82160000	chr1	82280000	82290000	19	1.77463e-07	0.000416663	82150000	82160000	82280000	82290000	19	1
375	chr1	90970000	90980000	chr1	91020000	91030000	17	1.44341e-06	0.00224561	90970000	90980000	91020000	91030000	17	1
376	chr1	40440000	40450000	chr1	40480000	40490000	22	8.55897e-06	0.00904402	40440000	40450000	40480000	40490000	22	1
377	chr1	137580000	137590000	chr1	138040000	138050000	11	3.16812e-06	0.00418081	137580000	137590000	138040000	138050000	11	1
378	chr1	170890000	170900000	chr1	170990000	171000000	12	3.06654e-06	0.00407912	170890000	170900000	170990000	171000000	12	1
379	chr1	62810000	62820000	chr1	62970000	62980000	21	3.20661e-08	0.000100384	62810000	62820000	62970000	62980000	21	1
380	chr1	36550000	36560000	chr1	36630000	36640000	17	2.56038e-08	8.2893e-05	36550000	36560000	36630000	36640000	17	1
381	chr1	10850000	10860000	chr1	11110000	11120000	12	1.7987e-06	0.00267887	10850000	10860000	11110000	11120000	12	1
382	chr1	165770000	165780000	chr1	166370000	166380000	12	2.24531e-07	0.000504746	165770000	165780000	166370000	166380000	12	1
383	chr1	72950000	72960000	chr1	73270000	73280000	13	5.60598e-07	0.00106042	72950000	72960000	73270000	73280000	13	1
384	chr1	91960000	91970000	chr1	92170000	92180000	10	8.29984e-06	0.00884536	91960000	91970000	92170000	92180000	10	1
385	chr1	189780000	189790000	chr1	189820000	189830000	29	5.72847e-07	0.00107862	189780000	189790000	189820000	189830000	29	1
386	chr1	190940000	190950000	chr1	191060000	191070000	15	2.12579e-07	0.000482815	190940000	190950000	191060000	191070000	15	1
387	chr1	57480000	57490000	chr1	57630000	57640000	18	4.97022e-07	0.000961128	57480000	57490000	57630000	57640000	18	1
388	chr1	77450000	77460000	chr1	77510000	77520000	29	4.47816e-06	0.00548078	77450000	77460000	77510000	77520000	29	1
389	chr1	194500000	194510000	chr1	194590000	194600000	24	3.05241e-08	9.63403e-05	194500000	194510000	194590000	194600000	24	1
390	chr1	162010000	162020000	chr1	162130000	162140000	19	1.82936e-08	6.22251e-05	162010000	162020000	162130000	162140000	19	1
391	chr1	69390000	69400000	chr1	69670000	69680000	15	2.96934e-07	0.000632955	69390000	69400000	69670000	69680000	15	1
392	chr1	77960000	77970000	chr1	78530000	78540000	11	3.12296e-06	0.00413674	77960000	77970000	78530000	78540000	11	1
393	chr1	19240000	19250000	chr1	20510000	20520000	9	5.388e-06	0.0063198	19240000	19250000	20510000	20520000	9	1
394	chr1	169530000	169540000	chr1	169910000	169920000	9	4.29962e-06	0.00531724	169530000	169540000	169910000	169920000	9	1
395	chr1	172580000	172590000	chr1	172610000	172620000	19	8.1582e-06	0.00873385	172580000	172590000	172610000	172620000	19	1
396	chr1	81540000	81550000	chr1	81970000	81980000	14	1.11725e-07	0.000284861	81540000	81550000	81970000	81980000	14	1
397	chr1	178790000	178800000	chr1	179120000	179130000	12	4.53994e-06	0.00554042	178790000	178800000	179120000	179130000	12	1
398	chr1	102060000	102070000	chr1	102180000	102190000	20	3.24765e-07	0.000681981	102060000	102070000	102180000	102190000	20	1
399	chr1	35840000	35850000	chr1	35920000	35930000	20	4.58848e-08	0.000136593	35840000	35850000	35920000	35930000	20	1
401	chr1	183190000	183200000	chr1	183220000	183230000	29	6.09498e-06	0.00693434	183190000	183200000	183220000	183230000	29	1
402	chr1	182660000	182670000	chr1	182740000	182750000	31	1.73298e-10	1.19135e-06	182660000	182670000	182740000	182750000	31	1
403	chr1	131290000	131300000	chr1	131550000	131560000	11	3.12413e-06	0.00413784	131290000	131300000	131550000	131560000	11	1
404	chr1	41810000	41820000	chr1	41940000	41950000	25	7.97711e-11	6.0145e-07	41810000	41820000	41940000	41950000	25	1
405	chr1	78860000	78870000	chr1	79580000	79590000	12	1.07961e-07	0.000277447	78860000	78870000	79580000	79590000	12	1
406	chr1	134150000	134160000	chr1	134190000	134200000	22	6.9439e-07	0.00126007	134150000	134160000	134190000	134200000	22	1
407	chr1	184350000	184360000	chr1	184610000	184620000	13	5.97402e-06	0.0068232	184350000	184360000	184610000	184620000	13	1
408	chr1	176750000	176760000	chr1	176820000	176830000	17	3.87971e-06	0.00490232	176750000	176760000	176820000	176830000	17	1
409	chr1	181910000	181920000	chr1	182020000	182030000	17	3.72845e-07	0.000765864	181910000	181920000	182020000	182030000	17	1
410	chr1	152590000	152600000	chr1	152680000	152690000	16	9.51319e-06	0.00980902	152590000	152600000	152680000	152690000	16	1
411	chr1	106170000	106180000	chr1	106390000	106400000	14	2.88367e-07	0.000617474	106170000	106180000	106390000	106400000	14	1
412	chr1	151810000	151820000	chr1	152370000	152380000	13	2.19983e-08	7.27311e-05	151810000	151820000	152370000	152380000	13	1
413	chr1	191520000	191530000	chr1	191540000	191550000	46	9.39299e-08	0.000247538	191520000	191530000	191540000	191550000	46	1
414	chr1	81540000	81550000	chr1	82220000	82230000	11	1.57798e-06	0.00241453	81540000	81550000	82220000	82230000	11	1
415	chr1	137950000	137960000	chr1	138020000	138030000	19	6.21046e-06	0.00703776	137950000	137960000	138020000	138030000	19	1
416	chr1	152660000	152670000	chr1	152680000	152690000	43	3.14521e-06	0.00415504	152660000	152670000	152680000	152690000	43	1
417	chr1	62350000	62360000	chr1	62700000	62710000	12	2.23469e-06	0.00318048	62350000	62360000	62700000	62710000	12	1
418	chr1	184990000	185000000	chr1	185140000	185150000	14	3.04176e-06	0.00405183	184990000	185000000	185140000	185150000	14	1
419	chr1	155050000	155060000	chr1	155210000	155220000	15	1.23414e-07	0.000309727	155050000	155060000	155210000	155220000	15	1
420	chr1	24390000	24400000	chr1	24630000	24640000	14	6.82564e-07	0.0012408	24390000	24400000	24630000	24640000	14	1
421	chr1	57110000	57120000	chr1	57240000	57250000	20	1.42094e-06	0.00221788	57110000	57120000	57240000	57250000	20	1
422	chr1	185680000	185690000	chr1	186180000	186190000	10	5.78521e-06	0.00665821	185680000	185690000	186180000	186190000	10	1
423	chr1	150740000	150750000	chr1	151000000	151010000	15	1.34321e-07	0.000331623	150740000	150750000	151000000	151010000	15	1
424	chr1	151560000	151570000	chr1	151710000	151720000	13	1.07915e-06	0.00178867	151560000	151570000	151710000	151720000	13	1
425	chr1	191470000	191480000	chr1	191520000	191530000	32	1.62095e-09	7.91969e-06	191470000	191480000	191520000	191530000	32	1
427	chr1	134060000	134070000	chr1	134100000	134110000	26	1.99635e-10	1.34109e-06	134060000	134070000	134100000	134110000	26	1
428	chr1	164890000	164900000	chr1	164990000	165000000	18	2.11911e-07	0.000481744	164890000	164900000	164990000	165000000	18	1
429	chr1	183050000	183060000	chr1	183190000	183200000	15	9.78963e-07	0.00165462	183050000	183060000	183190000	183200000	15	1
430	chr1	62200000	62210000	chr1	62510000	62520000	14	1.43513e-06	0.00223443	62200000	62210000	62510000	62520000	14	1
431	chr1	171130000	171140000	chr1	171200000	171210000	14	2.19946e-06	0.00314196	171130000	171140000	171200000	171210000	14	1
432	chr1	158670000	158680000	chr1	159130000	159140000	10	5.86809e-06	0.00673031	158670000	158680000	159130000	159140000	10	1
433	chr1	153670000	153680000	chr1	153700000	153710000	34	3.22282e-07	0.000677371	153670000	153680000	153700000	153710000	34	1
434	chr1	60520000	60530000	chr1	60860000	60870000	12	4.98894e-07	0.000964223	60520000	60530000	60860000	60870000	12	1
435	chr1	163150000	163160000	chr1	163400000	163410000	15	2.79706e-08	8.94037e-05	163150000	163160000	163400000	163410000	15	1
436	chr1	120650000	120660000	chr1	121010000	121020000	20	1.32614e-12	1.66441e-08	120650000	120660000	121010000	121020000	20	1
437	chr1	90200000	90210000	chr1	90570000	90580000	13	3.54989e-08	0.000109818	90200000	90210000	90570000	90580000	13	1
438	chr1	150770000	150780000	chr1	150920000	150930000	17	4.68877e-08	0.000138907	150770000	150780000	150920000	150930000	17	1
439	chr1	191180000	191190000	chr1	191220000	191230000	21	9.73527e-06	0.00997868	191180000	191190000	191220000	191230000	21	1
440	chr1	153560000	153570000	chr1	153640000	153650000	17	8.14637e-06	0.00872485	153560000	153570000	153640000	153650000	17	1
441	chr1	53050000	53060000	chr1	53350000	53360000	14	2.37884e-08	7.78586e-05	53050000	53060000	53350000	53360000	14	1
442	chr1	92700000	92710000	chr1	92830000	92840000	22	9.68219e-13	1.25882e-08	92700000	92710000	92830000	92840000	22	1
444	chr1	156090000	156100000	chr1	156210000	156220000	12	5.33312e-06	0.00626797	156090000	156100000	156210000	156220000	12	1
445	chr1	45820000	45830000	chr1	45900000	45910000	16	8.9587e-06	0.00935719	45820000	45830000	45900000	45910000	16	1
446	chr1	57420000	57430000	chr1	57790000	57800000	11	1.2746e-06	0.00203466	57420000	57430000	57790000	57800000	11	1
447	chr1	57510000	57520000	chr1	57630000	57640000	25	2.05193e-10	1.37529e-06	57510000	57520000	57630000	57640000	25	1
448	chr1	153600000	153610000	chr1	153670000	153680000	22	1.01325e-06	0.0016985	153600000	153610000	153670000	153680000	22	1
449	chr1	172630000	172640000	chr1	172910000	172920000	15	2.66988e-08	8.58514e-05	172630000	172640000	172910000	172920000	15	1
450	chr1	156110000	156120000	chr1	156180000	156190000	22	4.03914e-09	1.71724e-05	156110000	156120000	156180000	156190000	22	1
451	chr1	50990000	51000000	chr1	51260000	51270000	12	3.19619e-06	0.00421334	50990000	51000000	51260000	51270000	12	1
452	chr1	61260000	61270000	chr1	62970000	62980000	16	3.6281e-13	5.19423e-09	61260000	61270000	62970000	62980000	16	1
453	chr1	162890000	162900000	chr1	162990000	163000000	20	1.49539e-06	0.00231013	162890000	162900000	162990000	163000000	20	1
454	chr1	81310000	81320000	chr1	82290000	82300000	9	6.69921e-06	0.00746965	81310000	81320000	82290000	82300000	9	1
455	chr1	86190000	86200000	chr1	86340000	86350000	12	1.11397e-06	0.00183106	86190000	86200000	86340000	86350000	12	1
456	chr1	133180000	133190000	chr1	133230000	133240000	39	1.48339e-13	2.38575e-09	133180000	133190000	133230000	133240000	39	1
457	chr1	192190000	192200000	chr1	192680000	192690000	12	5.93347e-08	0.000168796	192190000	192200000	192680000	192690000	12	1
458	chr1	79330000	79340000	chr1	79580000	79590000	20	6.0413e-10	3.43727e-06	79330000	79340000	79580000	79590000	20	1
459	chr1	64710000	64720000	chr1	64980000	64990000	11	4.19341e-06	0.00521398	64710000	64720000	64980000	64990000	11	1
460	chr1	78910000	78920000	chr1	79310000	79320000	15	8.0736e-09	3.06995e-05	78910000	78920000	79310000	79320000	15	1
461	chr1	57630000	57640000	chr1	57810000	57820000	15	3.52611e-06	0.00454461	57630000	57640000	57810000	57820000	15	1
462	chr1	172680000	172690000	chr1	172910000	172920000	13	2.86689e-06	0.00387168	172680000	172690000	172910000	172920000	13	1
463	chr1	62200000	62210000	chr1	62700000	62710000	11	8.57687e-06	0.00905361	62200000	62210000	62700000	62710000	11	1
464	chr1	172910000	172920000	chr1	172950000	172960000	31	3.15539e-07	0.000666041	172910000	172920000	172950000	172960000	31	1
465	chr1	69320000	69330000	chr1	69670000	69680000	15	4.89498e-09	2.01702e-05	69320000	69330000	69670000	69680000	15	1
466	chr1	45890000	45900000	chr1	45920000	45930000	29	1.74081e-06	0.00261001	45890000	45900000	45920000	45930000	29	1
467	chr1	137580000	137590000	chr1	137900000	137910000	14	1.78636e-07	0.0004187	137580000	137590000	137900000	137910000	14	1
468	chr1	72750000	72760000	chr1	72830000	72840000	19	8.94198e-07	0.0015396	72750000	72760000	72830000	72840000	19	1
469	chr1	33900000	33910000	chr1	33940000	33950000	22	1.34209e-06	0.00212122	33900000	33910000	33940000	33950000	22	1
470	chr1	182610000	182620000	chr1	182650000	182660000	23	7.36342e-06	0.00804802	182610000	182620000	182650000	182660000	23	1
471	chr1	165770000	165780000	chr1	166060000	166070000	17	5.19066e-08	0.000151157	165770000	165780000	166060000	166070000	17	1
472	chr1	78560000	78570000	chr1	78680000	78690000	15	9.27073e-06	0.00961054	78560000	78570000	78680000	78690000	15	1
473	chr1	156630000	156640000	chr1	156710000	156720000	20	9.02964e-06	0.00941691	156630000	156640000	156710000	156720000	20	1
474	chr1	43140000	43150000	chr1	43220000	43230000	17	9.94917e-07	0.00167552	43140000	43150000	43220000	43230000	17	1
475	chr1	162280000	162290000	chr1	162310000	162320000	57	3.75567e-08	0.000115113	162280000	162290000	162310000	162320000	57	1
476	chr1	62090000	62100000	chr1	62970000	62980000	10	4.78369e-06	0.00577924	62090000	62100000	62970000	62980000	10	1
477	chr1	189230000	189240000	chr1	189580000	189590000	11	7.53569e-06	0.0081905	189230000	189240000	189580000	189590000	11	1
478	chr1	64120000	64130000	chr1	64220000	64230000	17	9.42166e-06	0.00973958	64120000	64130000	64220000	64230000	17	1
480	chr1	24510000	24520000	chr1	24550000	24560000	66	1.38652e-15	3.55651e-11	24510000	24520000	24550000	24560000	66	1
481	chr1	183440000	183450000	chr1	183650000	183660000	12	8.86898e-06	0.00928632	183440000	183450000	183650000	183660000	12	1
482	chr1	41810000	41820000	chr1	42740000	42750000	10	2.61077e-06	0.00359158	41810000	41820000	42740000	42750000	10	1
483	chr1	16950000	16960000	chr1	17060000	17070000	14	1.09423e-06	0.00180743	16950000	16960000	17060000	17070000	14	1
484	chr1	184240000	184250000	chr1	184660000	184670000	15	4.40698e-08	0.00013202	184240000	184250000	184660000	184670000	15	1
485	chr1	184290000	184300000	chr1	184350000	184360000	31	4.22977e-10	2.53176e-06	184290000	184300000	184350000	184360000	31	1
486	chr1	75880000	75890000	chr1	77510000	77520000	13	6.36615e-10	3.59657e-06	75880000	75890000	77510000	77520000	13	1
488	chr1	81540000	81550000	chr1	82150000	82160000	11	2.53109e-06	0.00350902	81540000	81550000	82150000	82160000	11	1
489	chr1	155050000	155060000	chr1	155280000	155290000	13	6.70626e-06	0.00747575	155050000	155060000	155280000	155290000	13	1
490	chr1	162180000	162190000	chr1	162280000	162290000	26	1.12546e-08	4.09123e-05	162180000	162190000	162280000	162290000	26	1
491	chr1	128360000	128370000	chr1	128820000	128830000	18	3.752e-14	6.94675e-10	128360000	128370000	128820000	128830000	18	1
492	chr1	50960000	50970000	chr1	51260000	51270000	15	4.07482e-09	1.72942e-05	50960000	50970000	51260000	51270000	15	1
493	chr1	86440000	86450000	chr1	86530000	86540000	13	9.72055e-06	0.00996443	86440000	86450000	86530000	86540000	13	1
494	chr1	39730000	39740000	chr1	39960000	39970000	16	2.43719e-07	0.000540287	39730000	39740000	39960000	39970000	16	1
495	chr1	184260000	184270000	chr1	184700000	184710000	14	5.3149e-08	0.000154083	184260000	184270000	184700000	184710000	14	1
496	chr1	127200000	127210000	chr1	127450000	127460000	12	1.47027e-06	0.0022779	127200000	127210000	127450000	127460000	12	1
497	chr1	155580000	155590000	chr1	155750000	155760000	16	3.00523e-09	1.33579e-05	155580000	155590000	155750000	155760000	16	1
498	chr1	172410000	172420000	chr1	172510000	172520000	17	1.83897e-07	0.000428989	172410000	172420000	172510000	172520000	17	1
499	chr1	81310000	81320000	chr1	81510000	81520000	14	1.08224e-06	0.00179243	81310000	81320000	81510000	81520000	14	1
500	chr1	191660000	191670000	chr1	191700000	191710000	21	9.75874e-07	0.00165181	191660000	191670000	191700000	191710000	21	1
501	chr1	151230000	151240000	chr1	151340000	151350000	16	2.85199e-06	0.00385621	151230000	151240000	151340000	151350000	16	1
502	chr1	150740000	150750000	chr1	150960000	150970000	14	2.97584e-06	0.00398733	150740000	150750000	150960000	150970000	14	1
503	chr1	62400000	62410000	chr1	62930000	62940000	11	2.10284e-06	0.00303706	62400000	62410000	62930000	62940000	11	1
504	chr1	122560000	122570000	chr1	123230000	123240000	10	8.7788e-06	0.00921227	122560000	122570000	123230000	123240000	10	1
505	chr1	155340000	155350000	chr1	155390000	155400000	19	7.91009e-07	0.0013981	155340000	155350000	155390000	155400000	19	1
506	chr1	45930000	45940000	chr1	46010000	46020000	15	5.03137e-06	0.00599783	45930000	45940000	46010000	46020000	15	1
507	chr1	37050000	37060000	chr1	37160000	37170000	19	1.60988e-08	5.5772e-05	37050000	37060000	37160000	37170000	19	1
508	chr1	179850000	179860000	chr1	180210000	180220000	10	5.70347e-06	0.00659206	179850000	179860000	180210000	180220000	10	1
509	chr1	152440000	152450000	chr1	152500000	152510000	17	3.88362e-06	0.00490475	152440000	152450000	152500000	152510000	17	1
510	chr1	72300000	72310000	chr1	72710000	72720000	12	2.4508e-07	0.000542034	72300000	72310000	72710000	72720000	12	1
511	chr1	91210000	91220000	chr1	91240000	91250000	25	1.32343e-06	0.00209792	91210000	91220000	91240000	91250000	25	1
513	chr1	183520000	183530000	chr1	184030000	184040000	15	1.48502e-09	7.35185e-06	183520000	183530000	184030000	184040000	15	1
514	chr1	54660000	54670000	chr1	54970000	54980000	12	1.38442e-07	0.000340024	54660000	54670000	54970000	54980000	12	1
515	chr1	185770000	185780000	chr1	185860000	185870000	21	1.49678e-07	0.000362845	185770000	185780000	185860000	185870000	21	1
516	chr1	36940000	36950000	chr1	37020000	37030000	19	9.61801e-08	0.000252226	36940000	36950000	37020000	37030000	19	1
517	chr1	62830000	62840000	chr1	62970000	62980000	18	4.51503e-06	0.00551548	62830000	62840000	62970000	62980000	18	1
518	chr1	186180000	186190000	chr1	186580000	186590000	11	8.1442e-06	0.00872328	186180000	186190000	186580000	186590000	11	1
519	chr1	78220000	78230000	chr1	78440000	78450000	12	4.98118e-06	0.00595841	78220000	78230000	78440000	78450000	12	1
520	chr1	39410000	39420000	chr1	39500000	39510000	15	5.75031e-07	0.00108141	39410000	39420000	39500000	39510000	15	1
521	chr1	192450000	192460000	chr1	192680000	192690000	12	5.70589e-06	0.00659373	192450000	192460000	192680000	192690000	12	1
522	chr1	79050000	79060000	chr1	79190000	79200000	18	4.83814e-06	0.0058258	79050000	79060000	79190000	79200000	18	1
523	chr1	35380000	35390000	chr1	35670000	35680000	14	3.15882e-07	0.000666538	35380000	35390000	35670000	35680000	14	1
524	chr1	72970000	72980000	chr1	73030000	73040000	35	1.72989e-11	1.60384e-07	72970000	72980000	73030000	73040000	35	1
525	chr1	60690000	60700000	chr1	60730000	60740000	33	3.16869e-09	1.39386e-05	60690000	60700000	60730000	60740000	33	1
526	chr1	74280000	74290000	chr1	74360000	74370000	13	2.92132e-06	0.00392581	74280000	74290000	74360000	74370000	13	1
527	chr1	62510000	62520000	chr1	62700000	62710000	20	6.34096e-09	2.50803e-05	62510000	62520000	62700000	62710000	20	1
528	chr1	151070000	151080000	chr1	151250000	151260000	12	2.93695e-06	0.0039438	151070000	151080000	151250000	151260000	12	1
529	chr1	120650000	120660000	chr1	121050000	121060000	13	2.55842e-07	0.000560501	120650000	120660000	121050000	121060000	13	1
530	chr1	160520000	160530000	chr1	160700000	160710000	12	7.09934e-06	0.00781698	160520000	160530000	160700000	160710000	12	1
531	chr1	153750000	153760000	chr1	153820000	153830000	19	7.82199e-07	0.00138392	153750000	153760000	153820000	153830000	19	1
532	chr1	64250000	64260000	chr1	64440000	64450000	13	5.74527e-06	0.006624	64250000	64260000	64440000	64450000	13	1
533	chr1	78850000	78860000	chr1	79050000	79060000	16	7.30482e-07	0.00131267	78850000	78860000	79050000	79060000	16	1
534	chr1	153040000	153050000	chr1	153090000	153100000	28	1.2647e-08	4.53449e-05	153040000	153050000	153090000	153100000	28	1
535	chr1	189230000	189240000	chr1	189540000	189550000	14	1.26007e-07	0.00031495	189230000	189240000	189540000	189550000	14	1
536	chr1	177950000	177960000	chr1	178150000	178160000	10	1.28641e-06	0.0020498	177950000	177960000	178150000	178160000	10	1
537	chr1	151940000	151950000	chr1	152370000	152380000	11	1.89136e-06	0.00278453	151940000	151950000	152370000	152380000	11	1
538	chr1	135010000	135020000	chr1	135140000	135150000	17	2.15347e-06	0.00309078	135010000	135020000	135140000	135150000	17	1
539	chr1	72870000	72880000	chr1	73730000	73740000	10	1.88062e-06	0.0027727	72870000	72880000	73730000	73740000	10	1
540	chr1	62780000	62790000	chr1	62930000	62940000	23	1.2762e-10	9.10372e-07	62780000	62790000	62930000	62940000	23	1
541	chr1	64730000	64740000	chr1	64910000	64920000	11	5.76431e-06	0.00664159	64730000	64740000	64910000	64920000	11	1
542	chr1	155230000	155240000	chr1	155280000	155290000	28	1.27529e-06	0.00203519	155230000	155240000	155280000	155290000	28	1
543	chr1	138330000	138340000	chr1	138500000	138510000	14	2.05589e-06	0.00298324	138330000	138340000	138500000	138510000	14	1
544	chr1	192790000	192800000	chr1	193120000	193130000	11	6.99487e-06	0.00772613	192790000	192800000	193120000	193130000	11	1
545	chr1	183440000	183450000	chr1	184270000	184280000	14	4.71686e-10	2.78674e-06	183440000	183450000	184270000	184280000	14	1
546	chr1	60730000	60740000	chr1	60810000	60820000	29	2.09488e-10	1.39799e-06	60730000	60740000	60810000	60820000	29	1
547	chr1	81910000	81920000	chr1	81970000	81980000	34	4.17698e-07	0.000837597	81910000	81920000	81970000	81980000	34	1
548	chr1	79050000	79060000	chr1	79520000	79530000	22	1.45034e-14	2.9663e-10	79050000	79060000	79520000	79530000	22	1
549	chr1	72870000	72880000	chr1	72950000	72960000	24	8.24035e-08	0.000221766	72870000	72880000	72950000	72960000	24	1
550	chr1	78530000	78540000	chr1	79460000	79470000	10	2.74457e-06	0.00373765	78530000	78540000	79460000	79470000	10	1
551	chr1	159690000	159700000	chr1	159770000	159780000	17	4.62001e-06	0.00561976	159690000	159700000	159770000	159780000	17	1
552	chr1	60640000	60650000	chr1	60810000	60820000	14	9.60568e-07	0.00163016	60640000	60650000	60810000	60820000	14	1
553	chr1	81970000	81980000	chr1	82150000	82160000	19	8.33221e-08	0.000223944	81970000	81980000	82150000	82160000	19	1
554	chr1	24360000	24370000	chr1	24630000	24640000	19	1.20725e-10	8.68734e-07	24360000	24370000	24630000	24640000	19	1
555	chr1	156750000	156760000	chr1	156870000	156880000	15	1.29118e-06	0.00205686	156750000	156760000	156870000	156880000	15	1
556	chr1	38170000	38180000	chr1	38760000	38770000	10	1.67628e-06	0.00253145	38170000	38180000	38760000	38770000	10	1
557	chr1	45450000	45460000	chr1	45620000	45630000	23	1.98591e-13	3.04877e-09	45450000	45460000	45620000	45630000	23	1
558	chr1	176530000	176540000	chr1	176560000	176570000	18	2.84657e-06	0.00385015	176530000	176540000	176560000	176570000	18	1
559	chr1	53940000	53950000	chr1	54110000	54120000	13	3.3442e-06	0.00436592	53940000	53950000	54110000	54120000	13	1
560	chr1	57080000	57090000	chr1	57110000	57120000	34	8.19734e-06	0.00876116	57080000	57090000	57110000	57120000	34	1
561	chr1	162070000	162080000	chr1	162210000	162220000	13	7.65975e-06	0.00829751	162070000	162080000	162210000	162220000	13	1
562	chr1	133810000	133820000	chr1	133890000	133900000	15	7.72891e-07	0.00137165	133810000	133820000	133890000	133900000	15	1
563	chr1	39250000	39260000	chr1	39310000	39320000	22	1.84721e-06	0.00273445	39250000	39260000	39310000	39320000	22	1
564	chr1	71320000	71330000	chr1	71500000	71510000	31	1.79925e-18	7.91179e-14	71320000	71330000	71500000	71510000	31	1
565	chr1	61770000	61780000	chr1	62700000	62710000	13	2.35456e-09	1.08944e-05	61770000	61780000	62700000	62710000	13	1
566	chr1	69360000	69370000	chr1	69670000	69680000	15	7.72521e-08	0.00021031	69360000	69370000	69670000	69680000	15	1
567	chr1	144240000	144250000	chr1	144370000	144380000	22	9.53069e-14	1.61188e-09	144240000	144250000	144370000	144380000	22	1
568	chr1	189030000	189040000	chr1	189140000	189150000	17	9.9111e-08	0.00025859	189030000	189040000	189140000	189150000	17	1
569	chr1	79330000	79340000	chr1	79420000	79430000	22	1.68138e-06	0.00253652	79330000	79340000	79420000	79430000	22	1
570	chr1	92760000	92770000	chr1	92830000	92840000	17	5.0513e-07	0.000973443	92760000	92770000	92830000	92840000	17	1
571	chr1	39570000	39580000	chr1	39970000	39980000	10	7.50363e-06	0.0081679	39570000	39580000	39970000	39980000	10	1
572	chr1	184030000	184040000	chr1	184240000	184250000	23	6.4309e-13	8.66295e-09	184030000	184040000	184240000	184250000	23	1
573	chr1	178710000	178720000	chr1	178860000	178870000	17	2.68277e-06	0.00367095	178710000	178720000	178860000	178870000	17	1
574	chr1	72970000	72980000	chr1	73160000	73170000	22	1.03201e-10	7.58139e-07	72970000	72980000	73160000	73170000	22	1
575	chr1	157000000	157010000	chr1	157060000	157070000	29	1.2658e-11	1.22043e-07	157000000	157010000	157060000	157070000	29	1
576	chr1	78870000	78880000	chr1	79050000	79060000	18	1.5602e-07	0.000375557	78870000	78880000	79050000	79060000	18	1
577	chr1	158730000	158740000	chr1	159130000	159140000	11	3.50425e-06	0.00452348	158730000	158740000	159130000	159140000	11	1
578	chr1	88990000	89000000	chr1	89160000	89170000	14	1.84735e-06	0.00273445	88990000	89000000	89160000	89170000	14	1
579	chr1	53090000	53100000	chr1	53140000	53150000	24	1.74459e-06	0.00261346	53090000	53100000	53140000	53150000	24	1
580	chr1	88470000	88480000	chr1	88700000	88710000	11	8.62284e-06	0.00908577	88470000	88480000	88700000	88710000	11	1
581	chr1	51150000	51160000	chr1	51240000	51250000	16	2.17183e-06	0.00311224	51150000	51160000	51240000	51250000	16	1
582	chr1	77210000	77220000	chr1	77510000	77520000	13	7.288e-07	0.00131088	77210000	77220000	77510000	77520000	13	1
583	chr1	38160000	38170000	chr1	38390000	38400000	14	1.60133e-06	0.00244283	38160000	38170000	38390000	38400000	14	1
584	chr1	36940000	36950000	chr1	37000000	37010000	23	2.67475e-08	8.59854e-05	36940000	36950000	37000000	37010000	23	1
585	chr1	162220000	162230000	chr1	162310000	162320000	18	3.63399e-06	0.00465551	162220000	162230000	162310000	162320000	18	1
586	chr1	22610000	22620000	chr1	23070000	23080000	13	5.47574e-08	0.000158187	22610000	22620000	23070000	23080000	13	1
587	chr1	79780000	79790000	chr1	80170000	80180000	11	5.4188e-07	0.00103168	79780000	79790000	80170000	80180000	11	1
588	chr1	155050000	155060000	chr1	155170000	155180000	16	2.29713e-06	0.00324868	155050000	155060000	155170000	155180000	16	1
589	chr1	95310000	95320000	chr1	95660000	95670000	12	4.26228e-07	0.000849618	95310000	95320000	95660000	95670000	12	1
590	chr1	133730000	133740000	chr1	133890000	133900000	18	4.39691e-11	3.61631e-07	133730000	133740000	133890000	133900000	18	1
591	chr1	81740000	81750000	chr1	82230000	82240000	12	4.45458e-07	0.000880357	81740000	81750000	82230000	82240000	12	1
592	chr1	60560000	60570000	chr1	60750000	60760000	16	3.6897e-07	0.000758693	60560000	60570000	60750000	60760000	16	1
593	chr1	88870000	88880000	chr1	89190000	89200000	14	5.90704e-08	0.000168355	88870000	88880000	89190000	89200000	14	1
594	chr1	193220000	193230000	chr1	193310000	193320000	18	1.67002e-07	0.000397715	193220000	193230000	193310000	193320000	18	1
595	chr1	22610000	22620000	chr1	22770000	22780000	18	2.61596e-08	8.44041e-05	22610000	22620000	22770000	22780000	18	1
596	chr1	153750000	153760000	chr1	153840000	153850000	23	8.42868e-09	3.18921e-05	153750000	153760000	153840000	153850000	23	1
597	chr1	57480000	57490000	chr1	57770000	57780000	13	5.63694e-07	0.0010648	57480000	57490000	57770000	57780000	13	1
598	chr1	72870000	72880000	chr1	73680000	73690000	11	5.87682e-07	0.00109949	72870000	72880000	73680000	73690000	11	1
599	chr1	73900000	73910000	chr1	73980000	73990000	13	1.61624e-06	0.00245949	73900000	73910000	73980000	73990000	13	1
600	chr1	156090000	156100000	chr1	156180000	156190000	20	2.09566e-08	6.97931e-05	156090000	156100000	156180000	156190000	20	1
601	chr1	178750000	178760000	chr1	178860000	178870000	21	7.53647e-09	2.89974e-05	178750000	178760000	178860000	178870000	21	1
602	chr1	94140000	94150000	chr1	94780000	94790000	9	9.05231e-06	0.00943575	94140000	94150000	94780000	94790000	9	1
603	chr1	151810000	151820000	chr1	152440000	152450000	10	2.67555e-06	0.00366433	151810000	151820000	152440000	152450000	10	1
604	chr1	77070000	77080000	chr1	77510000	77520000	16	1.19169e-09	6.10946e-06	77070000	77080000	77510000	77520000	16	1
605	chr1	72970000	72980000	chr1	73270000	73280000	20	7.87015e-12	8.01646e-08	72970000	72980000	73270000	73280000	20	1
606	chr1	92700000	92710000	chr1	92790000	92800000	22	7.63171e-10	4.2061e-06	92700000	92710000	92790000	92800000	22	1
607	chr1	37270000	37280000	chr1	37630000	37640000	13	1.51179e-08	5.27299e-05	37270000	37280000	37630000	37640000	13	1
608	chr1	81660000	81670000	chr1	81700000	81710000	19	2.32946e-06	0.00328724	81660000	81670000	81700000	81710000	19	1
609	chr1	72870000	72880000	chr1	73160000	73170000	23	2.3906e-14	4.64991e-10	72870000	72880000	73160000	73170000	23	1
610	chr1	183440000	183450000	chr1	184240000	184250000	15	7.65218e-11	5.80507e-07	183440000	183450000	184240000	184250000	15	1
611	chr1	72970000	72980000	chr1	73850000	73860000	11	4.40994e-07	0.000872938	72970000	72980000	73850000	73860000	11	1
612	chr1	64620000	64630000	chr1	64690000	64700000	16	6.78644e-06	0.00754601	64620000	64630000	64690000	64700000	16	1
613	chr1	45300000	45310000	chr1	45620000	45630000	11	4.71226e-06	0.00570884	45300000	45310000	45620000	45630000	11	1
614	chr1	79420000	79430000	chr1	79580000	79590000	19	2.01542e-06	0.00293628	79420000	79430000	79580000	79590000	19	1
615	chr1	153640000	153650000	chr1	153730000	153740000	24	3.47168e-10	2.15747e-06	153640000	153650000	153730000	153740000	24	1
616	chr1	165770000	165780000	chr1	166310000	166320000	15	1.1024e-09	5.703e-06	165770000	165780000	166310000	166320000	15	1
617	chr1	162130000	162140000	chr1	162310000	162320000	14	4.41885e-06	0.00542761	162130000	162140000	162310000	162320000	14	1
618	chr1	191390000	191400000	chr1	191450000	191460000	20	8.88985e-06	0.00930026	191390000	191400000	191450000	191460000	20	1
619	chr1	78720000	78730000	chr1	79170000	79180000	10	6.29016e-06	0.00711106	78720000	78730000	79170000	79180000	10	1
620	chr1	38190000	38200000	chr1	38540000	38550000	10	7.91492e-06	0.00851846	38190000	38200000	38540000	38550000	10	1
621	chr1	186440000	186450000	chr1	186580000	186590000	15	7.51803e-06	0.00817996	186440000	186450000	186580000	186590000	15	1
622	chr1	79050000	79060000	chr1	79580000	79590000	41	3.03144e-36	1.28704e-30	79050000	79060000	79580000	79590000	41	1
623	chr1	62370000	62380000	chr1	62970000	62980000	11	3.6871e-06	0.00471117	62370000	62380000	62970000	62980000	11	1
624	chr1	60500000	60510000	chr1	60850000	60860000	11	1.98177e-06	0.0028972	60500000	60510000	60850000	60860000	11	1
625	chr1	28730000	28740000	chr1	29270000	29280000	16	1.43886e-09	7.15211e-06	28730000	28740000	29270000	29280000	16	1
626	chr1	39140000	39150000	chr1	39270000	39280000	15	3.32182e-06	0.00434499	39140000	39150000	39270000	39280000	15	1
627	chr1	45620000	45630000	chr1	45760000	45770000	25	3.29289e-13	4.78655e-09	45620000	45630000	45760000	45770000	25	1
628	chr1	21390000	21400000	chr1	22110000	22120000	10	3.37036e-06	0.00439119	21390000	21400000	22110000	22120000	10	1
629	chr1	180330000	180340000	chr1	180400000	180410000	17	2.35518e-06	0.00331441	180330000	180340000	180400000	180410000	17	1
630	chr1	107500000	107510000	chr1	107550000	107560000	39	4.43754e-12	4.85658e-08	107500000	107510000	107550000	107560000	39	1
631	chr1	158710000	158720000	chr1	158950000	158960000	19	1.89857e-13	2.94777e-09	158710000	158720000	158950000	158960000	19	1
632	chr1	135540000	135550000	chr1	135690000	135700000	23	2.0672e-13	3.16174e-09	135540000	135550000	135690000	135700000	23	1
634	chr1	183520000	183530000	chr1	184240000	184250000	12	1.36959e-07	0.000337257	183520000	183530000	184240000	184250000	12	1
635	chr1	72870000	72880000	chr1	72970000	72980000	33	5.66534e-13	7.74179e-09	72870000	72880000	72970000	72980000	33	1
636	chr1	89230000	89240000	chr1	89590000	89600000	11	1.15313e-06	0.00188124	89230000	89240000	89590000	89600000	11	1
637	chr1	161390000	161400000	chr1	161680000	161690000	12	1.39725e-07	0.000342405	161390000	161400000	161680000	161690000	12	1
638	chr1	135750000	135760000	chr1	135780000	135790000	24	1.49496e-07	0.000362547	135750000	135760000	135780000	135790000	24	1
639	chr1	81730000	81740000	chr1	82160000	82170000	11	6.77458e-06	0.00753691	81730000	81740000	82160000	82170000	11	1
640	chr1	182050000	182060000	chr1	182080000	182090000	28	1.51621e-07	0.000366544	182050000	182060000	182080000	182090000	28	1
641	chr1	78940000	78950000	chr1	79050000	79060000	25	1.4161e-07	0.000346218	78940000	78950000	79050000	79060000	25	1
642	chr1	133390000	133400000	chr1	133580000	133590000	12	4.20022e-07	0.000840476	133390000	133400000	133580000	133590000	12	1
643	chr1	88870000	88880000	chr1	89070000	89080000	13	5.24198e-06	0.00618268	88870000	88880000	89070000	89080000	13	1
644	chr1	193200000	193210000	chr1	193320000	193330000	14	2.46535e-06	0.00343704	193200000	193210000	193320000	193330000	14	1
645	chr1	60570000	60580000	chr1	60810000	60820000	13	3.18105e-06	0.00419607	60570000	60580000	60810000	60820000	13	1
646	chr1	4780000	4790000	chr1	4850000	4860000	16	4.39028e-06	0.00540061	4780000	4790000	4850000	4860000	16	1
647	chr1	62010000	62020000	chr1	62970000	62980000	10	4.48246e-06	0.00548385	62010000	62020000	62970000	62980000	10	1
648	chr1	45430000	45440000	chr1	45620000	45630000	17	4.54986e-10	2.70364e-06	45430000	45440000	45620000	45630000	17	1
649	chr1	44740000	44750000	chr1	45620000	45630000	10	1.08141e-06	0.00179129	44740000	44750000	45620000	45630000	10	1
650	chr1	191520000	191530000	chr1	191560000	191570000	29	3.17512e-06	0.00418914	191520000	191530000	191560000	191570000	29	1
651	chr1	41260000	41270000	chr1	41810000	41820000	15	2.5585e-10	1.65187e-06	41260000	41270000	41810000	41820000	15	1
652	chr1	78490000	78500000	chr1	78530000	78540000	42	3.52564e-06	0.00454448	78490000	78500000	78530000	78540000	42	1
653	chr1	81910000	81920000	chr1	82220000	82230000	14	1.30954e-06	0.00207884	81910000	81920000	82220000	82230000	14	1
654	chr1	184840000	184850000	chr1	185140000	185150000	13	1.15413e-06	0.00188238	184840000	184850000	185140000	185150000	13	1
655	chr1	38160000	38170000	chr1	38780000	38790000	10	5.26909e-06	0.00620693	38160000	38170000	38780000	38790000	10	1
656	chr1	83740000	83750000	chr1	84280000	84290000	9	8.7954e-06	0.00922497	83740000	83750000	84280000	84290000	9	1
658	chr1	135690000	135700000	chr1	135750000	135760000	18	8.33409e-06	0.00886574	135690000	135700000	135750000	135760000	18	1
659	chr1	174870000	174880000	chr1	174990000	175000000	18	7.79832e-07	0.00138043	174870000	174880000	174990000	175000000	18	1
660	chr1	62700000	62710000	chr1	62930000	62940000	15	1.67389e-06	0.00252909	62700000	62710000	62930000	62940000	15	1
661	chr1	153500000	153510000	chr1	153740000	153750000	12	5.15616e-06	0.00610896	153500000	153510000	153740000	153750000	12	1
662	chr1	81940000	81950000	chr1	82290000	82300000	15	1.06462e-08	3.90238e-05	81940000	81950000	82290000	82300000	15	1
665	chr1	189010000	189020000	chr1	189680000	189690000	10	1.49213e-06	0.00230568	189010000	189020000	189680000	189690000	10	1
666	chr1	10590000	10600000	chr1	10700000	10710000	15	4.34812e-06	0.00536321	10590000	10600000	10700000	10710000	15	1
667	chr1	92490000	92500000	chr1	92580000	92590000	14	6.97297e-06	0.00770955	92490000	92500000	92580000	92590000	14	1
668	chr1	92520000	92530000	chr1	92610000	92620000	17	1.82788e-07	0.000426645	92520000	92530000	92610000	92620000	17	1
669	chr1	89680000	89690000	chr1	89930000	89940000	16	4.71458e-10	2.78673e-06	89680000	89690000	89930000	89940000	16	1
670	chr1	150040000	150050000	chr1	150090000	150100000	20	9.6902e-06	0.00993953	150040000	150050000	150090000	150100000	20	1
671	chr1	158710000	158720000	chr1	158930000	158940000	12	1.06338e-06	0.00176809	158710000	158720000	158930000	158940000	12	1
672	chr1	61180000	61190000	chr1	62970000	62980000	9	3.91218e-06	0.00493374	61180000	61190000	62970000	62980000	9	1
673	chr1	64120000	64130000	chr1	64250000	64260000	19	5.88188e-08	0.000167755	64120000	64130000	64250000	64260000	19	1
674	chr1	181020000	181030000	chr1	181080000	181090000	20	1.40868e-08	4.96682e-05	181020000	181030000	181080000	181090000	20	1
675	chr1	90200000	90210000	chr1	90510000	90520000	12	1.83919e-06	0.00272532	90200000	90210000	90510000	90520000	12	1
676	chr1	51050000	51060000	chr1	51260000	51270000	15	1.66604e-06	0.00252094	51050000	51060000	51260000	51270000	15	1
677	chr1	193750000	193760000	chr1	194200000	194210000	11	1.45736e-06	0.00226103	193750000	193760000	194200000	194210000	11	1
678	chr1	81910000	81920000	chr1	82250000	82260000	16	2.50277e-08	8.13273e-05	81910000	81920000	82250000	82260000	16	1
679	chr1	184440000	184450000	chr1	184730000	184740000	11	8.51924e-06	0.00901214	184440000	184450000	184730000	184740000	11	1
680	chr1	3550000	3560000	chr1	3600000	3610000	22	8.45916e-07	0.00147378	3550000	3560000	3600000	3610000	22	1
682	chr1	81730000	81740000	chr1	81860000	81870000	23	7.87034e-09	3.00472e-05	81730000	81740000	81860000	81870000	23	1
683	chr1	181370000	181380000	chr1	181540000	181550000	13	6.50692e-08	0.000181709	181370000	181380000	181540000	181550000	13	1
684	chr1	58160000	58170000	chr1	58240000	58250000	16	6.71231e-07	0.00122454	58160000	58170000	58240000	58250000	16	1
685	chr1	155570000	155580000	chr1	155780000	155790000	10	5.82055e-06	0.00669136	155570000	155580000	155780000	155790000	10	1
686	chr1	39140000	39150000	chr1	39180000	39190000	29	2.18323e-08	7.23377e-05	39140000	39150000	39180000	39190000	29	1
687	chr1	128390000	128400000	chr1	128580000	128590000	13	3.60088e-06	0.00462017	128390000	128400000	128580000	128590000	13	1
688	chr1	44740000	44750000	chr1	45760000	45770000	9	4.48833e-06	0.00548932	44740000	44750000	45760000	45770000	9	1
689	chr1	72870000	72880000	chr1	73440000	73450000	11	9.58528e-07	0.0016285	72870000	72880000	73440000	73450000	11	1
690	chr1	70250000	70260000	chr1	70440000	70450000	17	6.11402e-07	0.00113439	70250000	70260000	70440000	70450000	17	1
691	chr1	178860000	178870000	chr1	179120000	179130000	17	6.21842e-08	0.000175002	178860000	178870000	179120000	179130000	17	1
692	chr1	72870000	72880000	chr1	73180000	73190000	12	6.06637e-06	0.00690648	72870000	72880000	73180000	73190000	12	1
693	chr1	60730000	60740000	chr1	60860000	60870000	21	4.1078e-10	2.46836e-06	60730000	60740000	60860000	60870000	21	1
694	chr1	33930000	33940000	chr1	33960000	33970000	28	2.08428e-06	0.0030152	33930000	33940000	33960000	33970000	28	1
695	chr1	81540000	81550000	chr1	81910000	81920000	22	4.20593e-14	7.66047e-10	81540000	81550000	81910000	81920000	22	1
696	chr1	56670000	56680000	chr1	56830000	56840000	16	4.10866e-07	0.000826588	56670000	56680000	56830000	56840000	16	1
697	chr1	138500000	138510000	chr1	138570000	138580000	34	9.91994e-13	1.28701e-08	138500000	138510000	138570000	138580000	34	1
698	chr1	180460000	180470000	chr1	180510000	180520000	22	3.0081e-07	0.000639999	180460000	180470000	180510000	180520000	22	1
699	chr1	133160000	133170000	chr1	133230000	133240000	22	3.00372e-07	0.000639289	133160000	133170000	133230000	133240000	22	1
700	chr1	89450000	89460000	chr1	89520000	89530000	18	2.76801e-07	0.000597542	89450000	89460000	89520000	89530000	18	1
701	chr1	37490000	37500000	chr1	37630000	37640000	14	7.71502e-06	0.00834782	37490000	37500000	37630000	37640000	14	1
702	chr1	61890000	61900000	chr1	62970000	62980000	11	1.99571e-07	0.000459201	61890000	61900000	62970000	62980000	11	1
703	chr1	81730000	81740000	chr1	82110000	82120000	15	3.10688e-08	9.76589e-05	81730000	81740000	82110000	82120000	15	1
704	chr1	40380000	40390000	chr1	40540000	40550000	16	1.75154e-09	8.46705e-06	40380000	40390000	40540000	40550000	16	1
705	chr1	77030000	77040000	chr1	77510000	77520000	16	1.26271e-09	6.40056e-06	77030000	77040000	77510000	77520000	16	1
706	chr1	156930000	156940000	chr1	157000000	157010000	19	1.25228e-06	0.00200875	156930000	156940000	157000000	157010000	19	1
707	chr1	3440000	3450000	chr1	3570000	3580000	22	2.575e-10	1.65904e-06	3440000	3450000	3570000	3580000	22	1
708	chr1	137890000	137900000	chr1	138020000	138030000	15	6.85819e-06	0.00760926	137890000	137900000	138020000	138030000	15	1
709	chr1	178860000	178870000	chr1	179140000	179150000	17	7.70919e-09	2.95511e-05	178860000	178870000	179140000	179150000	17	1
710	chr1	137730000	137740000	chr1	137900000	137910000	17	3.22487e-08	0.000100878	137730000	137740000	137900000	137910000	17	1
712	chr1	72870000	72880000	chr1	73250000	73260000	11	4.35912e-06	0.00537516	72870000	72880000	73250000	73260000	11	1
713	chr1	162130000	162140000	chr1	162160000	162170000	34	3.47887e-07	0.00072158	162130000	162140000	162160000	162170000	34	1
715	chr1	72870000	72880000	chr1	72990000	73000000	19	1.59803e-07	0.000383314	72870000	72880000	72990000	73000000	19	1
716	chr1	162130000	162140000	chr1	162180000	162190000	25	4.8671e-07	0.000945494	162130000	162140000	162180000	162190000	25	1
717	chr1	62440000	62450000	chr1	62970000	62980000	19	9.77818e-13	1.26996e-08	62440000	62450000	62970000	62980000	19	1
718	chr1	24470000	24480000	chr1	24510000	24520000	43	7.42133e-07	0.00132869	24470000	24480000	24510000	24520000	43	1
719	chr1	72870000	72880000	chr1	73270000	73280000	29	6.74022e-23	6.38368e-18	72870000	72880000	73270000	73280000	29	1
720	chr2	13380000	13390000	chr2	13520000	13530000	57	3.76432e-33	1.25264e-27	13360000	13420000	13490000	13550000	303	0.305556
721	chr2	13410000	13420000	chr2	13520000	13530000	35	1.79797e-17	6.66785e-13	13360000	13420000	13490000	13550000	303	0.305556
722	chr2	13380000	13390000	chr2	13490000	13500000	26	1.57692e-09	7.73984e-06	13360000	13420000	13490000	13550000	303	0.305556
723	chr2	78960000	78970000	chr2	79380000	79390000	57	8.42186e-52	2.07386e-45	78950000	79000000	79350000	79390000	255	0.5
724	chr2	78960000	78970000	chr2	79350000	79360000	23	3.76382e-14	6.95817e-10	78950000	79000000	79350000	79390000	255	0.5
725	chr2	78990000	79000000	chr2	79380000	79390000	14	3.16484e-07	0.000667235	78950000	79000000	79350000	79390000	255	0.5
726	chr2	167070000	167080000	chr2	167180000	167190000	46	2.4715e-28	5.43392e-23	167060000	167090000	167170000	167250000	214	0.416667
727	chr2	167070000	167080000	chr2	167210000	167220000	29	1.87172e-17	6.9205e-13	167060000	167090000	167170000	167250000	214	0.416667
728	chr2	167070000	167080000	chr2	167240000	167250000	14	3.23632e-06	0.00425576	167060000	167090000	167170000	167250000	214	0.416667
730	chr2	90470000	90480000	chr2	90660000	90670000	22	5.26084e-13	7.22916e-09	90460000	90520000	90650000	90690000	147	0.375
731	chr2	90510000	90520000	chr2	90660000	90670000	18	5.96512e-08	0.000169422	90460000	90520000	90650000	90690000	147	0.375
732	chr2	110050000	110060000	chr2	110190000	110200000	28	3.6567e-14	6.78051e-10	110030000	110090000	110180000	110210000	179	0.444444
733	chr2	110080000	110090000	chr2	110190000	110200000	23	5.77972e-09	2.31873e-05	110030000	110090000	110180000	110210000	179	0.444444
736	chr2	117900000	117910000	chr2	118110000	118120000	44	1.39599e-30	3.90633e-25	117870000	117910000	118100000	118120000	137	0.75
737	chr2	117870000	117880000	chr2	118110000	118120000	13	7.48826e-06	0.0081555	117870000	117910000	118100000	118120000	137	0.75
739	chr2	121580000	121590000	chr2	121830000	121840000	18	8.00164e-10	4.36617e-06	121550000	121590000	121820000	121840000	68	0.625
740	chr2	121550000	121560000	chr2	121830000	121840000	11	5.51728e-06	0.00643953	121550000	121590000	121820000	121840000	68	0.625
741	chr2	35730000	35740000	chr2	35900000	35910000	33	1.65083e-20	1.01628e-15	35730000	35740000	35890000	35940000	98	1
742	chr2	35730000	35740000	chr2	35930000	35940000	17	6.28782e-09	2.49012e-05	35730000	35740000	35890000	35940000	98	1
743	chr2	73570000	73580000	chr2	73740000	73750000	27	4.94426e-16	1.40134e-11	73570000	73590000	73720000	73750000	112	0.833333
746	chr2	166200000	166210000	chr2	166260000	166270000	40	6.42935e-10	3.62124e-06	166180000	166230000	166260000	166270000	147	1
747	chr2	49740000	49750000	chr2	50270000	50280000	15	6.36129e-10	3.59607e-06	49730000	49770000	50270000	50290000	64	0.625
748	chr2	128700000	128710000	chr2	128740000	128750000	39	3.61569e-11	3.04082e-07	128690000	128710000	128730000	128760000	130	0.666667
749	chr2	31680000	31690000	chr2	31790000	31800000	32	3.4319e-18	1.43723e-13	31670000	31690000	31780000	31800000	72	1
751	chr2	59610000	59620000	chr2	59760000	59770000	19	7.58466e-08	0.000207062	59610000	59620000	59730000	59770000	69	1
752	chr2	59610000	59620000	chr2	59730000	59740000	17	1.26197e-06	0.00202053	59610000	59620000	59730000	59770000	69	1
754	chr2	92000000	92010000	chr2	92050000	92060000	57	2.54342e-26	3.96398e-21	91980000	92020000	92050000	92060000	122	1
755	chr2	167070000	167080000	chr2	167100000	167110000	45	1.19017e-13	1.96431e-09	167070000	167080000	167090000	167130000	157	1
756	chr2	48440000	48450000	chr2	48700000	48710000	24	1.75468e-13	2.76269e-09	48420000	48460000	48700000	48710000	70	1
757	chr2	65420000	65430000	chr2	65550000	65560000	21	2.56519e-10	1.65398e-06	65410000	65430000	65550000	65570000	71	1
758	chr2	166260000	166270000	chr2	166300000	166310000	72	2.70269e-21	1.86946e-16	166260000	166270000	166280000	166320000	235	1
759	chr2	78960000	78970000	chr2	79270000	79280000	17	5.4167e-10	3.12962e-06	78960000	78970000	79240000	79280000	56	1
760	chr2	78960000	78970000	chr2	79240000	79250000	13	3.83342e-06	0.0048568	78960000	78970000	79240000	79280000	56	1
761	chr2	117530000	117540000	chr2	118110000	118120000	27	3.67252e-23	3.67621e-18	117530000	117550000	118100000	118120000	83	1
762	chr2	93210000	93220000	chr2	93330000	93340000	17	1.26134e-09	6.39625e-06	93210000	93230000	93310000	93340000	64	0.666667
764	chr2	59610000	59620000	chr2	59690000	59700000	49	1.16617e-21	8.64956e-17	59610000	59620000	59680000	59720000	127	1
765	chr2	166260000	166270000	chr2	166340000	166350000	38	1.82029e-15	4.57387e-11	166260000	166270000	166330000	166370000	118	1
766	chr2	13290000	13300000	chr2	13590000	13600000	16	4.38136e-10	2.61487e-06	13270000	13310000	13590000	13600000	55	1
767	chr2	166260000	166270000	chr2	166550000	166560000	35	2.18686e-24	2.63975e-19	166260000	166280000	166550000	166570000	80	0.75
768	chr2	13300000	13310000	chr2	13520000	13530000	17	1.24415e-08	4.46991e-05	13280000	13310000	13520000	13530000	47	1
769	chr2	4500000	4510000	chr2	4540000	4550000	32	4.55658e-09	1.89984e-05	4500000	4520000	4540000	4560000	97	0.75
770	chr2	110010000	110020000	chr2	110190000	110200000	23	8.22532e-13	1.08313e-08	110000000	110020000	110190000	110210000	51	0.75
771	chr2	49450000	49460000	chr2	49730000	49740000	13	1.86659e-07	0.000433861	49430000	49460000	49720000	49740000	39	0.5
772	chr2	14050000	14060000	chr2	14130000	14140000	36	1.57618e-14	3.2024e-10	14040000	14060000	14130000	14150000	75	0.75
773	chr2	79380000	79390000	chr2	79490000	79500000	86	1.79928e-50	3.16477e-44	79370000	79390000	79490000	79510000	161	0.75
775	chr2	115860000	115870000	chr2	116060000	116070000	21	2.06133e-11	1.86616e-07	115860000	115870000	116050000	116080000	54	1
776	chr2	11330000	11340000	chr2	11540000	11550000	15	1.5901e-09	7.79372e-06	11320000	11340000	11530000	11550000	44	0.75
777	chr2	128120000	128130000	chr2	128400000	128410000	34	8.53139e-27	1.41948e-21	128120000	128140000	128390000	128410000	64	0.75
778	chr2	58510000	58520000	chr2	58560000	58570000	42	3.79424e-14	6.99341e-10	58500000	58520000	58560000	58580000	86	0.75
779	chr2	166300000	166310000	chr2	166550000	166560000	24	3.7282e-15	8.81053e-11	166290000	166320000	166550000	166560000	50	1
780	chr2	77450000	77460000	chr2	77700000	77710000	21	2.6158e-13	3.90383e-09	77430000	77460000	77700000	77710000	54	1
781	chr2	29610000	29620000	chr2	29710000	29720000	18	7.2997e-09	2.82098e-05	29610000	29630000	29700000	29720000	49	0.75
782	chr2	73570000	73580000	chr2	73770000	73780000	24	1.86844e-13	2.90833e-09	73570000	73590000	73760000	73780000	58	0.75
783	chr2	74710000	74720000	chr2	75130000	75140000	12	3.65511e-08	0.00011262	74710000	74720000	75130000	75160000	33	1
784	chr2	59380000	59390000	chr2	59420000	59430000	42	4.66698e-07	0.000914488	59380000	59390000	59400000	59430000	170	1
785	chr2	79050000	79060000	chr2	79380000	79390000	19	3.75364e-10	2.29931e-06	79030000	79060000	79380000	79390000	51	1
786	chr2	79380000	79390000	chr2	79460000	79470000	37	1.23512e-12	1.55972e-08	79380000	79390000	79450000	79480000	116	1
787	chr2	48470000	48480000	chr2	48700000	48710000	19	1.8212e-08	6.1994e-05	48470000	48500000	48700000	48710000	49	1
788	chr2	78960000	78970000	chr2	79490000	79500000	49	9.30612e-50	1.43225e-43	78950000	78970000	79490000	79510000	87	0.75
789	chr2	32860000	32870000	chr2	32910000	32920000	20	1.20987e-08	4.36076e-05	32860000	32880000	32910000	32930000	52	0.75
790	chr2	59170000	59180000	chr2	59380000	59390000	20	1.87499e-09	8.98968e-06	59150000	59180000	59380000	59390000	55	1
791	chr2	48610000	48620000	chr2	48700000	48710000	41	2.87727e-12	3.33263e-08	48610000	48640000	48700000	48710000	116	1
792	chr2	78960000	78970000	chr2	79420000	79430000	13	2.35124e-07	0.00052511	78960000	78970000	79410000	79430000	24	1
793	chr2	78960000	78970000	chr2	79040000	79050000	29	2.57725e-09	1.17788e-05	78960000	78970000	79040000	79060000	51	1
794	chr2	117720000	117730000	chr2	118100000	118110000	12	4.88906e-07	0.000948862	117720000	117730000	118100000	118120000	24	1
795	chr2	117530000	117540000	chr2	118240000	118250000	11	4.10545e-07	0.000826212	117530000	117550000	118240000	118250000	21	1
796	chr2	13410000	13420000	chr2	13570000	13580000	14	2.81604e-06	0.00381546	13400000	13420000	13570000	13580000	28	1
797	chr2	32400000	32410000	chr2	32480000	32490000	21	1.97362e-12	2.38468e-08	32400000	32420000	32480000	32490000	42	1
798	chr2	115920000	115930000	chr2	116060000	116070000	19	7.67693e-08	0.000209256	115920000	115930000	116050000	116070000	35	1
799	chr2	6330000	6340000	chr2	6350000	6360000	88	2.35388e-15	5.78478e-11	6320000	6340000	6350000	6360000	138	1
800	chr2	59320000	59330000	chr2	59380000	59390000	35	1.18769e-08	4.29087e-05	59310000	59330000	59380000	59390000	65	1
801	chr2	31580000	31590000	chr2	31640000	31650000	28	3.28477e-10	2.05818e-06	31580000	31600000	31640000	31650000	48	1
802	chr2	4230000	4240000	chr2	4370000	4380000	17	1.67584e-06	0.00253109	4230000	4240000	4360000	4380000	34	1
803	chr2	27810000	27820000	chr2	27910000	27920000	16	2.64934e-06	0.00363408	27810000	27820000	27910000	27930000	32	1
804	chr2	60800000	60810000	chr2	60870000	60880000	30	3.7635e-10	2.30305e-06	60800000	60810000	60860000	60880000	57	1
805	chr2	16510000	16520000	chr2	16600000	16610000	23	7.84813e-09	2.99903e-05	16500000	16520000	16600000	16610000	42	1
807	chr2	12460000	12470000	chr2	13230000	13240000	9	7.37942e-06	0.00806264	12450000	12470000	13230000	13250000	18	0.5
808	chr2	166260000	166270000	chr2	166400000	166410000	20	2.05906e-08	6.88721e-05	166260000	166270000	166390000	166410000	36	1
809	chr2	13380000	13390000	chr2	13570000	13580000	28	1.33938e-15	3.44998e-11	13370000	13390000	13570000	13580000	42	1
811	chr2	49920000	49930000	chr2	50270000	50280000	36	1.77321e-27	3.25855e-22	49920000	49930000	50270000	50290000	55	1
812	chr2	117120000	117130000	chr2	117170000	117180000	42	2.44738e-15	5.99064e-11	117120000	117130000	117170000	117190000	67	1
814	chr2	148850000	148860000	chr2	148900000	148910000	28	1.1141e-11	1.08694e-07	148840000	148860000	148900000	148910000	45	1
816	chr2	139390000	139400000	chr2	139570000	139580000	19	1.05077e-09	5.50059e-06	139390000	139400000	139570000	139590000	36	1
817	chr2	73570000	73580000	chr2	73890000	73900000	15	2.55403e-08	8.27092e-05	73570000	73580000	73880000	73900000	27	1
818	chr2	8670000	8680000	chr2	9870000	9880000	13	7.22713e-10	4.01185e-06	8670000	8680000	9870000	9890000	23	1
819	chr2	51050000	51060000	chr2	51140000	51150000	32	2.27955e-14	4.46209e-10	51050000	51060000	51130000	51150000	54	1
820	chr2	59650000	59660000	chr2	59680000	59690000	30	7.65837e-06	0.00829747	59650000	59660000	59680000	59700000	58	1
821	chr2	75660000	75670000	chr2	75770000	75780000	18	2.66352e-07	0.000579607	75660000	75670000	75770000	75790000	34	1
822	chr2	127880000	127890000	chr2	128570000	128580000	13	1.21241e-09	6.19403e-06	127880000	127900000	128570000	128580000	24	1
823	chr2	27810000	27820000	chr2	27970000	27980000	23	4.55117e-11	3.71342e-07	27800000	27820000	27970000	27980000	37	1
824	chr2	79380000	79390000	chr2	79770000	79780000	15	3.54445e-08	0.000109677	79380000	79390000	79760000	79780000	28	1
825	chr2	29610000	29620000	chr2	29670000	29680000	17	2.75047e-07	0.000594536	29610000	29620000	29670000	29690000	31	1
826	chr2	30180000	30190000	chr2	30230000	30240000	17	6.29338e-07	0.00116206	30170000	30190000	30230000	30240000	31	1
827	chr2	113640000	113650000	chr2	113710000	113720000	22	5.35312e-07	0.00102153	113630000	113650000	113710000	113720000	44	1
828	chr2	166350000	166360000	chr2	166550000	166560000	21	7.68602e-12	7.8795e-08	166350000	166370000	166550000	166560000	35	1
829	chr2	135370000	135380000	chr2	135730000	135740000	13	1.45929e-07	0.000355085	135360000	135380000	135730000	135740000	24	1
830	chr2	49780000	49790000	chr2	49920000	49930000	25	4.63289e-12	5.0257e-08	49770000	49790000	49920000	49930000	44	1
831	chr2	79080000	79090000	chr2	79350000	79360000	18	2.94696e-08	9.36143e-05	79070000	79090000	79350000	79360000	31	1
832	chr2	166260000	166270000	chr2	166420000	166430000	39	4.66516e-23	4.63218e-18	166260000	166270000	166420000	166440000	54	1
833	chr2	90580000	90590000	chr2	90660000	90670000	20	4.06012e-06	0.00508541	90570000	90590000	90660000	90680000	34	0.5
834	chr2	75610000	75620000	chr2	75660000	75670000	41	6.06715e-17	2.02441e-12	75610000	75620000	75650000	75670000	61	1
836	chr2	16600000	16610000	chr2	16660000	16670000	34	1.39061e-07	0.000341477	16600000	16620000	16660000	16670000	60	1
837	chr2	11160000	11170000	chr2	11220000	11230000	19	5.20651e-06	0.00615381	11160000	11180000	11220000	11230000	41	1
839	chr2	117540000	117550000	chr2	117880000	117890000	14	9.61163e-08	0.000252193	117530000	117550000	117880000	117890000	28	1
840	chr2	26440000	26450000	chr2	26570000	26580000	12	1.41724e-06	0.00221328	26440000	26460000	26570000	26580000	24	1
841	chr2	109970000	109980000	chr2	110190000	110200000	18	3.88975e-10	2.36503e-06	109970000	109990000	110190000	110200000	32	1
842	chr2	174310000	174320000	chr2	174850000	174860000	11	9.31288e-08	0.000245795	174310000	174320000	174840000	174860000	20	1
843	chr2	165850000	165860000	chr2	165880000	165890000	28	7.16064e-08	0.000196971	165850000	165870000	165880000	165890000	58	1
844	chr2	60800000	60810000	chr2	61400000	61410000	15	5.32437e-10	3.08351e-06	60800000	60810000	61400000	61420000	25	1
845	chr2	103090000	103100000	chr2	103340000	103350000	14	2.85109e-08	9.08477e-05	103080000	103100000	103340000	103350000	27	1
846	chr2	157040000	157050000	chr2	157060000	157070000	37	8.4541e-08	0.000226973	157040000	157060000	157060000	157080000	70	0.5
847	chr2	49810000	49820000	chr2	50270000	50280000	17	6.14338e-11	4.8025e-07	49810000	49820000	50270000	50290000	28	1
848	chr2	145950000	145960000	chr2	146410000	146420000	17	2.40499e-12	2.82548e-08	145950000	145960000	146410000	146430000	27	1
849	chr2	31790000	31800000	chr2	31830000	31840000	26	5.09081e-07	0.000979678	31790000	31800000	31830000	31850000	48	1
850	chr2	13290000	13300000	chr2	13380000	13390000	32	2.74327e-12	3.19244e-08	13290000	13300000	13370000	13390000	59	1
851	chr2	50300000	50310000	chr2	51140000	51150000	13	3.45863e-09	1.50366e-05	50300000	50310000	51130000	51150000	24	1
852	chr2	48370000	48380000	chr2	48700000	48710000	26	8.13884e-17	2.66705e-12	48370000	48390000	48700000	48710000	45	1
853	chr2	84040000	84050000	chr2	84260000	84270000	16	1.39364e-07	0.000341949	84040000	84050000	84260000	84280000	29	1
854	chr2	35210000	35220000	chr2	35270000	35280000	42	7.67758e-19	3.63573e-14	35210000	35230000	35270000	35280000	74	1
855	chr2	120100000	120110000	chr2	120150000	120160000	21	1.75312e-08	6.01422e-05	120100000	120120000	120150000	120160000	45	1
856	chr2	117540000	117550000	chr2	118140000	118150000	10	4.60158e-06	0.00560176	117530000	117550000	118140000	118150000	20	1
857	chr2	166260000	166270000	chr2	166490000	166500000	17	5.34115e-09	2.17395e-05	166260000	166270000	166480000	166500000	33	1
858	chr2	117540000	117550000	chr2	117730000	117740000	15	2.33478e-06	0.00329247	117530000	117550000	117730000	117740000	30	1
859	chr2	31700000	31710000	chr2	31790000	31800000	24	3.26928e-12	3.72019e-08	31700000	31720000	31790000	31800000	48	1
860	chr2	166150000	166160000	chr2	166260000	166270000	30	9.81475e-14	1.65538e-09	166150000	166170000	166260000	166270000	60	1
861	chr2	49830000	49840000	chr2	50270000	50280000	13	4.29233e-08	0.000129056	49830000	49850000	50270000	50280000	25	1
862	chr2	60920000	60930000	chr2	61390000	61400000	15	9.70587e-10	5.13613e-06	60920000	60930000	61390000	61410000	27	1
864	chr2	13440000	13450000	chr2	13520000	13530000	22	7.37294e-07	0.00132156	13440000	13460000	13520000	13530000	44	1
865	chr2	117540000	117550000	chr2	117900000	117910000	29	1.59094e-21	1.15225e-16	117530000	117550000	117900000	117910000	52	1
866	chr2	79860000	79870000	chr2	80280000	80290000	11	6.35968e-07	0.00117184	79860000	79870000	80280000	80300000	21	1
867	chr2	32710000	32720000	chr2	32740000	32750000	19	1.09344e-06	0.00180733	32710000	32730000	32740000	32760000	40	0.5
868	chr2	6210000	6220000	chr2	6350000	6360000	25	6.79161e-11	5.24925e-07	6210000	6230000	6350000	6360000	47	1
869	chr2	32410000	32420000	chr2	32440000	32450000	26	2.60186e-06	0.00358294	32410000	32420000	32440000	32460000	49	1
870	chr2	6850000	6860000	chr2	7080000	7090000	19	2.27753e-09	1.05858e-05	6850000	6860000	7080000	7100000	33	1
871	chr2	49950000	49960000	chr2	50270000	50280000	16	1.82004e-08	6.19903e-05	49940000	49960000	50270000	50280000	29	1
873	chr2	131980000	131990000	chr2	132090000	132100000	18	1.08631e-09	5.64584e-06	131980000	131990000	132090000	132110000	31	1
874	chr2	48310000	48320000	chr2	48700000	48710000	18	8.57215e-10	4.6129e-06	48310000	48330000	48700000	48710000	30	1
878	chr2	78180000	78190000	chr2	78450000	78460000	20	7.30468e-12	7.54511e-08	78180000	78200000	78450000	78460000	38	1
879	chr2	35290000	35300000	chr2	35340000	35350000	19	5.60948e-06	0.00650889	35290000	35300000	35340000	35360000	34	1
880	chr2	58700000	58710000	chr2	59380000	59390000	22	3.2234e-17	1.1307e-12	58700000	58720000	59380000	59390000	38	1
881	chr2	152740000	152750000	chr2	152830000	152840000	14	5.30693e-06	0.00624553	152730000	152750000	152820000	152840000	29	0.5
882	chr2	91300000	91310000	chr2	91410000	91420000	17	8.01876e-08	0.000216607	91290000	91310000	91410000	91420000	33	1
883	chr2	170450000	170460000	chr2	170500000	170510000	21	4.20102e-09	1.77686e-05	170440000	170460000	170500000	170510000	40	1
884	chr2	28200000	28210000	chr2	28300000	28310000	13	5.46614e-07	0.00103892	28200000	28220000	28300000	28310000	28	1
885	chr2	41490000	41500000	chr2	42480000	42490000	14	4.88569e-10	2.86722e-06	41490000	41500000	42480000	42490000	14	1
886	chr2	117540000	117550000	chr2	117800000	117810000	14	1.35362e-06	0.00213614	117540000	117550000	117800000	117810000	14	1
887	chr2	154410000	154420000	chr2	154600000	154610000	12	4.24918e-06	0.0052702	154410000	154420000	154600000	154610000	12	1
888	chr2	41490000	41500000	chr2	41530000	41540000	50	1.38164e-10	9.74293e-07	41490000	41500000	41530000	41540000	50	1
890	chr2	4510000	4520000	chr2	4590000	4600000	15	1.31599e-06	0.00208719	4510000	4520000	4590000	4600000	15	1
891	chr2	117660000	117670000	chr2	117730000	117740000	22	3.69939e-06	0.00472426	117660000	117670000	117730000	117740000	22	1
892	chr2	118640000	118650000	chr2	118690000	118700000	15	9.59121e-07	0.0016289	118640000	118650000	118690000	118700000	15	1
893	chr2	59540000	59550000	chr2	59610000	59620000	29	2.87427e-09	1.28969e-05	59540000	59550000	59610000	59620000	29	1
894	chr2	60800000	60810000	chr2	60930000	60940000	18	8.22908e-06	0.00878668	60800000	60810000	60930000	60940000	18	1
895	chr2	155800000	155810000	chr2	155940000	155950000	11	4.07001e-06	0.00509417	155800000	155810000	155940000	155950000	11	1
896	chr2	6850000	6860000	chr2	8110000	8120000	12	2.08301e-08	6.95221e-05	6850000	6860000	8110000	8120000	12	1
897	chr2	93250000	93260000	chr2	93320000	93330000	14	7.45024e-06	0.00812505	93250000	93260000	93320000	93330000	14	1
899	chr2	58740000	58750000	chr2	59380000	59390000	12	2.26683e-07	0.000508841	58740000	58750000	59380000	59390000	12	1
900	chr2	30620000	30630000	chr2	30800000	30810000	15	5.18943e-08	0.000151157	30620000	30630000	30800000	30810000	15	1
901	chr2	155870000	155880000	chr2	155940000	155950000	13	3.02616e-06	0.00403863	155870000	155880000	155940000	155950000	13	1
902	chr2	165990000	166000000	chr2	166040000	166050000	21	7.46225e-07	0.00133485	165990000	166000000	166040000	166050000	21	1
903	chr2	35650000	35660000	chr2	35730000	35740000	32	2.64203e-13	3.9382e-09	35650000	35660000	35730000	35740000	32	1
904	chr2	103860000	103870000	chr2	103980000	103990000	11	7.00568e-06	0.00773461	103860000	103870000	103980000	103990000	11	1
905	chr2	27770000	27780000	chr2	27970000	27980000	13	4.393e-07	0.000870423	27770000	27780000	27970000	27980000	13	1
906	chr2	128250000	128260000	chr2	128400000	128410000	19	1.54733e-07	0.000373189	128250000	128260000	128400000	128410000	19	1
907	chr2	163640000	163650000	chr2	163710000	163720000	14	5.88529e-07	0.00110057	163640000	163650000	163710000	163720000	14	1
909	chr2	102110000	102120000	chr2	102300000	102310000	19	8.83755e-08	0.000235318	102110000	102120000	102300000	102310000	19	1
910	chr2	28920000	28930000	chr2	28970000	28980000	17	1.0342e-07	0.00026796	28920000	28930000	28970000	28980000	17	1
911	chr2	32960000	32970000	chr2	33320000	33330000	11	7.30783e-07	0.00131276	32960000	32970000	33320000	33330000	11	1
912	chr2	11110000	11120000	chr2	11280000	11290000	13	1.35525e-06	0.00213817	11110000	11120000	11280000	11290000	13	1
913	chr2	59360000	59370000	chr2	59380000	59390000	86	7.56644e-07	0.00134948	59360000	59370000	59380000	59390000	86	1
914	chr2	165830000	165840000	chr2	165880000	165890000	17	6.98261e-06	0.00771606	165830000	165840000	165880000	165890000	17	1
915	chr2	44180000	44190000	chr2	44570000	44580000	13	5.73666e-07	0.00107966	44180000	44190000	44570000	44580000	13	1
916	chr2	127160000	127170000	chr2	127200000	127210000	20	1.10017e-06	0.00181553	127160000	127170000	127200000	127210000	20	1
917	chr2	75660000	75670000	chr2	75700000	75710000	31	1.70178e-07	0.00040309	75660000	75670000	75700000	75710000	31	1
918	chr2	102300000	102310000	chr2	102450000	102460000	17	1.56272e-06	0.00239551	102300000	102310000	102450000	102460000	17	1
919	chr2	173370000	173380000	chr2	173450000	173460000	14	2.81194e-06	0.00381211	173370000	173380000	173450000	173460000	14	1
920	chr2	170130000	170140000	chr2	170220000	170230000	14	2.71934e-06	0.00370941	170130000	170140000	170220000	170230000	14	1
921	chr2	167690000	167700000	chr2	167830000	167840000	12	2.2077e-06	0.00315116	167690000	167700000	167830000	167840000	12	1
922	chr2	26910000	26920000	chr2	26960000	26970000	21	5.70106e-07	0.00107461	26910000	26920000	26960000	26970000	21	1
923	chr2	21960000	21970000	chr2	22710000	22720000	10	7.62939e-07	0.00135824	21960000	21970000	22710000	22720000	10	1
924	chr2	4220000	4230000	chr2	4480000	4490000	13	3.46621e-07	0.00071956	4220000	4230000	4480000	4490000	13	1
925	chr2	125360000	125370000	chr2	125450000	125460000	23	6.08617e-10	3.458e-06	125360000	125370000	125450000	125460000	23	1
926	chr2	58950000	58960000	chr2	59380000	59390000	14	1.14451e-07	0.000290728	58950000	58960000	59380000	59390000	14	1
927	chr2	110230000	110240000	chr2	110560000	110570000	10	1.11236e-06	0.00182998	110230000	110240000	110560000	110570000	10	1
928	chr2	116890000	116900000	chr2	117120000	117130000	14	8.19942e-07	0.00143843	116890000	116900000	117120000	117130000	14	1
930	chr2	93470000	93480000	chr2	93770000	93780000	11	2.42922e-06	0.00339724	93470000	93480000	93770000	93780000	11	1
931	chr2	64060000	64070000	chr2	64530000	64540000	11	3.10719e-06	0.00412116	64060000	64070000	64530000	64540000	11	1
932	chr2	113980000	113990000	chr2	114140000	114150000	12	5.89303e-06	0.00675388	113980000	113990000	114140000	114150000	12	1
933	chr2	57110000	57120000	chr2	57350000	57360000	20	2.01967e-11	1.83853e-07	57110000	57120000	57350000	57360000	20	1
934	chr2	6890000	6900000	chr2	7060000	7070000	16	7.96086e-07	0.00140392	6890000	6900000	7060000	7070000	16	1
935	chr2	85720000	85730000	chr2	86470000	86480000	10	5.75392e-07	0.00108192	85720000	85730000	86470000	86480000	10	1
936	chr2	172380000	172390000	chr2	172440000	172450000	14	9.71109e-06	0.00995555	172380000	172390000	172440000	172450000	14	1
937	chr2	181720000	181730000	chr2	181850000	181860000	10	7.32956e-06	0.00801955	181720000	181730000	181850000	181860000	10	1
938	chr2	47990000	48000000	chr2	48700000	48710000	16	4.80343e-11	3.88322e-07	47990000	48000000	48700000	48710000	16	1
939	chr2	118890000	118900000	chr2	118970000	118980000	15	1.17522e-06	0.00190868	118890000	118900000	118970000	118980000	15	1
940	chr2	72750000	72760000	chr2	72830000	72840000	21	7.23675e-07	0.00130448	72750000	72760000	72830000	72840000	21	1
941	chr2	25430000	25440000	chr2	25480000	25490000	13	4.47031e-06	0.00547335	25430000	25440000	25480000	25490000	13	1
943	chr2	147410000	147420000	chr2	147680000	147690000	12	1.46018e-06	0.00226455	147410000	147420000	147680000	147690000	12	1
944	chr2	63700000	63710000	chr2	64060000	64070000	12	1.54229e-06	0.0023698	63700000	63710000	64060000	64070000	12	1
946	chr2	116480000	116490000	chr2	116500000	116510000	14	6.96339e-06	0.00770172	116480000	116490000	116500000	116510000	14	1
948	chr2	60960000	60970000	chr2	61390000	61400000	11	1.58156e-06	0.00241837	60960000	60970000	61390000	61400000	11	1
949	chr2	3510000	3520000	chr2	3760000	3770000	12	4.85418e-07	0.000943429	3510000	3520000	3760000	3770000	12	1
950	chr2	165520000	165530000	chr2	165750000	165760000	15	3.55034e-10	2.19663e-06	165520000	165530000	165750000	165760000	15	1
951	chr2	157300000	157310000	chr2	157570000	157580000	10	9.6311e-06	0.00989497	157300000	157310000	157570000	157580000	10	1
952	chr2	117850000	117860000	chr2	117900000	117910000	41	5.77909e-09	2.31873e-05	117850000	117860000	117900000	117910000	41	1
953	chr2	127890000	127900000	chr2	128010000	128020000	13	3.56512e-06	0.00458672	127890000	127900000	128010000	128020000	13	1
954	chr2	121610000	121620000	chr2	121830000	121840000	12	8.99835e-06	0.00938904	121610000	121620000	121830000	121840000	12	1
955	chr2	79890000	79900000	chr2	79980000	79990000	21	2.32072e-07	0.000519141	79890000	79900000	79980000	79990000	21	1
956	chr2	166670000	166680000	chr2	166770000	166780000	13	6.3874e-06	0.00720049	166670000	166680000	166770000	166780000	13	1
957	chr2	34370000	34380000	chr2	34520000	34530000	15	3.13348e-06	0.00414442	34370000	34380000	34520000	34530000	15	1
958	chr2	154410000	154420000	chr2	154530000	154540000	14	6.26454e-07	0.00115726	154410000	154420000	154530000	154540000	14	1
959	chr2	44570000	44580000	chr2	44920000	44930000	12	3.74185e-06	0.00476974	44570000	44580000	44920000	44930000	12	1
960	chr2	155880000	155890000	chr2	155900000	155910000	32	1.12694e-06	0.00184707	155880000	155890000	155900000	155910000	32	1
961	chr2	48560000	48570000	chr2	48700000	48710000	29	4.89259e-11	3.93721e-07	48560000	48570000	48700000	48710000	29	1
962	chr2	3680000	3690000	chr2	3720000	3730000	26	4.14302e-07	0.000831869	3680000	3690000	3720000	3730000	26	1
963	chr2	102110000	102120000	chr2	102280000	102290000	16	1.97045e-06	0.00288202	102110000	102120000	102280000	102290000	16	1
964	chr2	13480000	13490000	chr2	14130000	14140000	10	6.986e-06	0.00771841	13480000	13490000	14130000	14140000	10	1
965	chr2	112500000	112510000	chr2	112760000	112770000	12	4.09798e-07	0.000825401	112500000	112510000	112760000	112770000	12	1
966	chr2	3540000	3550000	chr2	3720000	3730000	12	1.9429e-06	0.0028485	3540000	3550000	3720000	3730000	12	1
967	chr2	170120000	170130000	chr2	170330000	170340000	17	7.57119e-10	4.1821e-06	170120000	170130000	170330000	170340000	17	1
968	chr2	41490000	41500000	chr2	42660000	42670000	20	2.80401e-17	9.92068e-13	41490000	41500000	42660000	42670000	20	1
969	chr2	44140000	44150000	chr2	44570000	44580000	11	4.55656e-06	0.00555574	44140000	44150000	44570000	44580000	11	1
970	chr2	143990000	144000000	chr2	144250000	144260000	12	3.4533e-06	0.00446808	143990000	144000000	144250000	144260000	12	1
971	chr2	117650000	117660000	chr2	118110000	118120000	12	5.89709e-07	0.00110211	117650000	117660000	118110000	118120000	12	1
972	chr2	9880000	9890000	chr2	10000000	10010000	17	1.30457e-07	0.000324162	9880000	9890000	10000000	10010000	17	1
973	chr2	102000000	102010000	chr2	102340000	102350000	17	3.34172e-09	1.46109e-05	102000000	102010000	102340000	102350000	17	1
974	chr2	35730000	35740000	chr2	35850000	35860000	22	5.14427e-10	2.99612e-06	35730000	35740000	35850000	35860000	22	1
975	chr2	167540000	167550000	chr2	167570000	167580000	21	2.44138e-07	0.000540743	167540000	167550000	167570000	167580000	21	1
977	chr2	71580000	71590000	chr2	71780000	71790000	12	8.0068e-06	0.00860005	71580000	71590000	71780000	71790000	12	1
978	chr2	48110000	48120000	chr2	48700000	48710000	11	3.3305e-06	0.00435403	48110000	48120000	48700000	48710000	11	1
979	chr2	31640000	31650000	chr2	31790000	31800000	19	7.72015e-07	0.00137102	31640000	31650000	31790000	31800000	19	1
980	chr2	167530000	167540000	chr2	167630000	167640000	16	2.21376e-07	0.000499021	167530000	167540000	167630000	167640000	16	1
981	chr2	141810000	141820000	chr2	141870000	141880000	44	3.08286e-10	1.94552e-06	141810000	141820000	141870000	141880000	44	1
982	chr2	160790000	160800000	chr2	160870000	160880000	16	6.17514e-06	0.0070087	160790000	160800000	160870000	160880000	16	1
983	chr2	135350000	135360000	chr2	135950000	135960000	10	1.86873e-06	0.00275979	135350000	135360000	135950000	135960000	10	1
984	chr2	155070000	155080000	chr2	155130000	155140000	18	2.03503e-06	0.0029596	155070000	155080000	155130000	155140000	18	1
985	chr2	21960000	21970000	chr2	22540000	22550000	10	2.51842e-06	0.00349539	21960000	21970000	22540000	22550000	10	1
986	chr2	165650000	165660000	chr2	165700000	165710000	22	2.22815e-07	0.000501762	165650000	165660000	165700000	165710000	22	1
987	chr2	90700000	90710000	chr2	90760000	90770000	21	9.95962e-08	0.000259636	90700000	90710000	90760000	90770000	21	1
988	chr2	163100000	163110000	chr2	163390000	163400000	13	2.02871e-07	0.00046497	163100000	163110000	163390000	163400000	13	1
989	chr2	165520000	165530000	chr2	165770000	165780000	11	9.772e-07	0.00165338	165520000	165530000	165770000	165780000	11	1
992	chr2	29270000	29280000	chr2	29550000	29560000	10	4.86034e-06	0.0058491	29270000	29280000	29550000	29560000	10	1
993	chr2	34370000	34380000	chr2	34400000	34410000	35	1.30342e-06	0.00207118	34370000	34380000	34400000	34410000	35	1
994	chr2	73580000	73590000	chr2	73660000	73670000	19	5.74303e-07	0.00108053	73580000	73590000	73660000	73670000	19	1
995	chr2	102110000	102120000	chr2	102340000	102350000	16	4.3185e-07	0.000858842	102110000	102120000	102340000	102350000	16	1
996	chr2	72520000	72530000	chr2	72610000	72620000	30	7.90148e-11	5.96113e-07	72520000	72530000	72610000	72620000	30	1
997	chr2	71600000	71610000	chr2	71780000	71790000	12	2.7635e-06	0.00375732	71600000	71610000	71780000	71790000	12	1
998	chr2	50660000	50670000	chr2	51140000	51150000	10	9.55302e-06	0.0098397	50660000	50670000	51140000	51150000	10	1
999	chr2	146820000	146830000	chr2	146950000	146960000	20	1.63903e-07	0.000391243	146820000	146830000	146950000	146960000	20	1
1000	chr2	32130000	32140000	chr2	32190000	32200000	17	2.03809e-06	0.00296335	32130000	32140000	32190000	32200000	17	1
1001	chr2	77000000	77010000	chr2	77230000	77240000	14	3.03987e-06	0.00405004	77000000	77010000	77230000	77240000	14	1
1002	chr2	117950000	117960000	chr2	118110000	118120000	19	2.47491e-08	8.05496e-05	117950000	117960000	118110000	118120000	19	1
1003	chr2	165850000	165860000	chr2	166040000	166050000	15	1.90448e-07	0.000441205	165850000	165860000	166040000	166050000	15	1
1004	chr2	141170000	141180000	chr2	142250000	142260000	11	1.38308e-07	0.000339764	141170000	141180000	142250000	142260000	11	1
1005	chr2	31430000	31440000	chr2	31470000	31480000	16	4.99827e-08	0.000146699	31430000	31440000	31470000	31480000	16	1
1006	chr2	3110000	3120000	chr2	3230000	3240000	13	3.12708e-06	0.00413935	3110000	3120000	3230000	3240000	13	1
1007	chr2	60820000	60830000	chr2	60870000	60880000	27	8.15807e-07	0.00143268	60820000	60830000	60870000	60880000	27	1
1008	chr2	59610000	59620000	chr2	59650000	59660000	47	1.16718e-10	8.43353e-07	59610000	59620000	59650000	59660000	47	1
1009	chr2	143860000	143870000	chr2	143990000	144000000	26	1.66721e-14	3.34865e-10	143860000	143870000	143990000	144000000	26	1
1010	chr2	78040000	78050000	chr2	78960000	78970000	13	4.98655e-09	2.04927e-05	78040000	78050000	78960000	78970000	13	1
1011	chr2	27330000	27340000	chr2	27420000	27430000	17	3.32349e-07	0.0006945	27330000	27340000	27420000	27430000	17	1
1012	chr2	115860000	115870000	chr2	115980000	115990000	23	7.69771e-08	0.000209637	115860000	115870000	115980000	115990000	23	1
1013	chr2	113860000	113870000	chr2	114110000	114120000	16	7.68051e-10	4.22808e-06	113860000	113870000	114110000	114120000	16	1
1014	chr2	47990000	48000000	chr2	48880000	48890000	9	6.79021e-06	0.00754952	47990000	48000000	48880000	48890000	9	1
1015	chr2	165920000	165930000	chr2	166040000	166050000	24	6.20505e-13	8.38624e-09	165920000	165930000	166040000	166050000	24	1
1016	chr2	7720000	7730000	chr2	8110000	8120000	12	2.42778e-06	0.00339628	7720000	7730000	8110000	8120000	12	1
1017	chr2	5240000	5250000	chr2	5280000	5290000	26	2.30897e-09	1.07157e-05	5240000	5250000	5280000	5290000	26	1
1018	chr2	13080000	13090000	chr2	13230000	13240000	15	3.2255e-06	0.0042438	13080000	13090000	13230000	13240000	15	1
1019	chr2	109950000	109960000	chr2	110190000	110200000	13	3.69426e-06	0.00471967	109950000	109960000	110190000	110200000	13	1
1020	chr2	172900000	172910000	chr2	172930000	172940000	52	2.83443e-12	3.28921e-08	172900000	172910000	172930000	172940000	52	1
1021	chr2	158760000	158770000	chr2	158790000	158800000	29	5.63938e-06	0.00653681	158760000	158770000	158790000	158800000	29	1
1022	chr2	49810000	49820000	chr2	49950000	49960000	22	2.43967e-09	1.12208e-05	49810000	49820000	49950000	49960000	22	1
1023	chr2	126790000	126800000	chr2	127000000	127010000	12	6.76373e-06	0.00752687	126790000	126800000	127000000	127010000	12	1
1024	chr2	39270000	39280000	chr2	39370000	39380000	12	6.26785e-06	0.00709105	39270000	39280000	39370000	39380000	12	1
1025	chr2	70130000	70140000	chr2	70210000	70220000	22	4.98057e-09	2.04749e-05	70130000	70140000	70210000	70220000	22	1
1026	chr2	116110000	116120000	chr2	116720000	116730000	10	4.48941e-06	0.00548964	116110000	116120000	116720000	116730000	10	1
1027	chr2	128080000	128090000	chr2	128400000	128410000	14	6.14506e-08	0.000173492	128080000	128090000	128400000	128410000	14	1
1029	chr2	6850000	6860000	chr2	7010000	7020000	25	5.06654e-10	2.95925e-06	6850000	6860000	7010000	7020000	25	1
1030	chr2	79380000	79390000	chr2	79580000	79590000	21	1.95295e-08	6.57156e-05	79380000	79390000	79580000	79590000	21	1
1031	chr2	27810000	27820000	chr2	27850000	27860000	26	3.55527e-06	0.00457549	27810000	27820000	27850000	27860000	26	1
1032	chr2	56450000	56460000	chr2	56550000	56560000	23	2.36275e-09	1.09241e-05	56450000	56460000	56550000	56560000	23	1
1033	chr2	145530000	145540000	chr2	145550000	145560000	61	6.64056e-07	0.00121505	145530000	145540000	145550000	145560000	61	1
1034	chr2	166480000	166490000	chr2	166550000	166560000	26	9.88177e-09	3.66028e-05	166480000	166490000	166550000	166560000	26	1
1035	chr2	157790000	157800000	chr2	157870000	157880000	32	4.475e-11	3.66647e-07	157790000	157800000	157870000	157880000	32	1
1036	chr2	145950000	145960000	chr2	146260000	146270000	12	1.3904e-06	0.00218133	145950000	145960000	146260000	146270000	12	1
1037	chr2	119790000	119800000	chr2	119890000	119900000	13	4.75275e-06	0.00575044	119790000	119800000	119890000	119900000	13	1
1038	chr2	173930000	173940000	chr2	174050000	174060000	16	1.23482e-07	0.000309832	173930000	173940000	174050000	174060000	16	1
1039	chr2	117850000	117860000	chr2	118110000	118120000	13	6.24776e-06	0.00707157	117850000	117860000	118110000	118120000	13	1
1040	chr2	60800000	60810000	chr2	61450000	61460000	14	1.44993e-09	7.19839e-06	60800000	60810000	61450000	61460000	14	1
1041	chr2	50090000	50100000	chr2	50270000	50280000	19	3.799e-09	1.62751e-05	50090000	50100000	50270000	50280000	19	1
1042	chr2	167290000	167300000	chr2	167340000	167350000	14	1.48679e-06	0.00229916	167290000	167300000	167340000	167350000	14	1
1043	chr2	13320000	13330000	chr2	13520000	13530000	15	8.80612e-07	0.00152089	13320000	13330000	13520000	13530000	15	1
1044	chr2	6350000	6360000	chr2	6400000	6410000	47	2.90944e-16	8.52904e-12	6350000	6360000	6400000	6410000	47	1
1045	chr2	78960000	78970000	chr2	79080000	79090000	40	1.69056e-18	7.54158e-14	78960000	78970000	79080000	79090000	40	1
1047	chr2	128250000	128260000	chr2	128370000	128380000	18	1.15272e-06	0.00188082	128250000	128260000	128370000	128380000	18	1
1048	chr2	26320000	26330000	chr2	26350000	26360000	20	5.64005e-06	0.00653697	26320000	26330000	26350000	26360000	20	1
1049	chr2	154450000	154460000	chr2	154530000	154540000	16	4.64278e-06	0.00563998	154450000	154460000	154530000	154540000	16	1
1051	chr2	6350000	6360000	chr2	6380000	6390000	36	3.47804e-06	0.0044963	6350000	6360000	6380000	6390000	36	1
1052	chr2	72280000	72290000	chr2	72390000	72400000	15	2.10468e-06	0.00303792	72280000	72290000	72390000	72400000	15	1
1053	chr2	35650000	35660000	chr2	35700000	35710000	20	2.62751e-06	0.00360962	35650000	35660000	35700000	35710000	20	1
1054	chr2	170120000	170130000	chr2	170310000	170320000	22	8.72735e-14	1.49035e-09	170120000	170130000	170310000	170320000	22	1
1055	chr2	79380000	79390000	chr2	79630000	79640000	17	3.03189e-07	0.000644281	79380000	79390000	79630000	79640000	17	1
1056	chr2	102340000	102350000	chr2	102450000	102460000	19	6.76617e-07	0.00123199	102340000	102350000	102450000	102460000	19	1
1057	chr2	128170000	128180000	chr2	128400000	128410000	15	1.64064e-07	0.000391551	128170000	128180000	128400000	128410000	15	1
1058	chr2	48400000	48410000	chr2	48700000	48710000	18	6.1287e-09	2.43729e-05	48400000	48410000	48700000	48710000	18	1
1059	chr2	58780000	58790000	chr2	59380000	59390000	14	7.79411e-09	2.98395e-05	58780000	58790000	59380000	59390000	14	1
1060	chr2	78450000	78460000	chr2	78650000	78660000	15	8.5351e-06	0.00902344	78450000	78460000	78650000	78660000	15	1
1061	chr2	155840000	155850000	chr2	155950000	155960000	11	1.91571e-06	0.00281532	155840000	155850000	155950000	155960000	11	1
1062	chr2	113860000	113870000	chr2	114150000	114160000	12	2.2875e-07	0.00051292	113860000	113870000	114150000	114160000	12	1
1063	chr2	49900000	49910000	chr2	50280000	50290000	13	1.05388e-07	0.000271804	49900000	49910000	50280000	50290000	13	1
1064	chr2	68190000	68200000	chr2	68320000	68330000	14	9.01311e-06	0.00940205	68190000	68200000	68320000	68330000	14	1
1065	chr2	49750000	49760000	chr2	50140000	50150000	10	9.43498e-06	0.0097503	49750000	49760000	50140000	50150000	10	1
1066	chr2	72520000	72530000	chr2	72720000	72730000	16	4.86629e-07	0.000945494	72520000	72530000	72720000	72730000	16	1
1068	chr2	148120000	148130000	chr2	148380000	148390000	12	1.26769e-06	0.00202652	148120000	148130000	148380000	148390000	12	1
1069	chr2	58470000	58480000	chr2	58660000	58670000	12	6.5113e-06	0.00731672	58470000	58480000	58660000	58670000	12	1
1070	chr2	74350000	74360000	chr2	74640000	74650000	11	5.20447e-06	0.00615259	74350000	74360000	74640000	74650000	11	1
1071	chr2	116900000	116910000	chr2	117090000	117100000	13	1.82008e-06	0.00270254	116900000	116910000	117090000	117100000	13	1
1072	chr2	163530000	163540000	chr2	163590000	163600000	15	5.15013e-07	0.00098924	163530000	163540000	163590000	163600000	15	1
1073	chr2	45000000	45010000	chr2	45090000	45100000	18	3.61047e-07	0.000744861	45000000	45010000	45090000	45100000	18	1
1074	chr2	168460000	168470000	chr2	168610000	168620000	13	5.82402e-07	0.0010921	168460000	168470000	168610000	168620000	13	1
1075	chr2	60760000	60770000	chr2	61460000	61470000	10	2.38431e-06	0.00334775	60760000	60770000	61460000	61470000	10	1
1077	chr2	166090000	166100000	chr2	166260000	166270000	16	1.60945e-06	0.00245188	166090000	166100000	166260000	166270000	16	1
1078	chr2	131670000	131680000	chr2	131690000	131700000	43	4.98469e-06	0.00596034	131670000	131680000	131690000	131700000	43	1
1079	chr2	48090000	48100000	chr2	48700000	48710000	16	2.11665e-10	1.40718e-06	48090000	48100000	48700000	48710000	16	1
1080	chr2	117800000	117810000	chr2	117900000	117910000	33	5.24127e-11	4.17956e-07	117800000	117810000	117900000	117910000	33	1
1081	chr2	166240000	166250000	chr2	166300000	166310000	23	4.19368e-06	0.00521398	166240000	166250000	166300000	166310000	23	1
1082	chr2	163100000	163110000	chr2	163310000	163320000	12	1.47067e-06	0.00227823	163100000	163110000	163310000	163320000	12	1
1083	chr2	165530000	165540000	chr2	165720000	165730000	10	6.18585e-06	0.00701698	165530000	165540000	165720000	165730000	10	1
1084	chr2	34370000	34380000	chr2	34460000	34470000	17	7.20236e-06	0.00790874	34370000	34380000	34460000	34470000	17	1
1085	chr2	50070000	50080000	chr2	50170000	50180000	17	3.4013e-06	0.00441843	50070000	50080000	50170000	50180000	17	1
1086	chr2	72640000	72650000	chr2	72970000	72980000	12	2.54793e-06	0.00352404	72640000	72650000	72970000	72980000	12	1
1087	chr2	121580000	121590000	chr2	121670000	121680000	22	6.89218e-08	0.000190866	121580000	121590000	121670000	121680000	22	1
1088	chr2	72520000	72530000	chr2	72590000	72600000	22	3.76784e-06	0.00479394	72520000	72530000	72590000	72600000	22	1
1089	chr2	168460000	168470000	chr2	168630000	168640000	11	2.7718e-07	0.0005982	168460000	168470000	168630000	168640000	11	1
1090	chr2	133570000	133580000	chr2	133670000	133680000	23	1.85551e-08	6.29529e-05	133570000	133580000	133670000	133680000	23	1
1091	chr2	14040000	14050000	chr2	14290000	14300000	10	5.09123e-06	0.00605125	14040000	14050000	14290000	14300000	10	1
1092	chr2	173220000	173230000	chr2	173350000	173360000	15	8.03996e-08	0.000216942	173220000	173230000	173350000	173360000	15	1
1093	chr2	168490000	168500000	chr2	168610000	168620000	13	1.81219e-06	0.0026949	168490000	168500000	168610000	168620000	13	1
1094	chr2	49920000	49930000	chr2	50110000	50120000	15	9.80611e-07	0.00165642	49920000	49930000	50110000	50120000	15	1
1095	chr2	6870000	6880000	chr2	8110000	8120000	10	9.84219e-07	0.00166183	6870000	6880000	8110000	8120000	10	1
1096	chr2	31720000	31730000	chr2	31770000	31780000	17	7.98287e-06	0.00858104	31720000	31730000	31770000	31780000	17	1
1097	chr2	85120000	85130000	chr2	85560000	85570000	18	2.76996e-14	5.28754e-10	85120000	85130000	85560000	85570000	18	1
1098	chr2	13380000	13390000	chr2	14130000	14140000	12	2.86395e-07	0.000614521	13380000	13390000	14130000	14140000	12	1
1099	chr2	60120000	60130000	chr2	60200000	60210000	28	2.18024e-12	2.60015e-08	60120000	60130000	60200000	60210000	28	1
1100	chr2	4230000	4240000	chr2	4540000	4550000	13	6.12108e-06	0.00695761	4230000	4240000	4540000	4550000	13	1
1101	chr2	165270000	165280000	chr2	165360000	165370000	12	2.06022e-06	0.00298706	165270000	165280000	165360000	165370000	12	1
1102	chr2	80090000	80100000	chr2	80260000	80270000	11	8.24115e-06	0.00879576	80090000	80100000	80260000	80270000	11	1
1103	chr2	93700000	93710000	chr2	93750000	93760000	24	5.3099e-07	0.00101426	93700000	93710000	93750000	93760000	24	1
1104	chr2	65390000	65400000	chr2	65610000	65620000	13	7.32042e-07	0.00131445	65390000	65400000	65610000	65620000	13	1
1105	chr2	13520000	13530000	chr2	13570000	13580000	29	8.56275e-06	0.00904724	13520000	13530000	13570000	13580000	29	1
1106	chr2	102700000	102710000	chr2	103050000	103060000	11	4.80504e-06	0.00579728	102700000	102710000	103050000	103060000	11	1
1107	chr2	166420000	166430000	chr2	166550000	166560000	29	4.42623e-15	1.02825e-10	166420000	166430000	166550000	166560000	29	1
1108	chr2	11500000	11510000	chr2	11530000	11540000	40	4.55079e-11	3.71342e-07	11500000	11510000	11530000	11540000	40	1
1110	chr2	11190000	11200000	chr2	11220000	11230000	38	1.1377e-08	4.13086e-05	11190000	11200000	11220000	11230000	38	1
1111	chr2	26150000	26160000	chr2	26220000	26230000	14	8.81533e-07	0.00152226	26150000	26160000	26220000	26230000	14	1
1112	chr2	32490000	32500000	chr2	32540000	32550000	17	4.68898e-06	0.00568512	32490000	32500000	32540000	32550000	17	1
1113	chr2	162960000	162970000	chr2	163000000	163010000	19	5.51471e-08	0.0001592	162960000	162970000	163000000	163010000	19	1
1114	chr2	75980000	75990000	chr2	76060000	76070000	14	4.25134e-06	0.00527182	75980000	75990000	76060000	76070000	14	1
1115	chr2	180920000	180930000	chr2	180960000	180970000	16	4.40046e-07	0.00087148	180920000	180930000	180960000	180970000	16	1
1116	chr2	79510000	79520000	chr2	79620000	79630000	13	7.26427e-06	0.00796013	79510000	79520000	79620000	79630000	13	1
1118	chr2	78040000	78050000	chr2	78870000	78880000	15	1.94105e-11	1.77687e-07	78040000	78050000	78870000	78880000	15	1
1119	chr2	73570000	73580000	chr2	73860000	73870000	19	1.71799e-11	1.59549e-07	73570000	73580000	73860000	73870000	19	1
1120	chr2	141270000	141280000	chr2	141810000	141820000	12	2.15259e-06	0.00309005	141270000	141280000	141810000	141820000	12	1
1121	chr2	79380000	79390000	chr2	79600000	79610000	17	2.26791e-06	0.00321586	79380000	79390000	79600000	79610000	17	1
1122	chr2	73470000	73480000	chr2	73520000	73530000	26	2.81025e-07	0.000604803	73470000	73480000	73520000	73530000	26	1
1123	chr2	27810000	27820000	chr2	27830000	27840000	40	3.92525e-06	0.00494464	27810000	27820000	27830000	27840000	40	1
1124	chr2	152690000	152700000	chr2	152740000	152750000	17	8.3868e-07	0.00146324	152690000	152700000	152740000	152750000	17	1
1126	chr2	58470000	58480000	chr2	58560000	58570000	16	9.099e-06	0.00947559	58470000	58480000	58560000	58570000	16	1
1127	chr2	141230000	141240000	chr2	141420000	141430000	22	8.43959e-11	6.33604e-07	141230000	141240000	141420000	141430000	22	1
1128	chr2	145160000	145170000	chr2	145580000	145590000	10	5.9651e-06	0.00681665	145160000	145170000	145580000	145590000	10	1
1129	chr2	160740000	160750000	chr2	160870000	160880000	17	3.6874e-08	0.000113445	160740000	160750000	160870000	160880000	17	1
1130	chr2	156000000	156010000	chr2	156100000	156110000	13	3.09424e-06	0.00410841	156000000	156010000	156100000	156110000	13	1
1131	chr2	72560000	72570000	chr2	72740000	72750000	12	9.43881e-06	0.0097503	72560000	72570000	72740000	72750000	12	1
1132	chr2	115980000	115990000	chr2	116060000	116070000	20	9.08467e-06	0.00946158	115980000	115990000	116060000	116070000	20	1
1133	chr2	117650000	117660000	chr2	117900000	117910000	17	2.61181e-08	8.42924e-05	117650000	117660000	117900000	117910000	17	1
1134	chr2	44110000	44120000	chr2	44180000	44190000	23	3.93985e-07	0.000799683	44110000	44120000	44180000	44190000	23	1
1135	chr2	6890000	6900000	chr2	7000000	7010000	18	8.03322e-06	0.00862316	6890000	6900000	7000000	7010000	18	1
1136	chr2	60120000	60130000	chr2	60170000	60180000	24	1.29382e-06	0.00205999	60120000	60130000	60170000	60180000	24	1
1137	chr2	60740000	60750000	chr2	61450000	61460000	10	2.01599e-06	0.0029367	60740000	60750000	61450000	61460000	10	1
1138	chr2	148080000	148090000	chr2	148390000	148400000	12	3.1311e-06	0.00414261	148080000	148090000	148390000	148400000	12	1
1139	chr2	4230000	4240000	chr2	4300000	4310000	21	2.04318e-06	0.00296808	4230000	4240000	4300000	4310000	21	1
1140	chr2	125660000	125670000	chr2	125720000	125730000	17	8.13429e-07	0.00142972	125660000	125670000	125720000	125730000	17	1
1141	chr2	27810000	27820000	chr2	27870000	27880000	27	9.11105e-11	6.77406e-07	27810000	27820000	27870000	27880000	27	1
1142	chr2	31790000	31800000	chr2	31960000	31970000	15	3.30113e-07	0.000690883	31790000	31800000	31960000	31970000	15	1
1144	chr2	11330000	11340000	chr2	11500000	11510000	15	3.01571e-08	9.5353e-05	11330000	11340000	11500000	11510000	15	1
1145	chr2	172900000	172910000	chr2	172990000	173000000	22	9.00903e-10	4.82061e-06	172900000	172910000	172990000	173000000	22	1
1146	chr2	6890000	6900000	chr2	7040000	7050000	18	6.14877e-08	0.000173517	6890000	6900000	7040000	7050000	18	1
1147	chr2	165560000	165570000	chr2	165740000	165750000	14	1.00057e-07	0.000260561	165560000	165570000	165740000	165750000	14	1
1148	chr2	138270000	138280000	chr2	138530000	138540000	12	6.69299e-06	0.00746637	138270000	138280000	138530000	138540000	12	1
1149	chr2	102000000	102010000	chr2	102450000	102460000	14	3.52229e-08	0.000109128	102000000	102010000	102450000	102460000	14	1
1150	chr2	41420000	41430000	chr2	41490000	41500000	26	3.16376e-06	0.0041764	41420000	41430000	41490000	41500000	26	1
1151	chr2	155570000	155580000	chr2	155610000	155620000	14	5.90395e-06	0.00676325	155570000	155580000	155610000	155620000	14	1
1152	chr2	6870000	6880000	chr2	7010000	7020000	21	5.05909e-09	2.07354e-05	6870000	6880000	7010000	7020000	21	1
1153	chr2	49920000	49930000	chr2	50080000	50090000	15	5.0149e-06	0.0059848	49920000	49930000	50080000	50090000	15	1
1154	chr2	102180000	102190000	chr2	102280000	102290000	18	5.69091e-07	0.00107319	102180000	102190000	102280000	102290000	18	1
1155	chr2	31440000	31450000	chr2	31640000	31650000	18	5.26959e-09	2.14909e-05	31440000	31450000	31640000	31650000	18	1
1156	chr2	77080000	77090000	chr2	77230000	77240000	32	2.08987e-17	7.61834e-13	77080000	77090000	77230000	77240000	32	1
1157	chr2	128320000	128330000	chr2	128400000	128410000	19	2.2288e-06	0.00317356	128320000	128330000	128400000	128410000	19	1
1158	chr2	78960000	78970000	chr2	79180000	79190000	19	2.89842e-09	1.29769e-05	78960000	78970000	79180000	79190000	19	1
1159	chr2	141170000	141180000	chr2	141230000	141240000	32	1.75779e-07	0.000413444	141170000	141180000	141230000	141240000	32	1
1160	chr2	48660000	48670000	chr2	48700000	48710000	53	2.91883e-09	1.30398e-05	48660000	48670000	48700000	48710000	53	1
1161	chr2	48200000	48210000	chr2	48380000	48390000	17	4.04642e-07	0.000817674	48200000	48210000	48380000	48390000	17	1
1162	chr2	13380000	13390000	chr2	14100000	14110000	11	5.3237e-07	0.00101671	13380000	13390000	14100000	14110000	11	1
1163	chr2	44920000	44930000	chr2	45110000	45120000	16	5.29933e-07	0.00101284	44920000	44930000	45110000	45120000	16	1
1164	chr2	56550000	56560000	chr2	57350000	57360000	11	8.95303e-07	0.00154129	56550000	56560000	57350000	57360000	11	1
1165	chr2	178900000	178910000	chr2	178950000	178960000	18	6.50012e-08	0.000181563	178900000	178910000	178950000	178960000	18	1
1166	chr2	117900000	117910000	chr2	118050000	118060000	17	2.06014e-06	0.00298706	117900000	117910000	118050000	118060000	17	1
1167	chr2	58800000	58810000	chr2	59380000	59390000	15	9.33908e-10	4.97064e-06	58800000	58810000	59380000	59390000	15	1
1168	chr2	104450000	104460000	chr2	104580000	104590000	21	6.93391e-12	7.22273e-08	104450000	104460000	104580000	104590000	21	1
1169	chr2	160410000	160420000	chr2	160580000	160590000	15	5.24001e-06	0.00618119	160410000	160420000	160580000	160590000	15	1
1170	chr2	34370000	34380000	chr2	34440000	34450000	28	4.40202e-07	0.000871579	34370000	34380000	34440000	34450000	28	1
1171	chr2	14440000	14450000	chr2	14660000	14670000	17	6.30676e-08	0.0001769	14440000	14450000	14660000	14670000	17	1
1172	chr2	48200000	48210000	chr2	48700000	48710000	17	1.68051e-10	1.16046e-06	48200000	48210000	48700000	48710000	17	1
1173	chr2	16360000	16370000	chr2	16660000	16670000	15	3.20107e-08	0.000100261	16360000	16370000	16660000	16670000	15	1
1174	chr2	79720000	79730000	chr2	79760000	79770000	22	6.71801e-06	0.00748479	79720000	79730000	79760000	79770000	22	1
1175	chr2	28510000	28520000	chr2	28540000	28550000	13	5.59072e-06	0.00649323	28510000	28520000	28540000	28550000	13	1
1176	chr2	157480000	157490000	chr2	157560000	157570000	13	6.68181e-06	0.00745863	157480000	157490000	157560000	157570000	13	1
1177	chr2	127270000	127280000	chr2	127290000	127300000	45	2.21346e-07	0.000499021	127270000	127280000	127290000	127300000	45	1
1178	chr2	165110000	165120000	chr2	165230000	165240000	11	7.73362e-06	0.0083628	165110000	165120000	165230000	165240000	11	1
1179	chr2	91300000	91310000	chr2	91450000	91460000	13	4.23104e-06	0.00525141	91300000	91310000	91450000	91460000	13	1
1180	chr2	32630000	32640000	chr2	32680000	32690000	21	1.85785e-10	1.261e-06	32630000	32640000	32680000	32690000	21	1
1181	chr2	163410000	163420000	chr2	163470000	163480000	24	5.00266e-07	0.000966036	163410000	163420000	163470000	163480000	24	1
1182	chr2	49810000	49820000	chr2	49920000	49930000	37	9.97112e-16	2.65731e-11	49810000	49820000	49920000	49930000	37	1
1183	chr2	166800000	166810000	chr2	166850000	166860000	14	8.36584e-06	0.00888953	166800000	166810000	166850000	166860000	14	1
1184	chr2	128740000	128750000	chr2	128810000	128820000	21	8.78927e-06	0.00922011	128740000	128750000	128810000	128820000	21	1
1185	chr2	155010000	155020000	chr2	155030000	155040000	41	2.62239e-16	7.74286e-12	155010000	155020000	155030000	155040000	41	1
1186	chr2	18060000	18070000	chr2	18670000	18680000	10	2.95604e-06	0.00396381	18060000	18070000	18670000	18680000	10	1
1187	chr2	20520000	20530000	chr2	20630000	20640000	18	3.1344e-07	0.000662345	20520000	20530000	20630000	20640000	18	1
1188	chr2	155110000	155120000	chr2	155130000	155140000	29	1.25473e-07	0.00031406	155110000	155120000	155130000	155140000	29	1
1189	chr2	166300000	166310000	chr2	166420000	166430000	26	1.82775e-13	2.85945e-09	166300000	166310000	166420000	166430000	26	1
1190	chr2	93700000	93710000	chr2	93770000	93780000	32	3.65976e-13	5.23347e-09	93700000	93710000	93770000	93780000	32	1
1191	chr2	27920000	27930000	chr2	27970000	27980000	27	1.32973e-10	9.42551e-07	27920000	27930000	27970000	27980000	27	1
1192	chr2	5990000	6000000	chr2	6160000	6170000	12	3.76064e-06	0.00478676	5990000	6000000	6160000	6170000	12	1
1193	chr2	148080000	148090000	chr2	148580000	148590000	12	5.04968e-07	0.000973284	148080000	148090000	148580000	148590000	12	1
1194	chr2	35700000	35710000	chr2	35900000	35910000	13	1.87177e-06	0.00276296	35700000	35710000	35900000	35910000	13	1
1195	chr2	79890000	79900000	chr2	80150000	80160000	13	2.54448e-06	0.00352124	79890000	79900000	80150000	80160000	13	1
1196	chr2	50690000	50700000	chr2	51140000	51150000	11	2.0647e-06	0.0029925	50690000	50700000	51140000	51150000	11	1
1197	chr2	155180000	155190000	chr2	155410000	155420000	10	4.55815e-06	0.00555713	155180000	155190000	155410000	155420000	10	1
1198	chr2	169660000	169670000	chr2	169750000	169760000	18	2.00631e-07	0.000461168	169660000	169670000	169750000	169760000	18	1
1199	chr2	125450000	125460000	chr2	125550000	125560000	18	3.67771e-06	0.00470161	125450000	125460000	125550000	125560000	18	1
1200	chr2	27300000	27310000	chr2	27330000	27340000	29	6.29585e-08	0.000176735	27300000	27310000	27330000	27340000	29	1
1201	chr2	44020000	44030000	chr2	45110000	45120000	11	1.47468e-07	0.000358415	44020000	44030000	45110000	45120000	11	1
1202	chr2	117730000	117740000	chr2	117900000	117910000	28	3.10866e-13	4.56196e-09	117730000	117740000	117900000	117910000	28	1
1203	chr2	60890000	60900000	chr2	61400000	61410000	10	7.26092e-06	0.00795859	60890000	60900000	61400000	61410000	10	1
1204	chr2	72610000	72620000	chr2	72970000	72980000	16	1.11332e-09	5.75467e-06	72610000	72620000	72970000	72980000	16	1
1206	chr2	70220000	70230000	chr2	70460000	70470000	11	8.4554e-06	0.00896381	70220000	70230000	70460000	70470000	11	1
1207	chr2	104080000	104090000	chr2	104110000	104120000	15	4.75625e-08	0.000140436	104080000	104090000	104110000	104120000	15	1
1208	chr2	31490000	31500000	chr2	31580000	31590000	14	7.56705e-07	0.00134948	31490000	31500000	31580000	31590000	14	1
1209	chr2	145950000	145960000	chr2	146380000	146390000	11	2.15553e-06	0.00309284	145950000	145960000	146380000	146390000	11	1
1210	chr2	181410000	181420000	chr2	181490000	181500000	13	4.26968e-06	0.00528977	181410000	181420000	181490000	181500000	13	1
1211	chr2	166150000	166160000	chr2	166420000	166430000	11	9.14656e-06	0.00951466	166150000	166160000	166420000	166430000	11	1
1212	chr2	55190000	55200000	chr2	55830000	55840000	10	3.83192e-06	0.0048559	55190000	55200000	55830000	55840000	10	1
1213	chr2	110130000	110140000	chr2	110180000	110190000	25	4.30572e-07	0.000856853	110130000	110140000	110180000	110190000	25	1
1214	chr2	75880000	75890000	chr2	75960000	75970000	14	2.34136e-06	0.00329948	75880000	75890000	75960000	75970000	14	1
1215	chr2	78960000	78970000	chr2	79470000	79480000	12	1.10422e-06	0.00182148	78960000	78970000	79470000	79480000	12	1
1216	chr2	102000000	102010000	chr2	102400000	102410000	14	9.08364e-08	0.000241036	102000000	102010000	102400000	102410000	14	1
1217	chr2	76420000	76430000	chr2	76550000	76560000	12	4.09322e-06	0.00511698	76420000	76430000	76550000	76560000	12	1
1218	chr2	165560000	165570000	chr2	165650000	165660000	16	2.91359e-06	0.00391946	165560000	165570000	165650000	165660000	16	1
1219	chr2	26300000	26310000	chr2	26320000	26330000	51	2.2005e-07	0.000496669	26300000	26310000	26320000	26330000	51	1
1220	chr2	49750000	49760000	chr2	49920000	49930000	15	4.4435e-06	0.00545028	49750000	49760000	49920000	49930000	15	1
1221	chr2	6300000	6310000	chr2	6350000	6360000	29	2.3394e-06	0.00329747	6300000	6310000	6350000	6360000	29	1
1222	chr2	143990000	144000000	chr2	144190000	144200000	15	5.07312e-07	0.000976731	143990000	144000000	144190000	144200000	15	1
1223	chr2	119470000	119480000	chr2	119540000	119550000	16	5.34029e-06	0.00627459	119470000	119480000	119540000	119550000	16	1
1224	chr2	21950000	21960000	chr2	22260000	22270000	12	6.56652e-07	0.00120365	21950000	21960000	22260000	22270000	12	1
1225	chr2	167530000	167540000	chr2	167660000	167670000	13	6.12719e-06	0.00696262	167530000	167540000	167660000	167670000	13	1
1226	chr2	48610000	48620000	chr2	48810000	48820000	15	1.42486e-06	0.00222293	48610000	48620000	48810000	48820000	15	1
1227	chr2	49920000	49930000	chr2	50210000	50220000	13	4.45126e-06	0.0054543	49920000	49930000	50210000	50220000	13	1
1228	chr2	128330000	128340000	chr2	128370000	128380000	24	1.51741e-06	0.0023383	128330000	128340000	128370000	128380000	24	1
1229	chr2	72040000	72050000	chr2	72100000	72110000	18	2.24725e-06	0.00319318	72040000	72050000	72100000	72110000	18	1
1230	chr2	126790000	126800000	chr2	126810000	126820000	61	5.89433e-13	8.01912e-09	126790000	126800000	126810000	126820000	61	1
1231	chr2	166150000	166160000	chr2	166550000	166560000	19	1.52797e-13	2.43742e-09	166150000	166160000	166550000	166560000	19	1
1232	chr2	6790000	6800000	chr2	6850000	6860000	40	5.49885e-09	2.22414e-05	6790000	6800000	6850000	6860000	40	1
1233	chr2	17420000	17430000	chr2	17840000	17850000	12	2.30903e-07	0.000516987	17420000	17430000	17840000	17850000	12	1
1234	chr2	48560000	48570000	chr2	48810000	48820000	13	2.95205e-06	0.00395975	48560000	48570000	48810000	48820000	13	1
1235	chr2	50300000	50310000	chr2	51910000	51920000	12	2.72141e-09	1.23052e-05	50300000	50310000	51910000	51920000	12	1
1236	chr2	141170000	141180000	chr2	141810000	141820000	13	9.11231e-08	0.000241693	141170000	141180000	141810000	141820000	13	1
1237	chr2	170350000	170360000	chr2	170400000	170410000	17	5.48076e-06	0.00640358	170350000	170360000	170400000	170410000	17	1
1238	chr2	3130000	3140000	chr2	3230000	3240000	16	1.56567e-06	0.00239943	3130000	3140000	3230000	3240000	16	1
1239	chr2	79080000	79090000	chr2	79380000	79390000	22	8.89388e-11	6.62058e-07	79080000	79090000	79380000	79390000	22	1
1240	chr2	84040000	84050000	chr2	84420000	84430000	17	2.02036e-11	1.83853e-07	84040000	84050000	84420000	84430000	17	1
1241	chr2	166170000	166180000	chr2	166550000	166560000	12	4.93646e-07	0.000956252	166170000	166180000	166550000	166560000	12	1
1242	chr2	70770000	70780000	chr2	71040000	71050000	12	4.00983e-07	0.000811211	70770000	70780000	71040000	71050000	12	1
1243	chr2	79860000	79870000	chr2	80260000	80270000	14	1.57273e-09	7.73012e-06	79860000	79870000	80260000	80270000	14	1
1244	chr2	102070000	102080000	chr2	102450000	102460000	11	2.32442e-06	0.00328162	102070000	102080000	102450000	102460000	11	1
1246	chr2	49920000	49930000	chr2	50000000	50010000	22	8.81186e-06	0.0092383	49920000	49930000	50000000	50010000	22	1
1247	chr2	113560000	113570000	chr2	113610000	113620000	22	7.53688e-06	0.00819076	113560000	113570000	113610000	113620000	22	1
1248	chr2	135430000	135440000	chr2	135610000	135620000	14	1.0122e-06	0.00169721	135430000	135440000	135610000	135620000	14	1
1249	chr2	12010000	12020000	chr2	12300000	12310000	10	5.19274e-06	0.00614343	12010000	12020000	12300000	12310000	10	1
1250	chr2	78180000	78190000	chr2	79380000	79390000	12	2.50266e-08	8.13273e-05	78180000	78190000	79380000	79390000	12	1
1251	chr2	78040000	78050000	chr2	79350000	79360000	12	1.24479e-08	4.4709e-05	78040000	78050000	79350000	79360000	12	1
1252	chr2	59020000	59030000	chr2	59380000	59390000	12	6.36426e-06	0.00717901	59020000	59030000	59380000	59390000	12	1
1253	chr2	134780000	134790000	chr2	135320000	135330000	15	2.94936e-11	2.54296e-07	134780000	134790000	135320000	135330000	15	1
1254	chr2	145280000	145290000	chr2	145530000	145540000	12	6.47352e-06	0.00728291	145280000	145290000	145530000	145540000	12	1
1255	chr2	75630000	75640000	chr2	75780000	75790000	15	9.26589e-08	0.000244764	75630000	75640000	75780000	75790000	15	1
1256	chr2	139460000	139470000	chr2	139560000	139570000	20	1.39973e-07	0.000342827	139460000	139470000	139560000	139570000	20	1
1257	chr2	132300000	132310000	chr2	132480000	132490000	12	3.77361e-06	0.0047993	132300000	132310000	132480000	132490000	12	1
1258	chr2	59200000	59210000	chr2	59380000	59390000	15	8.35635e-06	0.00888251	59200000	59210000	59380000	59390000	15	1
1259	chr2	166460000	166470000	chr2	166550000	166560000	18	4.58905e-06	0.00558927	166460000	166470000	166550000	166560000	18	1
1260	chr2	156180000	156190000	chr2	156290000	156300000	13	4.22301e-06	0.00524431	156180000	156190000	156290000	156300000	13	1
1261	chr2	165820000	165830000	chr2	166040000	166050000	12	3.532e-06	0.00455077	165820000	165830000	166040000	166050000	12	1
1262	chr2	141810000	141820000	chr2	141940000	141950000	19	5.84819e-06	0.006715	141810000	141820000	141940000	141950000	19	1
1263	chr2	128400000	128410000	chr2	128570000	128580000	17	1.44635e-07	0.000352494	128400000	128410000	128570000	128580000	17	1
1264	chr2	47990000	48000000	chr2	48310000	48320000	12	7.09561e-06	0.00781437	47990000	48000000	48310000	48320000	12	1
1265	chr2	78040000	78050000	chr2	78900000	78910000	10	8.29619e-07	0.00145136	78040000	78050000	78900000	78910000	10	1
1266	chr2	60800000	60810000	chr2	60950000	60960000	19	2.836e-07	0.000609384	60800000	60810000	60950000	60960000	19	1
1267	chr2	73470000	73480000	chr2	73500000	73510000	37	1.05249e-06	0.001754	73470000	73480000	73500000	73510000	37	1
1269	chr2	4490000	4500000	chr2	4600000	4610000	13	3.60317e-07	0.000743604	4490000	4500000	4600000	4610000	13	1
1270	chr2	50170000	50180000	chr2	50270000	50280000	22	3.27179e-06	0.00429551	50170000	50180000	50270000	50280000	22	1
1271	chr2	34230000	34240000	chr2	34370000	34380000	19	1.21563e-07	0.000305765	34230000	34240000	34370000	34380000	19	1
1272	chr2	53670000	53680000	chr2	54080000	54090000	10	6.77573e-06	0.0075375	53670000	53680000	54080000	54090000	10	1
1273	chr2	160410000	160420000	chr2	160480000	160490000	33	2.18481e-12	2.60156e-08	160410000	160420000	160480000	160490000	33	1
1274	chr2	13080000	13090000	chr2	13170000	13180000	21	6.24309e-06	0.00706823	13080000	13090000	13170000	13180000	21	1
1275	chr2	78190000	78200000	chr2	78870000	78880000	12	8.22533e-08	0.00022141	78190000	78200000	78870000	78880000	12	1
1276	chr2	135350000	135360000	chr2	135930000	135940000	11	3.95731e-07	0.000802673	135350000	135360000	135930000	135940000	11	1
1277	chr2	154700000	154710000	chr2	154860000	154870000	16	1.78035e-08	6.08897e-05	154700000	154710000	154860000	154870000	16	1
1278	chr2	30470000	30480000	chr2	30790000	30800000	10	1.65109e-06	0.00250232	30470000	30480000	30790000	30800000	10	1
1279	chr2	164950000	164960000	chr2	165070000	165080000	11	6.68035e-06	0.00745863	164950000	164960000	165070000	165080000	11	1
1280	chr2	32750000	32760000	chr2	32850000	32860000	17	2.59923e-09	1.18616e-05	32750000	32760000	32850000	32860000	17	1
1281	chr2	172830000	172840000	chr2	172900000	172910000	20	1.12142e-07	0.000285688	172830000	172840000	172900000	172910000	20	1
1282	chr2	102110000	102120000	chr2	102130000	102140000	46	3.1444e-06	0.00415486	102110000	102120000	102130000	102140000	46	1
1284	chr2	102800000	102810000	chr2	103010000	103020000	15	5.21701e-08	0.000151752	102800000	102810000	103010000	103020000	15	1
1285	chr2	49840000	49850000	chr2	49920000	49930000	24	9.78699e-07	0.00165455	49840000	49850000	49920000	49930000	24	1
1286	chr2	140700000	140710000	chr2	141270000	141280000	13	3.56537e-08	0.000110213	140700000	140710000	141270000	141280000	13	1
1287	chr2	117900000	117910000	chr2	117950000	117960000	36	4.62111e-07	0.000907162	117900000	117910000	117950000	117960000	36	1
1288	chr2	77350000	77360000	chr2	77700000	77710000	13	6.94086e-08	0.000192084	77350000	77360000	77700000	77710000	13	1
1289	chr2	4390000	4400000	chr2	4480000	4490000	15	5.75819e-06	0.00663703	4390000	4400000	4480000	4490000	15	1
1290	chr2	75710000	75720000	chr2	75760000	75770000	19	8.63874e-06	0.00909941	75710000	75720000	75760000	75770000	19	1
1291	chr2	60920000	60930000	chr2	61420000	61430000	12	4.22131e-07	0.000843464	60920000	60930000	61420000	61430000	12	1
1292	chr2	166380000	166390000	chr2	166550000	166560000	15	1.67104e-07	0.000397882	166380000	166390000	166550000	166560000	15	1
1293	chr2	127980000	127990000	chr2	128400000	128410000	11	4.24339e-06	0.00526461	127980000	127990000	128400000	128410000	11	1
1294	chr2	5970000	5980000	chr2	6160000	6170000	11	9.60633e-06	0.00987529	5970000	5980000	6160000	6170000	11	1
1295	chr2	90470000	90480000	chr2	90700000	90710000	12	1.24396e-06	0.00199988	90470000	90480000	90700000	90710000	12	1
1296	chr2	61260000	61270000	chr2	61390000	61400000	15	8.46719e-06	0.00897112	61260000	61270000	61390000	61400000	15	1
1297	chr2	113310000	113320000	chr2	113420000	113430000	15	5.78177e-07	0.00108567	113310000	113320000	113420000	113430000	15	1
1298	chr2	66470000	66480000	chr2	66790000	66800000	15	3.65404e-09	1.57362e-05	66470000	66480000	66790000	66800000	15	1
1299	chr2	60960000	60970000	chr2	61240000	61250000	13	7.03065e-07	0.00127356	60960000	60970000	61240000	61250000	13	1
1300	chr2	63700000	63710000	chr2	64090000	64100000	14	1.67349e-08	5.77484e-05	63700000	63710000	64090000	64100000	14	1
1301	chr2	20550000	20560000	chr2	20620000	20630000	31	1.59356e-12	1.96598e-08	20550000	20560000	20620000	20630000	31	1
1302	chr2	101980000	101990000	chr2	102000000	102010000	69	7.17265e-09	2.77719e-05	101980000	101990000	102000000	102010000	69	1
1303	chr2	72330000	72340000	chr2	72380000	72390000	20	2.64041e-06	0.00362364	72330000	72340000	72380000	72390000	20	1
1304	chr2	79010000	79020000	chr2	79380000	79390000	12	9.6883e-06	0.00993901	79010000	79020000	79380000	79390000	12	1
1305	chr2	16480000	16490000	chr2	16600000	16610000	17	1.21384e-06	0.00196054	16480000	16490000	16600000	16610000	17	1
1306	chr2	34370000	34380000	chr2	34620000	34630000	12	8.78299e-06	0.00921565	34370000	34380000	34620000	34630000	12	1
1307	chr2	166700000	166710000	chr2	166770000	166780000	16	6.32543e-07	0.00116658	166700000	166710000	166770000	166780000	16	1
1308	chr2	159690000	159700000	chr2	160410000	160420000	12	6.66392e-08	0.000185546	159690000	159700000	160410000	160420000	12	1
1309	chr2	30360000	30370000	chr2	30400000	30410000	16	1.13846e-06	0.00186126	30360000	30370000	30400000	30410000	16	1
1310	chr2	115860000	115870000	chr2	115920000	115930000	31	2.54638e-06	0.00352308	115860000	115870000	115920000	115930000	31	1
1311	chr2	79380000	79390000	chr2	79420000	79430000	56	1.18322e-07	0.000299203	79380000	79390000	79420000	79430000	56	1
1312	chr2	172220000	172230000	chr2	172320000	172330000	12	8.55645e-07	0.00148652	172220000	172230000	172320000	172330000	12	1
1313	chr2	72520000	72530000	chr2	72820000	72830000	17	1.87083e-09	8.97671e-06	72520000	72530000	72820000	72830000	17	1
1314	chr2	102890000	102900000	chr2	102940000	102950000	28	3.98181e-07	0.000806603	102890000	102900000	102940000	102950000	28	1
1315	chr2	147380000	147390000	chr2	147760000	147770000	12	3.32119e-07	0.000694137	147380000	147390000	147760000	147770000	12	1
1316	chr2	127860000	127870000	chr2	128600000	128610000	11	2.09023e-07	0.000476586	127860000	127870000	128600000	128610000	11	1
1317	chr2	141170000	141180000	chr2	141710000	141720000	11	3.04536e-06	0.00405532	141170000	141180000	141710000	141720000	11	1
1318	chr2	174300000	174310000	chr2	174880000	174890000	11	6.01815e-08	0.000170613	174300000	174310000	174880000	174890000	11	1
1319	chr2	141230000	141240000	chr2	141810000	141820000	13	1.20244e-07	0.000303129	141230000	141240000	141810000	141820000	13	1
1320	chr2	78040000	78050000	chr2	78190000	78200000	17	1.38303e-06	0.00217199	78040000	78050000	78190000	78200000	17	1
1321	chr2	30620000	30630000	chr2	30740000	30750000	13	6.2513e-06	0.00707428	30620000	30630000	30740000	30750000	13	1
1322	chr2	32480000	32490000	chr2	32560000	32570000	14	7.38472e-07	0.0013231	32480000	32490000	32560000	32570000	14	1
1323	chr2	91560000	91570000	chr2	91600000	91610000	19	2.38011e-06	0.003343	91560000	91570000	91600000	91610000	19	1
1324	chr2	104120000	104130000	chr2	104430000	104440000	12	1.46485e-07	0.000356298	104120000	104130000	104430000	104440000	12	1
1325	chr2	58710000	58720000	chr2	59160000	59170000	14	5.66485e-09	2.27933e-05	58710000	58720000	59160000	59170000	14	1
1326	chr2	121830000	121840000	chr2	121900000	121910000	21	1.08799e-06	0.00179977	121830000	121840000	121900000	121910000	21	1
1327	chr2	27330000	27340000	chr2	27390000	27400000	20	5.85194e-07	0.0010965	27330000	27340000	27390000	27400000	20	1
1328	chr2	160360000	160370000	chr2	160410000	160420000	26	4.86829e-06	0.00585638	160360000	160370000	160410000	160420000	26	1
1329	chr2	115920000	115930000	chr2	115980000	115990000	38	1.37125e-09	6.86532e-06	115920000	115930000	115980000	115990000	38	1
1330	chr2	22290000	22300000	chr2	22540000	22550000	12	8.99314e-06	0.00938519	22290000	22300000	22540000	22550000	12	1
1331	chr2	68560000	68570000	chr2	68750000	68760000	12	8.88981e-08	0.000236505	68560000	68570000	68750000	68760000	12	1
1332	chr2	13290000	13300000	chr2	13400000	13410000	17	1.82043e-06	0.00270272	13290000	13300000	13400000	13410000	17	1
1333	chr2	41140000	41150000	chr2	41490000	41500000	13	8.56082e-07	0.00148707	41140000	41150000	41490000	41500000	13	1
1334	chr2	93420000	93430000	chr2	93460000	93470000	17	4.34645e-07	0.000863283	93420000	93430000	93460000	93470000	17	1
1335	chr2	152760000	152770000	chr2	152830000	152840000	16	8.83308e-07	0.00152511	152760000	152770000	152830000	152840000	16	1
1336	chr2	76720000	76730000	chr2	76780000	76790000	20	5.22416e-06	0.0061658	76720000	76730000	76780000	76790000	20	1
1337	chr2	77060000	77070000	chr2	77230000	77240000	18	5.38309e-08	0.000155855	77060000	77070000	77230000	77240000	18	1
1338	chr2	167830000	167840000	chr2	167890000	167900000	18	3.74134e-06	0.00476974	167830000	167840000	167890000	167900000	18	1
1339	chr2	48700000	48710000	chr2	48810000	48820000	29	2.48869e-10	1.61356e-06	48700000	48710000	48810000	48820000	29	1
1340	chr2	127890000	127900000	chr2	128400000	128410000	12	2.34314e-07	0.000523585	127890000	127900000	128400000	128410000	12	1
[truncated: 6,731 more rows]

## Sheet: shSCR
	chr1	s1	e1	chr2	s2	e2	cc	P.Value_Bias	Q.Value_Bias	bin1_low	bin1_high	bin2_low	bin2_high	sumCC	StrongConn
[truncated: 9,565 more rows]

[truncated: 2 more sheets: shLdb1, dTAD-LDB1_only]
