# Supplementary material for: Pax3 cooperates with Ldb1 to direct local chromosome architecture during myogenic lineage specification
Source: Nat Commun. 2019 May 24;10:2316. doi: 10.1038/s41467-019-10318-6 (PMC6534668; doi:10.1038/s41467-019-10318-6)
Supplement: Supplementary file 5 — Supplementary Data 2 [file 41467_2019_10318_MOESM5_ESM.xlsx]

## Sheet: annotation
List of genes annotated to loop anchors from 1-day and 6-day PAX3 HiChIP and 1-day ΔTAD-LDB1 HiChIP.
1-day PAX3 HiChIP	6-day PAX3 HiChIP	1-day ΔTAD-LDB1 HiChIP
C130026I21Rik	BC035947	Tor1aip1
Ier5	Creg1	Creg1
Ppp1r15b	Ppp2r5a	Ube2t
A530032D15Rik	Nrp2	Ppp2r5a
Mnda	Hlx	Als2
Lax1	Tmem183a	Npl
Hmcn1	4933406M09Rik	Lbr
Igfbp5	Ptpn14	Ier5
Dnpep	Rabif	Rgl1
1700009P17Rik	Tyw5	Rdh10
4930558K02Rik	Utp14b	Mnda
Spp2	Igfbp5	Icos
Psen2	Actr3	Mpzl1
Tlr5	Cacybp	Pik3c2b
Atic	Ube2t	Asb18
Nfasc	Pou2f1	Cntn2
Apol7d	Kif26b	Ppp1r15b
Nrp2	Scg2	Rd3
Tnfsf4	Pycr2	Prg4
Enah	Col19a1	Uchl5
Ifi204	Ralgps2	1700009P17Rik
Tmem206	Hhat	Armc9
Eprs	Tmem206	Slc4a3
Tor1aip1	Adipor1	Erbb4
Lbr	Satb2	Fhl2
En1	4930558K02Rik	Tfap2b
Fcrla	Srgap2	Fam163a
Mars2	En1	Kctd3
Gm16432	Agap1	Dsel
Rev1	Nabp1	Pdcl3
Kif26b	1700019O17Rik	Cdk15
Mcm6	Slc4a3	Nckap5
Creg1	Rfx8	Aff3
7420461P10Rik	Fhl2	Tmeff2
Pigm	Klhl12	A530032D15Rik
Fhl2	Mnda	Mroh9
BC003331	Mroh9	Acbd6
Armc9	Npl	Des
Chi3l1	Bend6	Rpl7
Gm9898	Vwa3b	Klf7
Pax3	Ints7	Fam20b
Mptx2	Capn8	Stau2
Slc30a10	Pkhd1	Teddm1
Gm9991	Sh3bp4	Fcrlb
Mroh9	Hhipl2	Mgst3
Pgap1	Kcne4	Plcl1
Atp6v1h	Gm5069	Nrp2
Traf3ip3	Erbb4	D630023F18Rik
Ube2t	Fam129a	Sox13
Kansl3	Mstn	Ihh
Rpl37a	Rgl1	Phlpp1
Fn1	Enah	Ly96
3110079O15Rik	Pigc	Hnrnpu
Nabp1	Bcl2	Tnfsf4
Ugt1a6a	Cdk18	Smyd2
Asb1	Nek7	Ifi204
Cd34	Prg4	Gm4793
Ppp2r5a	Smyd2	Mptx2
Otos	Khdc1b	Pou2f1
Ralgps2	Hmcn1	Tyw5
Agap1	Spats2l	Nppc
Fcer1a	Col5a2	Chi3l1
Pdcl3	Klhdc9	Il24
Hhipl2	Fmn2	BC034090
Bcl2	Pigm	Fam129a
Mpp4	4922505E12Rik	Mgat5
Cdk15	Pbx1	Hmcn1
Cfc1	Sdpr	Fcer1a
Zfp648	Kctd3	Ahctf1
Npl	Prrx1	Daw1
2019-03-04	Uchl5	Fmo2
Kcnh1	Zcchc2	Tlr5
1700019O17Rik	Gm4793	Slc40a1
Nop58	Ppp1r15b	4933402D24Rik
Ikbke	Mgat5	Cacna1e
Tmbim1	Asb18	Khdc1b
Angptl1	Cenpf	Stk17b
Zcchc2	Dnahc7a	Phf3
Darc	Zfp281	BC035947
Khdc1b	Tlr5	Prox1
Sh2d1b1	Raph1	Otos
Xkr9	Serpinb13	Sele
Rpl31	Dhx9	Ptpn14
Ptpn14	Nbeal1	Gpr45
Ephx1	Timm17a	Enah
Phlpp1	Chi3l1	Sema4c
Sema4c	Rev1	Cd34
Uchl5	Rdh10	Elk4
Mgat5	Kansl1l	4922505E12Rik
Slco4c1	Plxna2	Mgat4a
Hes6	Kcnh1	Xkr9
Itm2c	Mptx2	Zcchc2
Prelp	Camk1g	4930558K02Rik
Klf7	Ly96	Slc16a14
Cxcr7	Tor1aip1	BC003331
4933402D24Rik	Tmeff2	Slc30a10
Gpr37l1	Fmo3	Nabp1
Mettl18	Creg2	Cnih3
Glrp1	Syt14	Pigm
Ahctf1	Psen2	Asb1
Ankrd39	Cdc73	Mpc2
Pydc4	Ap1s3	Stat4
Tyw5	Edem3	Nenf
Faim3	Pax3	1700019O17Rik
Smyd2	Stk17b	Rpl37a
Cacybp	Rab3gap2	Arl4c
Zap70	Gm9991	Fubp3
Chit1	Phlpp1	Ass1
Rims1	Rab3gap1	Cubn
Lamc2	Adss	Arfgap2
Pnkd	Npas2	Sulf2
Inpp4a	Cd28	Snai1
Fcrlb	Dock10	Atp5g3
Cenpf	Xkr4	Myo3b
Dusp12	Ndufa10	Tmco5
Dock10	Akt3	Creb3l1
Dhx9	Nhej1	Lgr4
Hhat	Cspp1	Sestd1
Cd84	Epha4	Gm13691
Tns1	Plekha6	Dennd1a
Als2	Ikzf2	Dab2ip
Tmem131	Obsl1	Lypd6b
Daw1	Disp1	Slc38a11
Speg	Tnfsf4	Arhgap40
Trpa1	Ikbke	Pax6
Phlda3	Pappa2	Cdk9
Ints7	Ugt1a6a	Pax1
Actr3	Rgs8	Wdr76
Ass1	Cd34	Mertk
Erv3	Tfap2b	Ralgapa2
Ghrh	Pla2g4a	Mmadhc
9230102O04Rik	Mrpl30	Src
Znfx1	Abca12	Sptlc3
Wdr76	Eya1	Prpf18
Arhgap40	Cd247	Ppp1r1c
Ptprj	Spp2	Ghrh
Ppp2r4	Angel2	Zfp931
Plcg1	H3f3a	Mocs3
Gtsf1l	Arl4c	Phactr3
Zfp217	Des	Srxn1
Nup160	Cxcr4	Chrna1
Gpr107	Wnt10a	Ccdc34
Rsu1	Rgs2	Rbms1
Caprin1	Lrrn2	Adra1d
Oprl1	Plcl1	Rsu1
Trp53i11	Nme7	Plk1s1
Xrn2	1500015O10Rik	Ttc30a1
Sardh	Tnnt2	Fam102a
Myo3b	Slc19a3	Lypd6
Col20a1	Map3k19	Mcts2
Gm13691	Ier5	Tfap2c
Accsl	Gm9747	Prex1
Prokr2	Rab17	Oprl1
Gnas	Il1rl1	Bpifb1
Olfm1	Dusp12	Apmap
Bmp7	Sema4c	Erv3
Ier5l	Cpa6	Hoxd8
Tfpi	Tnp1	Ptprj
Crb2	Hdac4	Prdm12
Slc1a2	Nuf2	Jag1
Jph2	Slamf8	Usp6nl
Chmp4b	Cep170	Hnf4a
Bcas1	Lbr	Commd9
Acvr1	Dtl	Ak1
Thnsl1	A130050O07Rik	Ctcfl
Aplnr	Mark1	Abl1
Ppp1r1c	Btg2	Blcap
Hoxd9	Xcl1	Fam129b
Snta1	1700009P17Rik	Fam78a
Hoxd8	Cxcr7	Itgav
Ctcfl	Atf3	Tlk1
Fam129b	Otos	Gnas
Rprd1b	Wdr75	Nfs1
Upf2	Dusp23	D2Wsu81e
Dnajc10	Fmo2	Zfp217
Ggt7	Armc9	Nnat
Ralgapa2	Fzd5	Acvr1
Lypd6b	Crp	Bcl2l11
Cebpb	Apcs	Rapgef4
Blcap	Slc40a1	Psd4
Sulf2	Rpl37a	Ctnnbl1
Ptges2	Tor3a	Arhgap11a
Dlx2	Gm10176	Lmo2
Tmx4	Kcnk2	9230102O04Rik
Snai1	Klf7	Olfr1270
Syt13	Jph1	Barhl1
Cacfd1	Mcm6	Vapb
Angptl2	Acbd6	Bmp7
Crnkl1	Lpgat1	Itgb6
Itga4	Ivns1abp	Stau1
Itpripl1	Xpr1	Bcas1
Src	Ahctf1	1700025C18Rik
Sall4	Colgalt2	Rassf2
Mfap1b	Xrcc5	Nr6a1
Ak1	Ramp1	Sall4
Bmp2	Pgap1	Srp14
Ttc30a1	Tmem131	Mybpc3
Bpifb5	Lyplal1	Zmynd8
Ctnnd1	Rpl31	Garnl3
Zbp1	Pnkd	Fam83c
Pfdn4	Rnasel	Gm14221
Rif1	Nmnat2	Echdc3
Nfatc2	Gm16432	Lime1
Gm14401	1700025G04Rik	Foxa2
Slc2a10	BC034090	Aplnr
Wfdc11	Atp6v1g3	Znfx1
Tmco5	Tnr	Meis2
Sptlc3	Col9a1	Pfdn4
Grem1	Fam20b	Trpc4ap
Itgb6	Atp2b4	Prkcq
1110008F13Rik	Pard3b	Mafb
Sestd1	Rgs1	Dnajc1
Gorasp2	Gpc1	Ptges2
Rassf2	Rnf149	D730039F16Rik
1700025C18Rik	Dusp10	a
Dut	Glrp1	Xrn2
Mybpc3	Rims1	Gm14401
Myt1	Mrpl44	Id1
Pdyn	Fam174a	Plcb1
Sstr4	Lax1	Nat10
Prex1	Hsd11b1	Stam2
Gm355	Pdcd1	Mfap1b
Mbd5	Inpp4a	Ube2e3
Rbms1	Mettl21a	Itga8
Spata2	Col3a1	Abtb2
Nfs1	Gm597	Ccbl1
Dgkz	Serpinb2	Cd82
Abtb2	Phlda3	Sardh
Bcl2l11	Sox13	Ccdc73
Commd9	Traf3ip3	Sec16a
Mc3r	Mrpl15	Jph2
Mcts2	Gulp1	Med27
Hnf4a	Farsb	Adrm1
Chrna1	2019-03-02	Nr5a1
Osbpl2	Nav1	Baz2b
Cd82	Grem2	Dlx2
Arhgap11a	Olfr1415	Rab14
Zmynd8	Olfr1414	Ak8
Apip	Ptgs2	4931440P22Rik
Defb25	Ephx1	Adamtsl4
Svs2	Cnih3	Cog6
Prkcq	Aox4	Synpo2
Fmn1	Dars	Gipc2
Cd40	Hsfy2	Plekho1
Ccdc34	6330403A02Rik	Spry1
Adig	Mgat4a	Intu
Fibcd1	Cubn	Ddx20
Acoxl	Ube2e3	Lekr1
Lmx1b	Znfx1	Cnn3
Rapgef4	Ptprj	Mnd1
Zgpat	Ccdc34	Bola1
Traf6	Wdr76	Pmf1
Ankrd16	Dab2ip	Alg14
Bmi1	Chrna1	Tm4sf4
Gm10134	Sulf2	Tsc22d2
1700060C20Rik	Lypd6b	Fcgr1
Noxa1	Mertk	Larp7
Neurod1	Abl1	Slc44a3
Adra2b	Tanc1	Car2
Prpf18	Creb3l1	Lhfp
Slc35c1	Slc38a11	Mef2d
Cox4i2	Rasgrp1	S100a10
Psd4	Trp53i11	Unc5c
Alkbh3	Rsu1	Ahcyl1
Zfp931	Prpf18	Vcam1
Cables2	Epc2	Ifi44l
Ncoa6	Ptpla	Pifo
Katnbl1	Cerkl	Wls
Ak8	Prkcq	Chia
Hnrnpa3	Bcl2l11	Extl2
Itch	Acvr1	Adh1
Tlk1	Sestd1	Enpep
Lgr4	Rapgef1	Schip1
Fermt1	Hoxd8	Trim2
Srp14	Dapl1	Ppm1l
Flrt3	Fam129b	2410004B18Rik
Eif3j1	Pkp4	Mecom
Ehd4	Acvr2a	Gm9396
Qrfp	Ptges2	Slc25a31
Phactr3	Meis2	Frem2
Ckap5	Usp6nl	Skil
Mafb	Fubp3	Gm10258
Aar2	Frmd4a	Wdr63
Ccbl1	Col5a1	Trim33
Nfe2l2	Rbms1	Hist2h4
Emc4	Plxdc2	Nmd3
Jag1	Fam188a	Rbm15
Ndufa8	Spred1	S1pr1
Neb	9230104L09Rik	Tdpoz4
a	Sptlc3	Hax1
Id1	Rnd3	Phgdh
Mmadhc	Hnrnpa3	Sec22b
Notch1	Acoxl	Tbl1xr1
Foxa2	D2Wsu81e	Arhgap29
Adra1d	Grem1	Tpd52
Wdr34	Itga4	Nfkb1
Pax6	Sec16a	Lmo4
Pak6	Gnas	Maml3
Car2	Zmynd8	Lhx8
Fcgr1	Apip	Bmpr1b
Igsf3	Soga1	P2ry12
Hax1	Crnkl1	Pdlim5
Pmf1	Qrfp	Il12a
Pifo	Mmadhc	Ints3
Wdr3	Gm13691	Foxo1
Lelp1	Rab14	Atp1a1
Ppm1l	Sptbn5	Slc7a11
Mecom	Ppp1r1c	Ube2q1
Tpd52	Cdk9	Fam160a1
Nmd3	Echdc3	Sgms2
Chi3l3	Celf2	Ttf2
Mnd1	Lypd6	Vps45
2410004B18Rik	Rassf2	Pcdh10
Sec22b	Gsn	Dnttip2
Tnfaip8l2	Upp2	Sox2
Atp1a1	Id1	Ccnl1
Adh7	Arfgap2	Pax5
Synpo2	Bcas1	Ece1
Alg14	Olfm1	D130062J21Rik
Ssr3	Snta1	Kncn
Gucy1b3	Pak6	Kazn
Wnt2b	Eif6	Arid1a
Sgms2	Cstad	Sdc3
Syt6	Fam83c	Lrp8
Ccdc169	Ncoa3	Jun
Lrig2	Caprin1	Hspb11
S100a10	Rxra	Pafah2
Adam30	Serinc3	Ppap2b
Gbp5	Ldlrad3	Gm12830
Lhx8	Barhl1	Toe1
S1pr1	Lrsam1	Gnb1
Ssx2ip	Itpripl1	Stpg1
Serpini2	Trim44	Asph
Mab21l2	Pmepa1	Rere
Nbea	Zfp217	Col27a1
Veph1	Cebpb	Tlr12
Tnik	Surf2	5730409E04Rik
Kcnn3	Dut	Fam159a
Chi3l4	Gm11099	Zbtb8os
Sox2	Bbox1	Rgs3
Rpl34	Tmco5	Usp24
Setdb1	Cd82	Morn1
Tbx15	Fign	Snrnp40
Tm4sf4	Gjd2	Fam76a
Nes	Nr4a2	Nkain1
Mrpl47	Olfr1009	Tprgl
Trim46	Cass4	Bach2
Rhbg	Oprl1	Sepn1
Gm10729	Bahd1	Erp44
Mfn1	Abca2	Map3k7
Skil	Pax1	Lao1
Slc44a3	Cdnf	Gm13247
Tuft1	Slc2a10	Gm13251
Col25a1	Mroh8	Pigv
Nras	Prex1	Srsf10
Bdh2	Pbx3	Tomm5
Gm10650	Uqcc	Snx30
Gm9791	Fam107b	Dhrs3
Ddx20	Aven	Rragc
Selenbp2	Rrbp1	Tbc1d2
Igsf10	9230102O04Rik	Epha2
Rfx5	Commd9	Acot7
Ostc	Snai1	Casz1
C920021L13Rik	Dlx2	Cdc20
Slc2a2	Prdm12	Acot11
Cd1d1	Plcg1	Cnr1
Abca4	Ahcy	Syf2
Pdlim5	Eya2	Ube4b
Magi3	Nup160	Errfi1
4931440P22Rik	Gtsf1l	Fabp3
Gstm7	Ntng2	Rpl11
Fnbp1l	Cdca7	Akirin2
D3Ertd254e	Plk1s1	Lactbl1
Lrrc7	Prrc2b	Cdca8
Vps45	Ttn	Pdzk1ip1
Mef2d	Thbs1	Thap3
Maml3	Ass1	Gm13139
Chi3l7	Fam171a1	Murc
Cenpe	Bfsp1	Slc24a2
C2cd4d	Cwc22	Ifnk
Lphn2	Sardh	Galnt12
Cyp2u1	Arhgap11a	Gm13051
Ifi44l	Ccdc3	Aco1
Cldn11	C1ql3	Gm13177
Rab33b	Lgr4	Rpp25l
Ccna2	Bmp7	Slc25a33
Slc44a5	Fam83d	Izumo3
Ube2q1	Usp50	Gm13225
Sec62	Ppp6c	Ube2r2
Hist2h4	Myo3b	Klhl32
Gabpb2	Ctnnbl1	Gm13090
Fam198b	Tyro3	Tmem240
Dnajc5b	Stx16	Thrap3
Txnip	B4galt5	Clvs1
Ralyl	Gpsm1	Tmem201
Hey1	Cbfa2t2	Cdkn2a
Rptn	B230120H23Rik	BC049635
Setd7	B3galt1	Selrc1
Csf1	Foxa2	Glipr2
Isg20l2	Lnp	Gm9867
Bmpr1b	Hnf4a	Ufl1
Kcnmb2	Zeb2	Mtap
Slc30a7	Nfatc2	Psmb2
Morn1	Itgb6	Ptp4a2
Jun	4930425F17Rik	Tmem51
Tesk2	Bmp2	Lrrc38
Smu1	Zbp1	Fsbp
Sdc3	Aplnr	Smu1
Ece1	Baz2b	Artn
Slc25a33	Slc35c2	Gne
Pde4b	Pde1a	Padi6
Tbc1d2	Alx4	Zfp462
Ppap2b	Trdmt1	Efcab14
Cdkn2a	Slc1a2	Tle1
Susd1	Pfkfb3	Mib2
Tas1r2	Lhx3	Col8a2
Hectd3	Fam102a	Ubr4
Pramef17	L3mbtl1	Chd7
Gm12830	Ttc30a1	Pappa
Rpl11	Birc7	Hectd3
Sepn1	Neurod1	6030445D17Rik
Artn	Wipf1	Runx3
Foxo6	Mcts2	Abca1
Mtap	Slc24a3	Spsb1
5730409E04Rik	6430550D23Rik	Msx1
Rap1gap	Eid1	Rasgef1b
Vps13d	Btbd3	Foxk1
Rgs3	Gss	Barhl2
Iffo2	Ccdc141	Cwh43
Pigv	Gtdc1	Med28
Hpdl	Hipk3	Zfp664
Gm572	Mafb	Gpr12
Fam219a	Slc39a12	Pus7
Eif4g3	Gm10134	Uncx
Wasf2	Src	Grifin
Pink1	Stard7	Vps37b
Acot11	1700025C18Rik	Chic2
Col16a1	Ak1	E130116L18Rik
Ptp4a2	3230401D17Rik	1700007G11Rik
Map3k7	Arfgef2	Ccni
3110021N24Rik	a	Usp12
Stpg1	Mllt10	Med13l
Fggy	Itch	Smim20
Shb	Upf2	Slc4a1ap
Insl5	Tshz2	2019-09-11
Fgr	Gm9913	Mlec
Efcab7	Cd59a	Elfn1
Col27a1	Lime1	Sema3d
Fam213b	Agps	Gm10858
Gm13251	Osbpl6	Hmgb1
Akirin1	4932418E24Rik	Parm1
Dnaic1	Ino80	Afap1
Coro2a	Rapgef4	Dnajc5g
Gm13124	Tlk1	Lrrc8b
Zbtb40	Ccdc148	Mob1b
Asph	Plcb1	Atp8a1
Pgm2	Cds2	Pom121
Alpl	Rbm39	Cxcl13
Gm13083	Gm355	Fam220a
D4Wsu53e	Chmp4b	Fscn1
Casz1	Ier5l	Eif2ak1
Bai2	Mmp9	Gm9897
Errfi1	Tor2a	Cabp1
Gm13051	Cd44	Muc3
Gm13177	Flrt3	Col26a1
Gm13145	Nfe2l2	A930011G23Rik
Cachd1	Fmn1	Gsap
Fam159a	Scn1a	Zfp326
Kncn	Fam73b	Gtf2i
Rpa2	Mc3r	Shroom3
Nkain1	Slc25a25	1700016H13Rik
Aco1	Ckap5	Slc7a1
Fbxo2	A930018P22Rik	Gm9758
Tcea3	Frmd5	Sema3a
Dnajc8	Myo3a	Ptpn13
Tie1	4933409G03Rik	Cdc7
Gm13225	Cox4i2	Speer4e
Gm13242	Plekha3	Pop7
Cdc20	Ptpn1	Mthfd2l
Otud6b	Srxn1	5430403G16Rik
Dhrs3	Gm10115	Slc29a4
Lactbl1	Defb20	Wdfy3
D130062J21Rik	Gle1	Foxn4
Rngtt	1700019L03Rik	Mtus2
Camk2n1	Bmi1	Ccdc96
Clvs1	Nmt2	Fbxl18
Ldlrad1	BC052040	Tnrc18
Klhl32	Mrps5	Coro1c
Cga	Nr6a1	Rasl11b
Gm13023	Katnbl1	Usp42
Lao1	Traf6	Triap1
Adc	4931440P22Rik	Plbd2
Ror1	Ptgfr	Nkx6-1
C1qc	Ifi44l	Kit
Ptchd2	Otud7b	Rpap2
Nbl1	Synpo2	C530008M17Rik
2610301B20Rik	Fam198b	Nub1
Rragc	Car2	Shisa3
Fsbp	Adh7	Acox3
Gne	Ints3	Agpat9
Hnrnpr	2410004B18Rik	Cgref1
Thrap3	Sec22b	2410131K14Rik
Ttc22	Ifi44	Fbrsl1
Hspb11	1810037I17Rik	Rxfp2
Zbtb8a	Intu	Rhbdd2
Cyp7a1	Arhgap29	Uspl1
Ube4b	Frem2	Rfc1
Murc	Il12a	Lnx1
Padi4	Tsc22d2	Gm5294
Cdca8	Pdgfc	Tmem120b
Plch2	Slc44a3	Arl6ip4
Pappa	Alg14	Ppp1r9a
Aqp7	Metap1	Sgce
Ctnnbip1	Gipc2	Ssmem1
Hes5	Gm9989	Cpa2
Fabp3	Ppm1l	G930045G22Rik
Lin28a	Zzz3	Klrb1c
Gm13084	Nmd3	Ccnd2
Selrc1	Pgrmc2	Casd1
Fam76a	Gucy1b3	Skap2
Tmem68	Mcoln2	Serbp1
Mmel1	Tm4sf4	Plekhg6
Grhl3	Arhgef2	Snx10
Grik3	Kcnn3	Npvf
Acot7	Tbck	Dgki
Gm16503	Pde5a	Atf7ip
Chd7	Cnn3	Polr1a
Gm13247	Gm10710	Lsm3
Ubxn10	Dnase2b	Fam60a
BC049635	Gm5546	Dfna5
Gem	Spry1	Gsg1
C77080	Sec24d	Peg10
Zcchc17	Magi3	Bpgm
Epha2	Fcgr1	Bmp10
Ccne2	Fbxw7	Irak2
Arid1a	Rfx5	Fbln2
AI464131	1110002E22Rik	Klrb1b
Cyp2j7-ps	Hs2st1	Bcl2l14
Fbxo10	Atp1a1	Rybp
Padi3	Pdlim5	1700111E14Rik
Clic4	Sgms2	B4galnt3
Mysm1	S100a13	Pdzrn3
Gm13101	Gpr61	Shq1
Gm13212	Vcam1	Hpgds
Kank4	Gm5148	Etv6
Ndufaf6	Sec24b	Lrig1
Phox2b	Gm4862	Klhdc10
Afap1	Tpd52	Cacna2d4
Tacc3	Wls	1700012A03Rik
Aym1	Zbtb10	Vamp1
Slc4a1ap	Pmf1	Samd9l
1700007G11Rik	Adad1	Klf15
Ptpn13	Lekr1	A2m
Mn1	Unc5c	Frmd4b
Gtf2ird1	Bmpr1b	Plxna4
Acox3	Rapgef2	Slc25a13
Enoph1	Psmb4	Reg3b
Fscn1	Qrfpr	Ergic2
Atp6v0a2	Lhfp	Ldhb
Sirt4	Ankrd35	Cald1
Setd8	Igsf3	C87436
Msx1	Nras	Exoc6b
Hip1r	Setd7	Ptcd3
Rhbdd2	Adamtsl4	Vmn2r27
Dpysl5	Mef2d	Ifltd1
Cux1	Vps45	Hoxa2
Rbak	Pik3ca	Tspan12
Ldb2	Ash1l	Tead4
Cep135	Dkk2	Cecr5
Mlxipl	Skil	Bhlhe40
Fip1l1	Mbnl1	Add2
Uvssa	Lelp1	Ino80b
Stx1a	4930429B21Rik	Evx1
Gpr113	Ugt8a	Dync1i1
Kcnh2	Lrba	Tspan9
Parm1	Ddx20	Klra1
Mll3	Cyr61	4930597O21Rik
Phtf2	Sucnr1	Podxl
4933402N22Rik	Ssr3	Tgfa
Fam114a1	Col11a1	Asb4
Agpat9	Foxo1	Atoh8
Kdm2b	Fndc3b	Ndnf
Psmg3	Postn	Tra2a
Orc5	Extl2	Bhlhe41
1500035N22Rik	Cldn11	Lmcd1
Flt1	2019-09-15	Tes
Nsun7	Emcn	Ptn
Hvcn1	Prss12	Cpa5
Ksr2	A730020M07Rik	Gm15401
Tbx5	Maml3	Cttnbp2
Pdgfra	Snx27	Mitf
Drd5	Prcc	Fbxl14
Paxip1	Gm5549	Klra17
Lap3	Cdc14a	Ppfibp1
Cyp2w1	S100a10	Raf1
Gm10858	Mnd1	3110021A11Rik
Mrpl1	She	Vmn1r40
Dpp6	Pfn2	Slc25a26
Commd8	Trim2	Gm10203
Scfd2	Bcl9	Fam180a
Fam220a	Tspan5	4930590J08Rik
Smim20	Cyp2u1	5330417H12Rik
Rxfp2	Dnttip2	Ppfibp2
Gtf2ird2	S1pr1	Olfml1
Atp8a1	Ghsr	Chd2
Cabp1	Pogz	Calm3
Gm9897	Col25a1	Pnmal1
Cox18	Trim46	E2f8
Msantd1	Lphn2	Hmx2
1700015F17Rik	Fat4	Hmx3
Usp12	Kcnmb3	Tial1
Usp46	Rpsa-ps10	Dbx1
Dck	Notch2	Peg3
Crybb3	Dennd4b	Dcun1d3
Kdr	Tbx15	Gdpd5
Cyp3a41b	Bdh2	Gm10152
Anapc7	Pde4dip	Tnfrsf23
Vps33a	Kcnab1	Prss23
Gtf2i	Ccnl1	Chsy1
Pilrb2	Gm12500	Rbmxl2
Ccdc60	Phf17	Clpb
Rell1	Tnik	Eef2k
Gpr133	Elovl6	Mrpl23
Uncx	Chtop	Zfp710
Gm9758	B430305J03Rik	Cxcl17
4930522L14Rik	Lrig2	Vmn1r170
Pus7	Cd5l	Zfp747
Psph	Hax1	B430319F04Rik
Gm15800	Car1	Cyb5r2
Smurf1	Prkab2	Krtap5-4
Ncor2	Papss1	Sv2b
Mapre3	Myoz2	Zfp688
Vmn2r12	Rap1gds1	E430018J23Rik
Arl9	Spg20	Psmc4
Vmn2r18	Mab21l2	Mamstr
Lrrc8b	Abca4	Gm4553
Gtf3a	Nceh1	Sh3gl3
Speer4d	Mttp	Mesp1
Agfg2	Pcdh10	Vmn1r169
Fam109a	Fabp5	Kcnq1
Gm10135	Mecom	Ifitm2
Prdm8	Spata5	Mrpl48
Mospd3	Slc25a24	Rnf141
4930431F12Rik	Mme	Dpy19l3
Tfip11	Tet2	Cnga4
Gnb2	Spag17	Bnc1
Ccdc96	Enpep	Kcnc1
Kit	Fnip2	Cpxm2
Hopx	Slc44a5	Eed
Tbc1d1	Znhit6	Gm9844
Dmp1	Txnip	Wee1
Alox5ap	Hadh	Npas1
Tapt1	Mgst2	Iqck
2410131K14Rik	Gm9912	Parva
Gm10430	D930015E06Rik	Ctbp2
Tnrc18	Ubqln4	Mapk1ip1
Baz1b	Gm9396	Zdhhc13
Dnajb6	Tmem144	Stim1
Col26a1	E130311K13Rik	Fam174b
Grifin	Stxbp3a	Scgb1b24
Cyth3	Il7	Fadd
Wscd2	Tacr3	Ptpre
Lrcol1	Anp32e	Slc5a11
Irs3	Acadm	Kctd15
Fry	Wdr3	Tead1
Evc	Usp53	Cox8b
Rasgef1b	1700061I17Rik	Lsm14a
Zp3	Slc25a44	Acadsb
Cdc7	Slc7a11	Tnnt3
Tyw1	Palmd	B4galnt4
Vgf	Phgdh	Bloc1s3
Hmx1	Lpar3	Rab4b
Cwh43	Kirrel	Wdr11
Radil	Rptn	Gm16477
Wdfy3	Csf1	Syt17
Caln1	Cd101	Slco3a1
Ssmem1	Lrrc31	Ndn
1700111E14Rik	1700008P02Rik	Knop1
Samd9l	Pdha2	Psg18
Exoc6b	Pifo	Ceacam5
Lsm3	Ppp3ca	Eftud1
Gm15401	Wnt2b	Vmn1r167
Lmod3	Bola1	Pycard
Bhlhe41	Phtf1	Srcap
Hoxa2	Lce3a	Catsperg1
Tes	Hist2h2aa1	Zfp574
Bcl2l14	Mlf1	BC030336
Lmcd1	Tm4sf1	Prkcb
Ghrhr	4930579F01Rik	Tsku
Tspan12	Dpm3	Fosb
Klrb1b	Gm10729	Swap70
B4galnt3	Glrb	Igf1r
Ret	Tmem154	Synm
Npvf	Ube2q1	Hnrnpul1
A2m	Rfxap	Ggn
Hoxa4	Prkci	Syt9
Hoxa13	Zmat3	Ceacam1
Skap2	Pigv	2610021A01Rik
Gsg1	Ifne	Isg20
Setd5	Sepn1	Glrx3
Evx1	Sdc3	Psg28
Ptn	Stpg1	Gm10974
Bpgm	5730409E04Rik	Lrfn3
D6Ertd527e	Murc	Gpr26
Kbtbd8	Tomm5	Shank2
Nup205	Vamp3	Bax
Cecr5	Tek	Tmem41b
Cpvl	Morn1	Prkcg
Clec9a	Eif4g3	Usp47
C87436	Fam76a	Tango6
Adamts9	Chd7	C630050I24Rik
Fam13a	Arid1a	Hmgb2
Tmem209	Tle1	Foxc2
Bid	Pde4b	ENSMUSG00000097084
Wipf3	Epha2	Irf8
Bhlhe40	Vps13d	Gse1
A730049H05Rik	Rere	Col4a2
Prrt4	Gne	Crispld2
Prok2	Iffo2	Cox4i1
Clec1b	Otud6b	Gtpbp3
Chd4	Fam46b	Irf2bp2
Rho	Jun	Marveld3
Gm5316	Lurap1l	Cd97
Gm8994	Zfp292	Tacc1
Klrb1c	L1td1	Syce1l
Ccdc136	D130062J21Rik	Irs2
Ndnf	Rpl11	1700018B08Rik
Grip2	Hectd3	Taf1c
Ccnd2	Tmem55a	Smim18
1700003E16Rik	Coro2a	Trim67
Atf7ip	Shb	Rnf150
Tmem72	Palm2	Cdh11
2210010C04Rik	6030445D17Rik	Pdgfrl
Vamp1	Psmb2	Ftsjd1
Akr1d1	Glis1	Itgb1
B230216G23Rik	4930547C10Rik	Ido2
Pon1	Dhrs3	Enpp6
Pde1c	Tinagl1	Smad1
Zfml	Ugcg	Zmat4
Sspn	Rngtt	Prosc
Ergic2	Pnrc1	Rps26-ps1
Sfxn5	Snrnp40	Mon1b
Sumf1	Zcchc17	G430095P16Rik
Dennd5b	Ptprd	Tlr3
Kdm5a	Musk	Mcph1
Ccdc37	Macf1	Rbpms
Klra4	Smap2	Defa21
Kdm3a	Tmod1	Brf2
Slc25a26	Cnr1	Lyl1
Asb4	Ephb2	Gm20388
Dysf	Tmem200b	Fam92b
Ppp4r2	Akna	Cmip
Dctn1	Mysm1	3930402G23Rik
Irf5	Ubxn2b	Neto2
4930597O21Rik	Hmgn2	Psd3
Ahcyl2	Gnb1	Mrpl34
Chn2	Pla2g2f	Bcar1
Mrps33	Smu1	Eri1
Hrh1	Rcc1	Anapc10
Crbn	1700013G24Rik	Irx3
Klhdc10	Acot11	Got1l1
5530400C23Rik	Map3k7	Sult5a1
Cxcl12	Mpdz	1810011O10Rik
Vgll4	Gm13011	4921522P10Rik
Slc6a1	Gabrr1	Smpd3
Olfr47	Clic4	Sox1
Fbxl14	Efhd2	Necab2
Try4	Gm10300	Smarca5
Aass	Col27a1	Rab8a
Ankrd26	Fggy	Wfdc1
Lep	Nfia	A230072I06Rik
Aqp1	Mdn1	Ces5a
Clec2l	Luzp1	Chst4
Efcab4b	Slc25a51	6430573F11Rik
Klra1	Whrn	N4bp1
Kbtbd12	Lyn	Sf3b3
Rpn1	Man1c1	Slc38a8
Klf15	Tmem222	Abhd8
Rybp	Asph	Gm17296
Zfand4	Id3	Ankrd11
Kap	Lrrc19	Gm6483
Jazf1	Gm20459	Hand2
Tmem176b	Dnajc8	Galnt7
Cpa2	Pgd	Gm11034
Etv6	Tmem240	Rnf122
G930045G22Rik	Slc35a1	Bean1
Dok1	Plekhg5	Rpusd4
Slc25a13	Clvs1	Fli1
Setmar	Pafah2	Herc1
Hk2	Lao1	Parp16
Gpr19	Errfi1	Cdon
Spr-ps1	Slc24a2	Myzap
Pcbp1	Grhpr	Scn3b
Slc6a13	Ubr4	Mst1r
Klra8	Fbxo2	Prtg
Gm11077	Zbtb8b	Gcom1
Tspan11	Dcaf12	Wdr61
Vmn1r40	Frem1	Gm7589
Dfna5	Nbl1	Ccdc82
Nop2	Draxin	Trank1
Ggcx	Faf1	Neo1
Ldhb	Camk2n1	Snx19
Slc2a3	Tlr4	St3gal4
Plekhg6	Yars	Apeh
Nanog	Nkain3	Tpm1
Pde6h	Pramef17	6430571L13Rik
Casd1	Ndufaf6	Ulk4
Rpia	Prpf38a	Tmprss5
E330021D16Rik	Gm12695	Csrnp1
Stim1	Minos1	Gm21915
Rhog	Ift74	Snupn
Rgs10	Kif1b	Cadm1
Chd2	H6pd	Vwa9
Eef2k	Pm20d2	Btg4
Pnmal2	Mtap	Ip6k1
Hmx2	Nudt2	Hspa8
Swap70	Rragc	Cck
Tnfrsf23	Thrap3	Il20rb
Ttyh1	Gm10192	Npsr1
Aqp11	Rad23b	Smad6
Mrpl23	Tesk2	Smad3
Kcnc1	Foxe1	Rab27a
Ifitm2	Rpa2	Acpp
Gprc5b	Ube2j1	Amotl2
Ceacam1	Bmp8a	Spsb4
Scnn1g	Phactr4	Ubash3b
Polg	Hnrnpr	Myo1e
Clpb	3110021N24Rik	Skor1
Gdpd5	A3galt2	Dapk2
9930013L23Rik	Ski	Xirp1
Nfatc2ip	Tal2	Ppp2r3d
Isg20	1110017D15Rik	Grik4
9030624J02Rik	Acer2	Adamts8
Dkk3	Tmem201	Kif15
Serpinh1	Tesk1	Fez1
Rgma	Car6	Foxb1
Pwwp2b	Gm13084	Oaf
Timm50	Slc2a7	Zic1
D430042O09Rik	Ube4b	Gclc
Rps3	Pcsk9	Tmem158
Scgb1c1	Kncn	Nr2e3
E430018J23Rik	Slc26a7	Cdc25a
Rbm42	Ssu72	Gnai2
Acpt	Klf4	Tbx20
Idh2	Tmem68	Tmem108
Ndn	Heyl	Fam118b
Cdhr5	Haus6	Mpzl3
Hspbp1	Slc45a1	Tbx18
Rbmxl2	E2f2	U2surp
Ccnd1	Smc2	Narg2
Lysmd4	Mast2	Lca5
Npas1	Pla2g5	Cwc15
Psg23	AI481877	Rbp1
Pvr	E130309F12Rik	Dclk3
Slc5a11	Actl7b	Rnf214
6330444E15Rik	Myom3	Gm7293
Rpl27a	Invs	Bfsp2
Apobr	BC049635	Cspg5
Gm16477	Cyp2j5	Exog
Krtap5-4	Hsdl2	Robo3
Fadd	Fam110b	Ankdd1a
Gm4980	Eif2b3	Exph5
Psmc4	Thap3	Pik3cb
Rbbp6	Cyp4a12a	Srprb
Cyp2b10	Cdc20	Uba7
Eftud1	Reck	Nnmt
Rdh13	Casz1	Gm4978
Gm10974	9430015G10Rik	Anp32a
Mfge8	Grhl3	Cyp11a1
Arntl	Artn	Pif1
Ptpre	AI464131	Gm4791
Cyp2a4	Tex10	Dis3l
Pth	Srsf10	Fam76b
Zfp507	Ifnk	Bsn
Hdgfrp3	Cyp2j7-ps	Ccr4
Cyp2a22	Tyrp1	Gm16485
Tial1	Pink1	Chrnb4
Gm10351	Susd1	Ccr1
Zfp629	Ppp1r8	Ttc12
Cblc	Lactbl1	Eif1b
Cebpg	Ror1	Lactb
Ppfia1	Ube2r2	Aldh1a2
Parva	Isg15	Anapc13
Rps19	E130308A19Rik	Gsta4
Fosb	Slc25a33	Olfm2
Tead1	Hspb11	Igdcc3
Gdpd4	Pex14	Sema7a
Ceacam10	Tbc1d2	Dlec1
Tnnt3	Tcea3	Tcf12
Cdc42ep5	Glipr2	Chrna3
Nars2	Gm16503	Sik3
Ipo7	Tdrd7	Fam81a
Eed	Wdtc1	Raet1c
Tshz3	Taf12	Llph
Zscan2	Ccdc28b	Pln
9330101J02Rik	Pigo	Phlda1
Glrx3	Aqp7	Gtf3c6
Prss23	Parm1	Cpm
Aldoa	Fscn1	Cd164
Mctp2	Armc10	Tbata
Vmn1r167	Napepld	Sgk1
Rnf141	Tgfbr3	Tcf3
Tsku	Auts2	1700021A07Rik
Sult2a5	Cdc7	Phxr2
Ifitm1	Rxfp2	Iyd
Gltscr1	Mthfd2l	Plagl1
Fam57b	Mepe	Tcf21
Olfr1350	Rchy1	Rspo3
Phrf1	Arl6ip4	Cd24a
Gm14492	Limch1	Il22
Pgm2l1	Epgn	Nudt4
Opa3	Pacrgl	Gadd45b
Grlf1	Fzd1	Aldh8a1
Rras2	Gm9897	Cpsf6
Lmo1	Smurf1	Hmga2
Gm4553	Ttc28	Slc29a3
Zfp768	Tnrc18	4921513I03Rik
Arl6ip1	Mtus2	Plxnc1
Psg22	Acox3	Wisp3
Mesdc2	1700015F17Rik	Dnmt3l
4930451I11Rik	Gpr125	Theg
Vmn1r172	Tmem120b	Myf5
Wdr11	Crcp	Arid5b
Vmn1r168	Ube2d2b	Ppp1r14c
Chsy1	2019-09-11	Traf3ip2
Myadm	Lrrc8c	Dusp6
Iqck	Vgf	Sdr9c7
Nlrp12	Pxn	Gja1
Lilra6	Rell1	Tle2
Kctd15	Tmprss11a	Fbxo7
Pou2f2	5031425E22Rik	Hey2
ENSMUSG00000098132	Sowahb	Otogl
Gm5334	Ppargc1a	Mthfd1l
Cxcl17	Orai1	Aim1
Zbtb32	Uncx	Tmem194
Bag3	Rbpj	Bloc1s1
Ern2	Gtf2i	E2f7
Vmn1r173	Stim2	1700113H08Rik
Trim34a	Magi2	Nrbf2
Zfp747	Actb	Armc2
Gmfg	Sema3d	Tmem259
Crtc3	A330021E22Rik	Gm5420
Mrgprb8	Phox2b	Grip1
Ftl1	Gm5294	Egr2
Kcnq1	Pcdh7	Utrn
Coa4	Nub1	D830039M14Rik
Vmn1r184	Rasgef1b	Rdh9
Thrsp	Barhl2	Reep3
Psg27	Alkbh4	Raet1d
Atxn2l	Pitpnb	Tmem5
Gm10152	Ptpn12	Gm5426
Eif3c	Dpysl5	Moxd1
Shank2	Cct6a	Xrcc6bp1
Spaca4	Hip1r	Oit3
B430319F04Rik	Atxn2	Zc3h12d
Vmn1r170	Sh2b2	Cs
Fchsd2	Lrrc8d	Amd1
Ccne1	Bmp3	H2afy2
Mki67	Rbks	Baz2a
Gab2	Cacna2d1	Ccdc41
1700039E15Rik	Tctn2	Npffr1
Chrna10	Phtf2	Myrfl
Peg3	Klhl8	Ube2g2
Foxi2	Rhoh	Sim1
Fah	Psph	B530045E10Rik
Tm2d3	Zp3	Zc2hc1b
Eif4g2	Tecpr1	Cdk19
A930016O22Rik	Vps33a	Upb1
BC030336	Slc4a1ap	Ndufa4l2
Sv2b	Dck	Adora2a
Dpysl4	Gnai1	Alx1
Tacc1	Fryl	Rdh19
Setd6	Evc2	Arg1
Urb2	Fam185a	Elk3
Hmgb2	Polr2b	Ppm1h
Rnf150	Cdk14	Chst11
Mrps31	Bri3	Rassf3
Foxc2	Fgf5	Elane
Prosc	Smim20	Best3
Pllp	Slc29a4	1600002K03Rik
Irf8	Elfn1	Efna2
Kifc3	Zfp664	Timp3
Cbr4	Slc4a4	H60c
Zfpm1	Slc7a1	Tmpo
Syce1l	Prdm8	BC025920
Lsm1	Setd8	2019-09-10
Lonrf1	4933411G11Rik	Sf3b5
Irx3	Cldn12	Atg5
Ints10	Sema3a	2210404O07Rik
Mfap3l	Shroom3	Nap1l1
Katnb1	Utp3	H60b
Gm17296	Dmp1	Zbtb7a
Pcm1	Grifin	Stab2
Cyb5b	Fam220a	Tbc1d15
Thap1	Fam47e	Nav3
Ank1	Usp46	Tnfaip3
Rbm34	Ksr2	Gas2l3
Ddx39	Nsun7	Unc5b
Il34	Atp2a2	Krr1
Rab4a	Tbc1d1	Gm10271
Rab11fip1	Gc	Sfi1
Dlc1	Sdk1	Slc38a10
Galnt2	1700007G11Rik	Hoxb4
6430573F11Rik	Lrrc8b	Arl4d
Klhdc4	Gtpbp10	4933428G20Rik
Slc10a2	Cwh43	Fam211a
Pdlim3	Ptpn13	Gnb2l1
Nxnl1	Ncor2	Wnt3
Olfr372	Kctd10	Gucy2e
Itgb1	Cxcl13	Cpsf4l
Ido2	Mtif3	Ubtf
Gm10073	Ccdc63	Sertad2
Kbtbd11	Gm10399	9330160F10Rik
Orc6	Pgm1	Lif
Chst5	Ddx51	Cnot6
Tldc1	Gm10463	Tob1
Irf2bp2	Arl9	Specc1
Ces4a	Afap1	Fam161a
Zfp90	Naa11	Stx8
Mtnr1a	Ccdc96	Asgr1
Smarca5	Micall2	G3bp1
Slc7a5	Cyp2w1	Ddc
Nek1	Baiap2l1	Tekt1
Enpp6	Nudt9	Abr
Pard3	Drd5	Slc35b1
Sc4mol	Aff1	Col23a1
Cd97	Zfyve28	Nkiras2
Gpr114	Rhbdd2	Gm16140
Defa21	Hnf1a	Bcas3
Ndufa13	Cryba4	Pirt
Leprotl1	2410131K14Rik	Ttll6
Slc12a3	4933402N22Rik	Dlx3
Cacna1a	Mn1	Mrc2
Dusp4	Med13l	Rab11fip4
Lzts1	Cabp1	Nxph3
3930402G23Rik	Hgf	Srsf1
Gfod2	Uspl1	Gm10277
4933402J07Rik	Fzd9	Glod4
Nqo1	Lrcol1	Meox1
Glra3	Svop	Tubd1
Junb	Fbxl18	Lgals9
Mboat4	Stard13	Dcxr
Sfrp1	Foxk1	Pyy
Olfr370	Sdad1	Ebf1
Myo9b	Mll5	Olfr412
Disc1	Cox6a1	Etv4
Tmem184c	Nup54	Ccdc42
Tktl2	Pds5b	Tmem220
Wwp2	Zcwpw1	Cdc6
Tubgcp3	Sema3c	Slc25a19
Sall1	Fam114a1	Spop
Tex29	Fam109a	Cbx8
Fam92b	Tbc1d19	Slfn8
Crispld2	Pmpcb	Gm11733
Mmp15	Il6	Cdc42se2
Gins3	Tctn1	Gm9796
Mmp2	Selplg	Kcnip1
Hapln4	Speer3	Rpl26
Nudt7	Aasdh	Irf1
Terf2	Cux1	Smg6
Zfp423	Ccdc146	Polr2a
Brf2	Mdh2	Ksr1
Ankrd11	Agpat9	2019-03-10
Gpr124	1700015F17Rik	Ern1
4921522P10Rik	Asl	Nmur2
Usb1	Rpap2	Grb10
Gse1	Chic2	Ubb
Tmem66	Trpv4	Tmem92
Ash2l	Prkrip1	Hspa4
Comp	Dynll1	Wnt9a
N4bp1	Ywhah	Nt5c
G430095P16Rik	Vps37b	Shisa6
Cmip	Pdgfa	Pipox
Siah1a	Ociad1	Sdf2
Haus8	Grk4	Osbpl7
Large	Rgs12	Ptrf
Mcph1	Ppp1r9a	C1ql1
Gm21964	Sgce	Mis12
Tubb3	Peg10	Srcin1
Rbpms	Klf14	Hoxb1
Gtl3	Ssmem1	Rab1
ENSMUSG00000097084	Cpa2	Fbxl20
Cyp11a1	Ptprz1	Myh3
Tbx20	Tes	Gosr2
Smad6	Atg7	Cuedc1
Parp16	Cald1	Ankrd40
Anapc13	Gsg1	Acbd4
Robo3	Casd1	Irgm1
Ubash3b	Cpa5	Lhx1
Cdon	Dgki	Flot2
Fam81a	Npvf	Pctp
Cwc15	Col1a2	4933414I15Rik
Dclk3	Lmod3	1700020L24Rik
6430571L13Rik	G930045G22Rik	Bod1
Crtam	Bhlhe41	Cd300lg
Rpusd4	Wnt16	Exoc7
Pif1	Mat2a	Sec14l1
Wdr61	Cav1	Cdk5rap3
Sox14	Fam3c	Gfap
Ctdspl	Gm15401	Arf2
Slc26a6	Tspan11	Slfn9
Nnmt	Etv6	2019-09-09
Paqr5	Asb4	Elac2
Ppp2r1b	Fabp1	Tnfsf13
Ddx10	B630005N14Rik	Tmem102
Zic1	Skap2	Nt5m
Smarca4	Vgll4	Gpr142
U2surp	D6Wsu163e	Nol11
Bmp5	Lsm3	Gngt2
Snupn	Bcl2l14	Tbx2
Ccdc82	Met	Gpx3
Ccr4	D6Ertd527e	Aldh3a1
Panx3	Nfe2l3	Doc2b
Tmprss13	Snd1	Drg1
Ptpn23	Rybp	Ypel2
Susd5	Pde1c	Slit3
Bfsp2	Kdm5a	Krt20
Ulk4	Gm766	Sez6
Zfp810	Tspan9	Skap1
Gm20425	Bpgm	Tcf7
Tmem136	Timp4	Pip4k2b
Ccr1	Aebp2	Sparc
Map4	1700111E14Rik	Scn4a
Il20rb	Ptn	Pkd1l1
Fxyd6	Anxa4	1700012B07Rik
Aplp2	Erc1	Cacng5
Fez1	Asprv1	Gpatch8
Cldn18	Serbp1	Copz2
Rgl3	Recql	Grin2c
Ryk	Tgfa	Nhp2
Rasgrf1	Cav2	Hoxb5
Thy1	Dync1i1	Kif18b
Gm21915	Cped1	Hoxb3
Polr2m	Arl6ip5	Prkar1a
Kif15	Rpia	Pafah1b1
Hcn4	Npn2	Hexim2
Dusp7	Ube2h	Tanc2
Gm4791	Gprc5a	Mybbp1a
Adam10	Trh	Slc36a1
Gm1123	Cep41	Il5
Myzap	Pdzrn3	Map2k6
Gm10123	Ppp4r2	Smurf2
Abhd5	Atf7ip	Tex14
Fbxl22	Irf5	Skp1a
Neo1	Tbxas1	Tmub2
Coro2b	Tmtc1	St6galnac1
Prtg	Rerg	Wipf2
Itga9	Tfec	Bahcc1
Srprb	Mlf2	Fzd2
Gucy1a2	Ggcx	Kansl1
Smarcc1	Fam60a	Sptbn1
Dpy19l2	Exoc6b	Spred2
Jam3	Chn2	Wnt9b
Eif3g	Thnsl2	Tshr
Gnat1	Evx1	Gm6772
Ulk3	Osbpl3	Rapgef5
1600029D21Rik	Gstk1	Fam49a
Exog	Lrig1	Tmed10
Clk3	Creb5	Pax9
Trim29	Sspn	Exoc3l4
Ccr1l1	Fam180a	Nek9
Srpr	A730049H05Rik	Foxa1
Ccr2	Slc25a26	Ttc9
Nedd4	Gadd45a	Tmx1
Lactb	Tcf7l1	Cdca7l
Gcnt3	Clec2l	Vrtn
Tpm1	Lmcd1	Rrm2
Fli1	Ifltd1	Twist1
Gsta2	Sfxn5	Hbp1
Mon1a	Pyroxd1	Syt16
Adamts7	Tmsb10	Gm2016
Trim43c	Slc6a6	Cbll1
Impg1	Bhlhe40	Psma6
Gtdc2	Hibadh	Slc10a1
Spsb4	Fam136a	Calm1
Sln	Ipo8	Mipol1
Trank1	AB041803	Daam1
2410076I21Rik	Ndnf	4933426M11Rik
Nlrp4g	Cpvl	Coch
Pou2af1	Shq1	Rab10
Jrkl	Phb2	Eif2b2
Rasa2	Med21	Dact1
Kcnj1	Zyx	Pgf
Dennd4a	Eif4e3	Gpr132
Poc1a	C87436	Inf2
Tmem158	Tas2r118	Esyt2
Sik3	Cntn6	Kif26a
Rwdd2a	Ppfibp1	Max
Ttc12	Fkbp4	Gm9887
Rbm5	Thsd7a	Siva1
Csrnp1	Eps8	E2f6
Kirrel3	Ezh2	Rad51b
Azi2	Rbm28	Gpatch2l
Cyp19a1	Slc2a3	Prima1
Acpp	Antxr1	Osr1
Glce	Add2	Egln3
Snapc5	Chchd3	Odc1
Megf11	Abcg2	Gpr68
Herc1	Klra6	6030469F06Rik
Apeh	Kbtbd12	Slc24a4
Mmp7	Ccdc132	Gpr65
Mrps22	Hoxa13	Ppp2r3c
2010315B03Rik	Gm839	Ccdc177
Mst1r	C1galt1	2410004P03Rik
Spesp1	4930597O21Rik	Dlk1
Dyx1c1	Nobox	Rtl1
Kcnj5	Ino80b	Npas3
Kif23	B230216G23Rik	Rps6kl1
Rpl14	Ptcd3	Id2
Nktr	Irak2	Tnfaip2
Rnf214	Tspan12	Gm9804
Tspan3	Dusp11	Map3k9
Fam76b	Gm6578	Dync1h1
Ibtk	Aass	Arhgap5
Raet1c	Mical3	Hs1bp3
Pln	Arhgef5	Gm10000
Cd164	Tpk1	Mboat2
Timm13	Fbxl14	Chga
Tcf3	Tas2r126	Btn1a1
Xrcc6bp1	Ddx47	Gcnt4
Baz2a	Ankrd26	Smim13
Tmem259	Pcbp1	Map3k1
Iyd	Klf15	Dtnbp1
Rspo3	Mitf	Hist1h2bj
Jsrp1	Ldhb	Zcchc6
Gas2l3	Gm16499	Barx1
Ccdc41	Ret	Trim27
Armc2	Gm11077	Fbp1
4632428N05Rik	Znrf2	Gadd45g
2210404O07Rik	Ccnd2	Pxdc1
Il22	Sec61a1	Tcstv1
Cpsf6	Ergic2	Pcsk1
Csnk1g2	Setd5	Zfp184
Pah	Tpra1	Prl2c3
Efna2	Tmem168	Enc1
Gtf3c6	Samd9l	Psmg4
Mthfd1l	Kras	Msx2
Plagl1	Cttnbp2	Ssbp2
Egr2	Cul1	Plk2
Txnrd1	Pde6h	Foxd1
Cct2	Agbl3	Zfp131
Stab2	Foxj2	Mrps27
Theg	Malsu1	Id4
Bclaf1	3110021A11Rik	Gli3
Arid3a	Slc13a1	Aaed1
P4ha1	Lhfpl4	Elovl7
Gja1	Plekhg6	Tspan17
Ppp1r14c	Gm10203	Serpinb1a
Polr2e	Rps4y2	Mrps30
Traf3ip2	Epha1	Hist1h4n
Col18a1	Atoh8	E2f3
Tmem194	Iqsec1	Zswim6
Ulbp1	Plxnd1	AW209491
Wisp3	8430408G22Rik	Akr1c13
Myct1	Adamts9	2010111I01Rik
Sarnp	Ift122	Naip6
Perp	Hk2	Mylip
Cep85l	Ccdc37	Hist1h2bc
Col6a1	Tet3	Zkscan3
Tmem5	Kdm3a	4833420G17Rik
Gpr6	Tmem135	Arhgef28
Fabp7	B430319F04Rik	Sox4
H60c	Pnmal1	Pom121l2
Cpm	Calm3	Naip5
Ros1	Peg3	Fam65b
Ppm1h	E2f8	Hist1h1e
Ptprb	Gdpd5	Erbb2ip
Spock2	Ccdc83	Gm5082
H2afy2	Wnt11	Isl1
Mtfr2	Eed	Hspb3
Smlr1	Chd2	Tbc1d7
E2f7	Npas1	BC048507
Polr3b	Chst15	Dcdc2a
Rassf3	Bag3	Syk
Rbms2	Rgma	Rmi1
Slc16a9	Prss23	Ankrd55
Zbtb39	Zdhhc13	Pde4d
Onecut3	Chrdl2	Serpinb1c
Phlda1	St5	Nsd1
Nr2e1	Tenm4	Vmn1r223
Cry1	Clpb	Gm5447
Ggt5	Rgs10	Tubb2a
Ctnna3	Parva	Scgn
Nts	Gltscr1	Vcan
Lrrc20	Zfp747	Higd2a
Npffr1	Serpinh1	Hist1h2br
Gstt3	Slco3a1	Rab24
Olig3	Fes	Asb13
Plxnc1	Cxcl17	Rnf144b
Grip1	Kcnc1	Tgfbi
1500009L16Rik	Pepd	Gas1
H60b	Kcnq1	Fars2
Reep3	Cox7a1	Stmnd1
Stx7	Dbx1	Depdc1b
Vps26a	Knop1	Spin1
Tcf21	Aqp11	Hrh2
Ptbp1	Sv2b	Calml3
Rfpl4b	Rras2	Mef2c
Pex3	Mical2	Gpr98
A230046K03Rik	Zfp688	Slc34a1
Cfd	Sipa1l3	Arl15
Cabin1	BC017158	Stmn4
Nudt4	Xylt1	Dupd1
D10Wsu52e	B130024G19Rik	Adk
Foxo3	Sytl2	Serp2
Hint3	4933405O20Rik	Peli2
Aire	Synm	Spata13
Tle2	Swap70	Usp54
Taar6	Dpy19l3	Dad1
Abhd17a	Scgb1c1	Ktn1
Sf3b5	Cyb5r2	Klf5
Smpdl3a	Eef2k	Nufip1
Myf5	Myod1	Gpc6
Moxd1	Abhd2	Flnb
Icosl	Olfr46	Tbc1d4
Specc1l	Rpl27a	Gm3685
Col6a2	Ndn	Capn7
Slc2a12	Zfp710	Dis3
Hmga2	9030624J02Rik	Dnase1l3
Coq10a	Man2a2	Zfp395
Gm10273	Zfp78	Mbnl2
Sfi1	Srcap	Zfp503
Ubtf	Bnc1	Pabpn1
Lif	Ptpre	Parp2
Specc1	Arntl	Rpp14
Srsf1	Mki67	1700024G13Rik
Spop	Scnn1g	Rcbtb2
Ttll6	Slc17a6	Pinx1
Ankrd40	Ech1	Defb42
Top2a	Suv420h2	Lacc1
Gnb2l1	Grlf1	Dock5
Tmem17	Polg	Lrch1
Rab11fip4	Phldb3	Ngdn
Lgals9	Fgfr2	Hs6st3
4933428G20Rik	Insc	Saysd1
Slc22a4	Eftud1	Uggt2
Bcas3	Atp10a	Sh3bp5
Hoxb5	Nr2f2	Camk2g
Ebf1	Inpp5a	Shisa2
Atp6v0a1	Ctbp2	Scel
Icam2	Capn12	Mipep
Gm11444	Cacng7	Ajuba
Tnip1	Ppp1r15a	Rps2-ps6
Kremen1	Pvr	Gnrh1
Pipox	Isg20	Gata4
Csf3	Mesp2	Gm2178
Olfr412	Trpm1	Lmo7
Irgm1	Slc5a11	4930449E01Rik
Dnahc17	Ilk	Kat6b
Olfr179	Tead1	Il17rd
Aoc2	Kdelr1	Oxgr1
Bod1	Fgf21	Galnt15
G3bp1	Rps3	Extl3
Unc119	Ceacam1	Nid2
1700012B07Rik	Maz	Sfmbt1
Tex2	Zfp14	Farp1
Arrb2	Wdr11	Stc1
Hoxb13	Otog	Ankrd28
Rnf43	Prmt3	Opn4
Pdk2	Chsy1	Lrp10
Dcxr	Dkk3	Chrna2
Gm16140	Fancf	Gulo
Wnt3	Aldh1a3	Zfp957
Col23a1	Lcmt1	Lats2
Mfsd11	Map4k1	Adamts12
Col1a1	Ttyh1	Trio
Cd300lg	Mrpl23	Trappc9
Gpr142	Ucp3	Rxfp3
Pyy	Pak1	Scn8a
Tm4sf5	Crtc3	Krt8
9330160F10Rik	Gm10974	Hoxc5
Dhrs13	Mark4	Dip2b
Cd79b	BC030336	Gdnf
Pirt	Akap13	Senp1
Rhbdl3	Tjp1	Fbxo32
Hsf5	Tsku	Basp1
Skp1a	Mctp2	Nipbl
Slc43a2	Tmc5	Hoxc8
Npm1	Uvrag	Trmu
Cbx8	Acsm4	Rbfox2
Ormdl3	Igf1r	Col14a1
Gucy2e	Sbf2	Fer1l6
Hspa4	Rcn3	Apol8
Eral1	Slc17a7	Prickle1
Usp34	9930013L23Rik	Pdzrn4
Morc2a	Mex3b	Ubr5
Ints2	Trpm5	Ribc2
Mis12	Zfp235	Efcab6
2019-03-10	Furin	Gxylt1
Cnp	Adm	Rhpn1
Ap2b1	Eps8l2	Slc52a2
Rasd1	Bcl7c	Kif21a
Cnot6	Bloc1s3	Deptor
Mfap3	Ppfibp2	Atad2
Abca5	Wee1	Mll2
Arf1	Iqck	Tcf20
Unc45b	Lrrk1	Myo10
Pecam1	Rnf169	Tmbim6
Arl4d	Tnfrsf23	Prpf40b
Slfn9	Uevld	Nup50
Cuedc1	Cyp2a22	Parvb
Igfbp4	Sirt2	Pdzd2
Srp68	Dlg2	Smarcd1
Llgl1	Mrgprf	Krt72
Kdm6b	Fosb	Tnrc6b
Fignl1	Ppp2r2d	Tef
Clhc1	2510046G10Rik	Zhx2
Slc36a1	Fank1	Zfp622
Gosr2	Gmfg	Wdyhv1
Myo1g	Zfp568	Klhl38
Atp5h	Cdkn1c	Slc1a3
Eif4a1	Rdh13	Mkl1
Spdl1	Iqgap1	Rps19bp1
Hoxb1	Cnga4	Scaf11
Fam211a	Timm50	Mgat3
Gm10277	Bccip	Slc38a4
Hnf1b	Shank2	Zhx1
Rapgefl1	Gm6816	Tars
Tbx4	Gm9966	Myh9
Lig3	9530053A07Rik	Myc
Trim37	A230065N10Rik	Mafa
Glod4	Atg16l2	Creld2
Hoxb6	Spaca4	Syngr1
Cacng5	Kctd15	Mucl1
Aatf	Fam196a	Fam105a
Lyrm9	Nlrp12	Kifc2
Gm10428	Ccne1	Olfr288
Znhit3	Lhpp	Apol6
Fbxo47	Erf	Atxn10
Ngfr	Klhl25	Letmd1
Proca1	Zfp689	Fbln1
Arf2	Galnt18	Golph3
Slc36a3	Ttc23	Copz1
Sdf2	Stim1	Ank
Tmem92	Rabep2	Phf21b
Tex14	St8sia2	Chrac1
Slc9a3r1	Spon1	Smug1
Hdac5	Mesdc2	Ndufb9
Slc35b1	Dhcr7	Plcxd3
Tnfsf12	Cacng8	Cpne8
Ccdc55	Rab38	Cntn1
Med11	Lysmd4	Nov
Axin2	5330417H12Rik	Srebf2
Camk2b	Tial1	Nsmce2
Gm11733	Cblc	C030006K11Rik
Wnt9a	Gas2	Sema5a
Cyb561	Cdc42ep5	Cdc42ep1
Nxph3	Urb2	4930415O20Rik
Dhx40	Ndufa13	Mettl7a1
Ccl9	Zfpm1	Yaf2
Ehbp1	Crispld2	Fignl2
2310003H01Rik	Irf2bp2	Lifr
Sec14l1	Glra3	Hnrnpa1
Actr2	Klhdc4	Gap43
Zbtb4	Mfap3l	Boc
Tob1	Hmgb2	Umps
Cdk5rap3	Smad1	Leprel1
Psmb6	Trmt1	Bcl6
Rasgef1c	Vat1l	Robo1
Aldh3a2	Plekha2	Kcne2
Cyb5d1	Brf2	Kcnj6
Spred2	Ankrd11	Rtn4r
9530068E07Rik	Tlr3	Pdia5
Tmem101	Ttc29	Bdh1
Gcgr	Tmem66	Ephb3
Odf4	Dctd	Atp13a3
Skap1	Tldc1	Opa1
1700008A04Rik	Cbr4	Tiam1
Sp2	Rwdd4a	Psmg1
Slc47a2	Hydin	Atp5o
Krt33a	Col4a2	Ube2l3
Scn4a	Spcs3	Ptplb
Calcoco2	Ing1	Runx1
Tbx21	BB014433	Snai2
2610507B11Rik	Rbm34	Rtp1
1700106J16Rik	Slc7a5	Gtf2e1
Ccl7	Cdh15	Mrpl39
Rars	Sorbs2	Map3k7cl
Tubd1	4930555F03Rik	Emp2
Cep112	Sipa1l2	Zbtb20
Lhx1	Got1l1	Gtpbp8
Abr	1810011O10Rik	Bbx
Gm11627	Capn9	Adamts1
Cdk12	Cyb5b	Sim2
Rab5c	Gse1	Fam43a
Cbx4	Lonrf1	Efcab1
Dlx4	Foxc2	4930435E12Rik
Glra1	Cdh11	Gnb1l
Hand1	Smim18	Ercc4
Sertad2	Hpgd	Gabrr3
4933414I15Rik	Usb1	Srl
Gfap	Smim19	Cpn2
Med9	Junb	B3galt5
Hint1	Esrp2	Hgd
Ezh1	4921522P10Rik	Hes1
Fkbp10	Itgb1	Scaf4
Fstl4	Il34	Cryzl1
Cdc42ep4	Mcph1	Cxadr
Slc25a19	Cdh13	Ripk4
Dynll2	Irs2	Grik1
Krt20	1700011L22Rik	Filip1l
Pctp	Smarca5	Dscr3
Alox8	C630050I24Rik	Mb21d2
Mrc2	Ftsjd1	Ets2
Tnrc6c	Bean1	Sema5b
Myh13	Mmaa	Itgb5
Rnf185	Crtc1	Mylk
Hoxb7	Sc4mol	Golgb1
Utp6	Cldn22	Snx4
Gm12184	Enpp6	Aif1
Ksr1	Psd3	Pkdcc
Grb2	Tango6	Fgd2
Hus1	Calb2	Qpct
Olfr1373	Tma16	Ddx11
Tmem97	Arhgef18	Cryaa
Slc38a10	Gm4889	Hnrpll
Aldh3a1	Mrps31	Gm10309
Acsl6	Prosc	Srsf3
Tmem104	Nup93	Tubb5
Gm6772	Tacc1	Ppard
Nrde2	Ank1	Six2
Calm1	Tomm20	Gm6594
Zfp36l1	1700029H14Rik	Gm9992
Nek9	B3gnt9	Foxn2
Jkamp	Letm2	Haao
Pax9	Fuk	Dact2
Rab10	Kcnk1	Igf2r
Esr2	Chst4	BC002059
Cpsf2	Comp	Slc29a1
Fam110c	Nxnl1	Gpr110
Ppp1r13b	Maf	Prkce
Rbm25	Ctu2	Eml4
D430019H16Rik	Ankrd10	Slc22a1
Tmed10	Nkx6-3	Notch3
Tmem18	Spg7	Rnaset2b
Serpina12	Smpd3	Tgif1
Cyp46a1	Col4a1	Glp1r
Gm16372	Cldn23	H2-Ob
Gm2016	Piezo1	Gtf2a1l
Dync1h1	Fto	1600014C23Rik
Ppp2r5c	Ido2	Cdc42ep3
Serpina1f	Cherp	T
Rpl36-ps3	6430573F11Rik	Gm4345
Abcb5	Znrf1	Nkx2-5
Sp8	Lpl	Foxp4
Gsc	Trappc2l	Six3
Apob	G430095P16Rik	Ptprm
Gm5435	Gm17296	Gm11096
Egln3	Gab1	Ppp1r21
Arl4a	Adam5	Lix1
Gtf2a1	Adam26b	2210404J11Rik
Dicer1	Zmat4	Bag6
Fam49a	4933402J07Rik	Ralbp1
A230065H16Rik	Pdlim3	Capn13
Twist1	Casp3	Ttc7
Ttll5	Adam9	Srf
Pole2	Zfp703	Prr3
Id2	Defb33	Hnrnpm
Ifrd1	Galnt7	Gm6712
Trib2	Disc1	Map3k4
Sp4	Kcnu1	Pi16
Ttc9	Fut10	Dlgap1
Ighv1-73	Arglu1	Tagap1
Ttc7b	Lzts1	Vmn1r231
Map3k9	Ddhd2	Zfp947
Gpatch2l	Tmem184c	Sult1c1
Cdca7l	Tenm3	Pp2d1
Hs1bp3	A730045E13Rik	Mrpl18
Kif26a	Aars	Tiam2
Tmx1	Pou4f2	Mep1a
Actn1	Ccsap	Cyp1b1
Ckb	Mtnr1a	Alk
4921508M14Rik	Cpne7	Ccnd3
Fam179b	Irf8	Gm11127
Plekhh1	Sntb2	Pim1
Gm11042	Palld	H2-Bl
Psma6	Fat1	Abcg8
Prkch	Insr	Tekt4
4930447C04Rik	Wwc2	Rpl36
Syndig1l	Ucp1	Vars
Pnma1	1700029H14Rik	Tcp11
Lrrc9	Mt2	Ccdc167
Serpina1a	Sh3rf1	Spink13
Mfsd7c	Fanca	Pcdhga11
Slc24a4	Nqo1	Fgf1
Hbp1	Cpne2	Zfp516
Nemf	Slc20a2	Sft2d3
Ppp2r3c	Tcf25	Zfp608
E2f6	Irx3	Zfp236
Pomc	Npy1r	Ndst1
Ighg2c	Gm6483	Megf10
Adam6a	Rnf122	Csnk1g3
Cdhr3	Dlc1	Stard4
Hdac9	Got2	Dpysl3
Pnpla8	Zc3h18	Kctd1
Sdc1	Large	Lman1
Lrrc72	Tnfsf13b	Tmed7
Vrtn	ENSMUSG00000097084	Cxxc5
Prkar2b	Cmip	Epb4.1l4a
Lamb1	Siah1a	Csnk1a1
Six1	Rnf150	Gm17430
Chga	Atp2c2	Ccbe1
Mipol1	Fam96b	Ndfip1
Eif2b2	Gm10283	Pqlc1
Daam1	Defa21	Garem
1110057K04Rik	Chd9	Rab27b
Irf2bpl	Pard3	Tmx3
Ntsr2	Cd97	F830016B08Rik
Ttc8	Egln1	Ccdc112
Efcab10	Ldhd	Ctdp1
Myt1l	Nudt7	Tshz1
Nrcam	Gm6793	BC031181
Fos	Pdgfrl	Synpo
Dact1	Hmox1	Siglec15
Aspg	Tnks	Zbtb7c
Btn1a1	C030037F17Rik	Cdc23
Naip5	Defb7	Egr1
Barx1	Gm22	Rps14
Ankrd55	Ap3m2	A730017C20Rik
Sfxn1	Dusp4	Greb1l
Rnf182	Defb3	Gm10545
Mrps27	Gins3	Nfatc1
Foxd1	Ccdc82	Bambi
Prl2c3	Parp16	1700065I17Rik
Nsd1	Rpusd4	Cystm1
Tspan17	Cwc15	Fam69c
Cxcl14	Cdv3	Alpk2
Akr1e1	Scn3b	Lmnb1
Pxdc1	Tpm1	Pmaip1
Map3k1	Fli1	Gpr151
Nfil3	Cdon	Tpgs2
Pom121l2	Tcf12	Ppargc1b
Hfe	Gm4978	Afap1l1
Hist1h1e	Cck	Rbm20
Gcnt2	Smad6	Smc3
Syk	Ubash3b	Incenp
Arhgef28	1600029D21Rik	AI606181
BC048507	Cadm1	Grk5
Serpinb1c	Tmem158	Scyl1
2010111I01Rik	Prtg	Cyp26a1
Dapk1	Ulk4	Zfand5
Hist1h2ah	Col6a6	Xpnpep1
Hist1h2bj	Arhgap20	Tle4
Emb	Gtf2a2	Cyp17a1
Msx2	Dapk2	Dpcd
BC067074	Igdcc4	Fbxw4
Zfp184	Dennd4a	Dmrt1
Ly86	Rasa2	Smndc1
Mak	Herpud2	Lrrc10b
Nme8	AI593442	Dmrt3
Nup153	Cyp11a1	Ahnak
Zcchc6	Ddi1	Emx2
Rnf144b	Fam81a	Mbl2
Mcur1	6430571L13Rik	Eno4
Ndufaf2	Trappc4	Ssh3
Fbxw17	Mapk6	Sh3pxd2a
Dtnbp1	Dpy19l1	Smarca2
Stmnd1	Ldlr	Lbx1
Hist1h1t	Panx3	Mxi1
Gadd45g	Amotl1	Klc2
Spz1	Bfsp2	Aldh18a1
1700001L19Rik	Oaz2	Ifit2
Lect2	Map2k5	Neurl1a
Larp4b	Zc3h12c	Pola2
Prr7	Arpp21	Elovl3
Nol8	1190002N15Rik	Pten
Zfp953	Sema3b	Tmc1
Ube2ql1	Phip	Olfr1505
Smad5	Treh	Kank1
Gkap1	4922501C03Rik	Gbf1
Rab24	Manf	Zp1
Agtpbp1	Tgfbr2	Gfra1
Cts3	Trank1	Morn4
Cdkal1	Ncam1	Ms4a6d
Psmg4	Herc1	Rad9a
Enc1	Eif1b	Prune2
Hmgcs1	Bmper	Pgm5
Slc34a1	Skor1	Rnaseh2c
Mrps30	Mll1	Fxn
6720489N17Rik	Tinag	Ltbp3
Nrn1	St3gal4	Tmem138
Lyst	Arhgap42	Ehd1
Zkscan3	Pknox2	Kazald1
Gm10139	Bbs9	Bscl2
Gm5447	Srpr	Tctn3
Foxc1	Dpp8	Ina
3110070M22Rik	Cgnl1	Ndufv1
Pcsk1	Ddx10	Vti1a
Bmp6	Cyb5r4	Vwa2
AW209491	Mtnr1b	Tcf7l2
Ssbp2	Lrrfip2	Scd4
Slc38a9	Sox14	Macrod1
Trim27	AW551984	Tmem252
Il9	Phxr4	Hps1
Stard3nl	Robo4	Pkd2l1
Serpinb1a	Gm7866	Nhlrc2
Nxnl2	Pdcd6ip	Ms4a7
BC018507	Narg2	Rce1
Asb13	Ireb2	Vps37c
Gtpbp4	Anp32a	Actr1a
Irx1	AI118078	Slc22a8
Pfn3	2410076I21Rik	Afap1l2
Naip2	Tmem108	Hif1an
2210016F16Rik	Gm5619	Add3
Arrdc3	Itga9	Acta2
Pde4d	U2surp	Scd3
Zfp346	Fam118b	Snx15
Plk2	Nt5e	Atad1
Inhba	Gm16485	Ifit1
Gm21967	Sema3f	Pga5
Fars2	Clasp2	Vwce
Cdk20	Kirrel3	1810009A15Rik
Hist1h2br	Tex264	Cnnm2
Prl2c2	Gm7589	Bcor
Adcy2	Fbxl22	Tsx
Slc22a23	Eef1a1	Tmsb4x
Hist1h2bn	Susd5	Emd
Stmn4	Myo1e	Hnrnph2
Ptger2	Igdcc3	Cul4b
Saysd1	Olfr983	Mbnl3
Kif13b	Sik3	Ddx3x
Cdadc1	Tle3	Armcx3
Ktn1	Dixdc1	Rap2c
Gnrh1	Gcom1	1110012L19Rik
Tpt1	Cd109	Fam50a
2700060E02Rik	Fez1	C1galt1c1
Mipep	Snx19	Ssr4
Nufip1	Anapc13	Maoa
Micu2	Elovl5	Egfl6
Zfp503	Mrap2	Acsl4
Tinf2	Anxa2	Ace2
Camk2g	Hcrtr2	Rpl39
Ngdn	Col12a1	Magee1
Gata4	Arid3b	Ripply1
Nfatc4	Cdc37	Slc7a3
Gm4181	Poc1a	Erdr1
Rcbtb2	Nckipsd	Usp9y
Cebpe	Fdx1	Lgr6
Dhrs2	Vps13c	Dtl
Nek10	Slc26a6	Sumo1
Pbrm1	Tbx18	Rnasel
Usp54	9530077C05Rik	Srp9
Pebp4	Acaa1b	Apobec4
Dis3	Pik3cb	Ifi202b
Hnrnpc	Gnat1	Gpa33
Adk	Gm1123	Ino80d
Rps24	Ube2cbp	Rcsd1
Gpc6	Azi2	Cops8
Duxbl3	Crtam	Cd247
Tmem260	Onecut1	Pou3f3
Ipo5	Scamp5	Golt1a
4930449E01Rik	Kcnj1	Traf5
Fam216b	Chrna5	Rgs2
Mapk1ip1l	Fbxl2	Nr1i3
Blk	Tspan3	Gm5258
Gm8113	Hcn4	Epha4
Cmtm5	Slc22a13	Ikzf2
Homez	Bckdhb	Cenpf
Mphosph8	Ppp2r1b	Plekha6
Eaf1	Hmgn3	Rpl31
Ube2e1	Gm10123	Pard3b
Prss52	Cyp1a1	Pkhd1
Dad1	Gclc	Sdpr
Ankrd28	Cyp1a2	C130026I21Rik
Defb42	Nedd4	Scyl3
Serp2	Mto1	Lhx4
Ube2e2	Sorl1	Chpf
Ang	Amotl2	Tns1
Olfr721-ps1	Nmnat3	Hlx
Phf11c	Acy1	Creb1
Chdh	Oaf	Angptl1
Elp3	Tirap	Gdap1
Slitrk6	Fxyd2	Fzd7
Uggt2	Kri1	Zfp648
Ubac2	Zfp609	Fcgr2b
Arhgap22	Uaca	Lmx1a
Gucy1b2	Mst1r	Idh1
Nid2	Myzap	Gm4953
Zc3h13	St14	Snrpe
Sh3bp5	C2cd4a	Nhej1
Bap1	Plscr1	B4galt3
Lmo7	Npsr1	Efcab2
Pinx1	Clmp	Tgfb2
Dnahc12	Mmp7	Tex35
Scel	Loxl1	Fasl
Il17rd	2010315B03Rik	Rps6kc1
Jph4	Bcl2l10	Arpc5
Sh2d4b	Dnm2	Rabgap1l
Capn7	Gsta4	Mndal
Chrna2	Smad3	Nav1
1700011H14Rik	Lca5	Mptx1
Slc39a2	Entpd3	Prrx1
Sftpa1	Ttc12	Kctd18
Gm5459	Ccr1	Rgs16
Gm3115	Bsn	Alppl2
Lrrc3b	Rwdd2a	Adora1
Cysltr2	Cep164	Il10
Stk24	Jrkl	Ralgps2
Clybl	Phldb1	Edem3
Kcnma1	Tmem30a	Ivns1abp
Zfp395	Kif15	Olfr417
Pcdh8	Klhl31	Adck3
Gng2	Atp2c1	Disp1
Prrxl1	Tln2	Gm10176
Erc2	Sln	Ccdc115
Adam28	Pik3r4	Acsl3
Mettl3	Pfkfb4	Gpc1
Gm15217	Bmp5	Selp
Krt8	Jam3	Hs6st1
Hoxc12	Carm1	8430432A02Rik
Rbx1	Pth1r	Fam178b
Trmu	Rfx7	Ndufs2
Dip2b	Bcl9l	Mfsd4
4930415O20Rik	Grik4	Gm9947
Col14a1	Dclk3	Spats2l
Klf10	Mre11a	Ccdc121
Prpf40b	Map4	Igsf9
Zhx2	Zfp202	Hdac4
Parp10	1700021A07Rik	Gm3940
Apol8	Plagl1	Ptma
Trio	1700020N01Rik	Spag16
Celsr1	Eya4	Igfbp5
Osmr	Wisp3	Sh3bp4
Tg	Ppp1r14c	Trdmt1
Wdyhv1	Tbata	Lrp4
Rhebl1	Reep3	Ube2v1
C030006K11Rik	Cd164	Lnp
Mucl1	Ank3	Gad1
Card10	Myf5	Spred1
Ncf4	Stx7	Taf3
Zhx1	Mettl25	Bbox1
Myc	Pln	Zfp385b
Aqp6	Dusp6	Calcrl
Krt84	Phlda1	Ttll11
Rxfp3	Tmpo	Scn3a
Nov	Iyd	Fam98b
Oxct1	Sash1	Actr5
Mei1	Btg1	Elp4
1810041L15Rik	Prep	Tor2a
Slc45a2	Tmem194	Frmd5
Basp1	5930403N24Rik	Tmem87b
Muc19	Apaf1	Rnd3
Krt80	Samd5	Vim
Scube1	Sgk1	Prdx6b
Pdzd2	Gm9930	Nfatc2
Slc38a1	Myf6	Csnk2a1
Plec	Akap7	Tank
Ly6h	Col18a1	Thbs1
Mkl1	Ccdc41	Fsip1
Prickle1	Reps1	Dpm2
Deptor	Zwint	Bcl2l1
Tob2	Plxnc1	Lhx2
Fam134b	Txnrd1	Trp53rk
Pdzrn4	Grip1	Polr3k
Pced1b	Igf1	Bpifb9b
Col22a1	Cpm	Acss1
Zfp622	Sdr9c7	Prnd
Dennd3	Marcks	Hnrnpa3
Mroh5	Theg	Hoxd10
Cbx7	Aig1	Nup160
Cyth4	Tcf3	Lamc3
Ptk2	Phactr2	Pkig
Spt1	Npffr1	Fpgs
Gm9920	Arg1	Mpped2
Krt72	Tmtc2	Pck1
Glycam1	Utrn	Qrfp
Tef	Cpsf6	Prrc2b
Ribc2	Nav3	Mettl8
Scaf11	4933411G06Rik	Gm14444
Ep300	Oit3	Rbm39
Calcoco1	Traf3ip2	Lrrc8a
Tuba1b	Zc2hc1b	Gm355
Utp23	Vgll2	B230120H23Rik
Hnrnpa1	Chst11	Pax8
Dpys	Gm5426	Vstm2l
Ubr5	Tmcc3	Aqr
Golph3	Ccdc6	Grem1
Kcnk9	Tmem259	Fjx1
Rrm2b	Rtkn2	Olfr142
Wnt7b	Hint3	Nkx2-2
Pick1	Cct2	Stx16
Hoxc4	Adamts14	Rae1
5430421N21Rik	Gadd45b	Trim44
Tcf20	Adora2a	Rbm43
Fam49b	Tnfaip3	Cdh22
Fignl2	Ddit4	Slc23a2
Myh9	Rab3ip	Rpl35
Nipbl	Pah	Exosc2
Pcbp2	Aim1	Acvr2a
Alg10b	Aldh8a1	Bub1b
Efcab6	Cabin1	Nr1h3
Hoxc8	Gns	Gdf5
Scn8a	4933416C03Rik	Fign
Dhh	Armc2	Emilin3
Nfe2	Fam26f	Abhd16b
Rhpn1	Stx11	Scg5
Creld2	Nrbf2	Olfr996
Gm3150	Phxr2	Ptgis
Ndufb9	Fbxo7	Dut
Grasp	Hmga2	Dok5
Adamts20	Gm20091	Procr
Tars	Vezt	Pfkfb3
Cyb5r3	Cdk19	Bmi1
Gdnf	Gja1	Arl14ep
4930447A16Rik	D830039M14Rik	Slc25a25
Fam105a	Fam26d	Phf19
Ank	H2afy2	Aif1l
Parvg	Popdc3	Gm14226
2019-03-06	Atp2b1	Gm14412
Slc52a2	Lama2	Caprin1
Slc38a4	Gm10945	Prpf40a
Smug1	Rab21	Mfap1a
Endou	Hivep2	Neurod1
9330182O14Rik	Map3k5	Arfgef2
Tuba1a	Cand1	Rpl12
Fer1l6	Arid3a	Alx4
Boc	Gpr6	Vav2
Opa1	Hkdc1	0610012H03Rik
Tra2b	Trappc10	Egfl7
Ephb3	Arid5b	Rapgef1
Trmt2a	Frs2	Rps21
Tiam1	Mum1	2019-03-07
Ets2	Krr1	Kcnb1
Leprel1	4732465J04Rik	Itga6
Clec16a	Tmem26	Gsn
Txnrd2	Pofut2	1700101E01Rik
Atp5o	Llph	Tars2
Dcbld2	Spatc1l	Ecm1
Umps	Best3	Nhlrc3
Erg	Gm10778	Sec24d
Ube2l3	Mif	Dnajb4
Gnb1l	Sycp3	Gm5148
Gap43	Efna2	Adora3
Thpo	Hbs1l	Hist2h2be
Bbx	Nudt4	Sema4a
Golgb1	Gm5420	Plch1
Rtp1	Slc18b1	Commd2
Kcnj15	Gm10097	BC107364
Ptplb	Smlr1	F3
Snai2	Nts	Gm9733
Ercc4	Ppm1h	Proser1
Tbc1d23	Mrpl42	Rhbg
Robo1	Stac3	Eps8l3
Prdm15	Moxd1	Gpr88
Runx1	Adarb1	2010016I18Rik
Gpr128	Stox1	Adh5
Crebbp	Slc29a3	4930422G04Rik
Mb21d2	Nxph4	Elovl6
Hic2	Pex3	Arfip1
Klhl22	Smarcc2	B3galnt1
Clic6	Amd1	Mcoln2
Masp1	Mcu	Actrt3
Lamp3	Xpot	Chi3l4
2019-09-05	Scml4	Ostc
Snx4	Cnpy2	Adh6b
Bdh1	Ado	Hspa4l
Olig2	Olig3	E130311K13Rik
Adcy9	Gpx4	Trpc4
Mrps6	Gtf3c6	Cldn11
Il10rb	Myl6b	Olfml3
Ifnar2	Rassf3	Sptssb
Zfp148	Abhd17a	Kcnc4
Slc12a8	Cry1	Slc30a7
Rmi2	Arhgap18	Gm4778
Hes1	Dnajb12	Ubap2l
Scaf4	Srgap1	Gm4450
4932438H23Rik	Tacr2	Fhdc1
Cxadr	Ptprb	Zfp697
Grik1	L3mbtl3	Notch2
Rtn4r	Ctgf	Abca4
Abat	Raet1d	Pitx2
Cryzl1	Os9	4933434E20Rik
2810407A14Rik	Cdk17	Hs2st1
Adamts1	Icosl	Wwtr1
Atp13a3	Fyn	Gclm
Abhd10	Specc1l	Gm5549
Popdc2	4921513I03Rik	Tyw3
Olfr193	Epb4.1l2	4930449A18Rik
Cbr3	Bcr	Gbp5
1110008E08Rik	Zfc3h1	Npr1
Olfr15	Oaz1	Mab21l3
Cpn2	Otogl	She
Cmss1	Rev3l	Gm9790
Kcnj6	Ltv1	Papss1
Tfap4	Tle2	Cd2
Map6d1	Fam13c	Mtmr11
4930563D23Rik	Egr2	Bcar3
Ccdc54	Cep85l	Ptx3
Hnrpll	Onecut3	Zcchc7
Fgd2	Slc39a5	Eif4g3
Thbs2	Nhsl1	Gja10
Ddx11	Gm10335	Faah
Kdm4b	C030005K15Rik	Dmbx1
1600014C23Rik	Slc2a12	Laptm5
Foxp4	Acss3	B230314M03Rik
Gm9874	Ptprq	Tmem48
Pkdcc	Mthfd1l	Stmn1
Qpct	Midn	Grhpr
[truncated: 3,450 more rows]

## Sheet: comparison_RNAseq_HiChIP
List of differentially expressed genes from comparison of RNAseq and PAX3 HiChIP (1-day and 6-day induction)
common_1day_HiChIP_RNAseq		common_6day_HiChIP_RNAseq
2010111I01Rik		1190002N15Rik
A730017C20Rik		1700013G24Rik
Abcc2		1700019L03Rik
Abtb2		1700020L24Rik
Acot7		1700066M21Rik
Acta2		1810011O10Rik
Ank1		1810037I17Rik
Ano1		1810041L15Rik
Arhgef28		2010111I01Rik
Arrb1		2700046A07Rik
Asb4		3110021N24Rik
Ascl1		4833427G06Rik
Avpr1a		4930429B21Rik
Bambi		4930447C04Rik
Bhlhe41		4930550C14Rik
Boc		4933428G20Rik
Calcrl		5330426P16Rik
Camk1d		5730409E04Rik
Car4		6330403A02Rik
Cd79b		9430020K01Rik
Cd82		9530053A07Rik
Cdh22		AI317395
Cdh23		AI464131
Cdon		AI467606
Cdx2		AI593442
Col6a3		AW551984
Cpm		Aard
Cpz		Aatk
Dclk1		Abca4
Dmrt3		Abca5
Dnaic1		Abcb9
Dpf3		Abcc3
Dusp9		Abcd2
Edn3		Ablim3
Egln3		Abtb1
Enho		Acacb
Erich2		Acan
Fam122b		Acer2
Fam134b		Acot2
Fam163a		Acox3
Fam81a		Acoxl
Fgf15		Acsl3
Fry		Acss3
Gata4		Acta1
Gmpr		Acta2
Gne		Acvr1b
Grin2c		Adam12
Grip2		Adam9
Gucy2e		Adamts1
Hes7		Adamts12
Hnf1b		Adamts14
Hopx		Adamts15
Hoxb5		Adamts5
Hoxb6		Adamtsl4
Hoxd1		Adar
Hoxd9		Adck3
Hprt		Adcy8
Igfbp5		Add3
Il19		Adh7
Irs3		Adm
Itga4		Adora2a
Itga8		Adra1b
Jph4		Adrb2
Kcnh1		Afap1
Kdr		Afap1l1
Lbx1		Afap1l2
Lfng		Aff3
Lhx2		Afmid
Lix1		Agbl2
Lmcd1		Agbl3
Mab21l2		Agpat9
Mchr1		Ahnak
Mdfi		Ahr
Megf10		Ak1
Myc		Akap12
Myf5		Akap6
Nbl1		Akip1
Nfic		Aldh1a3
Ngfr		Aldh1a7
Npbwr1		Aldh1b1
Nrcam		Aldh1l1
Nrp1		Aldh4a1
Nrp2		Alpk2
Nudt7		Amacr
Palld		Amer2
Parm1		Ampd3
Pax3		Ank
Pax6		Ank1
Pcdh1		Ankrd1
Pcdh9		Ankrd2
Pcgf5		Ankrd35
Pde1c		Ankrd44
Pdzd2		Ankrd63
Pdzd4		Ano5
Perp		Anp32a
Pgbd5		Antxr1
Pgm5		Anxa1
Pilrb2		Anxa2
Plagl1		Anxa4
Pmp22		Anxa5
Pnmal2		Ap3m2
Ppargc1b		Ap5b1
Prdm6		Apba1
Prrx1		Apbb1ip
Ptgs1		Apcdd1
Ptn		Aplnr
Rab3il1		App
Radil		Arg1
Rap1gap2		Arhgap18
Rasd1		Arhgap23
Rerg		Arhgap27
Rgs10		Arhgap28
Rhbg		Arhgap29
Rnasel		Arhgef2
Rtn1		Arhgef28
Scrn1		Arhgef37
Sema3d		Arid3b
Slc2a1		Arid5b
Slc2a12		Arl4d
Slc2a3		Arl6ip5
Slc6a2		Arl8a
Socs2		Armc2
Sp5		Armcx4
Spsb1		Arnt2
Sv2b		Arpp21
Tanc2		Arrb1
Tbx1		Artn
Tbx15		Asah2
Tbx3		Asap3
Tbx4		Asb13
Tfap2e		Asb16
Tgfb2		Asb4
Thbs1		Asb8
Thsd4		Ash1l
Tmem179		Asic1
Tns1		Asrgl1
Tpd52		Atg10
Tshz3		Atoh8
Twist1		Atp13a3
Wisp1		Atp2b4
		Atp5l
		Atp6v1a
		Atp8b3
		Atxn1
		Axin2
		B3gnt2
		B3gnt9
		B4galnt1
		B630005N14Rik
		BC052040
		Baiap2l1
		Bambi
		Bbs9
		Bcl2
		Bean1
		Bend6
		Best3
		Bfsp1
		Bhlhe40
		Bicd2
		Bin1
		Bmp2
		Bmp4
		Bmp5
		Bmp7
		Bmper
		Bmpr1b
		Bnc2
		Boc
		Brdt
		Bsn
		Btbd11
		Btbd19
		Btg1
		Btg2
		Btn2a2
		Bves
		C1galt1
		C1galt1c1
		C1ql1
		C1qtnf3
		Cabp1
		Cacna2d1
		Cacna2d2
		Cacng6
		Cacng7
		Cadm1
		Calb2
		Calcrl
		Cald1
		Camk1g
		Camk2a
		Camkk1
		Cap2
		Capn1
		Capn6
		Car2
		Cass4
		Casz1
		Cav1
		Cav2
		Cbx4
		Cbx6
		Cbx7
		Ccdc114
		Ccdc141
		Ccdc162
		Ccdc169
		Ccdc68
		Ccdc8
		Ccdc83
		Ccdc88a
		Cck
		Ccnd3
		Ccr7
		Cd109
		Cd164
		Cd2
		Cd200
		Cd36
		Cd44
		Cd47
		Cd80
		Cd82
		Cdc42ep2
		Cdc42ep3
		Cdca7
		Cdca7l
		Cdh11
		Cdh13
		Cdh15
		Cdh6
		Cdhr3
		Cdk5r1
		Cdkn1a
		Cdkn1c
		Cdkn2b
		Cdnf
		Cdo1
		Cdon
		Ceacam1
		Cebpb
		Celf2
		Cep170
		Cep41
		Cep44
		Cep55
		Cerk
		Cerkl
		Cfl2
		Cgnl1
		Ch25h
		Chd3
		Chd9
		Chga
		Chit1
		Chn1
		Chn2
		Chrdl1
		Chrdl2
		Chrna1
		Chrna3
		Chrna5
		Chst11
		Chst14
		Chst15
		Cirbp
		Cited2
		Clcn5
		Cldn1
		Cldn11
		Clic5
		Clic6
		Clmn
		Clmp
		Cltb
		Cnn3
		Cnot6l
		Cnr1
		Cntn1
		Cntn6
		Cobl
		Coch
		Col11a1
		Col12a1
		Col14a1
		Col18a1
		Col19a1
		Col1a2
		Col22a1
		Col23a1
		Col25a1
		Col27a1
		Col3a1
		Col4a1
		Col4a2
		Col4a5
		Col5a1
		Col5a2
		Col6a1
		Col6a3
		Col6a4
		Col6a6
		Col9a1
		Col9a2
		Colec10
		Colq
		Copz2
		Cox4i2
		Cox8b
		Cpa5
		Cpa6
		Cpeb3
		Cpeb4
		Cped1
		Cpm
		Cpne2
		Cpne5
		Cpt1a
		Crat
		Creb3l1
		Creb3l2
		Creb5
		Creg2
		Crim1
		Crispld2
		Crlf1
		Crtc3
		Cryab
		Csf1
		Csmd3
		Cst6
		Ctif
		Ctla2a
		Cttnbp2
		Cubn
		Cxcl10
		Cxcr4
		Cxxc5
		Cyfip2
		Cyp1a1
		Cyp1b1
		Cyp26a1
		Cyp2u1
		Cyp39a1
		Cyr61
		Cysltr1
		Cystm1
		Cyth1
		D030056L22Rik
		D430041D05Rik
		D8Ertd82e
		D930015E06Rik
		Daam1
		Dach1
		Dact1
		Dag1
		Dapk1
		Dapk2
		Dazap2
		Dbx1
		Dclk3
		Dcn
		Dcx
		Ddah1
		Ddc
		Ddx25
		Ddx41
		Def6
		Dennd6b
		Des
		Dgke
		Dgki
		Dhrs3
		Dhx32
		Dio2
		Dip2c
		Diras2
		Disp1
		Dkk1
		Dkk3
		Dlc1
		Dlg2
		Dlg5
		Dlk1
		Dlx2
		Dlx3
		Dmp1
		Dmrt2
		Dmrta1
		Dnajb4
		Dnajb5
		Dock10
		Dock11
		Dock3
		Dpep1
		Dpy19l3
		Dpysl3
		Dpysl5
		Dtna
		Dtx4
		Dusp27
		Dusp4
		Dusp5
		Dync1i1
		E130012A19Rik
		E2f2
		E2f8
		Ebf1
		Ebf3
		Echdc3
		Ecm1
		Ect2l
		Edem3
		Eea1
		Eef2k
		Efhd2
		Efna1
		Efna2
		Efna3
		Egfl7
		Egfr
		Egln1
		Egln3
		Egr1
		Egr3
		Ehbp1l1
		Ehd4
		Eif4b
		Elfn1
		Elmo1
		Elovl2
		Elovl7
		Emid1
		Eml4
		Emp1
		En1
		Enox1
		Enpp1
		Enpp3
		Enpp4
		Enpp5
		Entpd3
		Eomes
		Epb4.1l4a
		Epha1
		Epha2
		Epha3
		Epha4
		Ephb2
		Ephx1
		Epn3
		Eras
		Erbb2ip
		Erc2
		Erdr1
		Errfi1
		Esrp2
		Esyt1
		Etaa1
		Eva1c
		Evi2a
		Evx1
		Exd1
		Exoc3l4
		Eya1
		Eya2
		Eya4
		F2
		F2rl2
		F3
		F830016B08Rik
		Fabp3
		Fabp5
		Fam102a
		Fam110b
		Fam114a1
		Fam118b
		Fam129a
		Fam134b
		Fam163a
		Fam167a
		Fam169a
		Fam178a
		Fam185a
		Fam189a2
		Fam196a
		Fam198b
		Fam210b
		Fam213a
		Fam214a
		Fam214b
		Fam229b
		Fam3c
		Fam43a
		Fam46b
		Fam46c
		Fam49a
		Fam60a
		Fam81a
		Fam84b
		Fas
		Fat4
		Fbln2
		Fbn1
		Fbxl13
		Fbxl14
		Fbxl19
		Fbxl22
		Fbxo32
		Fbxo4
		Fez1
		Fgd3
		Fgf1
		Fgf16
		Fgf21
		Fgf8
		Fgfr2
		Fgfr4
		Fggy
		Fhad1
		Fhl2
		Fignl2
		Filip1
		Filip1l
		Fitm2
		Fjx1
		Fkbp4
		Flnb
		Flrt1
		Flrt2
		Flrt3
		Fmn1
		Fmn2
		Fmnl1
		Fndc1
		Fndc3a
		Fndc3b
		Fosl2
		Foxa1
		Foxa2
		Foxc2
		Foxf1
		Foxf2
		Foxo1
		Foxo3
		Foxp4
		Frem2
		Frmd4a
		Frmpd1
		Fry
		Fsip1
		Fst
		Fut10
		Fyn
		Fzd1
		Fzd4
		Fzd9
		Gad1
		Gadd45a
		Gadd45b
		Gadd45g
		Galnt14
		Galnt16
		Galnt18
		Galnt2
		Galnt7
		Gap43
		Gas2
		Gas2l3
		Gas7
		Gbf1
		Gbx2
		Gcgr
		Gcnt2
		Gcnt4
		Gdap1
		Gdpd5
		Gfra1
		Ggct
		Ghr
		Gipc2
		Gja1
		Gjd4
		Glipr2
		Glis1
		Glrb
		Glrx
		Gm13154
		Gm15401
		Gm17296
		Gm266
		Gm53
		Gmfg
		Gmpr
		Gna14
		Gnptab
		Got1l1
		Gpc1
		Gpc3
		Gpcpd1
		Gpr68
		Gprc5a
		Gprc5b
		Gpx8
		Gramd1c
		Grap2
		Grem1
		Grhl1
		Grhl3
		Grhpr
		Grid1
		Grifin
		Grik1
		Grik4
		Grm4
		Grm8
		Gsap
		Gsc
		Gsdmd
		Gsn
		Gsta4
		Gulp1
		Gypc
		H6pd
		Hace1
		Hand1
		Has2
		Hbegf
		Hccs
		Hcn4
		Hebp2
		Hecw2
		Herc3
		Hes7
		Heyl
		Hhat
		Hic1
		Hip1r
		Hipk3
		Hist1h1c
		Hist1h2bc
		Hivep1
		Hivep2
		Hkdc1
		Hlx
		Hmcn1
		Hmga2
		Hmgn3
		Hmox1
		Hnf1b
		Hook1
		Hoxa2
		Hoxa5
		Hoxb1
		Hoxb5
		Hoxb6
		Hoxb9
		Hoxd8
		Hp1bp3
		Hps1
		Hs6st1
		Hs6st2
		Hs6st3
		Hsd11b1
		Hspb1
		Hspb3
		Hspg2
		Htatip2
		Htra3
		Id1
		Id3
		Id4
		Idh2
		Ier5l
		Iffo2
		Ifi202b
		Ifi44
		Igdcc3
		Igdcc4
		Igf1
		Igf2
		Igfbp2
		Igfbp3
		Igfbp5
		Igfbp7
		Iigp1
		Ikbke
		Ikzf2
		Il13ra1
		Il17b
		Il17rd
		Il18rap
		Il1rl1
		Il34
		Ina
		Insm1
		Iqck
		Irak2
		Irak4
		Irf2bp2
		Irs1
		Irs2
		Irx3
		Irx5
		Isl1
		Itga2
		Itga4
		Itga6
		Itga8
		Itgb1
		Itgb5
		Itgb6
		Itm2a
		Itm2b
		Itsn2
		Izumo4
		Jam3
		Jarid2
		Jph1
		Jph2
		Kank1
		Kansl1l
		Kbtbd12
		Kbtbd8
		Kcnab1
		Kcnb1
		Kcnh1
		Kcnj2
		Kcnn3
		Kcns3
		Kctd1
		Kctd7
		Kdelr3
		Kdm5b
		Kif26a
		Klf14
		Klf15
		Klf3
		Klf4
		Klf5
		Klf9
		Klhl22
		Klhl31
		Klhl38
		Klhl8
		Kremen1
		Krt25
		Krt26
		Ksr1
		L1td1
		L3mbtl1
		Lacc1
		Lama2
		Lamc2
		Laptm5
		Lats2
		Lbh
		Lbr
		Lbx1
		Lclat1
		Ldhb
		Ldlrad3
		Lekr1
		Letmd1
		Lgals9
		Lgr6
		Lhfp
		Lhfpl4
		Lhpp
		Lhx8
		Lif
		Lima1
		Limch1
		Lix1
		Lmcd1
		Lmo2
		Lmod3
		Lnpep
		Lonrf1
		Loxl1
		Lpin2
		Lpin3
		Lrig1
		Lrig3
		Lrp1
		Lrp1b
		Lrrc10b
		Lrrc16a
		Lrrc17
		Lrrc4
		Lrrc8b
		Lrrc8d
		Lrrfip1
		Lrrk1
		Lrrn2
		Lrrn3
		Lrtm1
		Lsamp
		Ltbp1
		Ltbp3
		Lurap1l
		Ly96
		Lypd6
		Lypd6b
		Lzts1
		Mab21l1
		Mab21l3
		Macf1
		Macrod1
		Maf
		Magee1
		Magel2
		Magi2
		Mamdc2
		Manf
		Mansc1
		Map2k6
		Map3k14
		Map3k15
		Map3k7cl
		Map3k9
		Mapk13
		Mapre2
		Mapre3
		Marcks
		Mb
		Mbd2
		Mbnl1
		Mbnl2
		Mboat1
		Mbp
		Mchr1
		Mcm5
		Mcm6
		Mcu
		Mdfi
		Mdfic
		Mdm2
		Mecom
		Med30
		Megf10
		Meis2
		Meox1
		Mertk
		Mesp2
		Mest
		Met
		Mfap3l
		Mfi2
		Mgl2
		Mgll
		Mical2
		Micalcl
		Micu1
		Milr1
		Minos1
		Mitf
		Mlf1
		Mlip
		Mllt10
		Mmaa
		Mmd
		Mme
		Mnd1
		Mnda
		Mob3b
		Morn1
		Moxd1
		Mpeg1
		Mphosph8
		Mrc1
		Msgn1
		Msrb3
		Mstn
		Mt1
		Mt2
		Mtmr1
		Mtmr10
		Mtmr11
		Mttp
		Mtus2
		Murc
		Musk
		Mvd
		Mxi1
		Myadm
		Mybph
		Myc
		Mycn
		Myf5
		Myh13
		Myh2
		Myh3
		Myh4
		Myh7b
		Myl6b
		Myo10
		Myo16
		Myo1d
		Myo5b
		Myod1
		Myof
		Myom1
		Myom2
		Myom3
		Myoz1
		Myoz2
		Myrfl
		Myzap
		Mzt2
		N6amt1
		Napepld
		Nav1
		Nav2
		Nav3
		Nbl1
		Ncam1
		Nceh1
		Ncoa3
		Ndnf
		Ndst1
		Ndufa4l2
		Ndufs8
		Necab1
		Necap1
		Nedd4l
		Nek7
		Neurod1
		Nfatc1
		Nfia
		Nfib
		Nfkb2
		Nfkbiz
		Ngfr
		Nhej1
		Nhlrc3
		Nhsl2
		Nid2
		Nipal4
		Nme7
		Nmnat3
		Nmt2
		Nnt
		Nobox
		Nodal
		Notum
		Nov
		Npas3
		Npm1
		Npnt
		Npr1
		Npr3
		Nptx1
		Nqo1
		Nr1d1
		Nr2f2
		Nr4a2
		Nr6a1
		Nrap
		Nrk
		Nrp1
		Nrsn1
		Nt5e
		Ntn5
		Ntng1
		Ntng2
		Nudt17
		Nudt7
		Nxph4
		Oacyl
		Obsl1
		Oit3
		Oprd1
		Oprl1
		Orai2
		Os9
		Osbp
		Osbp2
		Osmr
		Osr1
		Otog
		Ovca2
		P2rx6
		Pacsin2
		Pald1
		Palld
		Palm2
		Palmd
		Panx2
		Pard3b
		Park2
		Parm1
		Parp10
		Parp3
		Parp4
		Parva
		Pawr
		Pax1
		Pax3
		Pbx1
		Pcbd1
		Pcdh10
		Pcdh7
		Pcdhga11
		Pced1b
		Pcp4l1
		Pcsk9
		Pde1a
		Pde4b
		Pde4d
		Pde4dip
		Pdgfa
		Pdgfc
		Pdgfra
		Pdgfrl
		Pdk4
		Pdlim3
		Pdlim5
		Peli2
		Perp
		Pex26
		Pfn2
		Pgap1
		Pgbd1
		Pgbd5
		Pgf
		Pgm1
		Pgm5
		Phactr1
		Phactr2
		Phlda1
		Phlda3
		Phldb3
		Phyhipl
		Pid1
		Piezo2
		Pigk
		Pik3ip1
		Pik3r1
		Pim1
		Pirt
		Pitpnc1
		Pitx3
		Pkdcc
		Pkhd1
		Pkig
		Pkp2
		Pla2g16
		Pla2g4a
		Plagl1
		Plau
		Plcb1
		Plcb4
		Plcg2
		Plcl1
		Plcxd2
		Pld1
		Pld6
		Plec
		Plekha2
		Plekha6
		Plekhg1
		Plekhg5
		Plekhh2
		Plgrkt
		Plin2
		Plk2
		Plk3
		Pls3
		Plxna1
		Plxnd1
		Pm20d2
		Pmpcb
		Pnck
		Pnma1
		Pnma5
		Pnmal1
		Pnrc1
		Pold3
		Polg
		Pop5
		Popdc2
		Popdc3
		Postn
		Pou3f1
		Ppap2a
		Ppapdc1b
		Ppargc1a
		Ppargc1b
		Ppat
		Ppfia2
		Ppfia4
		Ppfibp2
		Ppm1h
		Ppp1r13l
		Ppp1r14c
		Ppp1r1a
		Ppp1r3b
		Ppp1r9a
		Ppp2r2b
		Ppp4r4
		Pqlc3
		Prdm6
		Prdm8
		Prex1
		Prex2
		Prkab2
		Prkar1b
		Prkcdbp
		Prkce
		Prkcq
		Prkg1
		Prl2c2
		Proser2
		Prr15
		Prr18
		Prrt4
		Prrx1
		Prss12
		Prss23
		Prss35
		Prtg
		Prune2
		Psd3
		Psen2
		Ptbp1
		Ptgfr
		Ptgs2
		Pth1r
		Ptk2b
		Ptn
		Ptpdc1
		Ptpn13
		Ptpn14
		Ptpn6
		Ptprd
		Ptprq
		Ptprz1
		Ptx3
		Purb
		Pvr
		Pxdc1
		Pxn
		Qpct
		Qsox1
		Rab11fip1
		Rab11fip3
		Rab11fip4
		Rab11fip5
		Rab12
		Rab20
		Rab21
		Rab27b
		Rab38
		Rab3ip
		Rabgap1l
		Ralgds
		Ralgps1
		Rap1gap2
		Rapgef5
		Raph1
		Rasgrp1
		Rasl11b
		Rassf2
		Rassf3
		Rassf4
		Rb1
		Rbfox2
		Rbks
		Rbm20
		Rbm24
		Rbp1
		Rbpms
		Rce1
		Rcor2
		Rdh10
		Reck
		Reep2
		Reep3
		Rell1
		Rerg
		Ret
		Rev3l
		Rftn1
		Rfx8
		Rgag1
		Rgag4
		Rgmb
		Rgs16
		Rgs2
		Rgs8
		Rhbg
		Rhebl1
		Rhoh
		Rhpn1
		Ribc2
		Rimbp3
		Rnasel
		Rnf128
		Rnf130
		Rnf144b
		Rnf217
		Rnf43
		Robo1
		Robo2
		Robo4
		Rock2
		Ror1
		Rprm
		Rps6ka1
		Rrm2b
		Rtl1
		Rtn1
		Rtn4
		Rtn4r
		Rtp1
		Runx1
		Runx2
		Rusc1
		Rxfp3
		Rybp
		S100a11
		S100a6
		S100a7a
		S1pr1
		Sacs
		Sall3
		Samd4
		Samd9l
		Sap30l
		Sardh
		Satb1
		Satb2
		Scarb1
		Scarb2
		Scarf2
		Scg2
		Scgn
		Scml4
		Scn1a
		Scn3a
		Scn3b
		Scn8a
		Scn9a
		Scx
		Sdad1
		Sdc3
		Sdf2l1
		Sdk1
		Sdk2
		Sdpr
		Sec24d
		Sema3a
		Sema3b
		Sema3c
		Sema3d
		Sema3f
		Sema4a
		Sema4g
		Sema5a
		Sema6a
		Serp2
		Serpina3n
		Sesn2
		Sez6
		Sfrp2
		Sfxn1
		Sgip1
		Sgms2
		Sgpp2
		Sh2b2
		Sh3bp5
		Sh3gl3
		Sh3glb1
		Sh3rf3
		Sh3tc2
		Shank2
		Shc2
		Shc4
		She
		Shisa4
		Six1
		Six2
		Skap1
		Ski
		Sla
		Slc10a7
		Slc13a5
		Slc14a1
		Slc16a1
		Slc16a10
		Slc16a12
		Slc16a9
		Slc17a3
		Slc18b1
		Slc19a3
		Slc1a4
		Slc22a17
		Slc22a23
		Slc24a3
		Slc25a1
		Slc25a24
		Slc25a29
		Slc26a7
		Slc29a1
		Slc2a1
		Slc2a10
		Slc2a12
		Slc2a13
		Slc2a3
		Slc2a4
		Slc38a2
		Slc38a6
		Slc40a1
		Slc41a2
		Slc44a3
		Slc44a5
		Slc48a1
		Slc4a4
		Slc5a3
		Slc7a11
		Slc7a15
		Slc7a4
		Slc7a8
		Slc8a1
		Slc9a9
		Slit1
		Slit2
		Slit3
		Slitrk6
		Slmo1
		Smad1
		Smad6
		Smad7
		Smarca2
		Smarcc2
		Smpd3
		Smug1
		Smyd3
		Snai1
		Sncaip
		Sntb1
		Snx11
		Socs1
		Socs5
		Sorbs2
		Sowahb
		Sox13
		Sox2
		Sox6
		Sp5
		Sp8
		Sparc
		Spata13
		Spats2l
		Specc1
		Spg20
		Sphk1
		Spice1
		Spire2
		Spp1
		Spred1
		Spry1
		Spsb1
		Sptb
		Srl
		Srpk2
		Srpx
		Srsf9
		Srxn1
		Ssbp2
		Ssh2
		Sspn
		Sstr2
		Ssx2ip
		St14
		St3gal1
		St5
		St8sia2
		St8sia4
		Stac3
		Stambpl1
		Stard13
		Stat3
		Stat5a
		Stc1
		Steap2
		Stk17b
		Stk32a
		Stk32b
		Stmn2
		Stmn4
		Stom
		Stx11
		Stx7
		Susd1
		Susd5
		Suv420h2
		Sv2b
		Svil
		Svip
		Svop
		Sycp3
		Syk
		Sync
		Syne2
		Syne3
		Syngr1
		Synm
		Synpo
		Synpo2
		Sytl2
		T
		Tacc1
		Taf4b
		Tagln2
		Tanc1
		Tanc2
		Tbc1d1
		Tbc1d2
		Tbc1d4
		Tbc1d8
		Tbkbp1
		Tbx1
		Tbx15
		Tbx18
		Tbx2
		Tcap
		Tceal3
		Tcf15
		Tcirg1
		Tdrd7
		Tek
		Tenm3
		Tenm4
		Tes
		Tet2
		Tet3
		Tfeb
		Tg
		Tgfb3
		Tgfbi
		Tgfbr2
		Thbs1
		Thbs2
		Tiam1
		Ticam2
		Tigit
		Timp3
		Timp4
		Tinagl1
		Tle2
		Tle3
		Tlr3
		Tlr4
		Tlr5
		Tm4sf1
		Tmc5
		Tmcc3
		Tmeff2
		Tmem100
		Tmem107
		Tmem108
		Tmem109
		Tmem158
		Tmem170b
		Tmem191c
		Tmem194
		Tmem200a
		Tmem206
		Tmem220
		Tmem240
		Tmem252
		Tmem30b
		Tmem38a
		Tmem63a
		Tmem65
		Tmem88b
		Tmod1
		Tmprss11f
		Tmsb4x
		Tmtc1
		Tmtc2
		Tnfaip3
		Tnfrsf10b
		Tnfrsf11b
		Tnfrsf19
		Tnfrsf23
		Tnfrsf25
		Tnfsf11
		Tnik
		Tnni1
		Tnnt1
		Tnnt2
		Tns1
		Tns3
		Tor1aip1
		Tpd52
		Tpm1
		Traf3ip3
		Trak1
		Trank1
		Trappc10
		Trh
		Trib1
		Trim27
		Trim47
		Trp53i11
		Trp53inp2
		Trp63
		Trpm5
		Trpm6
		Tshr
		Tshz1
		Tshz3
		Tspan11
		Tspan12
		Tspan18
		Tspan5
		Tspan9
		Ttc27
		Ttc28
		Ttc30a1
		Ttc7
		Ttc9
		Ttll11
		Ttn
		Tubb2a
		Tubb2b
		Tubb6
		Tulp4
		Tyro3
		Ubash3b
		Ubtd1
		Ucp1
		Ucp2
		Ugcg
		Ulk4
		Umps
		Unc13a
		Unc45b
		Unc5b
		Unc5c
		Unc93b1
		Upb1
		Upp2
		Usp26
		Usp29
		Usp53
		Utp14b
		Vat1l
		Vcam1
		Vcl
		Vgll2
		Vgll3
		Vim
		Vps13b
		Vps45
		Vrtn
		Vstm2b
		Vwf
		Wbscr17
		Wdr35
		Wdr54
		Wdsub1
		Wfikkn2
		Wisp1
		Wisp3
		Wnt16
		Wnt2b
		Wnt3
		Wnt7b
		Wnt9a
		Wsb2
		Wscd1
		Wwtr1
		Xaf1
		Xdh
		Xk
		Xrcc4
		Xylt1
		Zbtb20
		Zbtb38
		Zbtb39
		Zbtb8b
		Zc3h12c
		Zcchc12
		Zcchc24
		Zfhx2
		Zfhx3
		Zfp114
		Zfp12
		Zfp14
		Zfp148
		Zfp217
		Zfp28
		Zfp3
		Zfp346
		Zfp362
		Zfp36l2
		Zfp385b
		Zfp423
		Zfp536
		Zfp612
		Zfp710
		Zfp747
		Zfp947
		Zfpm1
		Zfpm2
		Zhx1
		Zmat4
		Zranb3
		Zscan26
		Zyx
