# Supplementary material for: Pax3 cooperates with Ldb1 to direct local chromosome architecture during myogenic lineage specification
Source: Nat Commun. 2019 May 24;10:2316. doi: 10.1038/s41467-019-10318-6 (PMC6534668; doi:10.1038/s41467-019-10318-6)
Supplement: Supplementary file 6 — Supplementary Data 3 [file 41467_2019_10318_MOESM6_ESM.xlsx]

## Sheet: Fig2b_Cluster_01_Pax3_1day
chr	start	end	name	name2	strand	annotation1	annotation2	anno strand	to TSS		Annotation of PAX3 peaks in cluster 1 from Fig 2b
chr11	3931401	3931843	MACS_peak_1578	34.04	+	NM_001130459	Tcn2	-	339
chr11	4678312	4679158	MACS_peak_1585	179.54	+	NM_197979	Uqcr10	-	25609
chr11	4803566	4804417	MACS_peak_1586	67.36	+	NM_001252253	Nf2	-	29144
chr11	5807915	5809209	MACS_peak_1594	52.02	+	NM_018870	Pgam2	-	-4766
chr11	7801916	7802783	MACS_peak_1601	161.67	+
chr11	8584699	8585675	MACS_peak_1604	35.94	+	NM_001083587	Tns3	-	79348
chr11	11870908	11872064	MACS_peak_1616	98.04	+	NR_045178	1700042O10Rik	+	3364
chr11	19986506	19987298	MACS_peak_1650	78.51	+	NM_033523	Spred2	+	62461
chr11	20639549	20640322	MACS_peak_1656	84.75	+	NM_001038625	Sertad2	+	7959
chr16	34959361	34960628	MACS_peak_4676	122.62	+	NR_045723	E130310I04Rik	-	-1000
chr16	35221225	35222216	MACS_peak_4679	156.15	+	NM_001012765	Adcy5	+	66085
chr16	35508825	35510555	MACS_peak_4681	45.4	+	NR_040481	1600019K03Rik	-	-271
chr11	24363429	24364452	MACS_peak_1682	132.47	+	NR_045857	4933430M04Rik	+	-117968
chr16	42781187	42782036	MACS_peak_4715	63.94	+	NR_040521	4932412D23Rik	-	93976
chr16	44018320	44019071	MACS_peak_4724	132.84	+	NM_153528	Gramd1c	-	-2259
chr11	31827757	31828557	MACS_peak_1703	57.57	+	NR_102310	D630024D03Rik	-	-3610
chr16	44530917	44531601	MACS_peak_4731	41.6	+	NR_037242	Mir3081	-	26870
chr16	44544724	44545797	MACS_peak_4733	348.49	+	NR_037242	Mir3081	-	12869
chr16	44602216	44602938	MACS_peak_4734	87.98	+	NM_172506	Boc	-	-43707
chr11	34028900	34029461	MACS_peak_1716	43.17	+	NM_010696	Lcp2	+	-18020
chr16	45120605	45121132	MACS_peak_4737	52.08	+	NM_026439	Ccdc80	+	26816
chr11	35365299	35366250	MACS_peak_1723	185.25	+	NM_011412	Slit3	+	244319
chr16	45837705	45838526	MACS_peak_4738	93.64	+	NM_153412	Phldb2	-	6263
chr11	35444347	35445272	MACS_peak_1724	126.39	+	NR_029799	Mir218-2	+	-172006
chr11	43548065	43549082	MACS_peak_1751	57.29	+	NM_001045530	Ccnjl	+	19825
chr11	50705102	50706054	MACS_peak_1797	90.83	+	NM_175643	Adamts2	+	103494
chr11	50732697	50733559	MACS_peak_1798	31.68	+	NM_013922	Zfp354c	-	94603
chr11	51305869	51306852	MACS_peak_1800	160.21	+	NM_153393	Col23a1	+	16441
chr11	51823186	51823828	MACS_peak_1806	30.16	+	NM_199299	Jade2	-	33974
chr16	89841051	89841865	MACS_peak_4867	61.56	+	NM_001145887	Tiam1	-	-23106
chr11	53067497	53068680	MACS_peak_1809	180.78	+	NR_046047	Gm11186	-	51968
chr16	90623490	90624408	MACS_peak_4875	77.66	+	NM_025642	Mis18a	-	103422
chr16	91825423	91826218	MACS_peak_4885	37.71	+	NM_010587	Itsn1	+	96450
chr16	91828412	91829081	MACS_peak_4886	39.1	+	NM_010587	Itsn1	+	99376
chr2	128365747	128366798	MACS_peak_6907	511.92	+	NR_028589	Gm14005	-	63079
chr16	92234213	92235257	MACS_peak_4889	187.42	+	NM_134110	Kcne2	+	-57653
chr16	93328609	93329374	MACS_peak_4898	97.72	+	NR_040486	1810053B23Rik	-	24198
chr16	93334489	93335401	MACS_peak_4899	82.48	+	NR_040486	1810053B23Rik	-	18244
chr11	54879583	54880681	MACS_peak_1820	132.48	+	NM_008248	Hint1	+	13695
chr16	93586814	93587907	MACS_peak_4903	252.31	+	NM_145482	Setd4	-	16455
chr16	94236491	94237328	MACS_peak_4910	102.43	+	NM_139145	Hlcs	-	50947
chr11	57654958	57655569	MACS_peak_1836	31.86	+	NM_134189	Galnt10	+	9822
chr11	57670972	57672024	MACS_peak_1837	86.75	+	NM_134189	Galnt10	+	26057
chr11	60092539	60093270	MACS_peak_1853	42.15	+	NM_009021	Rai1	+	-12108
chr6	119192338	119193026	MACS_peak_9960	57.37	+	NM_001255998	Cacna1c	-	3727
chr6	120188866	120189888	MACS_peak_9968	116.79	+	NM_016718	Ninj2	+	95998
chr6	120225211	120225972	MACS_peak_9969	106.08	+	NM_198884	B4galnt3	-	68968
chr11	62613436	62614454	MACS_peak_1871	77.11	+	NR_028541	Snord65	+	9416
chr16	96885254	96886114	MACS_peak_4932	51.39	+	NM_031174	Dscam	-	285051
chr11	63951969	63952658	MACS_peak_1879	37.58	+	NR_131111	9630013K17Rik	+	-11912
chr17	3432490	3433302	MACS_peak_4949	99.32	+	NM_011878	Tiam2	+	35690
chr11	65055257	65056143	MACS_peak_1888	50.99	+	NM_023479	Elac2	+	76666
chr11	65816010	65816703	MACS_peak_1892	47.1	+	NM_026107	Zkscan6	+	9182
chr17	6743546	6744096	MACS_peak_4973	42.95	+	NM_183368	Sytl3	+	37992
chr17	6778588	6779390	MACS_peak_4976	45.36	+	NM_009510	Ezr	-	3791
chr11	67017396	67018269	MACS_peak_1897	206.38	+	NM_001291043	Tmem220	+	-7321
chr11	68601211	68601990	MACS_peak_1904	72.42	+	NM_177779	Ccdc42	+	14564
chr17	10390047	10390730	MACS_peak_5000	60.87	+	NR_045461	1700110C19Rik	+	65787
chr11	69574967	69575804	MACS_peak_1919	41.34	+	NM_144824	Wrap53	-	3939
chr17	12205668	12206541	MACS_peak_5014	96.73	+	NM_026644	Agpat4	+	86821
chr17	12322918	12323880	MACS_peak_5016	433.84	+	NR_045290	4732491K20Rik	+	4547
chr17	12668714	12669678	MACS_peak_5018	136.77	+	NM_009202	Slc22a1	-	6642
chr17	12723999	12724620	MACS_peak_5019	32.48	+	NR_027772	Airn	+	-17001
chr11	72461227	72462500	MACS_peak_1939	74.15	+	NM_001276383	Spns2	-	13164
chr11	72501310	72502052	MACS_peak_1940	39.32	+	NM_153060	Spns2	-	-11761
chr11	74546803	74547693	MACS_peak_1947	67.41	+	NM_001015046	Rap1gap2	-	42910
chr17	14392085	14392875	MACS_peak_5030	53.08	+	NR_027986	4930474M22Rik	-	6462
chr17	14945094	14945754	MACS_peak_5032	74.8	+	NM_001083882	1600012H06Rik	+	2241
chr11	77884631	77885960	MACS_peak_1967	826.79	+	NM_008952	Pipox	-	8577
chr17	25424184	25425067	MACS_peak_5077	51.3	+	NM_021415	Cacna1h	-	9158
chr17	25559321	25560141	MACS_peak_5078	50.71	+	NM_011447	Sox8	-	10955
chr11	82837800	82838330	MACS_peak_1991	35	+	NM_026097	Rffl	-	-9022
chr17	26045122	26046080	MACS_peak_5080	104.89	+	NM_001162868	Rab11fip3	-	23576
chr2	132017499	132018192	MACS_peak_6933	76.62	+	NM_175445	Rassf2	-	12143
chr2	133400703	133401646	MACS_peak_6942	200.32	+	NM_007553	Bmp2	+	-150984
chr2	133426613	133427706	MACS_peak_6943	262.43	+	NM_007553	Bmp2	+	-124999
chr17	27941604	27942565	MACS_peak_5099	270.02	+	NM_001286040	Anks1	+	32779
chr2	137095013	137095902	MACS_peak_6957	232.5	+	NM_013822	Jag1	-	21063
chr17	28960215	28961003	MACS_peak_5109	46.19	+	NM_025888	Kctd20	+	7394
chr2	141013546	141014582	MACS_peak_6972	221.38	+	NM_001172160	Flrt3	-	-342588
chr11	85264488	85265322	MACS_peak_2013	42	+	NR_028329	Appbp2os	+	29740
chr17	31790278	31790858	MACS_peak_5133	57.68	+	NM_010831	Sik1	-	65224
chr17	33903511	33904572	MACS_peak_5139	118.72	+	NR_040470	BC033916	+	-1093
chr17	33920536	33921395	MACS_peak_5140	38.14	+	NM_001025313	Tapbp	+	1488
chr2	141230810	141231577	MACS_peak_6975	35.25	+
chr11	88394806	88395723	MACS_peak_2040	81.99	+	NR_039545	Mir378b	+	42492
chr11	88459999	88461076	MACS_peak_2041	65.51	+	NR_039545	Mir378b	+	107765
chr11	88488919	88489822	MACS_peak_2042	58.59	+	NR_131025	0610039H22Rik	+	-129880
chr11	88703055	88704056	MACS_peak_2043	91.77	+	NM_054043	Msi2	-	14674
chr11	90237300	90238337	MACS_peak_2058	425.65	+	NM_026178	Mmd	+	-11657
chr11	90727106	90727796	MACS_peak_2061	32.29	+	NM_028011	Tom1l1	-	-39850
chr11	94516003	94516882	MACS_peak_2067	182.31	+	NM_170671	Mycbpap	-	5060
chr11	95277961	95278896	MACS_peak_2072	69.45	+	NM_053093	Tac4	+	16900
chr17	44238863	44239819	MACS_peak_5187	66.99	+	NM_172621	Clic5	+	50770
chr11	95961467	95962143	MACS_peak_2076	38.23	+	NR_037223	Mir3063	-	1578
chr11	97364673	97365651	MACS_peak_2089	183.76	+	NM_138657	Socs7	+	2612
chr17	45876846	45877580	MACS_peak_5200	30.41	+	NM_028164	1600014C23Rik	-	-143369
chr6	122762672	122763488	MACS_peak_9980	34.51	+	NM_011401	Slc2a3	-	-20335
chr17	47559295	47560262	MACS_peak_5211	153.37	+	NM_007632	Ccnd3	+	-33688
chr17	47568825	47569708	MACS_peak_5212	94.82	+	NM_007632	Ccnd3	+	-24200
chr17	47805143	47806170	MACS_peak_5213	57.65	+	NM_011549	Tfeb	+	19913
chr17	49818388	49819406	MACS_peak_5228	277.58	+	NM_177052	Kif6	+	203726
chr17	53596132	53597142	MACS_peak_5250	130	+	NM_001190846	Kat2b	+	12512
chr17	56022235	56023040	MACS_peak_5255	251.69	+	NM_026530	Mpnd	+	13437
chr11	98871919	98872814	MACS_peak_2109	89.03	+	NM_197940	Wipf2	+	8769
chr11	98943429	98944277	MACS_peak_2112	65.12	+	NM_001177303	Rara	+	4143
chr11	99124413	99125252	MACS_peak_2113	72.2	+	NM_001301713	Ccr7	-	30245
chr6	127363080	127363945	MACS_peak_10004	71.6	+	NR_073373	D130058E03	-	-55545
chr17	65608737	65609373	MACS_peak_5296	194.82	+	NM_013933	Vapa	-	4500
chr17	65767149	65768071	MACS_peak_5300	64.13	+	NM_133685	Rab31	-	5142
chr11	101231327	101231885	MACS_peak_2128	42.97	+	NM_007970	Ezh1	-	-5143
chr11	101484603	101485659	MACS_peak_2131	151.31	+	NM_009708	Rnd2	+	16794
chr6	136555389	136555998	MACS_peak_10041	45.64	+	NM_019426	Atf7ip	+	36843
chr6	137127490	137128338	MACS_peak_10047	183.44	+	NM_001164212	Rerg	-	41804
chr6	140678388	140679277	MACS_peak_10056	109.37	+	NM_009637	Aebp2	+	54535
chr2	144190171	144190707	MACS_peak_6998	50.79	+	NM_001033778	Gm5535	-	-1149
chr2	152925263	152926241	MACS_peak_7044	95.66	+	NM_010226	Foxs1	-	7456
chr2	153350580	153351467	MACS_peak_7046	74.74	+	NM_001039939	Asxl1	+	4885
chr2	156430137	156430967	MACS_peak_7066	37.62	+	NM_001291123	Epb4.1l1	+	9644
chr2	156694707	156695273	MACS_peak_7068	36.84	+	NR_040505	4930405A21Rik	-	25919
chr2	157425532	157426113	MACS_peak_7073	79.45	+	NM_001025395	Src	+	1530
chr2	158351042	158351987	MACS_peak_7085	128.14	+	NR_015463	9430008C03Rik	-	9995
chr2	163103037	163103772	MACS_peak_7112	63.79	+	NM_026630	Gtsf1l	-	-13803
chr2	165201916	165202558	MACS_peak_7123	51.56	+	NM_174988	Cdh22	-	32500
chr2	165876029	165876994	MACS_peak_7129	263.03	+	NM_001291158	Zmynd8	-	1926
chr2	165968686	165969422	MACS_peak_7133	36.53	+	NM_008679	Ncoa3	+	-23582
chr2	166206391	166207319	MACS_peak_7135	121.6	+	NM_001252579	Sulf2	-	-51172
chr6	146007606	146008375	MACS_peak_10093	49.07	+	NM_010656	Sspn	+	73844
chr2	166399182	166399836	MACS_peak_7141	35.61	+	NR_015558	5031425F14Rik	+	-47941
chr2	166557786	166558856	MACS_peak_7142	288.73	+	NR_015558	5031425F14Rik	+	110871
chr2	166594489	166595299	MACS_peak_7144	141.02	+	NR_105783	Mir6364	+	-77823
chr6	148992279	148993377	MACS_peak_10114	167.13	+	NM_019643	Fam60a	-	-46396
chr6	149138749	149139464	MACS_peak_10115	91.57	+	NM_177101	Mettl20	+	-2406
chr2	167079316	167080165	MACS_peak_7149	142.7	+	NR_028540	Snord12	+	14448
chr2	167559297	167560094	MACS_peak_7153	75.98	+	NM_011427	Snai1	+	21469
chr2	167752959	167753882	MACS_peak_7154	170.8	+	NR_015500	A530013C23Rik	+	62244
chr2	168009679	168010617	MACS_peak_7156	36.42	+	NM_001080708	Fam65c	-	445
chr2	169699387	169700280	MACS_peak_7169	38.42	+	NM_080455	Tshz2	+	66188
chr7	16601241	16602127	MACS_peak_10163	41.76	+	NM_172739	Arhgap35	-	13309
chr7	16618507	16619422	MACS_peak_10164	127.54	+	NM_172739	Arhgap35	-	-3971
chr7	16921356	16922096	MACS_peak_10167	81.42	+	NM_007590	Calm3	-	2306
chr2	172909247	172910173	MACS_peak_7196	367.79	+	NM_007557	Bmp7	-	30611
chr2	173050593	173051357	MACS_peak_7198	37.07	+	NM_019547	Rbm38	+	29074
chr2	174050034	174051153	MACS_peak_7205	182.4	+	NM_172675	Stx16	+	-26457
chr7	29505773	29506481	MACS_peak_10220	125.58	+	NM_001081028	Sipa1l3	-	-667
chr7	30010925	30011669	MACS_peak_10225	109.43	+	NM_001167872	Zfp568	+	27343
chr7	31084870	31085525	MACS_peak_10237	100.06	+	NM_008557	Fxyd3	-	-8500
chr3	9033795	9035173	MACS_peak_7250	134.64	+	NR_040597	4930539M17Rik	+	-27479
chr17	67988639	67989539	MACS_peak_5318	35.9	+	NM_172964	Arhgap28	-	15019
chr17	73639475	73640493	MACS_peak_5349	107.12	+	NM_027864	Galnt14	-	70467
chr3	20989585	20990283	MACS_peak_7282	131.52	+
chr3	21935297	21936225	MACS_peak_7287	105.64	+	NM_030732	Tbl1xr1	+	-140890
chr17	79891059	79892701	MACS_peak_5369	128.3	+	NM_019717	Atl2	-	4243
chr7	45521452	45522464	MACS_peak_10307	92.6	+	NM_008654	Ppp1r15a	-	4310
chr7	45694799	45695749	MACS_peak_10309	68.92	+	NM_001271578	Sec1	-	-872
chr3	27528994	27529962	MACS_peak_7295	70.77	+	NR_037275	Mir3092	-	55517
chr7	45815226	45815882	MACS_peak_10313	36.75	+	NM_011181	Cyth2	-	-1238
chr17	83052595	83053248	MACS_peak_5390	88.18	+	NR_045094	Gm19689	-	25304
chr17	83201144	83201956	MACS_peak_5394	94.06	+	NM_134117	Pkdcc	+	-13732
chr17	83537864	83538771	MACS_peak_5396	231.13	+	NM_009187	Cox7a2l	-	-23984
chr17	83946591	83947497	MACS_peak_5398	118.93	+	NR_130994	8430430B14Rik	+	-51507
chr17	87367867	87368768	MACS_peak_5433	97.94	+	NM_029298	1700011E24Rik	-	59424
chr17	87475554	87476171	MACS_peak_5434	57.99	+	NM_007589	Calm2	-	-28927
chr17	88600536	88601595	MACS_peak_5444	151.47	+	NM_029858	Ston1	+	-25489
chr18	4121510	4122468	MACS_peak_5466	71.67	+	NM_026092	Lyzl1	+	-43842
chr18	4839508	4840719	MACS_peak_5473	386.5	+	NR_045881	Gm10556	+	27628
chr18	11351988	11352804	MACS_peak_5502	59.52	+	NR_045527	Rbbp8	+	-280879
chr7	58666411	58667364	MACS_peak_10349	139.15	+	NM_009728	Atp10a	+	8686
chr7	64048814	64049345	MACS_peak_10356	35.98	+	NM_001039104	Trpm1	+	-104755
chr11	103900676	103901667	MACS_peak_2167	217.45	+	NM_008740	Nsf	-	52885
chr11	105459647	105460542	MACS_peak_2174	94.91	+	NM_001039242	2019-03-10	-	-3359
chr11	106555685	106556486	MACS_peak_2180	169.8	+	NR_030703	Snord104	+	55095
chr11	109355310	109356221	MACS_peak_2200	65.06	+	NM_010303	Gna13	+	-7028
chr11	110459007	110460109	MACS_peak_2209	187.61	+	NM_011943	Map2k6	+	60437
chr11	113739877	113740613	MACS_peak_2223	76.2	+	NM_020006	Cdc42ep4	-	10915
chr11	113785492	113786345	MACS_peak_2224	67.84	+	NM_001163346	Cdc42ep4	-	-34103
chr11	114015783	114016951	MACS_peak_2226	234.85	+	NM_172800	Sdk2	-	49584
chr11	114446767	114447451	MACS_peak_2231	59.62	+	NR_027643	4932435O22Rik	-	1751
chr11	114484956	114485941	MACS_peak_2232	108.39	+	NR_027643	4932435O22Rik	-	-36588
chr11	115063030	115063855	MACS_peak_2237	45.26	+	NM_172050	Cd300e	-	-1404
chr11	116813816	116815192	MACS_peak_2253	224.94	+	NM_026280	Mxra7	-	13542
chr11	117311547	117312086	MACS_peak_2261	35.6	+	NM_017380	2019-09-09	+	-19898
chr11	117931934	117932915	MACS_peak_2269	53.42	+	NM_007707	Socs3	-	36942
chr11	118458906	118459873	MACS_peak_2271	326.83	+	NR_045902	Gm11747	-	-4394
chr11	119789975	119790949	MACS_peak_2283	102.72	+	NR_045312	Rptoros	-	43903
chr11	119863098	119863922	MACS_peak_2284	155.63	+	NR_039557	Mir5098	+	-18778
chr11	120169064	120169968	MACS_peak_2285	92.35	+	NM_001164799	Slc38a10	-	-18165
chr18	15021241	15022138	MACS_peak_5524	186.39	+	NR_045372	4933424G05Rik	+	32695
chr18	16740507	16741485	MACS_peak_5529	80.93	+	NM_007664	Cdh2	-	68053
chr12	4859376	4860259	MACS_peak_2313	142.04	+	NM_001033488	Mfsd2b	-	14542
chr12	12791196	12792188	MACS_peak_2349	428.96	+	NM_008709	Mycn	-	150144
chr12	16662038	16663363	MACS_peak_2362	115.67	+	NM_008747	Ntsr2	+	9231
chr18	38049674	38050625	MACS_peak_5601	46.67	+	NM_001205336	Arap3	-	-51180
chr12	32926008	32926987	MACS_peak_2414	209.57	+	NR_044986	4933406C10Rik	-	27292
chr12	33061341	33062114	MACS_peak_2415	174.59	+	NM_001024478	Cdhr3	-	31148
chr12	33235413	33236772	MACS_peak_2417	62.31	+	NM_001033436	Atxn7l1	+	-66422
chr12	33243362	33244316	MACS_peak_2418	268.47	+	NM_001033436	Atxn7l1	+	-58675
chr18	54174338	54175364	MACS_peak_5676	78.68	+	NR_040338	Redrum	+	-247443
chr18	54911033	54912224	MACS_peak_5681	249.13	+	NM_175751	Zfp608	-	78552
chr18	54941021	54941660	MACS_peak_5682	139.26	+	NM_175751	Zfp608	-	48840
chr18	55106778	55107956	MACS_peak_5684	172.88	+	NM_175751	Zfp608	-	-117187
chr18	55549643	55550476	MACS_peak_5693	143.4	+
chr12	51504342	51505206	MACS_peak_2451	204.08	+	NM_007728	Coch	+	-88566
chr18	57266639	57267593	MACS_peak_5702	230.82	+	NM_028447	Prrc1	+	-87616
chr18	60886490	60887548	MACS_peak_5726	328.09	+	NM_001038499	Arsi	+	-25220
chr7	66127961	66128864	MACS_peak_10369	175.08	+	NM_001081163	Chsy1	+	18898
chr7	66217937	66218605	MACS_peak_10370	31.08	+	NM_001081163	Chsy1	+	108757
chr7	66451045	66452043	MACS_peak_10373	34.86	+	NM_053080	Aldh1a3	-	-24067
chr12	53884987	53885681	MACS_peak_2469	45.2	+	NM_028133	Egln3	-	318540
chr12	54191488	54193121	MACS_peak_2474	155.18	+	NM_028133	Egln3	-	11570
chr12	54516039	54516469	MACS_peak_2476	39.24	+	NR_033689	Gm7550	-	-124936
chr12	55439830	55440772	MACS_peak_2488	82.22	+	NM_011968	Psma6	+	41477
chr18	61337206	61338071	MACS_peak_5732	58.44	+	NM_133249	Ppargc1b	-	62793
chr12	69556125	69556578	MACS_peak_2519	76.53	+	NM_001033236	Vcpkmt	-	26677
chr12	70633462	70634483	MACS_peak_2525	69.08	+	NM_028339	Tmx1	+	180819
chr12	70798993	70799933	MACS_peak_2528	128.48	+	NM_028127	Frmd6	+	-26050
chr18	62043397	62044321	MACS_peak_5736	126.76	+	NM_172628	Sh3tc2	+	90785
chr18	62704968	62705850	MACS_peak_5740	205.09	+	NM_001168423	Spink13	-	35978
chr12	76555944	76556865	MACS_peak_2564	52.9	+	NR_046044	AI463170	-	-8479
chr12	77004442	77005173	MACS_peak_2568	51.27	+	NM_008558	Max	-	-42559
chr18	65393754	65394380	MACS_peak_5754	36.75	+	NM_001037294	Alpk2	-	-179
chr18	65520296	65521205	MACS_peak_5755	109.49	+	NM_207255	Zfp532	+	-59479
chr12	77133992	77134915	MACS_peak_2572	46.03	+	NM_016893	Fut8	+	-103650
chr12	79503742	79504742	MACS_peak_2580	133.01	+	NM_001252562	Rad51b	+	206892
chr12	79843264	79844300	MACS_peak_2584	119.41	+	NR_131075	9430078K24Rik	-	80951
chr12	79885031	79885943	MACS_peak_2586	35.74	+	NR_131075	9430078K24Rik	-	39246
chr12	79944747	79945474	MACS_peak_2587	47.97	+	NR_131074	9430078K24Rik	-	-8846
chr12	80013505	80014416	MACS_peak_2589	54.64	+	NR_131074	9430078K24Rik	-	-77696
chr12	80062675	80063368	MACS_peak_2591	37.1	+	NM_007564	Zfp36l1	-	49992
chr18	69387668	69388388	MACS_peak_5780	41.95	+	NM_001083967	Tcf4	+	42308
chr18	69794043	69794989	MACS_peak_5785	133.19	+	NM_201362	Ccdc68	+	-131042
chr12	80598124	80598773	MACS_peak_2596	33.4	+	NM_007951	Erh	-	45413
chr18	74001977	74002888	MACS_peak_5799	256.96	+	NR_045390	D730045A05Rik	+	-15474
chr18	74007781	74008586	MACS_peak_5800	38.88	+	NR_045390	D730045A05Rik	+	-9723
chr12	82352866	82353700	MACS_peak_2606	126	+	NM_172579	Sipa1l1	+	41935
chr18	76090191	76091158	MACS_peak_5817	84.36	+	NR_045365	2900057B20Rik	-	7797
chr12	84161561	84162370	MACS_peak_2618	117.76	+	NM_027438	Pnma1	-	-13476
chr18	82486940	82487681	MACS_peak_5849	39.17	+	NM_010777	Mbp	+	12188
chr18	82492235	82492786	MACS_peak_5850	38.33	+	NM_010777	Mbp	+	17388
chr18	82717541	82718447	MACS_peak_5852	62.74	+	NR_039572	Mir5112	+	-2286
chr12	86911130	86911921	MACS_peak_2637	50.07	+	NM_145836	Irf2bpl	-	-26711
chr3	30482973	30483952	MACS_peak_7310	196.37	+	NM_021442	Mecom	-	26025
chr3	31022467	31023505	MACS_peak_7316	205.53	+	NR_105975	Mir7008	+	-15979
chr3	32496100	32496883	MACS_peak_7328	59.83	+	NM_001195074	Kcnmb3	-	-4522
chr18	83295983	83296716	MACS_peak_5858	46.33	+	NR_045361	4921531P14Rik	-	29535
chr18	83344341	83345340	MACS_peak_5859	198.24	+	NR_045361	4921531P14Rik	-	-18956
chr3	37906627	37907653	MACS_peak_7358	261.26	+	NR_040559	Gm20755	+	8328
chr19	4229416	4230284	MACS_peak_5889	47.22	+	NM_027196	Pold4	+	-2048
chr12	99336186	99337161	MACS_peak_2676	142.11	+	NM_183186	Foxn3	-	113401
chr12	99561017	99561957	MACS_peak_2678	114.08	+	NR_045288	1700064M15Rik	-	66487
chr12	100997691	100998450	MACS_peak_2689	59.79	+	NR_035421	Mir1190	-	23698
chr19	5727483	5728491	MACS_peak_5900	103.08	+	NM_001114597	Ehbp1l1	-	-1670
chr19	6383711	6384202	MACS_peak_5909	30.32	+	NM_011224	Pygm	+	-472
chr12	104818979	104819868	MACS_peak_2710	116.94	+	NM_053155	Clmn	-	45653
chr19	7338877	7340005	MACS_peak_5918	189.11	+	NM_001080388	Mark2	-	2419
chr19	10013599	10014742	MACS_peak_5926	52.87	+	NM_144538	Rab3il1	+	-4057
chr12	106046311	106047067	MACS_peak_2725	47.59	+	NM_011705	Vrk1	+	36427
chr12	111348295	111348503	MACS_peak_2752	30.7	+	NM_183016	Cdc42bpb	-	29319
chr12	111348507	111349105	MACS_peak_2753	153.45	+	NM_183016	Cdc42bpb	-	28912
chr12	112163672	112164675	MACS_peak_2758	114.76	+	NM_001097621	Kif26a	+	17966
chr12	112301545	112302257	MACS_peak_2761	56.32	+	NR_036459	A730018C14Rik	-	121297
chr12	112329508	112330568	MACS_peak_2764	102.97	+	NR_036459	A730018C14Rik	-	93160
chr12	112491778	112492625	MACS_peak_2766	39.06	+	NM_177039	A530016L24Rik	+	2754
chr12	112957982	112958938	MACS_peak_2770	84.07	+	NM_025399	Nudt14	-	-16342
chr12	113011254	113012172	MACS_peak_2771	118.73	+	NM_001291444	Pacs2	+	-2794
chr12	113927203	113928187	MACS_peak_2778	72.97	+	NM_174885	Adam6a	+	383788
chr7	81058901	81059561	MACS_peak_10440	44.88	+	NM_054085	Alpk3	+	1632
chr7	81066494	81067320	MACS_peak_10441	43.57	+	NM_054085	Alpk3	+	9308
chr19	21630568	21631349	MACS_peak_5967	128.77	+	NM_025423	1110059E24Rik	-	21833
chr19	26475594	26476485	MACS_peak_6000	125.16	+	NM_011416	Smarca2	+	-129120
chr19	26760965	26762015	MACS_peak_6004	160.57	+	NM_026003	Smarca2	+	13088
chr19	32196220	32197381	MACS_peak_6045	77.51	+	NM_001168526	Sgms1	-	14213
chr19	32237456	32238379	MACS_peak_6047	145.29	+	NM_001168526	Sgms1	-	-26904
chr19	32909823	32910600	MACS_peak_6053	266.48	+	NM_008960	Pten	+	152635
chr19	38237787	38238851	MACS_peak_6083	145.14	+	NM_001081075	Fra10ac1	-	-14187
chr19	41715830	41716706	MACS_peak_6101	388.62	+	NM_015748	Slit1	-	27588
chr13	5831892	5832569	MACS_peak_2833	55.46	+	NR_045891	1700016G22Rik	-	25862
chr19	46628024	46628902	MACS_peak_6137	44.59	+	NM_001177813	Wbp1l	+	5063
chr13	12132573	12133351	MACS_peak_2852	62.03	+	NM_023868	Ryr2	-	-26017
chr19	47368217	47368949	MACS_peak_6148	31.03	+	NR_105961	Mir6995	-	-94994
chr19	47397494	47398459	MACS_peak_6149	239.88	+	NM_008018	Sh3pxd2a	-	66435
chr19	47407594	47408436	MACS_peak_6150	56.33	+	NM_008018	Sh3pxd2a	-	56396
chr19	47432234	47433002	MACS_peak_6151	42.76	+	NM_008018	Sh3pxd2a	-	31793
chr19	47441704	47442889	MACS_peak_6152	461.11	+	NM_008018	Sh3pxd2a	-	22115
chr19	47459812	47460857	MACS_peak_6153	105.53	+	NM_008018	Sh3pxd2a	-	4077
chr13	24182714	24183617	MACS_peak_2918	122.86	+	NM_026825	Lrrc16a	-	97625
chr13	29044535	29045281	MACS_peak_2935	65.49	+	NR_045073	A330102I10Rik	+	28654
chr19	55585403	55586411	MACS_peak_6192	85.82	+	NR_045318	4930552P12Rik	-	116297
chr19	55770528	55771617	MACS_peak_6195	79.7	+	NM_001142921	Tcf7l2	+	29263
chr19	56939420	56940455	MACS_peak_6209	86.38	+	NM_172840	Vwa2	+	65522
chr13	34324589	34325605	MACS_peak_2976	184.57	+	NM_001033167	Slc22a23	-	20085
chr13	35389889	35390837	MACS_peak_2986	100.17	+	NR_126478	1700019C18Rik	-	-178315
chr13	35765684	35766572	MACS_peak_2989	60.83	+	NM_001123386	Cdyl	+	24727
chr1	3190898	3191976	MACS_peak_1	169.33	+	NM_001011874	Xkr4	-	480061
chr1	5296686	5297177	MACS_peak_7	44	+	NM_133826	Atp6v1h	+	213759
chr13	38150190	38151030	MACS_peak_3003	90.43	+	NM_023842	Dsp	+	-683
chr13	38202175	38202815	MACS_peak_3004	112.49	+	NM_026382	Snrnp48	+	-2443
chr13	43195859	43196684	MACS_peak_3035	136.04	+	NM_025935	Tbc1d7	-	-24770
chr13	44625656	44626389	MACS_peak_3048	73.74	+	NM_001205044	Jarid2	+	-104751
chr3	40686466	40687469	MACS_peak_7367	181.68	+	NM_178386	Slc25a31	+	-21903
chr3	41376839	41377567	MACS_peak_7370	162.34	+	NR_040385	C430002E04Rik	-	115996
chr3	52069632	52070438	MACS_peak_7396	92.8	+	NM_001004176	Maml3	-	34971
chr13	45530599	45531579	MACS_peak_3056	279.45	+	NM_025508	Gmpr	+	23621
chr1	34235822	34236723	MACS_peak_97	86.36	+	NM_010081	Dst	+	75943
chr1	36064636	36065591	MACS_peak_102	80.48	+	NM_015818	Hs6st1	+	-3286
chr1	36273024	36273828	MACS_peak_105	92.48	+	NM_153408	Neurl3	-	-1
chr3	57546581	57547263	MACS_peak_7430	83.51	+	NM_133784	Wwtr1	-	28954
chr3	58166251	58167389	MACS_peak_7434	201.61	+	NR_040538	1700007F19Rik	-	-3013
chr7	92457672	92458426	MACS_peak_10477	70.77	+	NM_001162918	Ccdc90b	+	-103099
chr7	98341379	98342064	MACS_peak_10505	49.08	+	NM_001168541	Tsku	-	19567
chr7	99431981	99432927	MACS_peak_10519	63.88	+	NM_028145	Klhl35	+	-33549
chr7	101973592	101974393	MACS_peak_10537	48.48	+	NM_133947	Numa1	+	4150
chr7	105777891	105778682	MACS_peak_10548	40.84	+	NM_001162943	Dchs1	-	9264
chr7	107694199	107695287	MACS_peak_10551	739.63	+	NM_001205227	Cyb5r2	-	63289
chr7	110109018	110109752	MACS_peak_10566	146.4	+	NM_009516	Wee1	+	-12673
chr1	37350660	37351395	MACS_peak_119	92.52	+	NM_001290798	Inpp4a	+	-18189
chr7	112655887	112656644	MACS_peak_10583	62.69	+	NM_001166584	Tead1	+	-23054
chr1	39555681	39556649	MACS_peak_137	116.2	+	NR_028555	Snord89	-	-7325
chr1	39731388	39732508	MACS_peak_138	204.89	+	NM_001145660	Rfx8	-	-10959
chr1	39936251	39937047	MACS_peak_140	64.35	+	NM_001252202	Map4k4	+	35737
chr7	125475569	125476265	MACS_peak_10634	92.15	+	NM_026330	Nsmce1	-	15625
chr7	126126125	126127023	MACS_peak_10646	152.59	+	NM_001101488	Gsg1l	-	-44163
chr7	128390914	128391821	MACS_peak_10666	76.98	+	NM_026418	Rgs10	-	26805
chr7	128671683	128672439	MACS_peak_10668	55.28	+	NM_178641	Inpp5f	+	60697
chr3	65861098	65862033	MACS_peak_7483	85.37	+	NM_019937	Ccnl1	-	96660
chr3	65975399	65976229	MACS_peak_7485	68.41	+	NM_019937	Ccnl1	-	-17589
chr1	58967314	58968209	MACS_peak_208	100	+	NM_172406	Trak2	-	5721
chr1	59314758	59315739	MACS_peak_211	65.04	+	NM_001033373	Cdk15	+	58342
chr1	59406664	59407629	MACS_peak_214	119.69	+	NM_008057	Fzd7	+	-75000
chr1	60922847	60923648	MACS_peak_222	75.11	+	NM_009843	Ctla4	+	14223
chr1	62382518	62383509	MACS_peak_238	82.41	+	NM_001077404	Nrp2	+	-320303
chr1	62726808	62727839	MACS_peak_242	232.03	+	NM_001077404	Nrp2	+	24007
chr1	62860421	62861213	MACS_peak_244	121.24	+	NR_040601	4930487H11Rik	-	-66085
chr1	64228400	64228869	MACS_peak_255	40.45	+	NM_033563	Klf7	-	-107245
chr1	69375241	69376191	MACS_peak_275	54.73	+	NM_010154	Erbb4	-	-267657
chr13	51956897	51957730	MACS_peak_3095	77.48	+	NM_011817	Gadd45g	+	110639
chr13	52105820	52106576	MACS_peak_3097	68.4	+	NR_045061	4921525O09Rik	+	9458
chr13	52188326	52189285	MACS_peak_3098	170.12	+	NR_045061	4921525O09Rik	+	92065
chr13	54144509	54145226	MACS_peak_3109	91.54	+	NM_001010973	Hrh2	+	-47261
chr13	55171781	55172497	MACS_peak_3120	109.07	+	NM_008011	Fgfr4	+	19322
chr13	56119169	56120136	MACS_peak_3129	115.21	+	NM_001159515	H2afy	-	15898
chr13	58598597	58599153	MACS_peak_3151	117.53	+	NM_022317	Slc28a3	-	12002
chr13	60068832	60069807	MACS_peak_3160	163.2	+	NR_046142	A530065N20Rik	+	39609
chr13	60146918	60147923	MACS_peak_3163	332.18	+	NM_008086	Gas1	-	30115
chr13	63277752	63279403	MACS_peak_3178	262.83	+	NR_045794	Gm16907	-	18570
chr13	63411506	63412326	MACS_peak_3180	81.08	+	NM_007985	Fancc	-	19829
chr1	77226849	77227729	MACS_peak_325	157.13	+	NR_105770	Mir6352	-	269479
chr1	78395652	78396250	MACS_peak_335	146.37	+	NM_001004173	Sgpp2	+	85606
chr13	63512087	63513060	MACS_peak_3182	202.97	+	NM_008957	Ptch1	-	52947
chr13	63631655	63632324	MACS_peak_3185	43.87	+	NM_008957	Ptch1	-	-66469
chr13	63641596	63642305	MACS_peak_3186	70.6	+	NM_008957	Ptch1	-	-76430
chr13	63901916	63902935	MACS_peak_3189	168.87	+	NM_023507	Ercc6l2	+	87092
chr13	63951068	63952520	MACS_peak_3190	86.97	+	NM_023507	Ercc6l2	+	136461
chr1	83358714	83359413	MACS_peak_364	65.18	+	NM_172430	Sphkap	-	49137
chr1	85896587	85897503	MACS_peak_387	91.88	+	NM_022417	Itm2c	+	2536
chr1	89183609	89184968	MACS_peak_414	105.36	+	NM_133816	Sh3bp4	+	113827
chr1	90213224	90213998	MACS_peak_423	60.94	+	NM_001271607	Ackr3	+	9632
chr1	90334623	90335620	MACS_peak_426	96.35	+	NM_001271607	Ackr3	+	131142
chr1	90493318	90494344	MACS_peak_428	82	+	NM_133805	Cops8	+	-109593
chr1	90505557	90506220	MACS_peak_429	30.17	+	NM_133805	Cops8	+	-97536
chr13	96971472	96972678	MACS_peak_3290	433.49	+	NM_001166065	Gcnt4	+	47387
chr1	90962786	90963643	MACS_peak_435	97.7	+	NM_001159725	Rab17	-	4453
chr1	91227076	91228100	MACS_peak_436	101.62	+	NM_026454	Ube2f	+	-22730
chr13	97434799	97435936	MACS_peak_3296	168.78	+	NR_110432	Lincenc1	+	398
chr13	97910851	97911781	MACS_peak_3303	51.15	+	NM_012026	Arhgef28	-	294849
chr13	98655718	98656802	MACS_peak_3311	212.51	+	NM_026685	Tmem174	-	-18850
chr13	99395501	99396401	MACS_peak_3317	238.68	+	NR_015515	6430562O15Rik	-	16875
chr13	101421829	101422388	MACS_peak_3330	43.09	+	NR_046187	4922502H24Rik	-	-24528
chr1	118982078	118983055	MACS_peak_501	66.61	+	NR_105764	Mir6346	+	28347
chr3	79852424	79853395	MACS_peak_7520	219.6	+	NM_027495	Tmem144	-	-10247
chr3	84022732	84023435	MACS_peak_7532	51.15	+	NM_172681	D930015E06Rik	-	17078
chr1	128546839	128547548	MACS_peak_541	53.42	+	NM_009911	Cxcr4	-	45106
chr13	108297229	108298417	MACS_peak_3367	144.12	+	NM_178683	Depdc1b	+	-18513
chr13	111271651	111272518	MACS_peak_3389	55.31	+	NM_175497	Actbl2	+	17072
chr13	111904640	111905613	MACS_peak_3394	96.82	+	NR_130345	Gm15326	+	37191
chr13	111911601	111912498	MACS_peak_3395	95.72	+	NR_130345	Gm15326	+	44114
chr13	112236988	112238497	MACS_peak_3401	135.52	+	NM_001168403	Ankrd55	+	-50708
chr13	112253263	112253956	MACS_peak_3402	48.87	+	NM_001168403	Ankrd55	+	-34841
chr13	112310771	112311650	MACS_peak_3403	79.28	+	NM_001168404	Ankrd55	+	22693
chr13	112425054	112426013	MACS_peak_3405	89.49	+	NM_010560	Il6st	+	-38536
chr13	114077753	114078624	MACS_peak_3416	205.45	+	NR_045836	A430090L17Rik	-	73404
chr14	7847645	7848495	MACS_peak_3516	102.26	+	NM_134080	Flnb	+	30114
chr3	89332087	89332929	MACS_peak_7562	66.38	+	NM_007910	Efna4	-	5520
chr3	89396355	89397041	MACS_peak_7564	94.81	+	NR_040404	Gm15417	+	2409
chr3	94342246	94343119	MACS_peak_7592	58.91	+	NM_025416	Them5	+	584
chr3	95695618	95696788	MACS_peak_7604	123.74	+	NM_001301705	Adamtsl4	-	-8286
chr14	25497543	25498380	MACS_peak_3594	92.85	+	NR_037236	Mir3075	+	-36477
chr14	25713297	25714342	MACS_peak_3598	216.66	+	NR_028021	Ppifos	-	-12537
chr7	129789076	129790146	MACS_peak_10677	237.27	+	NR_046077	Gm4265	+	-172553
chr14	27044760	27045497	MACS_peak_3602	56.32	+	NM_134437	Il17rd	+	6128
chr14	27069079	27070143	MACS_peak_3604	143.71	+	NM_134437	Il17rd	+	30611
chr14	28376234	28377074	MACS_peak_3608	72.07	+	NM_009524	Wnt5a	+	-128818
chr14	30311120	30312016	MACS_peak_3622	87.74	+	NM_001302637	Cacna1d	-	41918
chr14	46604901	46605772	MACS_peak_3679	74.41	+	NR_046459	Rubie	-	-29485
chr14	47367362	47368011	MACS_peak_3688	42.43	+	NM_001145953	Lgals3	+	-6173
chr7	130670084	130671027	MACS_peak_10685	100.9	+	NM_021314	Tacc2	+	-22000
chr7	132259341	132260468	MACS_peak_10697	215.95	+	NR_028578	Gm10584	+	-55759
chr7	132262401	132263333	MACS_peak_10698	51.18	+	NR_028578	Gm10584	+	-52796
chr7	132278031	132278879	MACS_peak_10699	73.61	+	NR_028578	Gm10584	+	-37208
chr14	57753568	57754024	MACS_peak_3750	30.43	+	NM_015771	Lats2	-	-7673
chr14	59739514	59740204	MACS_peak_3756	87.48	+	NM_145463	Shisa2	+	114579
chr7	133034906	133035922	MACS_peak_10707	112.86	+	NM_001170744	Ctbp2	-	-20167
chr7	133112457	133113004	MACS_peak_10708	77.4	+	NM_009980	Ctbp2	-	10753
chr7	135552565	135553504	MACS_peak_10724	163.81	+	NR_035488	Mir1962	+	-13127
chr7	135657059	135657984	MACS_peak_10727	127.78	+	NR_015548	5830432E09Rik	-	-5207
chr7	136038613	136039479	MACS_peak_10730	48.42	+	NR_102277	C030029H02Rik	+	-229277
chr7	141047945	141048810	MACS_peak_10757	44.73	+	NM_177897	B4galnt4	+	-12896
chr7	142321432	142322519	MACS_peak_10761	55.03	+	NM_015809	Krtap5-4	+	18474
chr7	142329887	142331131	MACS_peak_10762	89.85	+	NM_015809	Krtap5-4	+	27008
chr7	142562720	142563648	MACS_peak_10764	183.09	+	NR_002452	Nctc1	-	-4586
chr8	8993801	8994561	MACS_peak_10792	61.57	+	NR_045854	4933430N04Rik	-	138107
chr8	10664873	10665549	MACS_peak_10800	40.21	+	NR_040705	B930025P03Rik	-	217243
chr8	10804818	10805903	MACS_peak_10802	108.05	+	NR_040705	B930025P03Rik	-	77094
chr8	12825546	12826398	MACS_peak_10818	64.89	+	NR_045775	Gm15350	-	5947
chr14	66377721	66378547	MACS_peak_3787	67.62	+	NM_019675	Stmn4	+	33760
chr14	66494362	66495195	MACS_peak_3789	220.77	+	NM_001271761	Adra1a	+	-140472
chr14	70066197	70067013	MACS_peak_3816	48.45	+	NM_001289925	Egr3	+	-10839
chr14	70949702	70950379	MACS_peak_3827	101.33	+	NM_001302094	Gfra2	+	59934
chr14	73234229	73234966	MACS_peak_3834	30.19	+	NM_175116	Lpar6	+	-3293
chr14	76791987	76792992	MACS_peak_3860	136.56	+	NR_015485	1700108F19Rik	+	114922
chr14	76851359	76852011	MACS_peak_3861	50.34	+	NR_015485	1700108F19Rik	+	174118
chr14	78526728	78527565	MACS_peak_3873	165.17	+	NM_001164503	Akap11	-	9714
chr14	79331684	79332744	MACS_peak_3878	225.54	+	NM_025427	Rgcc	-	-30579
chr1	130937043	130938092	MACS_peak_548	85.4	+	NM_001009940	Il19	-	1674
chr1	131428441	131429301	MACS_peak_551	134.44	+	NM_001081011	Srgap2	-	98490
chr1	133238808	133239791	MACS_peak_558	220.89	+	NM_001160268	Plekha6	+	-6797
chr8	20995094	20997455	MACS_peak_10857	34.33	+	NM_183253	Defa21	+	-29270
chr1	135014503	135015640	MACS_peak_567	325.42	+	NM_026024	Ube2t	+	52507
chr8	24572893	24573888	MACS_peak_10874	116.23	+	NM_145949	Ido2	-	2943
chr8	25155959	25156817	MACS_peak_10877	57.88	+	NR_106187	Mir8108	-	2845
chr8	25173487	25174422	MACS_peak_10878	36.94	+	NR_106187	Mir8108	-	-14721
chr1	135324305	135325109	MACS_peak_571	35.96	+	NM_053106	Lmod1	+	-105
chr1	136135434	136136343	MACS_peak_576	45.51	+	NM_001039472	Kif21b	+	4488
chr8	25390940	25391831	MACS_peak_10881	63.06	+	NR_040352	5430421F17Rik	-	-85115
chr8	27057531	27058419	MACS_peak_10895	93.1	+	NM_054057	Prosc	+	15421
chr8	27099008	27099807	MACS_peak_10898	98.43	+	NM_054044	Adgra3	+	13567
chr1	152576549	152577363	MACS_peak_608	48.91	+	NM_016846	Rgl1	-	48155
chr8	33832988	33833913	MACS_peak_10923	147.3	+	NM_001206849	Smim18	-	-85680
chr1	153751788	153752753	MACS_peak_617	50.15	+	NM_011882	Rnasel	+	2845
chr1	155086349	155087106	MACS_peak_625	70.76	+	NM_010500	Ier5	-	12909
chr1	155199589	155200495	MACS_peak_628	118.19	+	NM_021433	Stx6	+	41340
chr8	34469530	34470596	MACS_peak_10934	196.68	+	NR_040706	B930018H19Rik	-	170253
chr14	99018841	99019547	MACS_peak_3914	89.72	+	NM_175245	Mzt1	-	26942
chr14	99774478	99775247	MACS_peak_3915	79.38	+	NM_010636	Klf12	-	374934
chr8	35205167	35205944	MACS_peak_10942	43.17	+	NM_177741	Ppp1r3b	+	-170185
chr8	35388938	35389995	MACS_peak_10946	360.31	+	NM_177741	Ppp1r3b	+	13726
chr8	36700899	36701328	MACS_peak_10959	44.9	+	NM_001194941	Dlc1	-	31941
chr1	156183900	156184890	MACS_peak_635	192.64	+	NM_177838	Fam163a	-	20631
chr1	156751561	156752821	MACS_peak_645	408.88	+	NM_145413	Fam20b	-	-33281
chr14	105377624	105378249	MACS_peak_3943	35.49	+	NR_045859	5430440P10Rik	+	-49622
chr14	105480034	105480914	MACS_peak_3944	32.33	+	NR_045921	4930449E01Rik	+	-18313
chr8	45903563	45904182	MACS_peak_10984	32.48	+	NM_016798	Pdlim3	+	18388
chr14	120355195	120356126	MACS_peak_3990	179.21	+	NM_175341	Mbnl2	+	79992
chr14	121058906	121059845	MACS_peak_4002	279.04	+	NM_134082	Farp1	+	23802
chr14	121246758	121247742	MACS_peak_4006	111.23	+	NM_145465	Stk24	-	131980
chr14	121774266	121775100	MACS_peak_4009	188.06	+	NM_134074	Dock9	-	23051
chr15	8801489	8803240	MACS_peak_4052	45.12	+	NM_148938	Slc1a3	-	-91557
chr15	9134591	9135587	MACS_peak_4057	226.75	+	NM_013787	Skp2	-	5365
chr15	25606417	25607562	MACS_peak_4091	116.55	+	NM_019472	Myo10	+	-15560
chr15	25680108	25681076	MACS_peak_4094	167.6	+	NM_019472	Myo10	+	58043
chr15	25762310	25762994	MACS_peak_4095	49.78	+	NM_001034851	Fam134b	+	-80645
chr3	98023949	98024690	MACS_peak_7639	63.79	+	NM_010928	Notch2	+	10782
chr1	162216424	162217400	MACS_peak_672	121.19	+	NR_002870	Dnm3os	+	-710
chr1	162243280	162244229	MACS_peak_673	113.79	+	NR_029796	Mir214	+	20387
chr15	32269597	32270583	MACS_peak_4117	76.53	+	NM_009154	Sema5a	+	25278
chr15	32278310	32279409	MACS_peak_4118	322.42	+	NM_009154	Sema5a	+	34047
chr15	32418334	32419004	MACS_peak_4119	76.49	+	NM_009154	Sema5a	+	173857
chr1	165074954	165076257	MACS_peak_693	120.89	+	NR_040480	4930568G15Rik	-	16325
chr1	165113712	165115171	MACS_peak_694	58.14	+	NR_040480	4930568G15Rik	-	-22511
chr1	165662432	165663408	MACS_peak_697	229.83	+	NM_001083897	Mpzl1	-	-28379
chr1	165850037	165850593	MACS_peak_702	56.99	+	NR_103716	Cd247	+	61635
chr1	168226082	168226820	MACS_peak_716	91.69	+	NM_183355	Pbx1	-	205718
chr1	169916507	169917194	MACS_peak_722	40.33	+	NM_001033185	1700084C01Rik	+	-12088
chr1	172049268	172050124	MACS_peak_741	115.59	+	NM_010916	Nhlh1	-	7900
chr1	173980686	173981821	MACS_peak_751	101.87	+	NM_011940	Ifi202b	-	1591
chr1	178660989	178661931	MACS_peak_766	54.46	+	NM_001161665	Kif26b	+	132336
chr1	180541789	180542457	MACS_peak_785	58.91	+	NM_007415	Parp1	+	-26851
chr1	180849725	180850591	MACS_peak_791	86.38	+	NM_145943	Sde2	+	-992
chr1	182088541	182089571	MACS_peak_802	78.61	+	NM_012058	Srp9	+	-35680
chr15	36212184	36213162	MACS_peak_4136	43.08	+	NR_106173	Mir8097	-	27491
chr1	184667715	184668842	MACS_peak_820	412.09	+	NR_040627	4930488B22Rik	+	-44218
chr15	37242759	37243603	MACS_peak_4144	55.98	+	NM_026496	Grhl2	+	10146
chr15	37432243	37433093	MACS_peak_4145	112.89	+	NR_045283	Gm15941	-	-4
chr15	38050850	38051467	MACS_peak_4146	44.73	+	NM_001081359	Ubr5	-	27696
chr15	38176074	38176886	MACS_peak_4147	98.24	+	NM_008757	Odf1	+	-42722
chr15	38196681	38197704	MACS_peak_4148	138.18	+	NM_008757	Odf1	+	-22010
chr1	185730846	185731624	MACS_peak_827	242.59	+	NR_030555	Mir297c	+	193900
chr15	40824971	40825686	MACS_peak_4161	44.68	+	NM_011766	Zfpm2	+	170287
chr15	51709696	51710705	MACS_peak_4182	84.14	+	NM_080635	Eif3h	-	155261
chr1	190067025	190067936	MACS_peak_857	264.55	+	NM_008937	Prox1	-	103200
chr1	191420343	191420983	MACS_peak_870	39	+	NM_144880	Ppp2r5a	-	-23622
chr1	191644083	191644910	MACS_peak_873	92.2	+	NM_178632	Ints7	+	68763
chr1	192781126	192781986	MACS_peak_877	210.2	+	NM_144881	Hhat	-	-10337
chr15	57701806	57702291	MACS_peak_4214	34.21	+	NM_199449	Zhx2	+	7382
chr1	193419035	193419828	MACS_peak_885	52.96	+	NM_144817	Camk1g	-	-49149
chr15	58483548	58484330	MACS_peak_4226	257.48	+	NM_145959	D15Ertd621e	+	68472
chr15	58537990	58538957	MACS_peak_4227	119.97	+	NM_145959	D15Ertd621e	+	123006
chr1	193575937	193576679	MACS_peak_887	117.04	+	NR_029592	Mir205	-	-68778
chr2	4232400	4233447	MACS_peak_6249	117.56	+	NM_172475	Frmd4a	+	80061
chr2	4338952	4339919	MACS_peak_6251	109.9	+	NM_001177843	Frmd4a	+	-61540
chr2	4541460	4542556	MACS_peak_6255	109.96	+	NM_001177844	Frmd4a	+	-17745
chr2	4542596	4543378	MACS_peak_6256	54.72	+	NM_001177844	Frmd4a	+	-16766
chr2	6352702	6353273	MACS_peak_6265	77.66	+	NM_181399	Usp6nl	+	252
chr15	73170246	73171239	MACS_peak_4281	206.55	+	NM_153178	Ago2	-	14205
chr15	74923448	74924010	MACS_peak_4287	37.23	+	NM_001164039	Ly6e	+	-31321
chr15	74959242	74960080	MACS_peak_4288	73.95	+	NM_001164040	Ly6e	+	4556
chr2	9985531	9986440	MACS_peak_6287	127.87	+	NM_027748	Taf3	-	62624
chr2	11530057	11530983	MACS_peak_6296	130.17	+	NM_001177758	Pfkfb3	-	23409
chr2	13371512	13372469	MACS_peak_6308	40.32	+	NM_009105	Rsu1	-	-100575
chr2	13406960	13407973	MACS_peak_6309	94.67	+	NM_001081084	Cubn	-	84410
chr15	78839455	78840487	MACS_peak_4313	191.73	+	NM_027219	Cdc42ep1	+	-2675
chr15	78848930	78849674	MACS_peak_4314	78.17	+	NM_025622	Lgals2	-	6227
chr2	20722078	20723041	MACS_peak_6344	59.69	+	NM_001177630	Etl4	+	203047
chr15	79067520	79068536	MACS_peak_4318	90.03	+	NM_144849	Ankrd54	-	-5169
chr2	26525417	26526166	MACS_peak_6363	39.65	+	NM_008714	Notch1	-	-21969
chr15	79893486	79894505	MACS_peak_4322	70.62	+	NR_030675	D730005E14Rik	-	-857
chr2	27336471	27337392	MACS_peak_6368	203.04	+	NM_138665	Sardh	-	-89628
chr2	27809586	27810407	MACS_peak_6370	62.29	+	NM_015734	Col5a1	+	-76428
chr15	80052695	80053360	MACS_peak_4323	32.08	+	NR_028282	Snord83b	-	25552
chr15	80097490	80098201	MACS_peak_4325	47.18	+	NM_009303	Syngr1	+	6512
chr2	27993176	27994078	MACS_peak_6374	97.8	+	NM_010190	Fcnb	-	91251
chr15	81061680	81062655	MACS_peak_4334	96.37	+	NM_153049	Mkl1	-	42880
chr15	82937755	82938497	MACS_peak_4345	49.96	+	NR_037241	Mir3080	-	21170
chr2	30692869	30693878	MACS_peak_6398	124.04	+	NR_037272	Mir3089	+	-27836
chr15	83661876	83662694	MACS_peak_4349	166.54	+	NM_001271473	Scube1	-	62754
chr2	31068524	31069193	MACS_peak_6402	30.79	+	NM_001177650	Fnbp1	-	27642
chr2	31259245	31259812	MACS_peak_6403	54.84	+	NM_019681	Ncs1	+	13606
chr2	31267448	31267934	MACS_peak_6404	97.03	+	NM_019681	Ncs1	+	21769
chr15	84224372	84225153	MACS_peak_4350	124.89	+	NM_133167	Parvb	+	-7280
chr15	84298655	84299552	MACS_peak_4353	811.08	+	NM_022321	Parvg	+	-25616
chr15	84714328	84715511	MACS_peak_4358	191.57	+	NM_001164627	Arhgap8	+	-5132
chr8	47242276	47243372	MACS_peak_10994	153.19	+	NM_001286376	Stox2	-	46578
chr8	47763294	47764287	MACS_peak_10997	157.36	+	NM_172407	Cdkn2aip	-	-49859
chr8	54464865	54465562	MACS_peak_11020	34.14	+	NM_029701	Spcs3	-	64785
chr8	57576189	57576903	MACS_peak_11031	96.6	+	NM_008252	Hmgb2	+	64704
chr8	62284470	62285145	MACS_peak_11057	90.9	+	NM_001136089	Anxa10	-	-161614
chr8	69919816	69920896	MACS_peak_11097	188.12	+	NM_023312	Ndufa13	-	-17798
chr8	70420118	70420991	MACS_peak_11103	57.99	+	NM_001004062	Crtc1	-	19019
chr8	70598261	70598992	MACS_peak_11106	57.53	+	NM_023627	Isyna1	+	4146
chr8	79209385	79210341	MACS_peak_11144	49.61	+	NM_026315	1700011L22Rik	-	38720
chr8	80329032	80329904	MACS_peak_11150	103.84	+	NM_010369	Gypa	+	-164576
chr8	80866199	80867049	MACS_peak_11158	177.73	+	NM_021356	Gab1	-	13855
chr8	83774091	83774971	MACS_peak_11174	91.04	+	NM_011925	Adgre5	-	-33220
chr8	84551156	84551946	MACS_peak_11178	96.28	+	NM_010499	Ier2	-	111301
chr8	84647149	84648227	MACS_peak_11179	98.17	+	NM_010499	Ier2	-	15164
chr15	85166069	85167105	MACS_peak_4362	96.6	+	NR_040360	Gm19277	-	-10455
chr8	91715428	91716322	MACS_peak_11212	72.72	+	NM_008393	Irx3	-	85779
chr15	86082906	86083972	MACS_peak_4370	263.43	+	NM_001205353	Gramd4	+	24713
chr15	93744018	93745097	MACS_peak_4399	137.5	+	NM_001033217	Prickle1	-	-148666
chr15	94441310	94441912	MACS_peak_4405	47.61	+	NM_177431	Adamts20	-	-37261
chr15	95887253	95888025	MACS_peak_4409	54.47	+	NM_001253813	Ano6	+	96797
chr15	96523965	96524876	MACS_peak_4413	92.28	+	NM_028148	Scaf11	-	-63577
chr15	96969673	96970720	MACS_peak_4419	269.08	+	NM_027052	Slc38a4	-	85760
chr15	97033373	97034032	MACS_peak_4421	42.78	+	NM_027052	Slc38a4	-	22254
chr15	97102406	97103413	MACS_peak_4423	211.91	+	NM_027052	Slc38a4	-	-46953
chr8	94807237	94808226	MACS_peak_11224	162.34	+	NM_011332	Ccl17	+	-2721
chr8	95361834	95362835	MACS_peak_11228	47.4	+	NM_008609	Mmp15	+	9998
chr8	102780577	102781479	MACS_peak_11238	31.11	+	NM_009866	Cdh11	-	4083
chr8	103750286	103751736	MACS_peak_11245	95.09	+	NR_045730	4933400L20Rik	+	147213
chr8	104093598	104094465	MACS_peak_11249	40.46	+	NM_009868	Cdh5	+	-7593
chr15	99424241	99425022	MACS_peak_4446	34.08	+	NM_001171035	Tmbim6	+	31413
chr8	105521262	105521897	MACS_peak_11256	30.72	+	NM_008289	Hsd11b2	+	2834
chr8	105593705	105594423	MACS_peak_11258	32.46	+	NM_001081241	Fam65a	+	-11164
chr2	32139524	32140465	MACS_peak_6414	68.1	+	NM_001159634	Prrc2b	+	-11153
chr2	32166142	32167065	MACS_peak_6415	203.72	+	NM_001159634	Prrc2b	+	15456
chr8	107485393	107486362	MACS_peak_11283	179.46	+	NM_025830	Wwp2	+	49480
chr8	108194387	108195398	MACS_peak_11287	180.38	+	NR_077224	3010033K07Rik	-	389785
chr8	108481036	108482058	MACS_peak_11294	390.65	+	NR_077224	3010033K07Rik	-	103130
chr8	108845815	108846766	MACS_peak_11297	100.69	+	NR_037295	Mir3108	+	-90569
chr8	108889329	108890138	MACS_peak_11298	95.52	+	NR_037295	Mir3108	+	-47126
chr2	32430990	32431700	MACS_peak_6420	32.24	+	NM_001164358	Slc25a25	-	-194
chr15	101075673	101076802	MACS_peak_4472	426.56	+	NM_001214911	Fignl2	-	-21838
chr15	101139557	101140601	MACS_peak_4474	220.05	+	NM_001277259	Acvrl1	+	11558
chr2	32912176	32912988	MACS_peak_6427	36	+	NM_146119	Fam129b	+	36449
chr2	32917507	32918427	MACS_peak_6428	32.69	+	NM_146119	Fam129b	+	41834
chr8	112025538	112026415	MACS_peak_11311	57.4	+	NM_020584	Terf2ip	+	14618
chr2	33817280	33818318	MACS_peak_6439	91.98	+	NR_045729	Nron	+	11984
chr15	103519032	103519944	MACS_peak_4488	147.47	+	NM_001285890	Pde1b	+	4512
chr2	34591586	34592282	MACS_peak_6445	56.53	+	NM_025709	Gapvd1	-	163298
chr2	35270125	35270999	MACS_peak_6450	95.12	+	NM_001206369	Gsn	+	3819
chr2	35502374	35503133	MACS_peak_6452	65	+	NM_010283	Ggta1	-	-41328
chr2	35509109	35509689	MACS_peak_6453	48.98	+	NM_010283	Ggta1	-	-47974
chr2	35544620	35545559	MACS_peak_6454	172.62	+	NM_001114125	Dab2ip	+	-13368
chr2	35558762	35559276	MACS_peak_6455	34.36	+	NR_045894	Gm13446	-	-317
chr2	35736857	35737633	MACS_peak_6457	192.63	+	NM_001290639	Dab2ip	+	40514
chr2	37330534	37331188	MACS_peak_6461	32	+	NM_146374	Olfr368	+	-887
chr8	116946191	116946700	MACS_peak_11342	36.31	+	NM_177700	Atmin	+	3053
chr8	119801129	119801809	MACS_peak_11357	34.11	+	NM_028883	Tldc1	-	-23053
chr8	120071884	120072864	MACS_peak_11360	166.08	+	NM_133967	Zdhhc7	-	29098
chr8	120276847	120277485	MACS_peak_11363	31.11	+	NR_110496	A330074K22Rik	-	-48936
chr8	120407671	120408496	MACS_peak_11365	69.81	+	NM_198671	Gse1	+	-80782
chr8	120823767	120824248	MACS_peak_11370	47.61	+	NM_001301811	Irf8	+	85369
chr8	121169630	121170793	MACS_peak_11377	63.1	+	NM_008024	Foxl1	+	42527
chr8	121577389	121578289	MACS_peak_11382	52.58	+	NM_133765	Fbxo31	-	967
chr8	121954875	121955763	MACS_peak_11387	59.59	+	NM_001285981	Banp	+	4828
chr8	122075856	122076883	MACS_peak_11388	82.58	+	NR_106096	Mir7237	+	98346
chr8	122579505	122580249	MACS_peak_11391	73.23	+	NM_009698	Aprt	-	-2970
chr2	45067009	45067939	MACS_peak_6484	128.8	+	NM_001289521	Zeb2	-	42803
chr8	123750026	123750946	MACS_peak_11402	95.98	+	NR_040702	6030466F02Rik	+	16529
chr8	124326532	124327066	MACS_peak_11410	65	+	NM_139272	Galnt2	+	95406
chr2	46443106	46443717	MACS_peak_6489	36.35	+
chr8	126666336	126667085	MACS_peak_11432	35.39	+	NM_001164598	Irf2bp2	-	-73274
chr2	49722622	49723168	MACS_peak_6500	34.42	+	NM_027990	Lypd6b	+	-64790
chr2	50175404	50176520	MACS_peak_6503	201.97	+	NM_177139	Lypd6	+	109534
chr2	50706676	50707342	MACS_peak_6509	41.67	+	NR_033595	Gm13498	+	-202674
chr8	128003632	128004365	MACS_peak_11441	74.61	+	NR_105822	Mir21c	-	274227
chr2	51139214	51140177	MACS_peak_6512	102.19	+	NM_028810	Rnd3	-	9416
chr8	128488767	128489791	MACS_peak_11444	75.15	+	NR_035436	Mir1903	+	130039
chr2	59622219	59622985	MACS_peak_6544	70.22	+	NM_198294	Tanc1	+	10561
chr2	59721027	59721895	MACS_peak_6545	61.39	+	NM_001290659	Tanc1	+	74693
chr2	60141739	60142633	MACS_peak_6548	122.15	+	NM_001001182	Baz2b	-	-16446
chr16	7146217	7147028	MACS_peak_4515	105.78	+	NM_183188	Rbfox1	+	76788
chr16	8763723	8764546	MACS_peak_4520	168.53	+	NM_001003918	Usp7	-	-25792
chr16	13358048	13358947	MACS_peak_4543	36.11	+	NM_153588	Mkl2	+	77
chr16	14993768	14994697	MACS_peak_4547	106.41	+	NM_025769	Efcab1	+	87587
chr16	15084001	15084934	MACS_peak_4548	122.61	+	NM_025769	Efcab1	+	177822
chr16	18461718	18462718	MACS_peak_4558	305.3	+	NM_007744	Comt	-	-35502
chr16	22419536	22420437	MACS_peak_4574	69.8	+	NM_023794	Etv5	-	19584
chr16	22733736	22734734	MACS_peak_4576	133.13	+	NM_138650	Dgkg	-	-77004
chr16	23931273	23932024	MACS_peak_4591	113.11	+	NM_001008230	Rtp2	-	-854
chr16	28866314	28867245	MACS_peak_4621	410.21	+	NM_177718	Mb21d2	-	62919
chr16	29838986	29840008	MACS_peak_4630	138.17	+	NR_037689	Gm1968	-	139627
chr16	31508679	31509595	MACS_peak_4648	49.62	+	NM_001122683	Bdh1	+	80385
chr16	32645184	32646201	MACS_peak_4659	140.43	+	NM_016788	Tnk2	+	1050
chr16	33347333	33348165	MACS_peak_4665	104.97	+	NR_045709	1700007L15Rik	-	32987
chr16	33453574	33454452	MACS_peak_4666	106.6	+	NM_134251	Slc12a8	+	-64315
chr2	60697854	60698738	MACS_peak_6555	81.93	+	NM_001159564	Itgb6	-	24307
chr2	60807098	60808173	MACS_peak_6556	89.8	+	NM_001141931	Rbms1	-	73803
chr16	34931086	34931928	MACS_peak_4675	39.28	+	NR_040536	1700119H24Rik	-	7822
chr2	61401217	61402172	MACS_peak_6561	33.22	+	NM_011529	Tank	+	-176891
chr2	64959906	64960756	MACS_peak_6570	68.16	+	NM_016719	Grb14	-	62435
chr2	65296160	65297050	MACS_peak_6573	68.94	+	NM_177025	Cobll1	-	-57979
chr2	69071411	69072268	MACS_peak_6590	66.24	+	NM_181547	Nostrin	+	-63960
chr3	101365049	101365857	MACS_peak_7657	112.89	+	NM_207205	Igsf3	+	-11671
chr3	102193361	102194341	MACS_peak_7670	129.36	+	NM_177545	Vangl1	-	10842
chr3	106102878	106103828	MACS_peak_7701	105.14	+	NM_023186	Chia1	+	-10028
chr3	107849722	107850581	MACS_peak_7703	38.7	+	NM_133867	Eps8l3	+	-27078
chr3	114471987	114472701	MACS_peak_7720	40.31	+	NR_030469	Mir669b	+	-390908
chr3	115819499	115819713	MACS_peak_7723	32.28	+	NR_027894	A930005H10Rik	-	68453
chr3	116125686	116127241	MACS_peak_7726	315.26	+	NM_011693	Vcam1	-	3225
chr3	121242702	121243632	MACS_peak_7744	202.22	+	NM_178936	Tmem56	-	20149
chr3	121389789	121390863	MACS_peak_7746	178.43	+	NM_028044	Cnn3	+	-36214
chr2	70338734	70339764	MACS_peak_6602	111.21	+	NM_022435	Sp5	+	-135673
chr3	121646367	121647248	MACS_peak_7751	84.31	+	NR_036458	A730020M07Rik	-	-354
chr2	70443782	70444812	MACS_peak_6605	201.6	+	NM_022435	Sp5	+	-30625
chr3	122087952	122088805	MACS_peak_7754	38.45	+	NM_007378	Abca4	+	43919
chr2	70910782	70911766	MACS_peak_6609	203.51	+	NM_172664	Tlk1	-	-85794
chr3	122364359	122365124	MACS_peak_7759	173.28	+	NM_013867	Bcar3	+	-55038
chr3	122484433	122485415	MACS_peak_7761	80.41	+	NR_106117	Mir7657	-	56757
chr3	123173444	123174321	MACS_peak_7769	237.42	+	NM_080451	Synpo2	-	62267
chr2	71725167	71725919	MACS_peak_6611	31.16	+	NR_037979	Gm1631	+	6127
chr2	71744834	71745580	MACS_peak_6612	36.88	+	NR_037979	Gm1631	+	25791
chr3	130878221	130879062	MACS_peak_7803	63.8	+	NM_001005859	Rpl34	-	-148243
chr3	130891432	130892935	MACS_peak_7804	100.9	+	NM_001005859	Rpl34	-	-161785
chr3	141494840	141495753	MACS_peak_7868	60.2	+	NM_001293561	Unc5c	+	29733
chr3	141549738	141550231	MACS_peak_7871	31.96	+	NM_001293561	Unc5c	+	84421
chr2	84386817	84387655	MACS_peak_6688	80.05	+	NM_018782	Calcrl	-	38030
chr2	84636245	84637129	MACS_peak_6690	32.07	+	NM_001085453	Ctnnd1	-	13823
chr3	144584805	144585891	MACS_peak_7893	413.97	+	NM_053102	2019-09-15	+	14922
chr3	145612438	145613310	MACS_peak_7899	67.04	+	NM_001081094	Znhit6	+	36667
chr2	91933815	91934698	MACS_peak_6715	46.8	+	NM_010784	Mdk	-	-1959
chr3	149444534	149445802	MACS_peak_7924	239.66	+	NR_040591	Gm1653	+	170432
chr3	152769948	152770798	MACS_peak_7938	220.09	+	NM_025662	Pigk	+	56274
chr3	153580532	153581554	MACS_peak_7943	155.2	+	NM_011372	St6galnac3	-	144090
chr2	93538138	93538973	MACS_peak_6727	100.43	+	NM_001271431	Cd82	-	-75605
chr2	94150328	94150880	MACS_peak_6731	60.74	+	NM_019657	Hsd17b12	-	7305
chr3	154192111	154192891	MACS_peak_7949	69.98	+	NM_010713	Lhx8	-	138059
chr2	101965303	101965971	MACS_peak_6747	76.47	+	NM_029635	Commd9	+	79376
chr2	102002590	102004105	MACS_peak_6748	89.08	+	NM_029635	Commd9	+	117086
chr2	102005259	102006710	MACS_peak_6749	143.56	+	NM_029635	Commd9	+	119723
chr2	102013123	102013823	MACS_peak_6750	36.88	+	NM_029635	Commd9	+	127212
chr2	102118835	102119818	MACS_peak_6751	285.9	+	NM_178886	Ldlrad3	-	67134
chr2	103900233	103900837	MACS_peak_6772	36.42	+	NM_001142337	Lmo2	+	-57459
chr4	9058405	9059049	MACS_peak_7990	178.51	+	NM_028940	Clvs1	+	-210589
chr2	104176799	104177384	MACS_peak_6778	60.73	+	NM_026634	A930018P22Rik	+	54323
chr4	16224443	16225179	MACS_peak_8027	47.68	+	NR_045765	A530072M11Rik	+	60702
chr2	106461853	106462790	MACS_peak_6797	36.35	+	NR_040637	Gm14015	-	60782
chr2	106710878	106711439	MACS_peak_6799	58.45	+	NM_029837	Mpped2	+	15558
chr2	108827028	108828160	MACS_peak_6803	139	+	NM_029790	Mettl15	-	450696
chr4	32246571	32247345	MACS_peak_8058	40.19	+	NM_001109661	Bach2	+	-170476
chr4	32303334	32304067	MACS_peak_8059	49.73	+	NM_001109661	Bach2	+	-113734
chr4	32358704	32359779	MACS_peak_8061	201.25	+	NM_001109661	Bach2	+	-58193
chrX	12089453	12089960	MACS_peak_12124	33.01	+	NM_175044	Bcor	-	-9153
chr2	110192316	110193417	MACS_peak_6809	351.45	+	NM_130452	Bbox1	-	112859
chr9	14642280	14643175	MACS_peak_11480	99.82	+	NM_001081395	Amotl1	-	-27727
chr9	23203074	23204148	MACS_peak_11528	138.27	+	NM_028472	Bmper	+	-19464
chr9	23386119	23387026	MACS_peak_11529	205.57	+	NM_028472	Bmper	+	163497
chr9	25059380	25060242	MACS_peak_11540	65.99	+	NM_020586	Herpud2	-	91970
chr9	25090743	25091609	MACS_peak_11542	31.23	+	NM_020586	Herpud2	-	60605
chr9	25526973	25527738	MACS_peak_11546	38.68	+	NM_026189	Eepd1	+	45759
chr9	31009404	31009964	MACS_peak_11567	39.54	+	NM_001115130	Zbtb44	+	-20959
chr9	32615825	32616786	MACS_peak_11579	70.33	+	NM_008026	Fli1	-	-74853
chr9	35111820	35112842	MACS_peak_11594	264.5	+	NR_029475	4930581F22Rik	+	-4396
chr9	35371843	35372845	MACS_peak_11599	847.17	+	NM_021339	Cdon	+	-79731
chr9	37093012	37093697	MACS_peak_11604	89.35	+	NM_148950	Pknox2	-	53968
chr9	37232183	37233155	MACS_peak_11606	54.92	+	NM_001145960	Slc37a2	-	23069
chr9	43993138	43994042	MACS_peak_11645	63.58	+	NM_009382	Thy1	+	-49793
chr9	44727320	44728133	MACS_peak_11650	99	+	NM_153537	Phldb1	-	7472
chr9	47421585	47422816	MACS_peak_11665	196.26	+	NM_018770	Cadm1	+	-108151
chr9	47571683	47572349	MACS_peak_11666	32	+	NM_018770	Cadm1	+	41665
chr9	47682612	47683474	MACS_peak_11668	46.42	+	NR_046048	Gm10677	-	135165
chr9	49959843	49960587	MACS_peak_11682	85.92	+	NM_001081445	Ncam1	-	-161146
chr9	55138038	55138931	MACS_peak_11702	95.63	+	NM_180600	Ube2q2	+	-10884
chr9	60815136	60815968	MACS_peak_11745	243.79	+	NM_028283	Uaca	+	21005
chr9	61135085	61135809	MACS_peak_11749	38.58	+	NR_045705	I730028E13Rik	+	-3067
chr9	61259617	61260609	MACS_peak_11751	38.41	+	NR_045334	B930092H01Rik	-	33696
chr9	61368433	61369269	MACS_peak_11755	49.67	+	NM_009389	Tle3	+	-3514
chr9	61397468	61398393	MACS_peak_11757	169.79	+	NM_009389	Tle3	+	25565
chr9	61435011	61435964	MACS_peak_11758	83.12	+	NM_009389	Tle3	+	63122
chr9	62232427	62233372	MACS_peak_11764	147.59	+	NR_040769	A730043L09Rik	-	11201
chr9	62435576	62436398	MACS_peak_11768	82.02	+	NM_009672	Anp32a	+	94645
chr9	62828642	62828886	MACS_peak_11771	33.22	+	NM_001033175	Cln6	+	-10022
chr9	63932528	63933302	MACS_peak_11778	33.71	+	NM_008542	Smad6	-	89144
chr9	64045149	64046139	MACS_peak_11780	66.17	+	NR_040726	1700055C04Rik	-	-4179
chr9	65217444	65218490	MACS_peak_11789	154.53	+	NM_177460	Parp16	+	3278
chr9	65612855	65613574	MACS_peak_11793	35.01	+	NM_028030	Rbpms2	+	-17367
chr9	65615501	65616238	MACS_peak_11794	60.5	+	NM_028030	Rbpms2	+	-14712
chr9	66295418	66296164	MACS_peak_11801	45.25	+	NM_145617	Herc1	+	-54658
chr9	66620504	66621422	MACS_peak_11803	103.09	+	NM_144937	Usp3	-	-27848
chr9	67071298	67072249	MACS_peak_11805	210.25	+	NM_001164249	Tpm1	-	-22560
chr9	67510952	67512049	MACS_peak_11812	284.52	+	NM_001081242	Tln2	-	48203
chr9	67629372	67630130	MACS_peak_11813	70.45	+	NM_001081242	Tln2	-	-70048
chr9	69139851	69140822	MACS_peak_11827	125.2	+	NM_001289916	Rora	+	-149504
chr9	69302711	69303401	MACS_peak_11831	44.67	+	NM_001289916	Rora	+	13216
chr9	69468755	69469665	MACS_peak_11833	53.83	+	NR_037296	Mir3109	+	12267
chr9	71647856	71648736	MACS_peak_11842	85.35	+	NM_001033208	Myzap	-	-55936
chr9	71659162	71660332	MACS_peak_11843	168.14	+	NM_001033208	Myzap	-	-67387
chr9	72529912	72530695	MACS_peak_11853	137.47	+	NR_045735	4930509E16Rik	-	1555
chr9	73066654	73067639	MACS_peak_11861	141.63	+	NM_001301232	Rab27a	+	2999
chr9	78162008	78162913	MACS_peak_11889	88.08	+	NR_040401	C920006O11Rik	+	-13453
chr9	86699557	86700216	MACS_peak_11919	68.11	+	NM_008615	Me1	-	-3972
chr9	86736872	86737693	MACS_peak_11920	70.21	+	NM_178738	Prss35	+	-6350
chr2	116976472	116977133	MACS_peak_6839	51.42	+	NR_040335	D330050G23Rik	+	76651
chr2	118147537	118149365	MACS_peak_6845	116.13	+	NM_011580	Thbs1	+	36530
chr2	118659815	118660688	MACS_peak_6851	105.73	+	NM_001033254	Pak6	+	-3325
chr2	120136141	120136944	MACS_peak_6865	126.74	+	NM_133838	Ehd4	-	18033
chr2	121583310	121584510	MACS_peak_6875	577.26	+	NM_001290986	Wdr76	+	77188
chr9	96772864	96773678	MACS_peak_11958	70.53	+	NR_102293	C430002N11Rik	+	7710
chr9	96976994	96977936	MACS_peak_11961	66.43	+	NM_145134	Spsb4	-	40890
chr9	101078235	101079279	MACS_peak_11971	150.22	+	NM_001100451	Msl2	+	3996
chr9	106338627	106339585	MACS_peak_12000	52.9	+	NM_153459	Dusp7	+	-29525
chr9	107388199	107388893	MACS_peak_12005	80.88	+	NM_020263	Cacna2d2	+	-11333
chr9	107451670	107452706	MACS_peak_12006	150.19	+	NR_039580	Mir5120	+	15453
chr9	107465308	107466283	MACS_peak_12009	113.31	+	NR_039580	Mir5120	+	29060
chr9	110686419	110687226	MACS_peak_12028	80.26	+	NM_028312	Ccdc12	+	30320
chr9	115306153	115306999	MACS_peak_12053	35.5	+	NM_024222	Stt3b	-	3845
chr9	115760339	115761055	MACS_peak_12058	35.15	+	NM_028638	Gadl1	+	-148757
chr9	117151667	117152625	MACS_peak_12064	220.05	+	NM_001172122	Rbms3	-	100337
chr9	118389164	118389836	MACS_peak_12068	43.57	+	NR_040716	4933432G23Rik	+	-40338
chr9	118442929	118443870	MACS_peak_12069	118.73	+	NR_040716	4933432G23Rik	+	13561
chr9	118682847	118683356	MACS_peak_12073	139.91	+	NM_001113514	Itga9	+	-28590
chr9	119005026	119005957	MACS_peak_12075	169.41	+	NR_029742	Mir26a-1	+	-26304
chr9	120541947	120542957	MACS_peak_12085	97.98	+	NM_178676	Entpd3	+	2635
chr9	121136699	121137475	MACS_peak_12091	39.43	+	NM_177589	Ulk4	-	140085
chr9	121347652	121348569	MACS_peak_12092	42.04	+	NM_175114	Trak1	+	-18847
chrY	90721234	90725515	MACS_peak_12237	141.26	+	NM_133362	Erdr1	+	-62067
chr10	3630636	3631668	MACS_peak_904	211.79	+	NM_027391	Iyd	+	90874
chr10	4305668	4306360	MACS_peak_912	118.88	+	NM_031185	Akap12	+	39686
chr10	8504949	8505918	MACS_peak_926	135.48	+	NM_177387	Ust	-	13392
chr10	12824158	12825100	MACS_peak_951	124.06	+	NM_011682	Utrn	-	37106
chr10	13170523	13171366	MACS_peak_954	165.81	+	NM_029172	Zc2hc1b	-	7079
chr10	17574627	17575619	MACS_peak_967	114.01	+	NM_010828	Cited2	+	-148104
chr10	19006298	19006862	MACS_peak_983	31.77	+	NM_001166402	Tnfaip3	-	5383
chr10	21304617	21305653	MACS_peak_997	127.43	+	NM_001042593	Hbs1l	+	9157
chr10	25432836	25433428	MACS_peak_1030	49.94	+	NM_013511	Epb4.1l2	+	24765
chr10	29708144	29709165	MACS_peak_1044	91.03	+	NM_028351	Rspo3	-	-172787
chr10	37337048	37337946	MACS_peak_1065	114.07	+	NM_008538	Marcks	-	-198571
chr10	39262179	39263217	MACS_peak_1074	263.1	+	NM_001127376	Wisp3	-	-98904
chr10	39625257	39626163	MACS_peak_1079	50.73	+	NM_134000	Traf3ip2	+	12777
chr10	39646355	39647055	MACS_peak_1080	77.27	+	NM_134000	Traf3ip2	+	33772
chr10	39659206	39660290	MACS_peak_1081	376.97	+	NM_134000	Traf3ip2	+	46815
chr10	41292654	41293678	MACS_peak_1095	69.74	+	NM_133999	Fig4	-	10075
chr10	56431532	56432399	MACS_peak_1140	51.13	+	NM_010288	Gja1	+	54666
chr10	59444207	59445206	MACS_peak_1147	216.61	+	NM_010959	Oit3	-	-2927
chr10	60564453	60565362	MACS_peak_1158	75.45	+	NR_045556	Cdh23	-	131583
chr10	61569711	61570532	MACS_peak_1167	161.4	+	NM_001177511	Npffr1	+	-25362
chr10	61965277	61966059	MACS_peak_1169	69.87	+	NM_001304757	Col13a1	-	13440
chr10	66896817	66897491	MACS_peak_1186	31.36	+	NR_110511	Gm31763	+	-107920
chr10	67110604	67111771	MACS_peak_1189	293.37	+	NM_178606	Reep3	-	-14199
chr10	67123946	67124822	MACS_peak_1190	211.61	+	NM_207221	Jmjd1c	+	-2873
chr10	67372457	67373225	MACS_peak_1193	55.31	+	NM_001036293	Nrbf2	-	-87560
chr10	67646531	67647382	MACS_peak_1195	64.79	+	NM_001005419	Ado	-	-98001
chr10	68090956	68091700	MACS_peak_1199	64.32	+	NM_001081346	Rtkn2	+	111731
chr10	70174012	70175078	MACS_peak_1209	309.21	+	NM_001304739	Mrln	+	-30118
chr10	71360780	71362434	MACS_peak_1213	151.25	+	NM_027184	Ipmk	+	13815
chr10	75444130	75445095	MACS_peak_1223	59.11	+	NR_045841	4933407G14Rik	+	-4897
chr10	75790508	75791209	MACS_peak_1228	84.29	+	NM_008185	Gstt1	-	7726
chr10	75851228	75851863	MACS_peak_1229	59.8	+	NM_010798	Mif	-	8705
chr10	79945529	79946434	MACS_peak_1258	74.43	+	NM_175450	Wdr18	+	-14170
chr10	83946666	83947415	MACS_peak_1297	70.63	+	NM_001145198	1500009L16Rik	+	224176
chr4	32915717	32916616	MACS_peak_8065	62.8	+	NM_001012450	Ankrd6	-	7339
chr4	32952682	32953325	MACS_peak_8067	51.49	+	NM_001012451	Ankrd6	-	-2177
chr10	84899780	84900551	MACS_peak_1306	42.83	+	NM_183172	Ric8b	+	-17447
chr4	40773957	40774961	MACS_peak_8097	236.56	+	NM_021535	Smu1	-	-16574
chr10	86479689	86480743	MACS_peak_1319	162.56	+	NM_013722	Syn3	-	18680
chr10	88380777	88381707	MACS_peak_1334	76.33	+	NM_001004164	Gnptab	+	1831
chr4	43043817	43044756	MACS_peak_8111	109.24	+	NR_045567	Fam214b	-	1934
chr4	43398287	43399146	MACS_peak_8113	63.91	+	NM_199057	Rusc2	+	-7785
chr4	44104760	44105749	MACS_peak_8117	63.18	+	NR_040414	Gm12504	+	-16638
chr10	95708802	95709674	MACS_peak_1377	203.83	+	NM_027722	Nudt4	-	-145071
chr4	45491352	45492418	MACS_peak_8131	365.02	+	NM_001033306	Shb	-	38943
chr10	98624636	98625453	MACS_peak_1390	45.3	+	NR_045179	Gm8633	-	-273177
chr10	99298864	99299687	MACS_peak_1397	86.94	+	NM_026268	Dusp6	+	36045
chr10	108495587	108496212	MACS_peak_1427	55	+	NM_054056	Pawr	+	163711
chr10	110794240	110795260	MACS_peak_1445	172.38	+	NM_178609	E2f7	+	49286
chr10	110900073	110900965	MACS_peak_1446	101.37	+	NR_045979	1700020G17Rik	-	-4012
chr10	111545612	111546252	MACS_peak_1454	38.21	+	NM_009344	Phlda1	+	39647
chr10	111594130	111595045	MACS_peak_1458	110.92	+	NR_045344	4933440J02Rik	-	-314
chr10	116995220	116995754	MACS_peak_1484	75.29	+	NM_001007583	Best3	+	9174
chr10	117020705	117021735	MACS_peak_1486	141.85	+	NM_146242	Lrrc10	+	-24120
chr10	117112309	117113176	MACS_peak_1488	86	+	NM_177798	Frs2	-	35732
chr10	119724454	119725134	MACS_peak_1518	137.76	+	NR_045359	Grip1os2	-	36905
chr10	119735726	119736888	MACS_peak_1519	134.24	+	NR_045359	Grip1os2	-	25392
chr4	54866015	54866686	MACS_peak_8170	92.15	+	NM_172867	Zfp462	+	-81594
chr4	55005287	55006352	MACS_peak_8173	153.46	+	NM_172867	Zfp462	+	57875
chr10	120364222	120364910	MACS_peak_1525	68.2	+	NR_040626	9230105E05Rik	+	-24956
chr10	120402305	120403319	MACS_peak_1527	193.95	+	NR_040626	9230105E05Rik	+	13290
chr4	55294225	55294730	MACS_peak_8177	43.32	+	NM_009011	Rad23b	+	-55564
chr10	120635250	120636474	MACS_peak_1529	166.25	+	NR_038000	4921513I03Rik	+	-129869
chr10	121509748	121510913	MACS_peak_1535	249.81	+	NM_138956	Rassf3	-	-34080
chr4	57793971	57794650	MACS_peak_8189	32.81	+	NM_001035532	Akap2	+	-50937
chr10	126957571	126958214	MACS_peak_1554	54.7	+	NM_001113470	Ctdsp2	+	-20824
chr4	82025380	82026399	MACS_peak_8261	149.86	+	NR_040659	Gm5860	+	-39490
chr4	82304342	82305272	MACS_peak_8263	63.12	+	NM_001286131	Nfib	-	200972
chr4	83103938	83104846	MACS_peak_8269	110.97	+	NM_001198811	Frem1	-	-52225
chr4	84172573	84173613	MACS_peak_8272	301.61	+	NR_130998	6030471H07Rik	-	-128214
chr4	84189169	84189750	MACS_peak_8273	31.23	+	NR_130998	6030471H07Rik	-	-144580
chr4	95317620	95318359	MACS_peak_8308	53.04	+	NM_001113412	Fggy	+	-239517
chr4	95684118	95685031	MACS_peak_8313	61.72	+	NM_029347	Fggy	+	105154
chr4	98622974	98623911	MACS_peak_8333	92.39	+	NM_007704	Inadl	+	76809
chr4	102569176	102569862	MACS_peak_8356	52.33	+	NM_001177980	Pde4b	+	-540
chr4	104688807	104689711	MACS_peak_8360	94.25	+	NM_133882	C8b	+	-77057
chr4	104706844	104707578	MACS_peak_8361	41.44	+	NM_133882	C8b	+	-59105
chr4	105092588	105093412	MACS_peak_8362	70.11	+	NM_178143	Prkaa2	-	16898
chr4	106279065	106279801	MACS_peak_8370	73.06	+	NM_183225	Usp24	+	-36779
chr4	108044878	108045792	MACS_peak_8380	129.74	+	NM_172874	Podn	-	-13245
chr4	108349414	108350348	MACS_peak_8382	40.03	+	NM_027250	Coa7	+	21730
chr4	108363216	108364022	MACS_peak_8384	35.11	+	NM_001099303	Fam159a	-	20036
chr4	109410748	109411782	MACS_peak_8395	120.26	+	NM_153392	Ttc39a	+	4166
chr4	111440006	111440854	MACS_peak_8403	103.21	+	NR_033793	Bend5	+	25425
chr4	111484808	111485747	MACS_peak_8404	97.11	+	NR_033793	Bend5	+	70272
chr4	115708915	115709741	MACS_peak_8415	106.91	+	NM_172698	Efcab14	+	-28744
chr4	116176465	116177370	MACS_peak_8421	123.36	+	NM_001099295	1700042G07Rik	+	3546
chr4	117599928	117600651	MACS_peak_8436	138.72	+	NM_001285899	Eri3	+	49925
chr4	118465675	118466294	MACS_peak_8443	53.97	+	NM_001122949	Mpl	-	-8471
chr4	119140032	119140861	MACS_peak_8446	154.31	+	NM_011400	Slc2a1	+	31702
chr4	121021869	121022527	MACS_peak_8456	49.62	+	NM_133716	Smap2	-	-4951
chr4	124708594	124709630	MACS_peak_8472	143.29	+	NM_029157	Sf3a3	+	-5748
chr4	128706394	128707026	MACS_peak_8495	100.35	+	NM_018774	Phc2	+	17973
chr4	133042196	133043094	MACS_peak_8529	41.97	+	NM_146155	Ahdc1	+	31140
chr4	133397066	133397954	MACS_peak_8536	116.24	+	NR_039582	Mir5122	+	27735
chr4	133737065	133737699	MACS_peak_8541	33.68	+	NM_001080819	Arid1a	-	16229
chr4	134013171	134013946	MACS_peak_8544	31.96	+	NM_145833	Lin28a	-	5258
chr4	134601028	134601803	MACS_peak_8548	40.92	+	NR_105829	Mir6403	-	-33564
chr4	134617401	134618428	MACS_peak_8549	73.71	+	NR_105829	Mir6403	-	-50063
chr4	135583104	135584057	MACS_peak_8551	45.18	+	NM_001013756	Grhl3	-	-9960
chr4	136685261	136686009	MACS_peak_8556	70.67	+	NM_001243262	Lactbl1	+	63015
chr4	136755517	136755989	MACS_peak_8557	31.77	+	NM_001290753	Ephb2	-	80258
chr4	137477007	137477943	MACS_peak_8564	32.21	+	NM_008305	Hspg2	+	8673
chr4	139218232	139219284	MACS_peak_8575	222.56	+	NM_001271406	Capzb	+	-14624
chr4	140816352	140816962	MACS_peak_8590	63.15	+	NR_045944	Gm13032	+	5665
chr4	141274356	141275672	MACS_peak_8596	190.58	+	NM_010139	Epha2	+	-26206
chr4	148885425	148886264	MACS_peak_8669	65.11	+	NM_001159344	Casz1	+	81453
chr4	149444977	149445967	MACS_peak_8675	101.56	+	NM_022020	Rbp7	-	9496
chr4	150461510	150462401	MACS_peak_8686	104.68	+	NM_001085492	Rere	+	180040
chr4	150827069	150828062	MACS_peak_8690	315.81	+	NR_040649	1700045H11Rik	-	27384
chr4	152184836	152185796	MACS_peak_8704	36.01	+	NM_001146057	Acot7	+	-817
chr5	4959221	4960049	MACS_peak_8742	78.31	+	NM_021457	Fzd1	-	-201419
chr5	24973400	24974465	MACS_peak_8819	135.38	+	NM_001170555	Prkag2	-	-65423
chr5	30912834	30913804	MACS_peak_8840	64.54	+	NM_133918	Emilin1	+	-466
chr5	31083883	31084371	MACS_peak_8842	41.06	+	NM_011773	Slc30a3	-	9400
chr5	31562395	31563011	MACS_peak_8846	54.64	+	NR_102275	AI839979	-	8694
chr5	34581664	34582610	MACS_peak_8859	76.56	+	NR_106111	Mir7036b	+	7987
chr5	36154654	36155707	MACS_peak_8864	110.54	+	NM_175249	Psapl1	+	-48840
chr5	52254538	52255457	MACS_peak_8924	173.32	+	NR_040717	C130083M11Rik	-	-38564
chr5	53404516	53405702	MACS_peak_8937	133.77	+	NM_001145433	Smim20	+	138004
chr5	64381553	64382241	MACS_peak_8953	73.25	+	NR_040681	1700027F09Rik	-	86045
chr5	64877931	64878524	MACS_peak_8959	87.3	+	NM_030682	Tlr1	-	54472
chr5	76861313	76862161	MACS_peak_9016	50.1	+	NM_001163793	C530008M17Rik	+	21139
chr5	86987936	86988882	MACS_peak_9034	32.67	+	NM_172881	Ugt2b35	+	-12450
chr5	88982499	88983335	MACS_peak_9039	74.55	+	NM_001197147	Slc4a4	+	95658
chr5	100208991	100209720	MACS_peak_9093	184.15	+	NR_040679	2310034O05Rik	+	-1336
chr5	105301240	105302150	MACS_peak_9119	120.69	+	NM_194336	Gbp6	-	-7996
chr5	111115232	111116134	MACS_peak_9147	75.93	+	NR_030482	Mir701	+	111540
chr5	111243415	111244277	MACS_peak_9150	94.78	+	NM_019640	Pitpnb	+	-86850
chr5	111535736	111536693	MACS_peak_9152	107.27	+	NR_015546	C130026L21Rik	+	-45346
chr5	112214016	112214762	MACS_peak_9162	58.57	+	NR_045377	1700028D13Rik	+	7627
chr5	112382572	112383171	MACS_peak_9163	60.69	+	NM_028386	Asphd2	-	9342
chr5	112396127	112396858	MACS_peak_9164	150.98	+	NM_028386	Asphd2	-	-4279
chr5	113191907	113192878	MACS_peak_9169	61.07	+	NM_172884	2900026A02Rik	-	-29079
chr5	115167360	115168141	MACS_peak_9184	48.38	+	NM_175403	Mlec	-	-9574
chr5	115204510	115205539	MACS_peak_9185	241.23	+	NM_013879	Cabp1	-	-18903
chr5	116271239	116272250	MACS_peak_9197	85.26	+	NM_177759	Ccdc60	-	17241
chr5	116491454	116492144	MACS_peak_9199	34.58	+	NR_015595	Srrm4os	+	53078
chr5	118666533	118667491	MACS_peak_9213	91	+	NM_172424	Med13l	+	106294
chr5	120151367	120152414	MACS_peak_9235	144.81	+	NR_045793	Gm10390	-	-12627
chr5	120296946	120297920	MACS_peak_9237	189.51	+	NM_008499	Lhx5	+	-134452
chr5	122894062	122895016	MACS_peak_9254	120.03	+	NM_013910	Kdm2b	-	5811
chr5	124024591	124025409	MACS_peak_9263	99.16	+	NM_177876	Vps37b	-	7260
chr5	124161394	124162376	MACS_peak_9266	90.23	+	NM_001289472	Pitpnm2	-	25297
chr5	131802164	131803135	MACS_peak_9308	172.89	+	NR_040704	4930563F08Rik	+	-77619
chr5	132527318	132528242	MACS_peak_9320	60.92	+	NM_177047	Auts2	-	14563
chr5	134429739	134430402	MACS_peak_9324	65.73	+	NM_001081465	Gtf2ird1	-	26192
chr5	134435747	134436530	MACS_peak_9325	32.53	+	NM_001081465	Gtf2ird1	-	20124
chr5	134466051	134466725	MACS_peak_9326	39.19	+	NM_001081469	Gtf2ird1	-	-9672
chr5	136051367	136052173	MACS_peak_9343	43.48	+	NM_027158	Upk3bl	+	-5496
chr5	137610322	137611277	MACS_peak_9351	100.92	+	NM_008788	Pcolce	-	605
chr5	137631417	137631951	MACS_peak_9352	35.18	+	NR_033148	Gm20605	+	2562
chr5	139418442	139419270	MACS_peak_9365	40.25	+	NM_029771	Gper1	+	-4322
chr5	139930058	139930606	MACS_peak_9373	104.87	+	NM_175522	Elfn1	+	22390
chr5	140579552	140580373	MACS_peak_9375	139.44	+	NM_030022	Grifin	-	-14895
chr5	141131538	141132552	MACS_peak_9382	86.8	+	NM_177879	Sdk1	+	-109488
chr5	141468579	141469265	MACS_peak_9384	68.31	+	NM_177879	Sdk1	+	227389
chr5	142413720	142414686	MACS_peak_9389	394.86	+	NM_199068	Foxk1	+	12707
chr5	143625489	143626831	MACS_peak_9397	311.09	+	NM_011182	Cyth3	+	3714
chr5	144898528	144899437	MACS_peak_9406	104.71	+	NR_106006	Mir7039	-	-2166
chr5	149320120	149321149	MACS_peak_9435	46.82	+	NM_009663	Alox5ap	+	55577
chr6	4563157	4564112	MACS_peak_9460	101.79	+	NM_145398	Casd1	+	-37431
chr6	5005220	5006272	MACS_peak_9464	145.14	+	NM_181595	Ppp1r9a	+	102427
chr6	21857435	21858256	MACS_peak_9519	414.18	+	NM_173007	Tspan12	-	-5330
chr6	30589936	30590654	MACS_peak_9554	53.28	+	NM_144537	Cpa5	+	-20714
chr6	30620764	30621665	MACS_peak_9555	88.01	+	NM_144537	Cpa5	+	10205
chr6	30703494	30704508	MACS_peak_9558	204.09	+	NR_130775	Cep41	-	-10252
chr6	32340202	32341142	MACS_peak_9570	87.66	+	NR_040277	Plxna4os1	+	-170468
chr6	32481111	32482128	MACS_peak_9572	107.61	+	NR_040277	Plxna4os1	+	-29521
chr6	32570270	32571152	MACS_peak_9573	87.6	+	NM_175750	Plxna4	-	17481
chr6	34637961	34639118	MACS_peak_9586	75.25	+	NM_145575	Cald1	+	-70904
chr6	39551756	39552612	MACS_peak_9613	123.43	+	NM_172477	Dennd2a	-	5650
chr6	48866323	48867035	MACS_peak_9639	85.47	+	NM_001098271	Tmem176a	+	25024
chr6	50811168	50811915	MACS_peak_9653	73.21	+	NR_045984	C530044C16Rik	+	35427
chr6	50818677	50819619	MACS_peak_9655	81.89	+	NR_045984	C530044C16Rik	+	43034
chr6	51103193	51103800	MACS_peak_9661	32.33	+	NR_029719	Mir148a	-	166414
chr6	52797096	52797950	MACS_peak_9676	76.03	+	NM_025816	Tax1bp1	+	83795
chr6	56913091	56914048	MACS_peak_9691	110.12	+	NM_026004	Nt5c3	-	10363
chr6	58545166	58545783	MACS_peak_9695	56.14	+	NM_011920	Abcg2	+	-51197
chr6	71378247	71378895	MACS_peak_9730	111.94	+	NM_009857	Cd8a	+	5145
chr6	72210950	72211827	MACS_peak_9738	146.27	+	NM_153778	Atoh8	-	24189
chr6	72552475	72553370	MACS_peak_9744	70.86	+	NM_001271395	Capg	+	3276
chr6	72692214	72693103	MACS_peak_9745	44.09	+	NR_040421	Gm15401	+	62828
chr6	82135756	82136485	MACS_peak_9764	125.6	+	NM_145570	Eva1a	+	94493
chr6	83119540	83120254	MACS_peak_9768	135.5	+	NM_016757	Wbp1	-	1564
chr6	83242493	83243117	MACS_peak_9769	38.08	+	NM_001166067	Slc4a5	+	5431
chr6	86363788	86364506	MACS_peak_9786	71.01	+	NM_025591	Fam136a	+	-1535
chr6	86570238	86570765	MACS_peak_9788	50.48	+	NR_037961	1600020E01Rik	+	43101
chr6	86585139	86585773	MACS_peak_9789	34.69	+	NM_026414	Asprv1	+	-42717
chr6	87399698	87400594	MACS_peak_9796	50.32	+	NM_026860	Gkn3	-	-11211
chr6	88941980	88942990	MACS_peak_9809	171.22	+	NM_011906	Tpra1	+	40235
chr6	89006723	89007689	MACS_peak_9811	74.27	+	NM_175017	4933427D06Rik	+	-88908
chr6	91653143	91654202	MACS_peak_9823	132.26	+	NM_009320	Slc6a6	+	-30394
chr6	91793138	91794282	MACS_peak_9826	170.08	+	NM_001159507	Grip2	-	13683
chr6	92036274	92036870	MACS_peak_9827	30.93	+	NM_172731	Fgd5	+	49463
chr6	97409231	97410112	MACS_peak_9859	44.39	+	NM_001081157	Lmod3	-	-156891
chr6	97884384	97885274	MACS_peak_9864	66.27	+	NM_001178049	Mitf	+	-44987
chr6	97917678	97918667	MACS_peak_9865	183.53	+	NM_001178049	Mitf	+	-11644
chr6	99200463	99201307	MACS_peak_9875	162.59	+	NM_001197321	Foxp1	-	65630
chr6	108704302	108705332	MACS_peak_9914	169.49	+	NR_104577	0610040F04Rik	-	-43883
chr6	113690046	113691073	MACS_peak_9931	79.25	+	NM_001033463	Tatdn2	+	-6939
chr6	114883236	114883792	MACS_peak_9940	40.78	+	NM_177683	Vgll4	-	38238
chr6	115650783	115651413	MACS_peak_9942	39.27	+	NM_029780	Raf1	-	25537

## Sheet: Fig2b_Cluster_02_Pax3_1day
chr	start	end	name	name2	strand	annotation1	annotation2	anno strand	to TSS		Annotation of PAX3 peaks in cluster 2 from Fig 2b
chr11	5761577	5762554	MACS_peak_1592	44.9	+	NR_015577	2210015D19Rik	+	-84
chr11	6199801	6200698	MACS_peak_1597	43.5	+	NM_173748	Nudcd3	-	202
chr11	6267496	6268283	MACS_peak_1598	126.67	+	NM_026538	Ddx56	-	-160
chr11	22971911	22972719	MACS_peak_1666	41.2	+	NM_011663	Zrsr1	+	311
chr11	23007570	23008430	MACS_peak_1669	49.97	+	NM_028672	Fam161a	+	-5386
chr11	23770016	23770932	MACS_peak_1675	101.84	+	NM_009044	Rel	-	496
chr16	37539466	37540228	MACS_peak_4694	291.57	+	NM_001042499	Rabl3	+	-46
chr11	29547689	29548609	MACS_peak_1692	60.4	+	NM_001033865	Rps27a	-	-109
chr16	44138825	44139760	MACS_peak_4727	59.71	+	NM_007508	Atp6v1a	-	-273
chr11	33512610	33513373	MACS_peak_1712	130.21	+	NR_110973	Ranbp17	-	755
chr16	50432230	50432923	MACS_peak_4759	56.18	+	NM_027444	Bbx	-	-187
chr11	45944613	45945357	MACS_peak_1766	93.87	+	NM_028185	Lsm11	-	-50
chr16	56037570	56038063	MACS_peak_4777	46.35	+	NM_029092	Trmt10c	-	-42
chr11	48856061	48857364	MACS_peak_1785	36.98	+	NM_008326	Irgm1	-	14634
chr11	49713348	49713933	MACS_peak_1789	38.85	+	NM_212484	Cnot6	-	-918
chr2	121865904	121866670	MACS_peak_6879	96.04	+	NM_177054	Casc4	+	-682
chr11	50377168	50377938	MACS_peak_1795	40.72	+	NM_021510	Hnrnph1	+	-165
chr2	127247075	127248031	MACS_peak_6899	42.48	+	NM_025296	Ciao1	-	263
chr16	84735059	84735656	MACS_peak_4839	38.09	+	NM_017404	Mrpl39	-	-55
chr16	87495580	87496484	MACS_peak_4857	57.12	+	NR_040375	B130034C11Rik	+	-40
chr16	90727053	90727751	MACS_peak_4877	78.96	+	NM_025642	Mis18a	-	-31
chr16	91010306	91010948	MACS_peak_4882	34.71	+	NM_001045515	Synj1	-	468
chr16	91931392	91932166	MACS_peak_4887	72.29	+	NM_138597	Atp5o	-	-149
chr11	53300239	53301011	MACS_peak_1811	51.35	+	NM_008300	Hspa4	-	-146
chr2	128966838	128967778	MACS_peak_6916	101.47	+	NM_178404	Zc3h6	+	-93
chr2	129800231	129800953	MACS_peak_6921	50.67	+	NM_001038635	Stk35	+	76
chr11	54860296	54861408	MACS_peak_1819	65.03	+	NM_029327	Lyrm7	-	-261
chr16	93883395	93884084	MACS_peak_4907	31.73	+	NM_028083	Chaf1b	+	-161
chr16	94724009	94724935	MACS_peak_4913	53.17	+	NM_001025590	Kcnj6	-	132218
chr11	60454051	60454904	MACS_peak_1854	54.19	+	NM_021354	Drg2	+	-139
chr11	60537110	60538168	MACS_peak_1855	119.3	+	NM_172943	Alkbh5	+	-43
chr11	60728023	60728795	MACS_peak_1856	37.4	+	NM_001009927	Mief2	+	12
chr6	119901981	119902749	MACS_peak_9964	68.29	+	NM_001166381	Rad52	+	-332
chr6	120363269	120364489	MACS_peak_9970	120.34	+	NM_145997	Kdm5a	+	-219
chr11	61853815	61854498	MACS_peak_1866	100.98	+	NM_013881	Ulk2	-	936
chr11	62457940	62459041	MACS_peak_1868	75.08	+	NM_001039536	Pigl	+	31
chr17	4993964	4994943	MACS_peak_4958	69	+	NM_001085355	Arid1b	+	-620
chr11	69123598	69124707	MACS_peak_1910	86.98	+	NM_011786	Aloxe3	+	-2224
chr11	69417192	69418398	MACS_peak_1914	48.89	+	NM_001017426	Kdm6b	-	-4120
chr11	69579977	69580890	MACS_peak_1920	57.24	+	NM_001127233	Trp53	+	75
chr11	69662049	69663065	MACS_peak_1921	154.95	+	NM_001301711	Mpdu1	-	92
chr17	12915764	12916853	MACS_peak_5021	53.28	+	NM_013686	Tcp1	+	-20
chr11	72795515	72796240	MACS_peak_1945	47.25	+	NM_001024926	Cyb5d2	-	-38
chr17	17004484	17006088	MACS_peak_5037	115.08	+	NM_001005358	Zfp960	+	-58816
chr17	17063427	17065067	MACS_peak_5038	56.28	+	NM_001005358	Zfp960	+	145
chr17	17179035	17179769	MACS_peak_5041	35.75	+	NM_011765	Zfp97	+	58020
chr11	75454179	75455148	MACS_peak_1955	48.49	+	NM_138950	Wdr81	-	54
chr17	17234195	17235223	MACS_peak_5042	69.34	+	NM_011765	Zfp97	+	113327
chr17	24220560	24221406	MACS_peak_5064	85.26	+	NM_028056	1600002H07Rik	-	-214
chr17	24527685	24528354	MACS_peak_5068	45.61	+	NM_153792	Traf7	-	-81
chr17	25273428	25274447	MACS_peak_5075	71.55	+	NM_001177609	Ube2i	-	-23
chr17	26123067	26123840	MACS_peak_5083	95.85	+	NM_024227	Mrpl28	+	-49
chr11	83472333	83473151	MACS_peak_1998	110.75	+	NM_027427	Taf15	+	-365
chr2	140671076	140671868	MACS_peak_6970	58.4	+	NM_001172160	Flrt3	-	4
chr11	83941728	83942444	MACS_peak_2001	81.16	+	NM_030096	Ddx52	+	-3
chr11	86757147	86758104	MACS_peak_2021	69.17	+	NM_001003908	Cltc	-	-133
chr17	33939903	33940731	MACS_peak_5143	78.35	+	NM_001185182	Pfdn6	-	13
chr17	34894044	34894571	MACS_peak_5150	32.13	+	NM_198886	Zbtb12	+	-251
chr17	35164975	35165631	MACS_peak_5153	49.64	+	NM_020027	Prrc2a	-	-426
chr17	35235684	35236331	MACS_peak_5154	41.2	+	NM_010909	Nfkbil1	-	-192
chr17	35242279	35243521	MACS_peak_5155	438.04	+	NM_001252457	Ddx39b	+	84
chr17	35917649	35918626	MACS_peak_5160	51.3	+	NR_035445	Mir1894	+	249
chr11	89303357	89303975	MACS_peak_2050	99.09	+	NM_008711	Nog	-	-1107
chr17	36836530	36837360	MACS_peak_5163	97.43	+	NM_001286727	Trim26	+	-200
chr17	36958075	36958954	MACS_peak_5165	78.03	+	NM_029602	Znrd1as	+	-77
chr17	40934629	40934756	MACS_peak_5171	38.57	+	NM_008650	Mut	+	8
chr17	40934775	40935766	MACS_peak_5172	119.02	+	NM_008650	Mut	+	586
chr11	93885432	93886379	MACS_peak_2064	53.12	+	NM_001013375	Utp18	-	-139
chr11	94653901	94654521	MACS_peak_2069	68.78	+	NM_053161	Mrpl27	+	421
chr6	120835666	120836604	MACS_peak_9974	75.55	+	NM_153516	Bcl2l13	+	-94
chr17	46384291	46385171	MACS_peak_5205	53.17	+	NM_207671	Zfp318	+	966
chr17	51178187	51178901	MACS_peak_5240	70.7	+	NM_028162	Tbc1d5	-	808
chr17	56009391	56009880	MACS_peak_5254	32.32	+	NM_026530	Mpnd	+	435
chr11	98025924	98027049	MACS_peak_2095	58.15	+	NM_001159483	Rpl19	+	-223
chr17	57031717	57032608	MACS_peak_5264	95.16	+	NM_010613	Khsrp	-	-655
chr11	98202398	98202962	MACS_peak_2101	55.68	+	NM_001109626	Cdk12	+	-624
chr11	98728873	98729860	MACS_peak_2105	78.48	+	NM_011869	Med24	-	69
chr11	98796393	98796917	MACS_peak_2106	32.89	+	NM_028722	Msl1	+	887
chr6	122810168	122811183	MACS_peak_9981	134.89	+	NM_021899	Foxj2	+	-9508
chr6	125039261	125040127	MACS_peak_9989	63.15	+	NM_133345	Ing4	+	-153
chr17	64602015	64602688	MACS_peak_5290	60.9	+	NM_008549	Man2a1	+	703
chr11	99230340	99231025	MACS_peak_2114	42.74	+	NM_020618	Smarce1	-	335
chr11	99385907	99386765	MACS_peak_2116	76.86	+	NM_010660	Krt10	-	3028
chr11	100939140	100940060	MACS_peak_2125	81.46	+	NM_213659	Stat3	-	-89
chr6	128842820	128843696	MACS_peak_10014	76.01	+	NM_030599	Klrb1b	-	-16943
chr11	101441979	101442678	MACS_peak_2130	49.13	+	NM_011289	Rpl27	+	84
chr17	65884824	65885603	MACS_peak_5302	37.98	+	NM_001198949	Ralbp1	-	-290
chr11	101551859	101552803	MACS_peak_2132	35.91	+	NM_001252220	Nbr1	+	225
chr11	102229990	102230776	MACS_peak_2143	422.31	+	NM_001077696	Hdac5	-	-211
chr11	102697842	102698699	MACS_peak_2145	57.56	+	NM_025918	Ccdc43	-	-545
chr2	150786638	150787177	MACS_peak_7032	43.13	+	NM_153781	Pygb	+	112
chr2	151494012	151494629	MACS_peak_7034	48.1	+	NM_001291074	Nsfl1c	+	139
chr2	152398695	152399401	MACS_peak_7040	44.51	+	NM_011438	Sox12	-	-1002
chr2	152687189	152688028	MACS_peak_7043	96.82	+	NM_025543	Mcts2	+	461
chr2	155074422	155075121	MACS_peak_7058	41	+	NM_016661	Ahcy	-	-274
chr2	157079474	157080298	MACS_peak_7071	45.61	+	NM_001164663	Soga1	-	-621
chr2	165493100	165493878	MACS_peak_7125	41.97	+	NM_001007581	2810408M09Rik	-	-175
chr6	146633332	146634285	MACS_peak_10100	45.22	+	NM_026281	Tm7sf3	-	784
chr6	148831287	148832097	MACS_peak_10112	70.46	+	NM_001081113	Ipo8	-	-225
chr2	167062976	167063669	MACS_peak_7148	69.89	+	NM_001033196	Znfx1	-	-307
chr6	149187955	149189118	MACS_peak_10117	76.82	+	NM_001113424	Amn1	-	176
chr2	167537702	167538541	MACS_peak_7152	79.57	+	NM_011427	Snai1	+	-105
chr7	3703662	3704487	MACS_peak_10125	58.87	+	NM_029767	Rps9	+	34
chr7	4477982	4478860	MACS_peak_10128	37.82	+	NR_028416	D630041G03Rik	-	-7537
chr2	168207106	168207958	MACS_peak_7160	131.59	+	NM_009628	Adnp	-	-470
chr2	168766853	168767773	MACS_peak_7163	68.58	+	NM_201396	Sall4	-	-112
chr7	13009328	13010221	MACS_peak_10150	65.32	+	NM_001024699	Zbtb45	-	26
chr7	16387817	16388616	MACS_peak_10161	55.8	+	NM_001285891	Sae1	-	-320
chr7	19131036	19131917	MACS_peak_10175	46.65	+	NM_175530	Fbxo46	+	11618
chr7	19749335	19749932	MACS_peak_10180	53.43	+	NM_008990	Pvrl2	-	-60
chr2	173021615	173022285	MACS_peak_7197	69.08	+	NM_019547	Rbm38	+	49
chr7	25658740	25659650	MACS_peak_10196	93.65	+	NR_104358	Exosc5	+	43
chr7	25755184	25756173	MACS_peak_10197	129.45	+	NM_144922	Hnrnpul1	-	-958
chr7	27178063	27179445	MACS_peak_10201	122.33	+	NM_029391	Rab4b	-	129
chr7	27228622	27229159	MACS_peak_10203	36.42	+	NM_181593	Itpkc	-	-293
chr7	27804147	27805262	MACS_peak_10206	87.24	+	NM_011762	Zfp59	+	-33879
chr7	28312001	28312563	MACS_peak_10209	65.51	+	NM_025616	Timm50	-	-236
chr7	28372609	28373234	MACS_peak_10210	39.9	+	NM_001290542	Plekhg2	-	-259
chr7	29818461	29819221	MACS_peak_10222	72.76	+	NM_146185	Zfp790	+	2770
chr7	29908043	29908869	MACS_peak_10224	69.22	+	NM_001243908	Zfp383	+	-60
chr7	30094406	30095350	MACS_peak_10226	66.73	+	NM_011981	Zfp260	+	-197
chr7	30121225	30122082	MACS_peak_10227	155.2	+	NM_001081007	Zfp382	+	-294
chr7	30279965	30280949	MACS_peak_10231	129.76	+	NM_146186	Wdr62	-	-36
chr2	180701799	180702343	MACS_peak_7229	47.94	+	NM_011805	Dido1	-	31
chr2	181600656	181601683	MACS_peak_7231	102.74	+	NM_133701	Prpf6	+	-149
chr7	38227589	38228495	MACS_peak_10270	88.79	+	NM_024413	Plekhf1	-	-48
chr3	19894134	19895036	MACS_peak_7279	97.74	+	NR_027985	4632415L05Rik	+	-285
chr7	44304281	44305536	MACS_peak_10293	98.08	+	NM_009131	Clec11a	-	2051
chr7	44748020	44748896	MACS_peak_10297	107.25	+	NM_001289839	Zfp473	-	-67
chr7	44869630	44870543	MACS_peak_10299	118.87	+	NM_133949	Ptov1	-	-298
chr7	45050695	45051587	MACS_peak_10302	61.93	+	NM_175022	Prr12	-	1740
chr7	45704491	45705364	MACS_peak_10310	45.74	+	NM_016974	Dbp	+	-319
chr17	85090257	85090974	MACS_peak_5409	39.37	+	NM_028576	Camkmt	+	-84
chr17	87107000	87107861	MACS_peak_5432	30.06	+	NM_019654	Socs5	+	-248
chr18	11052765	11053357	MACS_peak_5496	37.1	+	NR_105022	1010001N08Rik	-	-494
chr11	103115160	103115945	MACS_peak_2157	42.01	+	NM_138753	Hexim1	+	-772
chr11	103412856	103413689	MACS_peak_2160	50.95	+	NM_183034	Plekhm1	-	-608
chr11	103697545	103698473	MACS_peak_2163	41.47	+	NR_102396	C130046K22Rik	+	286
chr18	12971928	12972480	MACS_peak_5508	32.95	+	NM_008378	Impact	+	-47
chr11	106065704	106066366	MACS_peak_2177	53.8	+	NM_027346	Taco1	+	-71
chr11	109425421	109426169	MACS_peak_2201	53.31	+	NM_025275	Amz2	+	-150
chr11	116671132	116671964	MACS_peak_2250	41.1	+	NR_027819	1810032O08Rik	+	-111
chr11	120231362	120232039	MACS_peak_2286	72.6	+	NM_198423	Bahcc1	+	-1246
chr11	120796109	120796976	MACS_peak_2293	95.14	+	NM_026824	Dus1l	-	-147
chr11	121203968	121204416	MACS_peak_2297	31.75	+	NM_001001333	Hexdc	+	-240
chr12	3426284	3427016	MACS_peak_2300	63.97	+	NR_030694	1110002L01Rik	-	97
chr12	3572868	3573619	MACS_peak_2302	159.22	+	NM_007886	Dtnb	+	203
chr18	24120306	24121311	MACS_peak_5550	100.1	+	NM_172625	Ino80c	-	1011
chr18	32239794	32240527	MACS_peak_5571	45.27	+	NM_133658	Ercc3	+	-170
chr18	34751461	34752313	MACS_peak_5582	37.63	+	NM_009860	Cdc25c	-	-354
chr18	34758746	34759547	MACS_peak_5583	61.41	+	NM_175104	Fam53c	+	241
chr18	34777680	34778481	MACS_peak_5584	64.71	+	NM_001081256	Kdm3b	+	1073
chr18	35118969	35119970	MACS_peak_5587	66.39	+	NM_009818	Ctnna1	+	558
chr12	28635578	28636399	MACS_peak_2395	200.65	+	NM_011300	Rps7	-	-35
chr18	42510741	42511618	MACS_peak_5625	106.25	+	NM_001289526	Tcerg1	+	-307
chr12	30911779	30912097	MACS_peak_2404	32.5	+	NM_001289480	Sh3yl1	+	270
chr12	44208167	44208811	MACS_peak_2443	37.79	+	NM_013760	Dnajb9	-	1579
chr12	44268711	44269798	MACS_peak_2444	45.26	+	NM_026164	Pnpla8	+	101
chr12	52604413	52605201	MACS_peak_2458	60.22	+	NR_045910	1700031P21Rik	-	-2485
chr12	54984187	54984925	MACS_peak_2486	76.06	+	NM_013815	Baz1a	-	1780
chr12	55302434	55303242	MACS_peak_2487	44.92	+	NM_021529	Ppp2r3c	-	162
chr7	73606514	73607521	MACS_peak_10399	155.87	+	NR_037569	1810026B05Rik	-	-48622
chr12	70969478	70970351	MACS_peak_2529	159.96	+	NM_011184	Psma3	+	-4708
chr12	71136428	71137476	MACS_peak_2532	82.16	+	NM_001163378	2700049A03Rik	+	105
chr12	71832038	71832797	MACS_peak_2537	47.95	+	NM_026102	Daam1	+	1350
chr12	78748040	78748777	MACS_peak_2578	31.7	+	NM_019579	Mpp5	+	-538
chr18	69343681	69344636	MACS_peak_5779	48.12	+	NM_013685	Tcf4	+	-333
chr18	73702427	73703179	MACS_peak_5796	56.24	+	NM_008540	Smad4	-	938
chr12	81594569	81595343	MACS_peak_2604	89.89	+	NM_027213	Med6	-	2
chr18	75019157	75019865	MACS_peak_5808	101.95	+	NM_027727	Dym	+	740
chr12	83631630	83632442	MACS_peak_2613	90.7	+	NM_027349	Rbm25	+	-197
chr12	84361250	84362292	MACS_peak_2620	91.99	+	NM_172581	Fam161b	-	50
chr3	30600823	30601672	MACS_peak_7311	70.44	+	NM_001289621	Mynn	+	-839
chr12	87443316	87444067	MACS_peak_2643	112.49	+	NM_001102565	Alkbh1	-	148
chr18	88971606	88972184	MACS_peak_5874	122.17	+	NM_175542	Rttn	+	106
chr18	90579409	90580201	MACS_peak_5876	64.13	+	NM_198295	Tmx3	+	69652
chr3	37421046	37421808	MACS_peak_7354	120.91	+	NM_001163511	Spata5	+	1148
chr12	91848899	91849670	MACS_peak_2659	59.42	+	NM_011344	Sel1l	-	-127
chr19	3850717	3851354	MACS_peak_5887	73.96	+	NR_073190	Chka	+	-737
chr19	5071649	5072467	MACS_peak_5893	39.55	+	NM_054042	Cd248	+	3981
chr19	5117163	5118030	MACS_peak_5895	46.07	+	NR_045528	Klc2	-	812
chr19	5366431	5367223	MACS_peak_5897	82.52	+	NM_027236	Eif1ad	+	15
chr12	100724949	100725901	MACS_peak_2686	117.29	+	NM_153587	Rps6ka5	-	-397
chr19	6084658	6085347	MACS_peak_5903	41.52	+	NM_026410	Cdca5	+	-94
chr12	103425618	103426248	MACS_peak_2705	56.59	+	NM_020494	Ddx24	-	-66
chr19	7494041	7494974	MACS_peak_5919	111.8	+	NM_146091	Atl3	+	70
chr19	12796043	12796762	MACS_peak_5940	87.75	+	NR_024093	Zfp91Cntf	-	-279
chr12	110486030	110486733	MACS_peak_2747	69.46	+	NM_012023	Ppp2r5c	+	643
chr12	111038379	111039319	MACS_peak_2750	56.99	+	NM_198023	Rcor1	+	-948
chr19	21652353	21653261	MACS_peak_5968	91.83	+	NM_025423	1110059E24Rik	-	-16
chr19	24961171	24962172	MACS_peak_5989	172.84	+	NR_033744	Cbwd1	-	-55
chr19	26845120	26845913	MACS_peak_6005	65.49	+	NR_045306	4931403E22Rik	-	-21609
chr19	27218734	27219391	MACS_peak_6010	49.53	+	NM_013703	Vldlr	+	2043
chr19	28989890	28990810	MACS_peak_6027	75.32	+	NM_001302443	Cdc37l1	+	-1
chr19	31082639	31083395	MACS_peak_6041	73.41	+	NM_031249	Cstf2t	+	177
chr19	36833182	36834173	MACS_peak_6071	113.42	+	NM_001163635	Tnks2	+	-554
chr19	37375862	37376781	MACS_peak_6074	46.84	+	NM_010615	Kif11	+	-81
chr19	42089934	42090921	MACS_peak_6105	98.72	+	NM_145501	Pi4k2a	+	-7
chr19	43689269	43690072	MACS_peak_6116	65.57	+	NM_053103	Entpd7	+	-18
chr19	44554983	44555861	MACS_peak_6120	70.19	+	NM_026061	Ndufb8	-	-7
chr19	45006233	45006893	MACS_peak_6121	50.68	+	NM_153796	Peo1	+	6
chr13	5860827	5861763	MACS_peak_2834	49.26	+	NM_011803	Klf6	+	-193
chr19	45998183	45998975	MACS_peak_6130	32.86	+	NM_198296	9130011E15Rik	-	-91
chr13	8995670	8996465	MACS_peak_2845	55.64	+	NM_027000	Gtpbp4	-	-55
chr19	46337934	46338435	MACS_peak_6134	40.29	+	NM_001164293	Cuedc2	-	476
chr19	47067189	47067925	MACS_peak_6145	75.07	+	NM_177342	Taf5	+	-190
chr13	17694976	17695574	MACS_peak_2871	49.71	+	NM_025479	Mplkip	+	-137
chr13	21160507	21161713	MACS_peak_2890	184	+	NM_146534	Olfr1368	-	-18055
chr19	47919088	47920030	MACS_peak_6160	63.23	+	NM_001001738	Itprip	-	-260
chr13	23306970	23307641	MACS_peak_2905	46.1	+	NR_126444	4930557F10Rik	-	6102
chr13	23683858	23684635	MACS_peak_2913	123.28	+	NM_001290380	Hist1h2bc	+	48
chr19	60861224	60862086	MACS_peak_6231	87.72	+	NM_053198	Sfxn4	-	-225
chr1	16656858	16657633	MACS_peak_52	42.23	+	NR_037998	D030040B21Rik	+	-306
chr13	43171247	43172205	MACS_peak_3034	283.88	+	NM_025935	Tbc1d7	-	-225
chr13	43560173	43560795	MACS_peak_3036	57.1	+	NM_001081059	Mcur1	-	-293
chr1	36243272	36244055	MACS_peak_103	41.5	+	NM_198899	Uggt1	-	639
chr7	100606961	100607612	MACS_peak_10530	57.1	+	NM_024287	Rab6a	+	-299
chr7	101108835	101109837	MACS_peak_10531	88.7	+	NM_199012	Fchsd2	+	562
chr7	101301274	101302200	MACS_peak_10532	111.91	+	NM_001111111	Atg16l2	-	351
chr1	36556942	36558038	MACS_peak_108	81.18	+	NM_001304330	Sema4c	-	67
chr7	102441535	102442116	MACS_peak_10542	37.38	+	NM_009103	Rrm1	+	131
chr7	108934000	108934651	MACS_peak_10552	65.71	+	NM_025344	Eif3f	+	-89
chr7	109517702	109518640	MACS_peak_10555	67.76	+	NM_011975	Rpl27a	+	-1023
chr7	109986025	109987005	MACS_peak_10563	38.73	+	NM_153525	Tmem41b	-	-285
chr7	114275645	114276615	MACS_peak_10595	66.3	+	NM_011965	Psma1	-	-14
chr7	118532674	118533602	MACS_peak_10612	99.43	+	NM_001304758	Coq7	-	218
chr7	120835238	120835985	MACS_peak_10621	57.93	+	NM_007908	Eef2k	+	-7219
chr7	122132505	122133469	MACS_peak_10625	46.61	+	NM_001289842	Palb2	-	-41
chr1	42851046	42851963	MACS_peak_151	54.4	+	NM_023514	Mrps9	+	272
chr7	126695348	126696196	MACS_peak_10652	71.56	+	NR_033446	Slx1b	-	11
chr7	127260434	127261426	MACS_peak_10656	202.86	+	NM_023203	Dctpp1	-	-263
chr7	127421800	127422299	MACS_peak_10658	45.9	+	NM_026999	Zfp688	-	-15
chr3	66985295	66985930	MACS_peak_7491	41.27	+	NM_025822	Rsrc1	+	-59
chr3	67582449	67583576	MACS_peak_7494	175.64	+	NM_025813	Mfsd1	+	245
chr1	58392814	58393360	MACS_peak_204	91.85	+	NM_025824	Bzw1	+	-48
chr1	58445028	58445774	MACS_peak_205	40.8	+	NM_001285826	Ppil3	-	85
chr1	59237159	59238069	MACS_peak_210	142.83	+	NM_146109	Als2	-	-383
chr1	60097337	60098323	MACS_peak_218	100.73	+	NM_021312	Wdr12	-	77
chr1	62705666	62706708	MACS_peak_241	57.35	+	NM_001077404	Nrp2	+	2871
chr1	72582956	72583626	MACS_peak_297	48.14	+	NM_018817	Smarcal1	+	41
chr13	48546249	48547005	MACS_peak_3084	36.05	+	NR_029725	Mirlet7a-1	-	-8355
chr13	51644580	51645456	MACS_peak_3094	116.85	+	NM_025415	Cks2	+	-213
chr13	54590022	54591024	MACS_peak_3115	97.92	+	NM_025933	Higd2a	+	293
chr13	54693876	54694463	MACS_peak_3117	49.16	+	NR_027395	Rnf44	-	-209
chr13	55189253	55190398	MACS_peak_3121	173.72	+	NM_008739	Nsd1	+	-19956
chr13	55634660	55635242	MACS_peak_3124	31.27	+	NM_001282055	Ddx46	+	-47
chr13	55727621	55728204	MACS_peak_3125	31.01	+	NM_028281	Pcbd2	+	545
chr1	74303205	74304197	MACS_peak_311	56.57	+	NM_027154	Tmbim1	-	635
chr1	74397229	74397959	MACS_peak_314	30.63	+	NR_029743	Mir26b	+	3285
chr1	75317407	75318377	MACS_peak_318	98.16	+	NM_001110831	Dnpep	-	-255
chr1	75521003	75521768	MACS_peak_319	46.36	+	NM_027886	Stk11ip	+	-143
chr13	63430830	63431644	MACS_peak_3181	38.91	+	NM_007985	Fancc	-	508
chr1	79761631	79762216	MACS_peak_349	59.96	+	NM_001111279	Wdfy1	-	-154
chr13	64152798	64153613	MACS_peak_3191	64.2	+	NM_175494	Zfp367	-	-6
chr1	82289704	82290409	MACS_peak_358	100.02	+	NM_010570	Irs1	-	1383
chr1	84839222	84839884	MACS_peak_370	56.93	+	NM_133975	Trip12	-	-249
chr13	66932566	66933599	MACS_peak_3206	253.61	+	NM_025547	Mterf3	-	-10
chr1	86487107	86488034	MACS_peak_393	68.96	+	NM_008972	Ptma	+	-39165
chr13	97137505	97138359	MACS_peak_3291	68.82	+	NM_001271465	Gfm2	+	-4
chr1	91249796	91250501	MACS_peak_437	39.13	+	NM_026454	Ube2f	+	-170
chr13	98815211	98816138	MACS_peak_3313	39.17	+	NM_172591	Fcho2	-	-225
chr1	92933794	92934806	MACS_peak_454	83.73	+	NM_011796	Capn10	+	-107
chr1	125435501	125436424	MACS_peak_517	37.81	+	NM_023735	Actr3	-	-235
chr3	82357550	82358175	MACS_peak_7530	51.65	+	NM_001081230	Map9	+	-209
chr1	128243554	128244456	MACS_peak_537	130.03	+	NM_026390	Ubxn4	+	-175
chr3	85573664	85574484	MACS_peak_7545	60.48	+	NM_144896	Gatb	+	-54
chr13	109259897	109260561	MACS_peak_3373	112.07	+	NR_030644	Mir582	+	-64514
chr13	111488366	111489280	MACS_peak_3391	50.59	+	NM_028487	Gpbp1	-	1218
chr3	90051474	90052108	MACS_peak_7572	120.77	+	NM_001287087	4933434E20Rik	+	156
chr3	90509085	90510033	MACS_peak_7577	136.67	+	NM_001293776	Chtop	-	-61
chr14	20673736	20674432	MACS_peak_3561	43.6	+	NM_172596	Sec24c	+	-236
chr14	20706860	20707685	MACS_peak_3562	99.55	+	NM_027996	Zswim8	+	-279
chr3	95658264	95659038	MACS_peak_7603	45.57	+	NM_008562	Mcl1	+	-69
chr3	95904310	95905055	MACS_peak_7606	36.96	+	NM_011797	Car14	-	-43
chr3	95930122	95930704	MACS_peak_7607	39.57	+	NM_001253758	Anp32e	+	1157
chr3	96058141	96058877	MACS_peak_7609	60.08	+	NM_013841	Vps45	-	-54
chr7	129591358	129592304	MACS_peak_10676	108.46	+	NM_172255	Wdr11	+	-31
chr14	29967738	29968512	MACS_peak_3617	37.13	+	NM_019979	Selk	+	-254
chr14	30479192	30479934	MACS_peak_3625	63.21	+	NM_133761	Dcp1a	+	-1
chr14	52019090	52019993	MACS_peak_3711	37.04	+	NM_001253694	Zfp219	-	172
chr14	54463530	54464598	MACS_peak_3724	106.25	+	NM_022993	Lrp10	+	-82
chr14	56667814	56668668	MACS_peak_3743	112.96	+	NM_023773	Mphosph8	+	-6
chr7	132852208	132853005	MACS_peak_10705	49.76	+	NM_028095	Mettl10	-	41
chr3	96277763	96278655	MACS_peak_7618	48.54	+	NM_175666	Hist2h2bb	+	8510
chr7	142284042	142285288	MACS_peak_10760	105.28	+	NM_001199309	Gm4559	-	-10302
chr8	4676960	4678470	MACS_peak_10778	128.66	+	NM_145591	Zfp958	+	64546
chr8	18594583	18595183	MACS_peak_10842	66.12	+	NM_173189	Mcph1	+	-289
chr14	63543596	63544465	MACS_peak_3775	76.91	+	NM_177594	Mtmr9	-	-77
chr14	67188593	67189418	MACS_peak_3795	63.54	+	NM_001276387	Ebf2	+	-44286
chr14	70205894	70206944	MACS_peak_3818	187.71	+	NM_001271407	Sorbs3	-	-397
chr14	70442978	70443843	MACS_peak_3821	38.7	+	NM_025945	Polr3d	-	61
chr1	134494096	134495148	MACS_peak_566	86.36	+	NM_145510	Rabif	+	-37
chr8	25784984	25785807	MACS_peak_10884	31.75	+	NM_026121	Bag4	-	-186
chr8	27043020	27043866	MACS_peak_10894	102.34	+	NM_054057	Prosc	+	889
chr8	27259299	27260174	MACS_peak_10901	114.46	+	NM_007918	Eif4ebp1	+	-590
chr8	31168299	31169118	MACS_peak_10915	89.6	+	NM_026453	Mak16	-	16
chr14	116924715	116925314	MACS_peak_3960	41.97	+	NM_011821	Gpc6	+	-282
chr14	118136461	118137124	MACS_peak_3971	52.46	+	NM_021434	Gpr180	+	-334
chr14	121797975	121798585	MACS_peak_4010	46.26	+	NM_134074	Dock9	-	-546
chr15	11399370	11400350	MACS_peak_4062	154.53	+	NM_033074	Tars	-	-202
chr15	12117119	12118027	MACS_peak_4066	100.17	+	NM_011767	Zfr	+	-277
chr15	25621827	25622845	MACS_peak_4092	120.45	+	NM_019472	Myo10	+	-213
chr1	165460435	165461220	MACS_peak_695	45.28	+	NM_028759	Dcaf6	-	-364
chr1	169531180	169532015	MACS_peak_720	31.82	+	NM_023284	Nuf2	-	-133
chr1	171101634	171102586	MACS_peak_729	50.89	+	NM_001081275	Cfap126	+	-19550
chr1	171280918	171281800	MACS_peak_731	41.95	+	NM_008911	Ppox	-	-173
chr1	176813729	176814640	MACS_peak_759	52.42	+	NM_029756	Sdccag8	+	-475
chr1	178317681	178318689	MACS_peak_762	107.24	+	NM_025511	Cox20	+	-967
chr1	180640093	180640961	MACS_peak_787	47.91	+	NR_120498	Lin9	+	-622
chr1	180777789	180778662	MACS_peak_790	36.67	+	NM_008210	H3f3a	-	35378
chr15	35937989	35938493	MACS_peak_4133	72.79	+	NM_053071	Cox6c	-	5
chr1	186748529	186749704	MACS_peak_831	122.23	+	NM_026041	Rrp15	-	242
chr15	51865313	51866249	MACS_peak_4183	107.58	+	NM_080635	Eif3h	-	-320
chr1	190929063	190929561	MACS_peak_866	50.55	+	NR_037578	Angel2	+	808
chr15	56692359	56693459	MACS_peak_4211	117.68	+	NM_008216	Has2	-	1637
chr2	5063812	5064468	MACS_peak_6260	39.16	+	NM_181848	Optn	-	-202
chr2	5844796	5845470	MACS_peak_6263	30.6	+	NM_016918	Nudt5	+	100
chr15	76607178	76607999	MACS_peak_4303	41.24	+	NM_053193	Cpsf1	-	3
chr15	76625674	76626571	MACS_peak_4304	32.33	+	NM_025842	Vps28	-	-38
chr15	77970611	77971435	MACS_peak_4309	137.09	+	NM_018749	Eif3d	-	-199
chr15	78876009	78877375	MACS_peak_4315	88.6	+	NM_145929	Gga1	+	-497
chr2	26902487	26903380	MACS_peak_6364	69.54	+	NM_009298	Surf6	-	-120
chr2	29124749	29125128	MACS_peak_6380	33.51	+	NM_198033	Setx	+	-53
chr15	81360452	81361562	MACS_peak_4336	142.29	+	NM_011399	Slc25a17	-	-242
chr15	81465855	81466694	MACS_peak_4338	60.29	+	NM_019712	Rbx1	+	-41
chr15	81858619	81859657	MACS_peak_4342	74.22	+	NM_020507	Tob2	-	-812
chr2	29826855	29827602	MACS_peak_6386	48.32	+	NM_026615	Urm1	+	-160
chr2	30077108	30078073	MACS_peak_6387	122.2	+	NM_153805	Pkn3	+	-1175
chr2	30236910	30237758	MACS_peak_6390	101.27	+	NR_028299	1700084E18Rik	-	297
chr15	84231175	84232326	MACS_peak_4351	97.21	+	NM_133167	Parvb	+	-292
chr8	46551484	46552309	MACS_peak_10989	65.48	+	NM_027973	Cenpu	+	-172
chr8	47289032	47289964	MACS_peak_10995	45.68	+	NM_001286376	Stox2	-	-96
chr8	47973946	47974722	MACS_peak_11002	108.28	+	NM_133791	Wwc2	-	16217
chr8	57327592	57328958	MACS_peak_11028	249.66	+	NR_131041	5033428I22Rik	+	-4159
chr8	61759849	61760483	MACS_peak_11053	40.71	+	NM_001293773	Palld	-	-68
chr8	68793474	68794202	MACS_peak_11083	44.77	+	NM_001293791	Ints10	+	-90
chr8	69901144	69902146	MACS_peak_11096	335.63	+	NM_032004	Tssk6	+	-569
chr8	70630358	70631241	MACS_peak_11108	35.32	+	NM_011819	Gdf15	-	836
chr8	71629045	71629988	MACS_peak_11116	66.71	+	NR_106035	Mir6769b	-	1590
chr8	80739004	80739937	MACS_peak_11154	70.78	+	NM_053124	Smarca5	-	-11
chr8	83954937	83955715	MACS_peak_11175	62.37	+	NM_024184	Asf1b	+	-367
chr8	84688808	84689807	MACS_peak_11181	224.87	+	NM_198020	Trmt1	+	61
chr15	89128263	89129008	MACS_peak_4381	57.61	+	NR_028447	Hdac10	-	65
chr15	93337110	93337786	MACS_peak_4395	36.97	+	NM_024189	Yaf2	-	-513
chr8	94386440	94387081	MACS_peak_11221	32.71	+	NM_022331	Herpud1	+	261
chr8	95807599	95808414	MACS_peak_11231	40.08	+	NM_001205226	Cnot1	-	-544
chr8	95888276	95888801	MACS_peak_11232	49.74	+	NM_010325	Got2	-	-173
chr15	98933739	98934533	MACS_peak_4438	55.78	+	NM_011654	Tuba1b	-	254
chr15	99251602	99252664	MACS_peak_4443	62.25	+	NM_001164156	Mcrs1	-	-172
chr8	104641567	104642627	MACS_peak_11254	192.59	+	NM_026753	Fam96b	-	-369
chr8	106892045	106892780	MACS_peak_11276	32.18	+	NM_145412	Chtf8	-	1181
chr8	107150260	107151067	MACS_peak_11277	30.36	+	NM_025558	Cyb5b	+	3
chr2	32236132	32237689	MACS_peak_6416	118.61	+	NM_145145	Pomt1	+	228
chr2	32287644	32288495	MACS_peak_6417	95.51	+	NM_001290552	Swi5	-	0
chr2	32362559	32363475	MACS_peak_6418	43.57	+	NM_001252536	Ciz1	+	8
chr15	100469580	100470674	MACS_peak_4462	101.12	+	NM_134093	Letmd1	+	1094
chr8	109692861	109693866	MACS_peak_11302	79.81	+	NM_028018	Ist1	-	-69
chr15	103305057	103305776	MACS_peak_4486	52.49	+	NM_030720	Gpr84	-	5022
chr8	111991874	111992593	MACS_peak_11310	69.42	+	NM_013925	Adat1	-	69
chr8	117801495	117802542	MACS_peak_11344	64.97	+	NM_026758	Mphosph6	-	-89
chr16	4559675	4560554	MACS_peak_4501	38.54	+	NM_031182	Tfap4	-	-394
chr16	5012769	5013445	MACS_peak_4507	34.06	+	NM_133185	Rogdi	-	446
chr8	121907612	121908338	MACS_peak_11385	50.39	+	NM_001033485	BC048644	+	143
chr8	123373525	123374724	MACS_peak_11397	54.82	+	NM_001286363	Tcf25	+	414
chr2	51148671	51149592	MACS_peak_6513	76.78	+	NM_028810	Rnd3	-	-20
chrX	7789344	7790039	MACS_peak_12116	37.31	+	NM_207670	Gripap1	+	-301
chr2	59161473	59162309	MACS_peak_6539	56.39	+	NM_026361	Pkp4	+	1042
chr16	17508842	17509510	MACS_peak_4555	85.58	+	NM_025808	Lztr1	+	206
chr16	23107168	23108005	MACS_peak_4583	62.65	+	NM_013506	Eif4a2	+	119
chr16	30067855	30068770	MACS_peak_4633	83.82	+	NM_008235	Hes1	+	2956
chr16	32419376	32420010	MACS_peak_4656	66.41	+	NM_025329	Tctex1d2	+	-8
chr16	32430788	32431719	MACS_peak_4657	62.6	+	NM_001163160	Pcyt1a	+	24
chr3	108562104	108563028	MACS_peak_7708	53.65	+	NM_026198	Tmem167b	-	-100
chr3	108571474	108572392	MACS_peak_7709	45.22	+	NM_025444	Taf13	+	235
chr3	108720817	108721741	MACS_peak_7711	108.71	+	NM_029522	Gpsm2	-	1020
chr3	109027656	109028375	MACS_peak_7714	108.44	+	NM_001163567	Fam102b	-	-408
chr2	73911082	73911886	MACS_peak_6635	45.98	+	NM_001301722	Atp5g3	-	-158
chr2	75660288	75661114	MACS_peak_6645	140.52	+	NR_033513	Gm6793	+	1412
chr3	138441810	138442792	MACS_peak_7855	154.88	+	NM_007410	Adh5	+	-791
chr3	138489385	138490241	MACS_peak_7856	148.55	+	NM_175224	Metap1	-	-431
chr2	84715316	84716104	MACS_peak_6691	48.25	+	NM_144887	Zdhhc5	-	-546
chr2	84826569	84827426	MACS_peak_6694	44.63	+	NM_013899	Timm10	+	-23
chr2	90745032	90745715	MACS_peak_6706	55.19	+	NM_018828	Fnbp4	+	4
chr2	91202539	91203170	MACS_peak_6709	33.03	+	NM_007387	Acp2	+	-57
chr2	91649548	91650704	MACS_peak_6713	299.44	+	NR_027371	Arhgap1	+	9
chr2	94010400	94011108	MACS_peak_6730	94.38	+	NM_026944	Alkbh3	-	-24
chr3	154596200	154597251	MACS_peak_7953	128.88	+	NM_009968	Cryz	+	15
chr4	8536051	8536733	MACS_peak_7985	42.6	+	NM_021518	Rab2a	+	749
chr2	103760939	103761781	MACS_peak_6771	31.5	+	NM_153126	Nat10	-	-110
chr4	9668863	9669990	MACS_peak_7996	220.24	+	NM_001290367	Asph	-	-82
chr4	11558378	11558983	MACS_peak_8003	48.39	+	NM_001039556	Rad54b	+	-239
chrX	8252324	8253103	MACS_peak_12119	37.98	+	NM_133991	Ftsj1	-	-307
chr4	21847308	21847979	MACS_peak_8036	33.47	+	NM_025669	Pnisr	+	61
chr4	25281736	25282468	MACS_peak_8041	132.5	+	NM_026194	Ufl1	-	-281
chr4	31963077	31963963	MACS_peak_8051	45.25	+	NM_009316	Map3k7	+	-586
chr2	109916608	109917532	MACS_peak_6805	68.53	+	NM_172671	Lgr4	+	-576
chrX	12160340	12160789	MACS_peak_12125	31.12	+	NM_001168321	Bcor	-	-209
chrX	16619349	16620033	MACS_peak_12130	82.82	+	NM_173740	Maoa	+	-6
chrX	94233886	94234409	MACS_peak_12172	41.29	+	NM_153165	Klhl15	+	-782
chr9	4309283	4310128	MACS_peak_11451	32.88	+	NM_001164574	Kbtbd3	+	-37
chr9	13747850	13748837	MACS_peak_11473	101.37	+	NR_024025	Mtmr2	+	-837
chr9	18291709	18292380	MACS_peak_11495	59	+	NM_025844	Chordc1	+	-222
chr9	18473473	18474078	MACS_peak_11496	37.33	+	NM_028935	Zfp558	-	-216
chr9	20642395	20643067	MACS_peak_11499	43.12	+	NM_013911	Fbxl12	-	75
chr9	21130903	21131942	MACS_peak_11507	143.45	+	NM_001205312	Tyk2	-	-147
chr9	21759853	21760777	MACS_peak_11513	45.08	+	NM_026282	Spc24	-	-29
chr9	25251870	25252776	MACS_peak_11544	31.63	+	NM_001205367	2019-09-07	+	-115
chr9	32695405	32696231	MACS_peak_11582	120.46	+	NM_011808	Ets1	+	-223
chr9	36767433	36768284	MACS_peak_11602	95.42	+	NM_008408	Stt3a	-	-280
chr9	40800875	40801528	MACS_peak_11617	35.35	+	NM_031165	Hspa8	+	-71
chr9	44881299	44881897	MACS_peak_11651	32.77	+	NM_001081049	Kmt2a	-	-324
chr9	44920507	44921495	MACS_peak_11652	63.69	+	NM_013795	Atp5l	-	-259
chr9	56950433	56951358	MACS_peak_11717	43.19	+	NM_178374	Snupn	+	-28
chr9	57560458	57561265	MACS_peak_11720	81.22	+	NM_022813	Scamp2	+	-82
chr9	59655639	59656753	MACS_peak_11738	37.55	+	NM_001253883	Pkm	+	-171
chr9	59657067	59658005	MACS_peak_11739	125.46	+	NM_001253883	Pkm	+	1169
chr9	62122544	62123453	MACS_peak_11761	84.44	+	NR_039595	Mir5133	-	-404
chr9	64172541	64173746	MACS_peak_11781	61.96	+	NM_026507	Zwilch	-	-212
chr9	64281562	64282512	MACS_peak_11782	74.21	+	NM_025372	Tipin	+	431
chr9	65884667	65885445	MACS_peak_11796	51.14	+	NM_001170907	Trip4	-	117
chr9	66124469	66125522	MACS_peak_11797	63.22	+	NM_019727	Snx1	-	-109
chr9	70206954	70207711	MACS_peak_11838	49.12	+	NM_181072	Myo1e	+	-17
chr9	82829368	82830171	MACS_peak_11906	83.65	+	NM_001168240	Irak1bp1	+	-36
chr9	88719301	88720022	MACS_peak_11934	42.62	+	NM_001128601	Mthfsl	-	137
chr9	89210875	89211695	MACS_peak_11935	53.67	+	NM_026829	Mthfs	+	96
chr9	95954192	95954681	MACS_peak_11951	30.72	+	NM_011916	Xrn1	+	-323
chr9	96118097	96118903	MACS_peak_11953	32.38	+	NM_177352	Gk5	+	-928
chr2	115860375	115861327	MACS_peak_6833	214.12	+	NM_001159569	Meis2	-	203770
chr2	118925769	118926710	MACS_peak_6854	196.06	+	NM_028117	Chst14	+	-257
chr2	119046348	119047231	MACS_peak_6856	43.81	+	NM_029617	Casc5	+	-329
chr2	121506477	121507159	MACS_peak_6872	40.58	+	NM_001290986	Wdr76	+	96
chr9	103759051	103760091	MACS_peak_11992	43.17	+	NM_178638	Tmem108	-	2266
chr9	104002032	104002848	MACS_peak_11993	81.39	+	NM_172460	Nphp3	+	-103
chr9	106821521	106822245	MACS_peak_12004	34.87	+	NM_001015507	Vprbp	+	-92
chr9	108560075	108560886	MACS_peak_12016	67.89	+	NM_011830	Impdh2	+	-20
chr9	114639252	114640237	MACS_peak_12049	138.88	+	NM_153585	Cnot10	-	456
chr9	119322372	119323152	MACS_peak_12077	35.39	+	NM_133985	Oxsr1	-	-335
chr9	121718590	121719300	MACS_peak_12093	35.16	+	NM_010918	Nktr	+	-235
chr9	123529088	123529801	MACS_peak_12103	54.03	+	NM_030692	Sacm1l	+	-437
chr10	11280367	11281108	MACS_peak_941	33.51	+	NM_027968	Fbxo30	+	-592
chr10	23786965	23787660	MACS_peak_1019	41.95	+	NM_011295	Rps12	-	-103
chr10	24869474	24870349	MACS_peak_1026	68.2	+	NM_001166416	Med23	+	-74
chr10	45469938	45470666	MACS_peak_1124	68.84	+	NM_001031772	Lin28b	-	-101
chr10	56228481	56229462	MACS_peak_1139	45.94	+	NM_001033385	Tbc1d32	-	-282
chr10	62449615	62450240	MACS_peak_1173	56.88	+	NM_181423	Supv3l1	-	-234
chr10	67185465	67186076	MACS_peak_1191	114.28	+	NM_001242396	Jmjd1c	+	21
chr10	72654301	72655075	MACS_peak_1217	51.83	+	NM_001293683	Zwint	+	-157
chr10	75872523	75873400	MACS_peak_1230	35.03	+	NM_010798	Mif	-	-12711
chr10	76468425	76469207	MACS_peak_1235	78.01	+	NM_019434	Mcm3ap	+	-154
chr10	79926043	79927012	MACS_peak_1257	30.25	+	NM_001288626	Arid3a	+	-515
chr10	80928561	80929712	MACS_peak_1271	276.04	+	NM_008655	Gadd45b	+	-954
chr10	81069594	81070454	MACS_peak_1275	33.69	+	NM_022653	Thop1	+	-58
chr10	81266106	81266977	MACS_peak_1277	37.63	+	NM_025317	Mrpl54	-	385
chr10	81606146	81607035	MACS_peak_1283	207.1	+	NR_030677	BC025920	+	283
chr10	81627085	81627903	MACS_peak_1284	34.88	+	NM_181586	Sirt6	-	114
chr10	84621860	84622808	MACS_peak_1301	42.1	+	NM_027423	Polr3b	+	-102
chr4	34551173	34552047	MACS_peak_8078	82.71	+	NM_001007589	Akirin2	+	996
chr4	40269316	40270212	MACS_peak_8095	84.58	+	NM_134097	Topors	-	77
chr4	41314539	41315447	MACS_peak_8099	72.18	+	NM_026893	Dcaf12	-	-92
chr10	85127761	85128645	MACS_peak_1308	128.1	+	NM_028832	Mterf2	-	-176
chr4	43031162	43031930	MACS_peak_8110	101.29	+	NM_023231	Stoml2	-	-162
chr10	95514482	95515279	MACS_peak_1376	125.96	+	NM_080560	Ube2n	+	-281
chr4	44755767	44757045	MACS_peak_8125	119.17	+	NM_138590	Zcchc7	+	-152
chr4	46388870	46389583	MACS_peak_8138	43.78	+	NM_029086	5830415F09Rik	-	197
chr10	110919667	110920582	MACS_peak_1447	71.17	+	NM_007792	Csrp2	+	-51
chr4	48280097	48280736	MACS_peak_8145	40.17	+	NM_010569	Invs	+	657
chr10	111972416	111973167	MACS_peak_1467	72.15	+	NM_178610	Krr1	+	97
chr10	119240092	119240948	MACS_peak_1512	46	+	NM_027994	Cand1	-	-465
chr4	56802023	56803150	MACS_peak_8184	221.04	+	NM_026079	Ikbkap	-	-255
chr10	127667371	127668089	MACS_peak_1560	69.61	+	NR_045171	1700012D01Rik	+	608
chr10	128321936	128322968	MACS_peak_1564	121.56	+	NM_019953	Cnpy2	+	-6
chr10	128458084	128458808	MACS_peak_1567	38.75	+	NR_106183	Mir8105	+	-233
chr4	86611848	86612623	MACS_peak_8280	50.59	+	NM_173400	Haus6	-	-213
chr4	95052672	95053811	MACS_peak_8307	204.74	+	NM_010591	Jun	-	-1019
chr4	98922837	98923662	MACS_peak_8337	46.01	+	NM_146144	Usp1	+	-560
chr4	108780863	108781482	MACS_peak_8389	58.04	+	NM_027453	Btf3l4	-	52412
chr4	116555513	116556407	MACS_peak_8424	60.22	+	NM_177670	Tmem69	-	-17
chr4	116685477	116685544	MACS_peak_8426	35.96	+	NM_011034	Prdx1	+	-88
chr4	116708211	116708852	MACS_peak_8427	34.01	+	NM_025962	Mmachc	-	-146
chr4	116720371	116720936	MACS_peak_8428	36.49	+	NM_146151	Tesk2	+	-301
chr4	120824648	120825730	MACS_peak_8455	42.96	+	NM_001277095	Nfyc	-	552
chr4	123412268	123413136	MACS_peak_8461	37.09	+	NM_001167918	D830031N03Rik	-	-791
chr4	126046381	126047421	MACS_peak_8478	194.01	+	NM_025544	Mrps15	+	-26
chr4	126103292	126104304	MACS_peak_8479	94.42	+	NM_028800	Stk40	+	-158
chr4	126321039	126321635	MACS_peak_8481	117.85	+	NM_133883	Adprhl2	-	366
chr4	126967979	126968878	MACS_peak_8487	96.53	+	NM_001114399	Zmym4	-	-505
chr4	127076658	127077541	MACS_peak_8488	56.98	+	NR_104366	Zmym6	+	-283
chr4	128609837	128610685	MACS_peak_8491	67.47	+	NM_177758	Zscan20	-	-163
chr4	129189367	129190218	MACS_peak_8500	69.43	+	NM_134151	Yars	+	-2
chr4	129461123	129461920	MACS_peak_8503	45.59	+	NM_133889	Bsdc1	+	-157
chr4	129623749	129624672	MACS_peak_8505	57.46	+	NM_025455	Ccdc28b	-	-302
chr4	130106735	130107400	MACS_peak_8509	35.1	+	NM_026441	Pef1	+	-488
chr4	130360327	130361113	MACS_peak_8512	85.87	+	NM_025645	Snrnp40	+	589
chr4	132353206	132354217	MACS_peak_8521	97.09	+	NR_003270	Snhg3	-	-25
chr4	132842902	132843739	MACS_peak_8524	43.77	+	NM_001290725	Ppp1r8	-	-151
chr4	133369299	133370125	MACS_peak_8535	37.94	+	NM_016981	Slc9a1	+	-59
chr4	133756353	133758122	MACS_peak_8542	64.36	+	NM_001080819	Arid1a	-	-3626
chr4	134467020	134468025	MACS_peak_8547	118.84	+	NM_019641	Stmn1	+	-797
chr4	135855354	135856223	MACS_peak_8552	31.5	+	NM_010178	Srsf10	+	-282
chr4	140700470	140701330	MACS_peak_8589	37.56	+	NM_173867	Rcc2	+	-572
chr4	141077963	141078929	MACS_peak_8594	71.99	+	NM_025383	Necap2	-	-101
chr4	147848191	147848765	MACS_peak_8665	70.15	+	NM_198619	Zfp933	-	-103
chr4	150236755	150237617	MACS_peak_8681	49.43	+	NM_023119	Eno1	+	-10
chr4	150914166	150914893	MACS_peak_8691	33.43	+	NM_020569	Park7	-	-4608
chr4	153974814	153975448	MACS_peak_8717	32.4	+	NM_007859	Dffb	-	-50
chr5	20701448	20702241	MACS_peak_8800	76.9	+	NM_172992	Phtf2	-	180280
chr5	21786310	21787161	MACS_peak_8808	98.51	+	NM_011188	Psmc2	+	1453
chr5	23433033	23433668	MACS_peak_8809	57.17	+	NR_040469	5031425E22Rik	-	1003
chr5	23843766	23844550	MACS_peak_8812	46.44	+	NM_025394	Tomm7	-	-13
chr5	24577294	24578031	MACS_peak_8817	34.66	+	NM_001190443	Abcf2	-	-195
chr5	31192796	31193557	MACS_peak_8843	64.95	+	NM_010122	Eif2b4	-	-37
chr5	31526492	31527344	MACS_peak_8845	47.18	+	NM_009206	Slc4a1ap	+	-76
chr5	31697342	31698028	MACS_peak_8848	30.15	+	NM_153196	Rbks	-	-75
chr5	32458416	32459128	MACS_peak_8853	41.94	+	NM_172707	Ppp1cb	+	-197
chr5	32713528	32714345	MACS_peak_8854	44.35	+	NM_177298	Pisd	-	71690
chr5	33936053	33936983	MACS_peak_8857	33.76	+	NM_011914	Nelfa	-	-260
chr5	34761320	34762018	MACS_peak_8861	51.28	+	NM_010414	Htt	+	-70
chr5	36464569	36465469	MACS_peak_8867	36.04	+	NR_126488	2210406O10Rik	-	-165
chr5	37826357	37827316	MACS_peak_8878	108.9	+	NM_010835	Msx1	-	-2251
chr5	38038686	38039456	MACS_peak_8882	50.18	+	NM_001289535	Stx18	+	-158
chr5	45669068	45669858	MACS_peak_8900	56.16	+	NR_073433	1600023N17Rik	-	245
chr5	65391095	65392224	MACS_peak_8963	84.39	+	NM_024471	Lias	+	163
chr5	76657991	76658850	MACS_peak_9013	50.86	+	NM_199032	Cep135	+	66707
chr5	86065285	86066121	MACS_peak_9030	37.52	+	NM_007683	Cenpc1	-	-120
chr5	86803762	86804487	MACS_peak_9032	86.82	+	NM_177680	Ythdc1	+	-365
chr5	88553899	88554668	MACS_peak_9038	30.25	+	NM_023054	Utp3	+	-199
chr5	92434898	92435686	MACS_peak_9065	89.2	+	NM_183392	Nup54	-	-93
chr5	93206450	93207440	MACS_peak_9069	97.36	+	NM_029363	2010109A12Rik	+	428
chr5	93266980	93267694	MACS_peak_9071	35.69	+	NM_007635	Ccng2	+	-235
chr5	108065092	108066078	MACS_peak_9141	63.09	+	NM_001253879	Mtf2	+	-88
chr5	114127009	114128033	MACS_peak_9178	93.84	+	NM_175016	Alkbh2	-	655
chr5	122821003	122821951	MACS_peak_9253	67.2	+	NM_001289519	Anapc5	-	-135
chr5	122988868	122989610	MACS_peak_9255	31.22	+	NR_045820	A930024E05Rik	+	-114
chr5	124482694	124483271	MACS_peak_9271	51.84	+	NM_029532	Snrnp35	+	-172
chr5	125408696	125409302	MACS_peak_9280	69.37	+	NM_019639	Ubc	-	-18982
chr5	125475191	125476218	MACS_peak_9281	85.71	+	NM_030210	Aacs	+	-168
chr5	129786678	129787710	MACS_peak_9292	145.33	+	NM_133900	Psph	-	59
chr5	129887150	129887970	MACS_peak_9293	34.53	+	NM_024166	Chchd2	-	-90
chr5	129941083	129941680	MACS_peak_9295	54.27	+	NM_001286382	Vkorc1l1	+	-727
chr5	130254328	130255056	MACS_peak_9297	41.85	+	NM_023248	Sbds	-	770
chr5	134098778	134099605	MACS_peak_9322	47.6	+	NM_030719	Gatsl2	+	-556
chr5	135934624	135935299	MACS_peak_9342	64.68	+	NM_018871	Ywhag	-	-320
chr5	137787124	137788180	MACS_peak_9354	83.99	+	NM_001005426	Zcwpw1	+	-149
chr5	139826522	139827308	MACS_peak_9372	41.27	+	NM_025604	Psmg3	-	-72
chr5	142628686	142629683	MACS_peak_9390	47.55	+	NM_178398	Wipi2	+	-399
chr5	142822817	142823966	MACS_peak_9392	380.05	+	NM_001122730	Tnrc18	-	-6004
chr5	143112838	143113425	MACS_peak_9393	39.07	+	NM_207110	Rnf216	-	-111
chr5	144014699	144015376	MACS_peak_9399	47.41	+	NM_177682	Ccz1	-	-184
chr6	4747771	4748658	MACS_peak_9461	44.34	+	NM_130877	Peg10	+	909
chr6	5389323	5390652	MACS_peak_9467	79.51	+	NM_023048	Asb4	+	6602
chr6	5496193	5497182	MACS_peak_9468	190.08	+	NM_013743	Pdk4	-	-409
chr6	38381078	38381319	MACS_peak_9604	30.5	+	NM_153600	Ttc26	+	-325
chr6	40470891	40471795	MACS_peak_9616	85.54	+	NM_212468	Ssbp1	+	-71
chr6	47787743	47788673	MACS_peak_9634	135.82	+	NR_030485	Mir704	-	15444
chr6	48852165	48852627	MACS_peak_9638	43.6	+	NM_001098271	Tmem176a	+	10741
chr6	54592665	54593394	MACS_peak_9689	74.72	+	NM_153573	Fkbp14	-	99
chr6	57535384	57536041	MACS_peak_9693	38.34	+	NM_175523	Ppm1k	-	-286
chr6	67265850	67266978	MACS_peak_9717	277.57	+	NM_025814	Serbp1	+	-564
chr6	71823277	71824377	MACS_peak_9732	163.89	+	NM_025430	Mrpl35	-	-43
chr6	72096802	72097552	MACS_peak_9734	74.2	+	NM_001035228	St3gal5	+	-430
chr6	83831647	83832505	MACS_peak_9774	76.74	+	NM_146169	Paip2b	-	-335
chr6	85333105	85333989	MACS_peak_9781	66.97	+	NM_178639	Sfxn5	-	-125
chr6	88465124	88465843	MACS_peak_9806	75.05	+	NM_019685	Ruvbl1	+	61
chr6	90461812	90462456	MACS_peak_9813	314.69	+	NM_023184	Klf15	+	-491
chr6	113306075	113306734	MACS_peak_9927	37.58	+	NM_001282128	Brpf1	+	-732

## Sheet: Fig2b_Cluster_03_Pax3_1day
chr	start	end	name	name2	strand	annotation1	annotation2	anno strand	to TSS		Annotation of PAX3 peaks in cluster 3 from Fig 2b
chr11	3514364	3514817	MACS_peak_1576	34.86	+	NM_053267	Selm	+	-111
chr11	5444883	5445565	MACS_peak_1590	34.51	+	NM_001080924	Znrf3	-	-377
chr16	38485643	38486302	MACS_peak_4700	89.74	+	NM_009855	Cd80	+	27040
chr2	121806818	121807383	MACS_peak_6877	49.95	+	NM_172673	Frmd5	-	-43
chr11	50847901	50848899	MACS_peak_1799	237.62	+	NM_173372	Grm6	+	-2284
chr11	59263888	59264148	MACS_peak_1846	49.03	+	NM_009522	Wnt3a	-	26733
chr11	62731759	62732474	MACS_peak_1873	35.61	+	NM_133208	Zfp287	-	-3023
chr17	14372214	14373224	MACS_peak_5028	297.04	+	NR_027986	4930474M22Rik	-	26223
chr11	76644883	76645890	MACS_peak_1961	249.29	+	NM_177182	Bhlha9	+	-27083
chr17	23534341	23535430	MACS_peak_5060	34.02	+	NR_126484	6330415G19Rik	+	-15913
chr17	27655915	27656873	MACS_peak_5096	99.81	+	NM_001286743	Pacsin1	+	804
chr11	85799501	85800644	MACS_peak_2017	49.62	+	NR_046194	Bcas3os2	-	-24392
chr11	102106791	102107849	MACS_peak_2141	203.24	+	NM_145435	Pyy	-	456
chr2	152114265	152114979	MACS_peak_7038	66.52	+	NM_029688	Srxn1	+	9099
chr2	153490578	153491421	MACS_peak_7049	135.59	+	NM_001134300	Nol4l	-	38972
chr2	165131103	165132142	MACS_peak_7121	134.54	+	NR_033448	1700025C18Rik	-	-40872
chr2	165564492	165565272	MACS_peak_7126	152.99	+	NM_001271963	Eya2	+	-30145
chr7	30331975	30332602	MACS_peak_10232	49.03	+	NM_001033140	Sdhaf1	-	-9913
chr7	43782286	43783014	MACS_peak_10291	107.79	+	NM_133712	Klk10	+	1597
chr3	28262213	28263085	MACS_peak_7300	50.07	+	NM_001163007	Tnik	+	-564
chr17	85803392	85804398	MACS_peak_5418	47.43	+	NM_011380	Six2	-	-115641
chr7	49634757	49635881	MACS_peak_10328	574.23	+	NM_001005232	Dbx1	-	1516
chr11	117440396	117441551	MACS_peak_2264	188.04	+	NR_130966	Gm11733	+	-43394
chr18	15065342	15066062	MACS_peak_5525	37.65	+	NM_001142731	Kctd1	-	-2120
chr18	34004476	34005219	MACS_peak_5577	133.02	+	NM_013512	Epb4.1l4a	-	2359
chr12	33964043	33964973	MACS_peak_2423	92.55	+	NM_011658	Twist1	+	6838
chr12	37109142	37109987	MACS_peak_2431	135.08	+	NM_008584	Meox2	+	1019
chr12	53251371	53252120	MACS_peak_2462	126.23	+	NM_013780	Npas3	+	3069
chr18	64266231	64266913	MACS_peak_5747	35.86	+	NR_045366	St8sia3os	-	10608
chr12	75735477	75736386	MACS_peak_2561	71.26	+	NM_030750	Sgpp1	-	-202
chr18	66289385	66290066	MACS_peak_5762	43.59	+	NM_178793	Ccbe1	-	2113
chr12	80998534	80999372	MACS_peak_2600	106.9	+	NM_001146217	Smoc1	+	-27854
chr12	84052009	84052516	MACS_peak_2616	37.72	+	NM_134246	Acot3	+	112
chr19	7082960	7084022	MACS_peak_5913	283.1	+	NM_201411	Flrt1	-	22238
chr19	10388375	10388949	MACS_peak_5929	61.3	+	NM_173067	Syt7	+	-427
chr7	82281487	82282649	MACS_peak_10450	150.55	+	NM_001277955	Sh3gl3	+	22161
chr19	45737250	45738337	MACS_peak_6129	358.6	+	NM_010205	Fgf8	-	5091
chr19	47250759	47251536	MACS_peak_6147	49.74	+	NM_001163480	Neurl1a	+	22305
chr13	23411682	23413327	MACS_peak_2907	55.82	+	NM_013924	Abt1	-	11362
chr13	37436335	37437227	MACS_peak_2998	87.99	+	NM_010745	Ly86	+	91437
chr1	19109430	19110161	MACS_peak_56	116.71	+	NM_153154	Tfap2d	+	6774
chr7	101450079	101450945	MACS_peak_10533	38.48	+	NM_001243758	Pde2a	+	-7
chr1	56969187	56970043	MACS_peak_198	43.7	+	NM_139146	Satb2	-	1719
chr13	49215912	49216564	MACS_peak_3090	89.05	+	NM_026738	1110007C09Rik	-	-212
chr13	63568863	63569037	MACS_peak_3183	30.74	+	NM_008957	Ptch1	-	-3430
chr13	83731887	83732576	MACS_peak_3255	67.2	+	NR_015561	C130071C03Rik	+	4126
chr3	84467496	84468585	MACS_peak_7536	116.48	+	NM_001205355	Fhdc1	-	11451
chr14	4109194	4112108	MACS_peak_3470	48.18	+	NM_001029930	Gm5796	+	86711
chr3	89508000	89508641	MACS_peak_7566	73.27	+	NM_080466	Kcnn3	+	-11843
chr3	93447179	93448020	MACS_peak_7587	54.3	+	NM_001163098	Tchh	+	5270
chr7	131552268	131553171	MACS_peak_10691	107.59	+	NM_145998	Hmx2	+	-1342
chr3	96401755	96402550	MACS_peak_7622	31.81	+	NR_001579	Terc	-	12681
chr8	12324768	12325801	MACS_peak_10814	131.2	+	NR_027975	Gm5607	+	-60486
chr8	12870563	12871102	MACS_peak_10819	47.7	+	NR_045775	Gm15350	-	-38913
chr14	84443927	84444825	MACS_peak_3885	57.32	+	NM_001013753	Pcdh17	+	814
chr14	84446657	84447326	MACS_peak_3886	39.04	+	NM_001013753	Pcdh17	+	3429
chr1	133363382	133364443	MACS_peak_560	38.73	+	NM_175443	Etnk2	+	341
chr1	135082978	135084022	MACS_peak_568	183.44	+	NM_001033409	Lgr6	-	21776
chr8	25103100	25104123	MACS_peak_10876	120.6	+	NM_031257	Plekha2	-	-1800
chr3	99253795	99254753	MACS_peak_7643	71.73	+	NM_009323	Tbx15	+	515
chr15	27679092	27679849	MACS_peak_4100	72.41	+	NM_001242424	Fam105a	-	2072
chr1	163308361	163309276	MACS_peak_680	292.44	+	NM_175686	Prrx1	-	4832
chr1	180888434	180889436	MACS_peak_792	131.7	+	NM_177099	Lefty2	+	-4183
chr1	194938297	194939017	MACS_peak_895	34.62	+	NM_133654	Cd34	+	-163
chr15	79272678	79273582	MACS_peak_4320	87.26	+	NM_177580	Baiap2l2	-	12379
chr15	82951981	82952798	MACS_peak_4346	84.78	+	NR_037241	Mir3080	-	6907
chr8	60632251	60632795	MACS_peak_11042	36.69	+	NM_001293769	Mfap3l	+	-301
chr8	69583047	69584653	MACS_peak_11094	37.03	+	NM_001045553	Zfp868	-	41325
chr8	70376324	70377202	MACS_peak_11102	31	+	NM_016685	Comp	+	3216
chr8	70499534	70500432	MACS_peak_11105	39.78	+	NM_025577	2810428I15Rik	-	6756
chr8	80055837	80056802	MACS_peak_11148	92.09	+	NM_020259	Hhip	-	1689
chr15	98767938	98768898	MACS_peak_4436	117.07	+	NM_007478	Arf3	-	-5300
chr2	31636218	31637281	MACS_peak_6411	99.68	+	NM_001123362	Prdm12	+	-3287
chr2	31640619	31641614	MACS_peak_6412	112.5	+	NM_001123362	Prdm12	+	1080
chr15	99528851	99529856	MACS_peak_4447	135.87	+	NM_028224	Faim2	-	-1188
chr15	100824462	100825396	MACS_peak_4465	427.84	+	NM_001077499	Scn8a	+	-45715
chr15	100872805	100873709	MACS_peak_4466	133.32	+	NM_001077499	Scn8a	+	2613
chr15	100984760	100985436	MACS_peak_4470	114.58	+	NM_011323	Scn8a	+	48828
chr2	33596995	33597946	MACS_peak_6437	103.46	+	NM_010725	Lmx1b	-	43041
chr2	36105265	36106007	MACS_peak_6460	66.25	+	NM_008500	Lhx6	-	-228
chr2	38347982	38348862	MACS_peak_6470	67.83	+	NM_010710	Lhx2	+	-2885
chr8	120839536	120840693	MACS_peak_11371	389.56	+	NM_001301811	Irf8	+	101476
chr8	121251020	121251785	MACS_peak_11378	137.52	+	NM_008024	Foxl1	+	123718
chr16	5884366	5885171	MACS_peak_4512	62.31	+	NM_021477	Rbfox1	+	-24
chr16	23983932	23984780	MACS_peak_4594	39.33	+	NM_009744	Bcl6	-	4256
chr3	103573493	103574298	MACS_peak_7684	58.14	+	NM_018800	Syt6	+	-1386
chr2	113758471	113759344	MACS_peak_6821	57.33	+	NM_011824	Grem1	-	-259
chr9	43879605	43880693	MACS_peak_11642	144.32	+	NM_021424	Pvrl1	+	135574
chr9	58061290	58061574	MACS_peak_11725	37.1	+	NM_001243265	Gm16130	+	29159
chr9	58107201	58108179	MACS_peak_11726	210.51	+	NM_029212	Ccdc33	-	-5465
chr9	61111406	61112236	MACS_peak_11747	49.99	+	NR_105026	4933433G08Rik	-	-6435
chr9	70139081	70140035	MACS_peak_11837	105.95	+	NM_029784	Fam81a	-	1999
chr9	74848892	74849543	MACS_peak_11864	69.18	+	NR_045284	Gm16551	+	781
chr9	99140349	99141129	MACS_peak_11967	78.18	+	NM_029094	Pik3cb	-	-528
chr10	22271142	22272076	MACS_peak_1006	97.8	+	NM_001177775	H60b	+	-1864
chr10	22284869	22288293	MACS_peak_1007	40.61	+	NM_001177775	H60b	+	13108
chr10	24224145	24224831	MACS_peak_1022	75.15	+	NM_021509	Moxd1	+	972
chr10	80497920	80498792	MACS_peak_1264	62.39	+	NM_139226	Onecut3	+	3451
chr10	81285427	81286434	MACS_peak_1278	169.7	+	NM_001282096	Tjp3	-	-149
chr10	81432600	81433524	MACS_peak_1281	36.71	+	NM_026756	Nfic	-	-5889
chr4	33923511	33923987	MACS_peak_8073	32.78	+	NM_007726	Cnr1	+	-882
chr10	85385892	85386875	MACS_peak_1310	94.4	+	NM_028709	Btbd11	+	-430
chr4	44701990	44702977	MACS_peak_8122	188.28	+	NR_073462	5730488B01Rik	+	-316
chr4	44710359	44711193	MACS_peak_8123	75.34	+	NM_008782	Pax5	-	-336
chr4	46367320	46368355	MACS_peak_8137	181.09	+	NM_029086	5830415F09Rik	-	21586
chr4	47349542	47350354	MACS_peak_8140	58.73	+	NM_009370	Tgfbr1	+	-3356
chr4	49062245	49063347	MACS_peak_8152	363.7	+	NM_178756	Lppr1	+	3335
chr10	121350099	121350859	MACS_peak_1533	93.43	+	NM_029364	Gns	+	-14610
chr10	127512653	127513500	MACS_peak_1558	48.57	+	NM_001098789	Ndufa4l2	+	-1862
chr10	128589719	128590611	MACS_peak_1568	48.44	+	NM_010153	Erbb3	-	-664
chr4	65127106	65127997	MACS_peak_8220	197.29	+	NM_021362	Pappa	+	3378
chr4	89306779	89307527	MACS_peak_8295	54.13	+	NM_007670	Cdkn2b	-	3879
chr4	109977196	109978057	MACS_peak_8397	95.23	+	NM_172296	Dmrta2	+	-398
chr4	115905635	115906137	MACS_peak_8417	57.78	+	NM_001039124	Kncn	+	21487
chr4	115909390	115910064	MACS_peak_8418	39.6	+	NM_001039124	Kncn	+	25328
chr4	115963661	115964581	MACS_peak_8419	60.37	+	NM_130865	Dmbx1	-	-24195
chr4	123176280	123177061	MACS_peak_8459	77.71	+	NM_174998	Hpcal4	+	-6833
chr4	136964753	136965696	MACS_peak_8559	144.56	+	NM_007939	Epha8	-	-8408
chr4	139791193	139792112	MACS_peak_8584	125.41	+	NM_011039	Pax7	-	41316
chr4	141287006	141287757	MACS_peak_8597	66.94	+	NM_010139	Epha2	+	-13839
chr4	148804077	148804623	MACS_peak_8668	48.07	+	NM_001159344	Casz1	+	-41
chr4	152107742	152108491	MACS_peak_8703	101.19	+	NM_001291010	Tnfrsf25	+	-7817
chr4	152288021	152289127	MACS_peak_8706	325.08	+	NM_008237	Hes3	-	3088
chr5	37835602	37836321	MACS_peak_8880	86.96	+	NM_010835	Msx1	-	-11376
chr5	103749586	103750307	MACS_peak_9109	139.59	+	NM_133919	Aff1	+	-4215
chr5	111740168	111741127	MACS_peak_9154	64.82	+	NR_045833	E130006D01Rik	-	21081
chr5	135106417	135107253	MACS_peak_9330	58.77	+	NM_021455	Mlxipl	+	-55
chr5	136879974	136880595	MACS_peak_9346	53.73	+	NM_024474	Col26a1	-	2823
chr5	139603297	139604029	MACS_peak_9367	140.94	+	NM_013702	Uncx	+	59766
chr6	48740309	48740964	MACS_peak_9637	62.74	+	NM_175860	Gimap1	+	1590
chr6	52245940	52246863	MACS_peak_9670	212.19	+	NM_010450	Hoxa11	-	-591
chr6	52314277	52315083	MACS_peak_9671	48.42	+	NR_038163	5730457N03Rik	-	152
chr6	54564840	54565802	MACS_peak_9688	99.96	+	NM_027268	Scrn1	-	1061
chr6	88722989	88723602	MACS_peak_9808	43.27	+	NM_001166249	Mgll	+	-1116
chr6	100563549	100564530	MACS_peak_9889	109.89	+	NR_040525	1700049E22Rik	+	36640

## Sheet: Fig2b_Cluster_04_Pax3_1day
chr	start	end	name	name2	strand	annotation1	annotation2	anno strand	to TSS		Annotation of PAX3 peaks in cluster 4 from Fig 2b
chr11	4164591	4165247	MACS_peak_1581	94.24	+	NM_026175	Sf3a1	+	4566
chr11	5687879	5688259	MACS_peak_1591	38.74	+	NM_026080	Mrps24	-	19630
chr11	9074078	9074809	MACS_peak_1608	184.22	+	NM_001290520	Sun3	-	-25452
chr11	12656398	12657285	MACS_peak_1621	44.83	+	NM_001282993	Cobl	-	-191881
chr11	13770833	13771733	MACS_peak_1624	221.67	+	NR_131011	4930554G24Rik	-	407758
chr11	17272814	17273766	MACS_peak_1629	141.22	+	NM_020558	C1d	+	15673
chr11	19714749	19715511	MACS_peak_1647	31.9	+	NM_033523	Spred2	+	-209311
chr11	20575800	20576780	MACS_peak_1654	143.44	+	NM_021372	Sertad2	+	33038
chr11	20800297	20801001	MACS_peak_1657	58.16	+	NM_173752	Lgalsl	-	30459
chr11	21266220	21266827	MACS_peak_1661	99.73	+	NM_001290628	Vps54	+	27492
chr11	22867952	22868851	MACS_peak_1664	311.74	+	NM_001169114	B3gnt2	-	-8065
chr11	22934323	22934919	MACS_peak_1665	85.8	+	NM_011663	Zrsr1	+	-37383
chr16	35110322	35111224	MACS_peak_4678	101.6	+	NM_001012765	Adcy5	+	-44862
chr11	24097004	24097681	MACS_peak_1676	77.02	+	NM_001159290	Bcl11a	+	16648
chr16	35250361	35251211	MACS_peak_4680	133.58	+	NM_001012765	Adcy5	+	95151
chr16	35681078	35682029	MACS_peak_4682	100.86	+	NM_153550	Dirc2	-	87803
chr16	36650919	36651777	MACS_peak_4689	101.52	+	NM_019388	Cd86	-	14729
chr16	36985192	36986124	MACS_peak_4692	165.3	+	NM_001037321	Fbxo40	-	-6522
chr16	37596854	37597930	MACS_peak_4695	401.76	+	NM_013547	Hgd	+	17240
chr16	37975068	37976137	MACS_peak_4698	258.49	+	NR_040565	4930542C21Rik	+	-41720
chr11	24375889	24376612	MACS_peak_1683	58.95	+	NR_045857	4933430M04Rik	+	-105658
chr16	39052223	39053170	MACS_peak_4702	39.66	+	NM_170599	Igsf11	+	150352
chr16	40391961	40392726	MACS_peak_4704	117.17	+
chr16	40709749	40710767	MACS_peak_4707	141.14	+
chr16	42702284	42703213	MACS_peak_4714	436.26	+	NR_040521	4932412D23Rik	-	172839
chr11	24568631	24569133	MACS_peak_1684	39.44	+	NR_045857	4933430M04Rik	+	86974
chr16	43463322	43464336	MACS_peak_4717	117.13	+	NR_046026	Gm15713	-	-43633
chr11	30861628	30862192	MACS_peak_1697	57.16	+	NM_175490	Gpr75	+	-23447
chr11	31748679	31749623	MACS_peak_1701	55.91	+	NR_102310	D630024D03Rik	-	75396
chr11	33935611	33936289	MACS_peak_1715	33.95	+	NM_031169	Kcnmb1	+	-27062
chr16	46388839	46389902	MACS_peak_4740	149.77	+	NM_021497	Pvrl3	-	107597
chr11	35750255	35750980	MACS_peak_1727	92.19	+	NM_145962	Pank3	+	-18877
chr11	35838209	35838907	MACS_peak_1731	31.93	+	NM_025936	Rars	-	-4030
chr16	47933708	47934443	MACS_peak_4745	239.51	+	NM_001018002	Dppa4	+	-349659
chr11	36382022	36382630	MACS_peak_1737	128.61	+	NM_170779	Wwc1	-	-402237
chr11	37174877	37175585	MACS_peak_1740	120.99	+	NM_011856	Tenm2	-	-230990
chr11	42637957	42638760	MACS_peak_1749	136.35	+	NM_008070	Gabrb2	+	218602
chr16	48078330	48079214	MACS_peak_4746	104.62	+	NM_001018002	Dppa4	+	-204962
chr16	49607765	49608526	MACS_peak_4750	163.89	+	NM_028680	Ift57	+	-91148
chr16	49915228	49916016	MACS_peak_4754	62.6	+	NM_010581	Cd47	+	59969
chr11	44296080	44296870	MACS_peak_1755	67.1	+	NM_001303244	Il12b	+	-103587
chr11	44367672	44368403	MACS_peak_1757	41.88	+	NM_001303244	Il12b	+	-32025
chr11	44414168	44414723	MACS_peak_1759	48.49	+	NM_001303244	Il12b	+	14383
chr11	44872742	44873640	MACS_peak_1762	152.76	+	NR_045100	Gm12159	-	243737
chr11	45843479	45844431	MACS_peak_1765	138.55	+	NM_001045520	Clint1	+	-8008
chr16	50591997	50592731	MACS_peak_4761	46.03	+	NM_027046	Ccdc54	-	-1210
chr16	50639996	50640853	MACS_peak_4762	39.57	+	NM_027046	Ccdc54	-	-49270
chr16	50718201	50719024	MACS_peak_4763	188.5	+	NR_105782	Mir6363	+	-8519
chr16	50877811	50878433	MACS_peak_4766	37.93	+	NR_131005	1700116B05Rik	+	94714
chr16	52383480	52384284	MACS_peak_4768	84.33	+	NM_009655	Alcam	-	69115
chr11	46294296	46294987	MACS_peak_1769	36.13	+	NM_133769	Cyfip2	-	17717
chr16	55852524	55853496	MACS_peak_4774	56.8	+	NM_030612	Nfkbiz	-	-14369
chr11	48833450	48834169	MACS_peak_1783	60.8	+	NM_053166	Trim7	+	7672
chr16	56696326	56696995	MACS_peak_4779	63.3	+	NM_019678	Tfg	-	20790
chr16	60538219	60538718	MACS_peak_4788	35.85	+	NM_007938	Epha6	-	67063
chr16	66092552	66093184	MACS_peak_4795	113.98	+	NM_028572	Vgll3	+	277236
chr11	49623959	49624744	MACS_peak_1788	58.98	+	NM_008029	Flt4	+	14673
chr16	72419456	72419954	MACS_peak_4807	68.12	+	NR_131115	8030451O07Rik	-	-185378
chr16	72787828	72788646	MACS_peak_4809	100.42	+	NM_019413	Robo1	+	125089
chr16	72985457	72986395	MACS_peak_4812	92.02	+	NM_019413	Robo1	+	322778
chr16	73060232	73060895	MACS_peak_4813	49.2	+	NM_019413	Robo1	+	397415
chr16	74679990	74680510	MACS_peak_4816	89.37	+	NM_175549	Robo2	-	-269338
chr16	75960795	75961736	MACS_peak_4822	52.81	+	NM_023380	Samsn1	-	-51999
chr16	76621387	76622261	MACS_peak_4828	97.94	+	NM_173440	Nrip1	-	-248775
chr2	124612279	124612996	MACS_peak_6888	80.52	+	NM_001291000	Sema6d	+	2342
chr16	77182293	77183024	MACS_peak_4830	56.18	+	NR_015543	Mir99ahg	+	-146669
chr16	82226488	82227257	MACS_peak_4837	192.68	+
chr11	50678675	50679432	MACS_peak_1796	52.37	+	NM_175643	Adamts2	+	76969
chr16	86654950	86655577	MACS_peak_4844	101.17	+
chr16	87052222	87052926	MACS_peak_4849	36.37	+	NM_026366	N6amt1	+	-301610
chr16	87083309	87084253	MACS_peak_4850	193.76	+	NM_026366	N6amt1	+	-270403
chr16	87212728	87213584	MACS_peak_4852	126.36	+	NM_026366	N6amt1	+	-141028
chr16	87318694	87319715	MACS_peak_4854	147.34	+	NM_026366	N6amt1	+	-34980
chr16	87413392	87414009	MACS_peak_4856	52.76	+	NM_001081068	Ltn1	-	18906
chr11	52389864	52390816	MACS_peak_1807	61.23	+	NM_153117	9530068E07Rik	+	-6087
chr16	90242464	90243132	MACS_peak_4871	85.87	+	NM_011434	Sod1	+	22057
chr2	128011211	128011706	MACS_peak_6902	46.35	+	NM_001291016	Bcl2l11	+	-114579
chr2	128234441	128235271	MACS_peak_6906	63.35	+	NM_001284410	Bcl2l11	+	107282
chr11	53222412	53223285	MACS_peak_1810	288.06	+	NM_008300	Hspa4	-	77631
chr2	128738378	128738968	MACS_peak_6913	165.47	+	NM_008587	Mertk	+	39677
chr16	93060016	93060564	MACS_peak_4894	47.36	+	NM_001111022	Runx1	-	-234216
chr16	93224829	93225778	MACS_peak_4896	61.31	+	NR_040486	1810053B23Rik	-	127886
chr11	53615763	53616742	MACS_peak_1814	189.15	+	NR_027491	Il4	-	1086
chr11	54201204	54201915	MACS_peak_1818	59.33	+	NR_045506	4933405E24Rik	-	11729
chr16	93579536	93580325	MACS_peak_4902	42.72	+	NM_145482	Setd4	-	23885
chr11	55086688	55087557	MACS_peak_1821	38.25	+	NM_177471	Ccdc69	-	-8991
chr6	116346182	116346940	MACS_peak_9945	32.2	+	NM_001302383	2019-03-08	+	8540
chr16	94349612	94349994	MACS_peak_4912	81.81	+	NM_001159619	Pigp	-	20527
chr6	117279624	117280568	MACS_peak_9947	76.06	+	NM_013655	Cxcl12	+	111562
chr11	56092750	56093342	MACS_peak_1826	341.14	+	NM_153079	Nmur2	-	-52059
chr16	94971987	94973066	MACS_peak_4917	258.76	+	NM_001025584	Kcnj6	-	25170
chr11	56453438	56454182	MACS_peak_1828	54	+	NM_153079	Nmur2	-	-412823
chr11	57478119	57479027	MACS_peak_1834	148.26	+	NM_001168667	Fam114a2	-	40071
chr11	57624075	57624965	MACS_peak_1835	131.09	+	NM_134189	Galnt10	+	-20921
chr11	58225413	58226279	MACS_peak_1841	38.55	+	NM_019440	Irgm2	+	10870
chr6	117793806	117793924	MACS_peak_9948	37.56	+	NR_045731	1700030F04Rik	-	-42096
chr11	59655067	59655972	MACS_peak_1848	138.04	+	NM_201245	Mprip	+	-6975
chr11	59925481	59926451	MACS_peak_1850	158.03	+	NR_130986	1810063I02Rik	+	4468
chr11	59952759	59953747	MACS_peak_1851	276.26	+	NM_138675	Med9	+	5040
chr11	60002479	60003409	MACS_peak_1852	68.47	+	NM_008819	Pemt	-	34061
chr6	118281032	118281525	MACS_peak_9951	34.95	+	NR_110507	Gm30498	-	27441
chr6	118687009	118688011	MACS_peak_9955	250.35	+	NM_001290335	Cacna1c	-	70464
chr6	118795667	118796337	MACS_peak_9957	33.11	+	NM_001290335	Cacna1c	-	-38028
chr11	60927040	60927891	MACS_peak_1861	42.51	+	NR_027800	Map2k3os	-	4402
chr6	119907488	119908346	MACS_peak_9965	115.24	+	NM_001166381	Rad52	+	5220
chr11	61311995	61312974	MACS_peak_1863	82.44	+	NM_001033542	Slc47a2	-	30376
chr6	120135747	120136319	MACS_peak_9966	34.6	+	NM_016718	Ninj2	+	42654
chr11	61658486	61659520	MACS_peak_1865	212.36	+	NM_027817	Grap	+	5683
chr6	120716343	120717073	MACS_peak_9972	69.55	+	NM_001128151	Cecr2	+	50288
chr16	95353783	95354377	MACS_peak_4921	89.44	+	NR_073406	Kcnj15	+	96523
chr16	95921086	95921904	MACS_peak_4923	43.52	+	NR_040484	1600002D24Rik	-	7582
chr11	62612368	62613263	MACS_peak_1870	126.83	+	NR_028541	Snord65	+	8286
chr16	96113910	96114579	MACS_peak_4924	51.69	+	NM_008251	Hmgn1	-	13481
chr16	96483163	96483947	MACS_peak_4926	46.72	+	NM_008791	Pcp4	+	15950
chr11	62656554	62657619	MACS_peak_1872	234.78	+	NM_175002	Mmgt2	+	8423
chr16	96880361	96881343	MACS_peak_4931	108.68	+	NM_031174	Dscam	-	289883
chr11	63293277	63294190	MACS_peak_1875	77.12	+	NR_105772	Mir6354	-	92336
chr11	63731582	63732444	MACS_peak_1877	113.36	+	NM_018805	Hs3st3b1	-	190271
chr16	97144706	97145531	MACS_peak_4934	216.27	+	NM_031174	Dscam	-	25617
chr11	63785085	63785859	MACS_peak_1878	75.07	+	NM_018805	Hs3st3b1	-	136812
chr16	97717376	97718088	MACS_peak_4935	38.39	+	NM_023663	Ripk4	-	46023
chr11	64073114	64073982	MACS_peak_1881	92.84	+	NM_178379	Cox10	-	5924
chr16	97723842	97724657	MACS_peak_4936	160.87	+	NM_023663	Ripk4	-	39506
chr17	3791599	3792255	MACS_peak_4950	30.26	+	NM_198958	Nox3	-	-95666
chr11	64678691	64679538	MACS_peak_1884	58.26	+	NR_028445	F930015N05Rik	-	-242440
chr17	4628461	4629377	MACS_peak_4955	85.09	+	NR_130984	4930517M08Rik	+	-6060
chr11	64800048	64800874	MACS_peak_1887	85.13	+	NM_023479	Elac2	+	-178573
chr17	4777867	4778737	MACS_peak_4956	42.14	+	NR_130984	4930517M08Rik	+	143323
chr17	4940335	4941228	MACS_peak_4957	145.42	+	NM_001085355	Arid1b	+	-54292
chr11	65312834	65313748	MACS_peak_1890	99.91	+	NR_040280	Gm12295	-	-25458
chr17	5355085	5355730	MACS_peak_4961	31.63	+	NM_175349	Ldhal6b	-	63360
chr17	6392554	6393547	MACS_peak_4968	30.95	+	NM_009342	Dynlt1b	+	-37061
chr11	65352183	65352992	MACS_peak_1891	369.9	+	NR_040280	Gm12295	-	-64754
chr17	6559319	6560359	MACS_peak_4971	85.88	+	NM_001166627	Dynlt1f	+	-41831
chr11	66079992	66080625	MACS_peak_1895	71.99	+	NM_001099633	Dnah9	-	88243
chr17	7085345	7086258	MACS_peak_4979	96.93	+	NM_001033442	Gm1604b	+	60259
chr17	7801388	7802241	MACS_peak_4984	114.94	+	NM_001081416	Fndc1	-	3160
chr11	68167904	68168533	MACS_peak_1902	67.64	+	NR_105833	Mir6406	+	-52673
chr17	7875772	7876216	MACS_peak_4985	71.23	+	NM_145968	Tagap	+	-50005
chr17	9046762	9047262	MACS_peak_4993	43.9	+	NM_025851	1700010I14Rik	+	58680
chr17	10040197	10041083	MACS_peak_4997	235.67	+	NR_045433	4930452A19Rik	-	-264774
chr11	69146122	69146889	MACS_peak_1912	82.71	+	NM_009659	Alox12b	+	-10566
chr17	11543790	11544629	MACS_peak_5010	123.13	+	NR_045808	D17Ertd648e	-	338980
chr17	11789018	11790030	MACS_peak_5012	178.22	+	NR_045808	D17Ertd648e	-	93665
chr11	70189191	70190058	MACS_peak_1928	209.67	+	NM_010796	Clec10a	+	23002
chr11	70763163	70764028	MACS_peak_1932	158.8	+	NM_177565	Zfp3	+	-851
chr11	71497629	71498530	MACS_peak_1933	308.85	+	NR_027858	Nlrp1c-ps	-	-212847
chr11	71758138	71759212	MACS_peak_1936	341.39	+	NM_177618	Wscd1	+	7973
chr17	14301562	14302514	MACS_peak_5027	255.98	+	NM_022315	Smoc2	+	22533
chr11	74763207	74764233	MACS_peak_1949	142.78	+	NM_026197	Mettl16	+	-7142
chr11	75000664	75001577	MACS_peak_1953	120.67	+	NR_030454	Mir684-1	-	64871
chr17	21746333	21747012	MACS_peak_5054	153.16	+	NM_001164676	Zfp229	+	12949
chr11	76676889	76677621	MACS_peak_1962	40.84	+	NM_177709	Tusc5	+	-2617
chr11	79675142	79675785	MACS_peak_1974	36.6	+	NR_045898	Rab11fip4os2	-	-377
chr11	80577634	80578529	MACS_peak_1977	139.54	+	NR_126552	C030013C21Rik	-	-68975
chr17	24255317	24256907	MACS_peak_5066	211.17	+	NM_007634	Ccnf	-	-4703
chr11	80584845	80585651	MACS_peak_1978	107.35	+	NR_126552	C030013C21Rik	-	-76142
chr11	80670278	80670907	MACS_peak_1980	48.12	+	NM_177390	Myo1d	-	109433
chr11	81381894	81382568	MACS_peak_1986	41	+	NM_001033765	1700071K01Rik	-	191308
chr11	81536105	81536958	MACS_peak_1987	62.54	+	NM_001033765	1700071K01Rik	-	37008
chr11	81816216	81817244	MACS_peak_1988	363.6	+	NR_038010	5530401A14Rik	+	-43946
chr11	82249690	82250595	MACS_peak_1990	156.18	+	NM_011329	Ccl1	-	-70330
chr17	25913735	25914410	MACS_peak_5079	65.28	+	NM_139154	Rab40c	-	5642
chr11	83286330	83287245	MACS_peak_1995	73.11	+	NM_001166028	Slfn14	-	-61
chr2	131529954	131530669	MACS_peak_6929	56.23	+	NM_013460	Adra1d	-	31974
chr11	83555122	83556026	MACS_peak_1999	63.58	+	NM_011338	Ccl9	-	23062
chr17	26860627	26861526	MACS_peak_5087	61.26	+	NM_008700	Nkx2-5	-	-19511
chr2	134955588	134956436	MACS_peak_6946	60.47	+	NM_019677	Plcb1	+	169849
chr17	28484914	28485692	MACS_peak_5106	61.59	+	NM_010220	Fkbp5	-	846
chr17	28883859	28884662	MACS_peak_5108	92.31	+	NR_045457	1700030A11Rik	+	-21004
chr17	29294341	29295247	MACS_peak_5113	64.44	+	NM_023734	Pi16	+	-24087
chr17	29370725	29371360	MACS_peak_5114	34.67	+	NM_013710	Fgd2	+	10129
chr17	30260447	30261222	MACS_peak_5119	99.98	+	NR_105839	Mir6412	-	-4299
chr2	139397621	139398602	MACS_peak_6964	203.97	+	NM_175467	Sptlc3	+	-95808
chr17	30989147	30989938	MACS_peak_5126	61.3	+	NM_177465	Umodl1	+	34860
chr2	141163718	141164323	MACS_peak_6973	61	+	NM_001172160	Flrt3	-	-492544
chr17	31156820	31157800	MACS_peak_5127	203.17	+	NR_110502	LOC102631757	+	4559
chr11	85169902	85170703	MACS_peak_2010	53.81	+	NM_028589	1700125H20Rik	+	-793
chr2	141173016	141173685	MACS_peak_6974	107.53	+
chr11	86331819	86332589	MACS_peak_2018	34.28	+	NM_001080931	Med13	-	25321
chr11	86866936	86867447	MACS_peak_2022	103.1	+	NM_026191	Dhx40	-	-59531
chr11	86946431	86946979	MACS_peak_2023	40.5	+	NM_001005341	Ypel2	-	47057
chr17	34304489	34305296	MACS_peak_5146	66.4	+	NM_010382	H2-Eb1	+	-974
chr11	87638792	87639737	MACS_peak_2032	44.93	+	NM_001045527	Hsf5	+	22101
chr17	34398575	34399296	MACS_peak_5147	67.49	+	NM_001001177	BC051142	+	116
chr11	87704640	87705413	MACS_peak_2035	171.45	+	NR_045139	1110028F11Rik	+	5503
chr2	142608473	142609472	MACS_peak_6988	150.25	+	NM_001081133	Kif16b	-	292492
chr17	36015673	36016593	MACS_peak_5161	119.68	+	NM_008207	H2-T24	-	4427
chr11	89506212	89507189	MACS_peak_2052	196.33	+	NM_001080933	Ankfn1	-	31855
chr11	89546169	89546971	MACS_peak_2053	133.38	+	NM_001080933	Ankfn1	-	-8015
chr17	42126581	42127541	MACS_peak_5173	219.29	+	NM_028474	Ptchd4	+	-188885
chr11	90741968	90742997	MACS_peak_2062	185.21	+	NM_028011	Tom1l1	-	-54881
chr17	42816954	42817711	MACS_peak_5174	78.93	+	NM_009847	Cd2ap	-	59092
chr17	43265034	43265927	MACS_peak_5177	75.8	+	NM_133776	Adgrf1	+	-4866
chr17	43443111	43443758	MACS_peak_5178	57.81	+	NM_001081178	Adgrf5	+	53969
chr17	43993807	43994710	MACS_peak_5184	174.36	+	NM_030598	Rcan2	+	41068
chr11	95538180	95538855	MACS_peak_2075	52.84	+	NM_130858	Nxph3	-	-23952
chr17	45208649	45209631	MACS_peak_5191	131.5	+	NM_152810	Cdc5l	-	224567
chr17	45231671	45232733	MACS_peak_5192	52.9	+	NM_152810	Cdc5l	-	201505
chr11	96433200	96433894	MACS_peak_2083	34.54	+	NR_033524	Gm11529	-	31000
chr17	45240905	45241657	MACS_peak_5193	124.29	+	NM_152810	Cdc5l	-	192426
chr11	97622172	97623225	MACS_peak_2091	214.24	+	NM_175332	E130012A19Rik	-	7018
chr6	120801033	120801804	MACS_peak_9973	48.02	+	NM_007510	Atp6v1e1	-	21267
chr11	97751339	97752723	MACS_peak_2093	381.81	+	NR_106180	Mir8102	+	7135
chr17	45982108	45982990	MACS_peak_5201	107.39	+	NM_001110266	Vegfa	-	42614
chr6	120857939	120858826	MACS_peak_9975	79.72	+	NM_153516	Bcl2l13	+	22153
chr17	46903665	46904574	MACS_peak_5208	50.19	+	NM_008938	Prph2	+	-6365
chr17	48615057	48615850	MACS_peak_5220	33.35	+	NM_152823	Unc5cl	+	160553
chr17	50138789	50139655	MACS_peak_5230	31.41	+	NM_181397	Rftn1	-	51275
chr17	50643723	50644373	MACS_peak_5236	74.97	+	NM_001297747	Btg3	+	-54632
chr17	50902328	50903189	MACS_peak_5239	189.02	+	NM_001297747	Btg3	+	204078
chr17	53101451	53102472	MACS_peak_5248	213.1	+	NM_172497	Efhb	-	361360
chr17	54014198	54014706	MACS_peak_5252	46.72	+	NM_018751	Sult1c1	-	-23821
chr17	56241744	56242566	MACS_peak_5258	51.81	+	NR_029827	Mir7b	+	-832
chr17	56566558	56567321	MACS_peak_5260	62.04	+	NR_130128	Gm20219	-	-12552
chr11	98031177	98032058	MACS_peak_2096	51.86	+	NM_009078	Rpl19	+	4694
chr11	98130125	98130791	MACS_peak_2098	253.35	+	NM_028149	Fbxl20	-	19158
chr17	57289894	57290819	MACS_peak_5265	47.52	+	NM_001163815	Vav1	+	11257
chr11	98699608	98700497	MACS_peak_2104	114.47	+	NM_009971	Csf3	+	-1260
chr17	58972960	58973801	MACS_peak_5266	127.4	+	NM_027001	Pdzph1	-	17995
chr17	62254261	62255243	MACS_peak_5269	131.23	+
chr17	62998870	62999658	MACS_peak_5276	62.73	+	NM_207654	Efna5	-	-117947
chr17	63145398	63146362	MACS_peak_5279	160.16	+	NR_130176	4930405O22Rik	-	167093
chr17	63400910	63401572	MACS_peak_5283	93.16	+	NR_130176	4930405O22Rik	-	-88268
chr17	63413911	63414686	MACS_peak_5285	37.67	+	NM_015794	Fbxl17	-	86282
chr11	98844389	98845146	MACS_peak_2107	44.02	+	NM_001080925	Rapgefl1	+	7983
chr17	64080897	64081651	MACS_peak_5287	104.2	+	NR_130982	1110058D11Rik	-	-30602
chr17	64124061	64124627	MACS_peak_5288	172.43	+	NR_130982	1110058D11Rik	-	-73672
chr17	64375321	64376026	MACS_peak_5289	76.65	+	NM_144859	Pja2	-	-43790
chr6	126559728	126560669	MACS_peak_9996	178.87	+	NM_145983	Kcna5	-	-24643
chr6	127318956	127319686	MACS_peak_10000	44.08	+	NR_073373	D130058E03	-	-11354
chr6	127668393	127669281	MACS_peak_10005	112.14	+	NM_001033464	Cracr2a	+	90863
chr6	127863424	127864249	MACS_peak_10007	61.77	+	NM_026743	Tspan11	+	-23785
chr17	64873696	64874356	MACS_peak_5292	35.49	+	NR_105051	Dreh	+	106916
chr11	100203121	100204104	MACS_peak_2121	110.16	+	NM_016958	Krt14	-	3898
chr17	65429594	65430412	MACS_peak_5294	81.82	+	NM_001008973	Tmem232	-	110779
chr6	130964856	130965463	MACS_peak_10016	31.07	+	NM_008462	Klra2	-	282203
chr6	134568514	134569425	MACS_peak_10023	180	+	NM_008514	Lrp6	-	-2056
chr6	135138609	135139470	MACS_peak_10031	84.82	+	NM_001205396	Gprc5d	-	-20756
chr6	135210964	135211663	MACS_peak_10032	131.32	+	NM_028982	8430419L09Rik	+	13327
chr6	136352278	136352847	MACS_peak_10037	37.21	+	NM_001142734	Gm8994	+	25024
chr17	66286185	66286937	MACS_peak_5304	81.9	+	NM_001003919	Ddx11	+	163042
chr17	67585331	67586134	MACS_peak_5314	100.06	+	NM_001033340	Lrrc30	-	46991
chr2	143501467	143502195	MACS_peak_6990	80.04	+	NM_008792	Pcsk2	+	-44301
chr6	141741293	141742159	MACS_peak_10065	87.1	+	NM_020495	Slco1b2	+	112209
chr6	142450512	142451303	MACS_peak_10067	118.75	+	NM_145572	Gys2	-	22202
chr6	142806142	142806764	MACS_peak_10068	55.68	+	NM_001145390	Gm766	-	-1987
chr6	142957848	142958867	MACS_peak_10071	183.96	+	NM_011374	St8sia1	-	6095
chr6	144146049	144146836	MACS_peak_10076	91.62	+	NM_001113559	Sox5	-	63126
chr2	143811897	143812643	MACS_peak_6993	129.98	+	NR_040625	Pcsk2os2	-	-23084
chr2	144103906	144105207	MACS_peak_6995	202.59	+	NM_001044750	Banf2	+	71455
chr6	144165890	144166526	MACS_peak_10077	94.07	+	NM_001113559	Sox5	-	43360
chr2	144624840	144625728	MACS_peak_7000	111.79	+	NM_025314	Dtd1	+	25332
chr6	144340968	144341705	MACS_peak_10078	180.24	+	NM_001113559	Sox5	-	-131768
chr2	144690331	144690914	MACS_peak_7001	101.19	+	NM_025314	Dtd1	+	90670
chr2	145756304	145756984	MACS_peak_7009	83.45	+	NM_028724	Rin2	+	-29471
chr2	146261960	146262920	MACS_peak_7010	165.14	+	NR_040619	A930019D19Rik	+	3155
chr2	146330537	146331099	MACS_peak_7012	84.28	+	NR_040619	A930019D19Rik	+	71533
chr2	146823607	146824571	MACS_peak_7017	202.36	+	NM_001033298	Kiz	+	-31799
chr2	149573537	149574485	MACS_peak_7027	458.05	+	NM_021405	Cst10	+	168763
chr2	151893812	151894579	MACS_peak_7037	73.04	+	NM_009641	Angpt4	+	-17136
chr2	154539367	154540169	MACS_peak_7056	39.65	+	NM_029305	1700003F12Rik	+	-9135
chr2	156597630	156598564	MACS_peak_7067	98.98	+	NR_040372	Gm14169	-	15325
chr2	157791472	157792393	MACS_peak_7076	176.84	+	NM_025680	Ctnnbl1	+	54532
chr2	157929549	157930257	MACS_peak_7079	70.32	+	NM_198627	Vstm2l	+	15251
chr2	158232218	158233050	MACS_peak_7083	30.36	+	NM_001131021	D630003M21Rik	-	-3410
chr2	159002598	159003528	MACS_peak_7091	322.01	+	NM_145742	Dhx35	+	208257
chr2	160249487	160250211	MACS_peak_7095	52.21	+	NM_001033411	Gm826	-	77645
chr2	160418874	160419740	MACS_peak_7096	174.67	+	NM_010658	Mafb	-	-52242
chr2	160951344	160952172	MACS_peak_7099	53.87	+	NM_001291145	Emilin3	-	-39419
chr2	161270725	161271465	MACS_peak_7102	38.66	+	NM_173368	Chd6	-	-162009
chr2	162526870	162527378	MACS_peak_7108	61.61	+	NM_001291150	Ptprt	-	134023
chr2	163457824	163458691	MACS_peak_7117	171.9	+	NR_028122	2310001K24Rik	+	-14287
chr2	164979667	164980448	MACS_peak_7120	39.9	+	NM_020333	Slc12a5	+	12070
chr2	165310258	165311161	MACS_peak_7124	227.23	+	NM_001302754	Elmo2	-	5642
chr6	144396908	144397508	MACS_peak_10079	37.81	+	NM_001113559	Sox5	-	-187640
chr6	144753657	144754446	MACS_peak_10081	158.72	+	NR_040519	Sox5os3	+	81184
chr6	145168836	145169333	MACS_peak_10085	34.87	+	NM_177222	Casc1	-	41886
chr6	145631894	145632767	MACS_peak_10088	264.28	+	NM_009449	Tuba3b	+	16368
chr6	145684185	145684982	MACS_peak_10089	53.46	+	NM_009449	Tuba3b	+	68621
chr6	145998398	145999490	MACS_peak_10092	241.71	+	NM_010656	Sspn	+	64798
chr2	166266419	166267339	MACS_peak_7138	253.46	+	NR_033467	Gm11468	+	-7028
chr6	146289474	146290522	MACS_peak_10097	648.14	+	NM_019923	Itpr2	-	212225
chr2	166735567	166736344	MACS_peak_7145	48.21	+	NM_177782	Prex1	-	-22123
chr6	147278959	147279933	MACS_peak_10107	153.74	+	NM_008970	Pthlh	-	-15361
chr6	147685437	147686321	MACS_peak_10109	30.19	+	NR_033636	1700049E15Rik	+	-4361
chr6	148363062	148363595	MACS_peak_10111	57.34	+	NR_003634	Rps4l	+	8673
chr2	166775342	166776009	MACS_peak_7146	35.35	+	NM_023815	Trp53rk	+	-18091
chr7	3370408	3371108	MACS_peak_10120	81.26	+	NM_133190	Cacng8	+	-23358
chr7	3397716	3398313	MACS_peak_10122	120.75	+	NM_133190	Cacng8	+	3898
chr7	4624908	4625802	MACS_peak_10129	32.27	+	NM_023440	Tmem86b	-	5127
chr7	6409982	6410784	MACS_peak_10137	203.8	+	NM_001134752	Gm16532	+	-4791
chr7	6793170	6793936	MACS_peak_10138	314.11	+	NR_037213	Mir3099	+	-10033
chr7	7136486	7137024	MACS_peak_10139	30.15	+	NM_029584	Zfp773	-	0
chr2	169617678	169618791	MACS_peak_7167	56.16	+	NM_080455	Tshz2	+	-15411
chr7	13123436	13124320	MACS_peak_10152	40.61	+	NM_134227	Vmn1r87	-	8480
chr7	16147420	16148464	MACS_peak_10159	145.37	+	NM_148946	Slc8a2	+	17643
chr2	169950307	169951247	MACS_peak_7171	151.39	+	NR_033634	A630075F10Rik	-	119894
chr2	170382179	170382870	MACS_peak_7176	75.22	+	NR_040610	Bcas1os2	+	26164
chr2	170450791	170451595	MACS_peak_7177	124.03	+	NM_029815	Bcas1	-	-23348
chr2	170601789	170602336	MACS_peak_7179	34.43	+	NR_027825	4930470P17Rik	-	-45
chr2	172110506	172111284	MACS_peak_7184	40.25	+	NM_175631	Cbln4	-	-67429
chr2	172653587	172654402	MACS_peak_7193	121.86	+	NM_001159696	Tfap2c	+	103004
chr7	16629522	16630163	MACS_peak_10165	80.04	+	NM_172739	Arhgap35	-	-14849
chr2	172799796	172800666	MACS_peak_7194	86.91	+	NM_007557	Bmp7	-	140090
chr2	172841371	172842121	MACS_peak_7195	77.05	+	NM_007557	Bmp7	-	98575
chr7	23340277	23341526	MACS_peak_10187	42.27	+	NM_001004194	Nlrp4e	+	39710
chr7	25030047	25030680	MACS_peak_10194	95.23	+	NM_001290469	Atp1a3	-	-24426
chr2	173966033	173966786	MACS_peak_7204	157.29	+	NM_172675	Stx16	+	-110641
chr2	174116599	174117420	MACS_peak_7206	100.97	+	NM_213733	Npepl1	+	6659
chr2	174453316	174454341	MACS_peak_7208	107.38	+	NM_001080971	Tubb1	+	3234
chr2	174549767	174550503	MACS_peak_7209	61.3	+	NM_025531	Slmo2	-	-77194
chr2	174721865	174722545	MACS_peak_7211	190.95	+	NM_007903	Edn3	+	-38552
chr7	28773753	28774623	MACS_peak_10214	129.69	+	NR_040339	Gm19897	-	7326
chr2	174932586	174933289	MACS_peak_7213	67.84	+	NM_001085546	Gm14393	-	134832
chr2	174941601	174942236	MACS_peak_7214	47.31	+	NM_001085546	Gm14393	-	125851
chr2	178454473	178455254	MACS_peak_7215	106.13	+	NM_001291189	Cdh26	+	24349
chr2	178785049	178785888	MACS_peak_7219	33.32	+	NM_001291189	Cdh26	+	354954
chr7	30183727	30184592	MACS_peak_10229	84.18	+	NM_009944	Cox7a1	+	-11
chr2	179307082	179308048	MACS_peak_7223	70.4	+	NM_026596	4930591A17Rik	+	-107370
chr2	180045086	180045730	MACS_peak_7226	46.58	+	NM_178750	Ss18l1	+	2926
chr7	30373348	30374008	MACS_peak_10233	49.26	+	NM_175478	Lrfn3	-	-10906
chr3	3021253	3021912	MACS_peak_7237	30.45	+	NM_013920	Hnf4g	+	-486447
chr3	3097025	3097947	MACS_peak_7238	33.97	+	NM_013920	Hnf4g	+	-410543
chr7	34484885	34485166	MACS_peak_10241	44.49	+	NM_025948	Lsm14a	-	-95485
chr7	34485169	34485899	MACS_peak_10242	108.87	+	NM_025948	Lsm14a	-	-95994
chr3	9173649	9174257	MACS_peak_7253	33.07	+	NM_177660	Zbtb10	+	-76613
chr3	9335219	9335764	MACS_peak_7255	31.66	+	NR_015499	C030034L19Rik	+	-67586
chr3	9339421	9340315	MACS_peak_7256	153.63	+	NR_015499	C030034L19Rik	+	-63209
chr3	9805101	9807090	MACS_peak_7260	91	+	NM_053182	Pag1	-	27584
chr7	34939125	34939796	MACS_peak_10245	71.02	+	NM_008820	Pepd	+	27054
chr3	9997380	9998216	MACS_peak_7262	50.02	+	NM_001272098	Fabp5	+	-14786
chr3	13456914	13457550	MACS_peak_7269	192.54	+	NM_178631	Ralyl	+	-14422
chr7	35650621	35651379	MACS_peak_10251	38.45	+	NM_019746	Pdcd5	-	-3518
chr7	35747268	35748309	MACS_peak_10253	300.02	+	NM_178704	Dpy19l3	-	6666
chr7	35850310	35851269	MACS_peak_10256	57.05	+	NM_177739	Zfp507	-	-47800
chr17	67651388	67652103	MACS_peak_5316	96.88	+	NM_001033340	Lrrc30	-	-19022
chr7	40276014	40276768	MACS_peak_10273	184.72	+	NR_045504	4933402C06Rik	+	-398345
chr3	14525179	14526072	MACS_peak_7271	201.06	+	NM_028915	Lrrcc1	+	-8162
chr17	69399725	69400570	MACS_peak_5326	113.15	+	NM_009547	Zbtb14	+	16170
chr17	70588810	70589719	MACS_peak_5328	184.12	+	NM_001128181	Dlgap1	+	27518
chr17	70880958	70881683	MACS_peak_5331	204.93	+	NM_001164074	Tgif1	-	-27788
chr17	71159520	71160284	MACS_peak_5337	32.72	+	NM_022882	Lpin2	+	-24075
chr17	72205010	72205873	MACS_peak_5341	384.33	+	NM_007439	Alk	-	398866
chr17	72569201	72570126	MACS_peak_5344	110.36	+	NM_007439	Alk	-	34644
chr3	19233370	19234355	MACS_peak_7277	326.06	+	NM_008802	Pde7a	-	31146
chr17	78325825	78326653	MACS_peak_5357	184.01	+	NM_001285949	Fez2	-	91913
chr7	40801057	40802107	MACS_peak_10278	172.4	+	NR_040329	A230077H06Rik	-	96742
chr7	43305293	43306121	MACS_peak_10283	110.72	+	NM_027264	Zfp715	-	7554
chr3	21545261	21546105	MACS_peak_7283	130.24	+
chr17	78726473	78727409	MACS_peak_5360	97.74	+	NM_011500	Strn	-	9619
chr17	79703237	79703880	MACS_peak_5366	35.35	+	NM_009994	Cyp1b1	-	11483
chr17	79878300	79878969	MACS_peak_5368	37.22	+	NM_019717	Atl2	-	17489
chr7	43554625	43555232	MACS_peak_10287	122.72	+	NM_001008549	Zfp658	+	-7441
chr3	22009663	22010600	MACS_peak_7288	129.32	+	NM_030732	Tbl1xr1	+	-66520
chr3	27517217	27517820	MACS_peak_7294	34.87	+	NR_037275	Mir3092	-	67477
chr7	45801008	45801839	MACS_peak_10312	40.49	+	NM_011181	Cyth2	-	12893
chr17	80179923	80180390	MACS_peak_5373	37.42	+	NR_036615	Srsf7	-	27149
chr17	80560553	80561341	MACS_peak_5376	33.25	+	NM_001033443	Cdkl4	-	2887
chr17	81048055	81048902	MACS_peak_5380	93.53	+	NM_028138	Thumpd2	-	16607
chr17	82198987	82199888	MACS_peak_5382	230.49	+	NR_104580	Slc8a1	-	-461050
chr17	82664491	82665727	MACS_peak_5386	298.52	+	NR_045094	Gm19689	-	413116
chr7	46706329	46707223	MACS_peak_10316	87.25	+	NM_030233	Saal1	-	3875
chr17	83190037	83190898	MACS_peak_5393	167.73	+	NM_134117	Pkdcc	+	-24815
chr17	84037057	84038064	MACS_peak_5400	120.99	+	NR_130994	8430430B14Rik	+	39009
chr17	84576255	84577111	MACS_peak_5403	42.8	+	NM_172256	Dync2li1	+	-49815
chr17	84613820	84614727	MACS_peak_5404	50.52	+	NM_172256	Dync2li1	+	-12225
chr17	84723743	84724668	MACS_peak_5405	136.54	+	NR_104382	Abcg8	+	41085
chr17	85876570	85877451	MACS_peak_5421	70.25	+	NM_011380	Six2	-	-188756
chr17	86227192	86228009	MACS_peak_5424	71.61	+	NR_045435	2010106C02Rik	-	59578
chr17	86414395	86415324	MACS_peak_5426	182.76	+	NR_045435	2010106C02Rik	-	-127681
chr17	86905519	86906701	MACS_peak_5431	242.62	+	NM_001277980	Tmem247	+	-11237
chr17	87693030	87693815	MACS_peak_5435	190.98	+	NM_008628	Msh2	+	20866
chr17	88095116	88096078	MACS_peak_5439	327.3	+	NM_001190356	Gm4832	+	-29914
chr17	88504917	88506018	MACS_peak_5440	251.88	+	NM_028658	Ppp1r21	+	-24656
chr17	88558243	88559106	MACS_peak_5442	216.15	+	NM_028658	Ppp1r21	+	28551
chr17	88609317	88609934	MACS_peak_5445	42.99	+	NM_029858	Ston1	+	-16929
chr17	90592944	90593112	MACS_peak_5455	34.17	+	NR_045463	4930480K15Rik	+	-268140
chr18	3616093	3616885	MACS_peak_5463	243.91	+	NM_026505	Bambi	+	108533
chr18	4003913	4004697	MACS_peak_5465	84.67	+	NM_026092	Lyzl1	+	-161526
chr7	48949969	48950675	MACS_peak_10323	83.16	+	NM_001111016	Nav2	+	-8750
chr18	6696839	6697717	MACS_peak_5482	79.27	+	NM_001278447	Rab18	+	-67888
chr18	7288525	7289226	MACS_peak_5484	70.07	+	NM_001081393	Armc4	-	9026
chr18	8524854	8525617	MACS_peak_5486	65.5	+
chr7	49698803	49699507	MACS_peak_10331	154.63	+	NM_001146053	Htatip2	+	-59950
chr7	53995864	53996716	MACS_peak_10339	135.78	+	NR_105746	Mir6238	-	-104401
chr11	103018662	103019554	MACS_peak_2154	68.32	+	NM_026551	Dcakd	-	-1961
chr18	12855411	12856148	MACS_peak_5506	81.94	+	NM_001252493	Osbpl1a	-	6934
chr11	104195487	104196482	MACS_peak_2168	235.86	+	NM_199019	Sppl2c	+	9658
chr18	13591163	13592141	MACS_peak_5514	65.26	+	NM_145492	Zfp521	-	381081
chr11	104589975	104590772	MACS_peak_2171	44.75	+	NM_016780	Itgb3	+	-17626
chr11	104631736	104632466	MACS_peak_2172	88.64	+	NM_016780	Itgb3	+	24102
chr11	105408512	105409448	MACS_peak_2173	82.15	+	NM_001039242	2019-03-10	-	47755
chr11	106360788	106361520	MACS_peak_2179	128.17	+	NM_133199	Scn4a	-	-11764
chr11	107341228	107341958	MACS_peak_2186	102.18	+	NM_145823	Pitpnc1	-	129127
chr11	107440776	107441468	MACS_peak_2189	50.06	+	NM_145823	Pitpnc1	-	29598
chr11	107682339	107683178	MACS_peak_2190	200.29	+	NM_007582	Cacng1	-	33718
chr11	109244337	109245218	MACS_peak_2197	30.25	+	NM_001165934	Rgs9	-	53404
chr11	111003624	111004479	MACS_peak_2211	106.67	+	NM_001252209	Kcnj16	+	6565
chr11	111111485	111112262	MACS_peak_2212	95.53	+	NM_008425	Kcnj2	+	45710
chr11	111929082	111930073	MACS_peak_2214	177.3	+
chr11	112263908	112264506	MACS_peak_2215	31.54	+	NR_024085	BC006965	-	447149
chr11	113664005	113664815	MACS_peak_2222	71.31	+	NM_013581	Cog1	+	14882
chr11	116246975	116247825	MACS_peak_2246	158.36	+	NM_025276	Evpl	-	-9309
chr11	116774312	116775541	MACS_peak_2252	62.36	+	NM_011371	St6galnac1	-	581
chr11	117062638	117063769	MACS_peak_2255	76.49	+	NR_027059	2810008D09Rik	+	-13579
chr11	117536890	117537911	MACS_peak_2266	222.87	+	NR_130966	Gm11733	+	53033
chr11	117918936	117919880	MACS_peak_2268	122.27	+	NM_027919	Tha1	-	-45882
chr11	118220269	118221250	MACS_peak_2270	78.25	+	NM_001112700	Cyth1	-	-8017
chr12	3669172	3669987	MACS_peak_2303	148.88	+	NM_007886	Dtnb	+	96539
chr12	3845913	3846495	MACS_peak_2305	31.27	+	NR_045884	Dnmt3aos	-	16040
chr18	13785149	13786236	MACS_peak_5516	199.53	+	NM_145492	Zfp521	-	187041
chr18	13874573	13875303	MACS_peak_5517	133.48	+	NM_145492	Zfp521	-	97795
chr18	14414972	14415987	MACS_peak_5521	267.34	+	NR_045373	8430422H06Rik	+	183174
chr12	4246513	4247527	MACS_peak_2308	357.87	+	NM_134046	Cenpo	-	-12726
chr12	4836661	4837685	MACS_peak_2312	110	+	NM_016863	Fkbp1b	-	4422
chr18	20004500	20005294	MACS_peak_5530	52.96	+	NM_001291809	Dsc3	-	-2800
chr18	21147639	21148547	MACS_peak_5538	38.58	+	NM_008586	Mep1b	+	75750
chr18	21605241	21606165	MACS_peak_5539	121.16	+	NM_001271580	4930426D05Rik	+	-45861
chr12	5144927	5145418	MACS_peak_2314	84.12	+	NM_001099628	Atad2b	+	227820
chr18	23785473	23786197	MACS_peak_5547	251.74	+	NR_105778	Mir6360	-	-10846
chr18	24039116	24039956	MACS_peak_5548	112.08	+	NM_021559	Zfp191	-	-18765
chr12	5506059	5506939	MACS_peak_2320	46.42	+	NR_015579	2810032G03Rik	+	129998
chr12	6576730	6577478	MACS_peak_2322	100.2	+
chr18	24850307	24851017	MACS_peak_5554	145.42	+	NM_175276	Fhod3	+	142040
chr18	25297335	25298263	MACS_peak_5555	115.9	+	NM_001033532	AW554918	+	128780
chr12	7777399	7778257	MACS_peak_2324	51.04	+	NM_009693	Apob	+	-199848
chr12	8281393	8282255	MACS_peak_2328	146.08	+	NM_013527	Gdf7	-	20130
chr12	9225002	9225727	MACS_peak_2335	51.1	+	NM_029321	Ttc32	+	195368
chr12	9842224	9842899	MACS_peak_2336	68.2	+	NM_011859	Osr1	+	268120
chr12	10589336	10590249	MACS_peak_2337	104.38	+	NR_110487	4931412M21	+	143405
chr12	10791697	10792352	MACS_peak_2338	45.1	+	NR_045860	7420701I03Rik	+	-255788
chr18	27541899	27542689	MACS_peak_5558	169.22	+
chr18	30718417	30719158	MACS_peak_5564	128	+	NM_181414	Pik3c3	+	445892
chr12	11184097	11184837	MACS_peak_2339	78.39	+	NR_131084	9530020I12Rik	-	20035
chr12	12212122	12212886	MACS_peak_2341	115.52	+	NM_029758	Fam49a	+	-49634
chr12	12399752	12400481	MACS_peak_2345	69.49	+	NR_045829	4921511I17Rik	-	-7641
chr12	12777095	12778111	MACS_peak_2348	135.78	+	NM_008709	Mycn	-	164233
chr18	32674522	32675180	MACS_peak_5573	75.84	+	NM_001048207	Gypc	-	-114817
chr12	13056109	13056952	MACS_peak_2351	316.64	+	NM_008709	Mycn	-	-114694
chr12	16052165	16053031	MACS_peak_2359	92.33	+	NM_144551	Trib2	-	-235813
chr12	16460505	16461241	MACS_peak_2361	139.64	+	NM_172950	Lpin1	-	128897
chr12	16910317	16911661	MACS_peak_2365	76.44	+	NM_009072	Rock2	+	16012
chr18	35312501	35313260	MACS_peak_5588	129.07	+	NM_178005	Lrrtm2	-	-97856
chr18	36467370	36467986	MACS_peak_5594	51	+	NM_026027	Pfdn1	-	-13183
chr18	37217944	37218731	MACS_peak_5598	31.89	+	NM_053126	Pcdhb1	+	-46660
chr12	19172924	19173924	MACS_peak_2368	54.02	+
chr12	25794278	25795237	MACS_peak_2382	179.79	+	NR_131149	Gm29687	-	415748
chr18	38370359	38371166	MACS_peak_5602	200.28	+	NM_011937	Gnpda1	-	-31769
chr18	38939994	38941028	MACS_peak_5607	78.24	+	NM_010197	Fgf1	-	-21812
chr12	26723140	26724057	MACS_peak_2388	84.06	+	NM_020557	Cmpk2	+	254384
chr12	28015962	28016750	MACS_peak_2394	39.12	+
chr18	40178602	40179238	MACS_peak_5615	30.26	+	NM_023311	Yipf5	-	40479
chr12	29070332	29071258	MACS_peak_2396	326.2	+	NM_201357	Tssc1	+	318968
chr18	42557408	42558301	MACS_peak_5626	38.7	+	NM_181543	Gpr151	-	21798
chr18	43944417	43945129	MACS_peak_5630	116.38	+	NM_001081180	Spink5	+	-18467
chr18	44569009	44569991	MACS_peak_5633	74.41	+	NR_026853	A930012L18Rik	+	-92164
chr18	46315381	46316126	MACS_peak_5643	33.2	+	NM_001160399	Ccdc112	-	-3825
chr12	31153435	31154208	MACS_peak_2405	58.56	+	NR_102715	6030469F06Rik	+	-15040
chr12	31236811	31237607	MACS_peak_2406	59.84	+	NM_008482	Lamb1	+	-28084
chr18	46472974	46473802	MACS_peak_5646	49.58	+	NR_045438	Mospd4	-	-7572
chr18	47536996	47537816	MACS_peak_5651	122.05	+	NR_033454	Gm5095	+	-328
chr18	47647825	47648542	MACS_peak_5654	33.82	+	NR_033454	Gm5095	+	110449
chr18	49325793	49326768	MACS_peak_5657	145.79	+	NR_033785	1700044K03Rik	+	-197008
chr18	52894092	52894849	MACS_peak_5668	54.67	+	NR_035420	Mir467f	-	8177
chr12	33379787	33380491	MACS_peak_2419	37.63	+	NR_131031	Atxn7l1os2	-	14621
chr12	33405064	33405945	MACS_peak_2420	102.15	+	NM_029152	Efcab10	+	10651
chr18	53385919	53386528	MACS_peak_5670	154.29	+	NM_008908	Ppic	-	31784
chr12	34270613	34271414	MACS_peak_2425	43.44	+	NM_024124	Hdac9	-	257876
chr12	39797683	39798215	MACS_peak_2434	102.22	+	NM_007487	Arl4a	-	239427
chr12	40392462	40393487	MACS_peak_2435	158.15	+	NM_178845	Zfp277	-	52816
chr12	40546433	40547066	MACS_peak_2436	46.52	+	NM_172803	Dock4	+	100697
chr12	40597548	40598479	MACS_peak_2437	209.47	+	NM_172803	Dock4	+	151961
chr12	42716044	42716738	MACS_peak_2442	273.71	+
chr18	55623962	55624826	MACS_peak_5695	67.43	+
chr18	56655313	56656378	MACS_peak_5700	218.55	+	NM_010721	Lmnb1	+	-51967
chr12	53265116	53265774	MACS_peak_2463	263.26	+	NM_013780	Npas3	+	16769
chr12	53271320	53272177	MACS_peak_2464	94.46	+	NM_013780	Npas3	+	23072
chr18	57665197	57666145	MACS_peak_5708	192.14	+	NR_045360	2210409D07Rik	-	-27086
chr12	53492707	53493396	MACS_peak_2465	81.43	+	NM_013780	Npas3	+	244375
chr18	57716313	57717146	MACS_peak_5709	105.74	+	NR_045360	2210409D07Rik	-	-78144
chr12	53566746	53567580	MACS_peak_2466	123.39	+	NM_013780	Npas3	+	318487
chr18	57818480	57819496	MACS_peak_5711	131.73	+	NM_009194	Slc12a2	+	-59689
chr12	53582111	53582720	MACS_peak_2467	36.2	+	NM_013780	Npas3	+	333739
chr18	61158576	61159425	MACS_peak_5728	187.03	+	NM_178277	Hmgxb3	-	18049
chr7	65600995	65601855	MACS_peak_10365	292.16	+	NR_131060	BC046251	+	19395
chr18	61328901	61329665	MACS_peak_5731	175.16	+	NM_133249	Ppargc1b	-	71148
chr12	53826522	53827134	MACS_peak_2468	123.45	+	NM_028133	Egln3	-	377046
chr7	66798427	66799387	MACS_peak_10376	113.11	+	NM_001033877	Adamts17	+	-40827
chr7	68586930	68588083	MACS_peak_10380	134.59	+	NR_003648	Gm5334	+	-30949
chr7	68685365	68686091	MACS_peak_10381	65.11	+	NM_025549	Arrdc4	-	63510
chr7	70053872	70054576	MACS_peak_10383	91.89	+	NR_131145	Gm29683	-	283598
chr7	70699952	70700882	MACS_peak_10387	101.7	+	NM_183261	Nr2f2	-	-333671
chr7	70822296	70823029	MACS_peak_10388	137.15	+	NM_183261	Nr2f2	-	-455916
chr7	70848206	70848985	MACS_peak_10389	237.04	+	NM_183261	Nr2f2	-	-481849
chr7	71189930	71190832	MACS_peak_10391	239.12	+
chr7	71888367	71889154	MACS_peak_10392	50.7	+	NR_130995	4930441H08Rik	+	-20934
chr7	72998369	72998974	MACS_peak_10394	88.65	+	NR_046024	Gm6567	-	103397
chr12	55538103	55539017	MACS_peak_2489	62.53	+	NM_001277340	Aldoart2	+	-26644
chr12	64831892	64832968	MACS_peak_2505	313.61	+	NM_001025605	Gm527	+	-85480
chr7	74360327	74361150	MACS_peak_10405	63.22	+	NM_001038643	Slco3a1	-	194042
chr7	74371695	74372672	MACS_peak_10406	149.44	+	NM_001038643	Slco3a1	-	182597
chr7	76346148	76346975	MACS_peak_10411	171.84	+	NM_001199224	Agbl1	+	116675
chr12	68577505	68578057	MACS_peak_2513	90.15	+
chr18	61840883	61841680	MACS_peak_5735	70.94	+	NM_178928	Afap1l1	-	-54619
chr7	78347380	78348160	MACS_peak_10417	61.06	+	NM_182809	Ntrk3	-	230068
chr18	62285177	62285970	MACS_peak_5738	163	+	NM_008313	Htr4	+	-38630
chr12	71354665	71355504	MACS_peak_2533	184.54	+	NM_001190466	Dact1	+	45201
chr18	64400356	64401173	MACS_peak_5748	40.06	+	NM_194268	Onecut2	+	60401
chr12	73539761	73540455	MACS_peak_2548	44.11	+	NM_178715	Tmem30b	-	6287
chr12	75353676	75354259	MACS_peak_2560	51.29	+	NM_023275	Rhoj	+	45655
chr18	65156592	65157275	MACS_peak_5751	210.95	+	NR_029600	Mir122	+	-91927
chr12	77007911	77008642	MACS_peak_2569	137.96	+	NM_008558	Max	-	-46028
chr18	66213773	66214690	MACS_peak_5760	373.23	+	NR_030467	Mir694	-	5102
chr12	77079131	77079800	MACS_peak_2571	85.89	+	NM_008558	Max	-	-117217
chr18	66345116	66345983	MACS_peak_5763	54.29	+	NM_178793	Ccbe1	-	-53711
chr12	77588155	77588896	MACS_peak_2573	42.81	+	NM_001252616	Fut8	+	178385
chr12	77955211	77956091	MACS_peak_2575	135.36	+	NM_145965	Gphn	+	-271003
chr18	66471218	66472067	MACS_peak_5765	168.43	+	NM_021451	Pmaip1	+	13039
chr18	66587227	66587927	MACS_peak_5766	63.43	+	NR_040528	Gm9926	+	83400
chr18	67405933	67406837	MACS_peak_5769	69.97	+	NM_026473	Tubb6	+	15655
chr18	68235711	68236546	MACS_peak_5772	176.03	+	NR_106078	Mir7219	-	24845
chr18	69336143	69336819	MACS_peak_5778	118.47	+	NM_013685	Tcf4	+	-8010
chr12	80441280	80441841	MACS_peak_2595	37.33	+	NM_177267	Dcaf5	-	-4959
chr18	72072531	72073292	MACS_peak_5789	88.89	+	NM_007831	Dcc	-	278158
chr12	80922721	80923406	MACS_peak_2598	36.14	+	NR_033786	1700052I22Rik	-	1384
chr18	74311670	74312162	MACS_peak_5803	33.39	+	NR_029424	Cfap53	+	28817
chr12	81686050	81687029	MACS_peak_2605	114.91	+	NM_001033149	Ttc9	+	55171
chr18	74392840	74393606	MACS_peak_5804	76.11	+	NM_201600	Myo5b	+	-49395
chr18	74461985	74462885	MACS_peak_5805	112.88	+	NM_201600	Myo5b	+	19817
chr12	82497998	82498759	MACS_peak_2609	47.69	+	NM_015812	Rgs6	+	-118659
chr18	75235141	75235987	MACS_peak_5810	115.52	+	NR_045394	2010010A06Rik	-	61753
chr12	82508512	82509058	MACS_peak_2610	32.67	+	NM_015812	Rgs6	+	-108252
chr18	75599519	75600492	MACS_peak_5814	60.56	+	NR_045879	Gm10532	+	85361
chr18	75606489	75607014	MACS_peak_5815	39.52	+	NM_201354	Ctif	-	90945
chr18	75715977	75716723	MACS_peak_5816	36.88	+	NM_201354	Ctif	-	-18654
chr18	78361757	78362621	MACS_peak_5826	54.59	+	NM_001110274	Slc14a2	-	-155749
chr18	78881842	78882693	MACS_peak_5835	174.99	+	NM_053099	Setbp1	-	227124
chr18	81830829	81831875	MACS_peak_5846	232.27	+	NR_039589	Mir5127	-	160728
chr18	82583584	82584430	MACS_peak_5851	114.23	+	NM_001025254	Mbp	+	29500
chr3	28849908	28850746	MACS_peak_7301	88.53	+	NM_001033479	Gm1527	+	-42289
chr12	85467724	85468574	MACS_peak_2627	100.31	+	NM_010234	Fos	+	-5751
chr18	82796624	82797395	MACS_peak_5854	129.4	+	NR_045389	2210420H20Rik	-	-37970
chr12	85647085	85647962	MACS_peak_2631	34.31	+	NM_016767	Batf	+	-39196
chr12	86074505	86075103	MACS_peak_2632	109.9	+	NM_009368	Tgfb3	-	4237
chr3	29662791	29663538	MACS_peak_7303	90.7	+	NR_105796	Mir21b	+	26421
chr3	30207529	30208249	MACS_peak_7306	47.41	+	NM_007963	Mecom	-	-194685
chr12	86994034	86994862	MACS_peak_2638	80.51	+	NM_001080943	Zdhhc22	-	-5772
chr12	87131383	87132077	MACS_peak_2639	63.8	+	NM_001252555	Gstz1	+	-15434
chr3	30742227	30743023	MACS_peak_7312	36.19	+	NR_028060	Samd7	+	-3667
chr3	31191222	31192564	MACS_peak_7319	47.31	+	NM_008770	Cldn11	+	41974
chr3	32055313	32056335	MACS_peak_7323	186.24	+	NM_028231	Kcnmb2	+	153122
chr3	33955991	33957035	MACS_peak_7337	115.75	+	NM_008053	Fxr1	+	-63565
chr3	34958700	34959732	MACS_peak_7340	305.48	+	NR_105799	Mir6378	-	-36565
chr3	35103042	35103933	MACS_peak_7345	59.6	+	NR_105799	Mir6378	-	-180836
chr3	35753001	35753703	MACS_peak_7347	136.16	+	NM_029570	Atp11b	+	-785
chr3	36358992	36359592	MACS_peak_7349	34.51	+	NR_105976	Mir7009	-	116232
chr3	36402153	36403093	MACS_peak_7350	72.55	+	NR_105976	Mir7009	-	72901
chr18	84778741	84779233	MACS_peak_5871	127.52	+	NM_173770	Fam69c	+	58746
chr3	37302694	37303325	MACS_peak_7353	34.95	+	NM_145825	Cetn4	-	9437
chr12	88850104	88851053	MACS_peak_2648	144.09	+	NM_001198587	Nrxn3	+	56075
chr12	89651541	89652427	MACS_peak_2650	57.37	+	NM_001252074	Nrxn3	+	-160498
chr19	3194792	3195295	MACS_peak_5877	48.01	+	NR_045304	1700030N03Rik	-	2660
chr12	89688041	89688950	MACS_peak_2651	191.1	+	NM_001252074	Nrxn3	+	-123987
chr12	91254766	91255380	MACS_peak_2656	32.81	+	NM_181815	Cep128	-	129336
chr19	3248029	3248646	MACS_peak_5878	32.21	+	NM_009212	Ighmbp2	-	34673
chr12	91412459	91413443	MACS_peak_2658	255.9	+	NM_001113404	Tshr	+	11959
chr19	3440813	3441789	MACS_peak_5879	61.97	+	NM_010253	Gal	-	-26844
chr12	98107821	98108462	MACS_peak_2671	100.9	+	NM_008079	Galc	-	151318
chr12	98996133	98997062	MACS_peak_2674	166.3	+	NM_198311	Ttc8	+	75986
chr12	99974160	99974756	MACS_peak_2685	96.76	+	NM_001164427	Kcnk13	+	9960
chr19	5528972	5529884	MACS_peak_5898	43.1	+	NM_001024560	Snx32	-	-18939
chr12	102182937	102184019	MACS_peak_2693	342.03	+	NM_172152	Slc24a4	+	54060
chr12	102726512	102727627	MACS_peak_2696	233.83	+	NM_001142937	Moap1	-	16592
chr12	103143924	103144776	MACS_peak_2700	47.4	+	NM_133364	Prima1	-	97796
chr19	6101144	6101839	MACS_peak_5904	63.37	+	NM_001009546	Naaladl1	+	-4306
chr12	104363198	104364023	MACS_peak_2707	211.27	+	NM_009253	Serpina3m	+	-23553
chr19	6557975	6559454	MACS_peak_5910	151.79	+	NM_009203	Slc22a12	-	-15644
chr12	105531618	105532362	MACS_peak_2718	102.09	+	NR_102381	AU015791	+	18558
chr12	105720570	105721292	MACS_peak_2719	42.43	+	NM_030187	Ak7	+	14950
chr19	7582878	7583738	MACS_peak_5920	246.79	+	NM_019516	Lgals12	-	23868
chr7	79035106	79035790	MACS_peak_10422	47.4	+	NM_007424	Acan	+	-18034
chr19	10073865	10074682	MACS_peak_5928	234.36	+	NM_019699	Fads2	-	27230
chr12	105967697	105968555	MACS_peak_2722	34.93	+	NM_011705	Vrk1	+	-42136
chr19	10972107	10973009	MACS_peak_5935	81.82	+	NM_023529	Ms4a10	-	2112
chr12	107824417	107825157	MACS_peak_2730	103.69	+	NR_045973	4930465M20Rik	-	-89299
chr19	11104831	11105527	MACS_peak_5936	68.89	+	NM_022430	Ms4a8a	-	-24076
chr12	109773496	109774592	MACS_peak_2740	430.97	+	NR_037233	Mir3072	+	26167
chr19	16189229	16189974	MACS_peak_5949	72.38	+	NR_033228	E030024N20Rik	+	25504
chr12	110717212	110717866	MACS_peak_2749	37.62	+	NM_027149	Wdr20	+	-20409
chr12	111108772	111109642	MACS_peak_2751	114.23	+	NM_001286122	Traf3	+	-57162
chr7	79166802	79167628	MACS_peak_10423	54.07	+	NM_008594	Mfge8	-	-18155
chr7	79236878	79237793	MACS_peak_10424	120.13	+	NM_018811	Abhd2	+	-35930
chr12	111829281	111830128	MACS_peak_2756	77.84	+	NM_026752	Zfyve21	+	15535
chr12	111848028	111848904	MACS_peak_2757	288.33	+	NM_026752	Zfyve21	+	34297
chr12	112250657	112251393	MACS_peak_2760	180.68	+	NM_001097621	Kif26a	+	104818
chr19	17214968	17215593	MACS_peak_5955	81.19	+	NM_001136484	Gcnt1	-	124225
chr12	112325977	112327133	MACS_peak_2763	177.88	+	NR_036459	A730018C14Rik	-	96643
chr19	21160689	21161731	MACS_peak_5962	313.16	+	NR_126458	4930554I06Rik	+	56501
chr7	81018132	81018665	MACS_peak_10439	36.36	+	NM_178707	Zfp592	+	24715
chr19	21183072	21183545	MACS_peak_5963	44.5	+	NR_126458	4930554I06Rik	+	78599
chr12	115364435	115365100	MACS_peak_2787	32.28	+	NR_105810	Mir6388	-	331027
chr12	115518562	115519500	MACS_peak_2790	31.24	+	NR_105810	Mir6388	-	176763
chr19	21370443	21371442	MACS_peak_5965	128.45	+	NM_009551	Zfand5	+	98665
chr12	115552116	115553138	MACS_peak_2792	43.01	+	NR_105810	Mir6388	-	143167
chr7	81885803	81886641	MACS_peak_10448	59.35	+	NM_001291282	Tm6sf1	+	23536
chr12	115662173	115662347	MACS_peak_2799	33.03	+	NR_105810	Mir6388	-	33534
chr12	115742290	115743035	MACS_peak_2801	56.24	+	NR_105810	Mir6388	-	-46868
chr7	82687900	82688969	MACS_peak_10451	244.22	+	NM_175317	Eftud1	+	39821
chr7	83412273	83413234	MACS_peak_10456	44.09	+	NM_177695	Tmc3	+	-172177
chr19	22851010	22852253	MACS_peak_5974	48.84	+	NR_029591	Mir204	+	101027
chr12	116677908	116678803	MACS_peak_2809	43.67	+	NM_011215	Ptprn2	+	192636
chr12	117047750	117048495	MACS_peak_2811	36.96	+	NR_033538	Gm10421	-	103147
chr19	24080545	24081263	MACS_peak_5980	44.17	+	NM_001114174	Fam189a2	-	-49885
chr19	24377758	24378722	MACS_peak_5984	258.19	+	NM_008044	Fxn	-	-97654
chr19	24523940	24524590	MACS_peak_5985	83.29	+	NM_008846	Pip5k1b	-	31562
chr19	24812387	24813332	MACS_peak_5987	351.91	+	NM_175013	Pgm5	-	48983
chr19	25577599	25578410	MACS_peak_5993	84.11	+	NM_177360	Dmrt3	+	-32532
chr19	26037078	26038012	MACS_peak_5997	134.62	+	NM_145831	Dmrt2	+	365135
chr19	26888754	26889526	MACS_peak_6006	144.72	+	NM_001033407	Gm815	+	3216
chr19	27904540	27905229	MACS_peak_6017	34.78	+	NM_001166414	Rfx3	-	78064
chr19	28087348	28088157	MACS_peak_6018	121.09	+	NM_011265	Rfx3	-	-76586
chr19	28302651	28303326	MACS_peak_6020	171.16	+	NM_011265	Rfx3	-	-291822
chr19	31042674	31043357	MACS_peak_6038	138.87	+	NM_031249	Cstf2t	+	-39825
chr19	31061223	31062159	MACS_peak_6039	139.86	+	NM_031249	Cstf2t	+	-21149
chr19	31076588	31077520	MACS_peak_6040	83.65	+	NM_031249	Cstf2t	+	-5786
chr19	31425000	31425861	MACS_peak_6042	158.75	+	NR_002849	8430431K14Rik	-	-209034
chr19	32002398	32003290	MACS_peak_6044	94.58	+	NM_018830	Asah2	-	100296
chr19	32355889	32356191	MACS_peak_6049	55.8	+	NM_001168525	Sgms1	-	-6724
chr19	34656297	34657077	MACS_peak_6058	40.29	+	NM_008331	Ifit1	+	15799
chr19	36518293	36518952	MACS_peak_6065	90.15	+	NM_172637	Hectd2	+	-36016
chr19	36896609	36897513	MACS_peak_6072	48.91	+	NM_028263	Fgfbp3	-	22538
chr19	37659991	37660552	MACS_peak_6078	34.03	+	NM_001105201	Cyp26c1	+	-25408
chr19	37703713	37704683	MACS_peak_6080	68.96	+	NM_007811	Cyp26a1	+	6391
chr19	38232408	38232974	MACS_peak_6082	30.25	+	NM_001081075	Fra10ac1	-	-8559
chr12	117832168	117832742	MACS_peak_2818	67.72	+	NM_146040	Cdca7l	+	-11405
chr19	41898592	41899476	MACS_peak_6104	82.74	+	NM_199447	Rrp12	-	-2881
chr12	118811495	118812221	MACS_peak_2820	74.05	+	NM_177082	Sp8	+	-34470
chr19	42405449	42406388	MACS_peak_6107	186.53	+	NM_145123	Crtac1	-	25865
chr19	42493489	42494323	MACS_peak_6108	81.25	+	NM_177464	R3hcc1l	+	-24898
chr19	43127963	43128738	MACS_peak_6112	131.94	+	NM_001081257	Hpse2	-	260005
chr13	4605688	4606537	MACS_peak_2826	43.2	+	NM_018859	Akr1e1	-	3052
chr13	5592220	5593103	MACS_peak_2830	177.45	+	NR_045891	1700016G22Rik	-	265431
chr19	44473989	44474672	MACS_peak_6118	55.84	+	NM_011720	Wnt8b	+	-19141
chr19	45596063	45596846	MACS_peak_6125	35.25	+	NM_172639	Dpcd	+	35840
chr19	45664874	45665828	MACS_peak_6127	35.14	+	NM_013907	Fbxw4	-	-5158
chr13	6157773	6158622	MACS_peak_2835	112.8	+	NM_011803	Klf6	+	296709
chr13	7096179	7096942	MACS_peak_2839	57.38	+	NM_001291071	Pfkp	-	-447789
chr13	12080176	12080767	MACS_peak_2851	164.74	+	NM_023868	Ryr2	-	26474
chr19	46675168	46676096	MACS_peak_6138	272.46	+	NM_007809	Cyp17a1	-	-2632
chr19	46777985	46778726	MACS_peak_6141	93.87	+	NM_001102471	Cnnm2	+	16747
chr19	47190723	47191531	MACS_peak_6146	71.25	+	NM_021360	Neurl1a	+	12308
chr13	16332763	16333323	MACS_peak_2869	172.89	+	NM_008380	Inhba	+	318569
chr13	16844878	16845418	MACS_peak_2870	191.29	+
chr13	19164521	19165221	MACS_peak_2879	48.64	+	NM_175007	Amph	+	216521
chr13	19724671	19725340	MACS_peak_2881	96.76	+	NM_175688	A530099J19Rik	-	7946
chr13	19732279	19733164	MACS_peak_2882	44.51	+	NM_175688	A530099J19Rik	-	230
chr19	47697940	47698823	MACS_peak_6159	60	+	NM_001290825	Col17a1	-	-6339
chr13	21919752	21920387	MACS_peak_2898	31.23	+	NR_035500	Mir1983	-	-23020
chr19	47946918	47947781	MACS_peak_6161	106.91	+	NM_001163267	Cfap58	+	9638
chr19	50146392	50147240	MACS_peak_6165	86.13	+
chr19	51481986	51482772	MACS_peak_6167	174.03	+
chr19	52633345	52634243	MACS_peak_6169	167.38	+	NR_030678	AA387883	+	-289386
chr13	29222040	29222795	MACS_peak_2937	50.44	+	NR_045073	A330102I10Rik	+	206163
chr13	29701325	29701929	MACS_peak_2941	60.16	+	NM_144536	Cdkal1	-	153961
chr19	53132541	53133560	MACS_peak_6172	81.53	+	NM_001164099	Add3	+	-7392
chr19	53762484	53763383	MACS_peak_6179	419.9	+	NM_001170847	Rbm20	+	85628
chr13	30106079	30106883	MACS_peak_2947	56.32	+	NM_153546	Mboat1	+	-30008
chr13	30887565	30888146	MACS_peak_2952	111.72	+	NM_153072	Hus1b	-	59906
chr19	54147965	54148742	MACS_peak_6184	85.08	+	NM_007417	Adra2a	+	103172
chr19	54196401	54197242	MACS_peak_6185	68.2	+	NM_007417	Adra2a	+	151640
chr13	31082229	31083128	MACS_peak_2954	80.52	+	NM_025588	Exoc2	-	-108631
chr13	31370981	31371770	MACS_peak_2956	109.27	+	NR_045957	4930401O12Rik	-	-130289
chr19	55218067	55219059	MACS_peak_6188	67.68	+	NM_001081076	Gucy2g	-	22673
chr19	55293825	55294856	MACS_peak_6189	268.12	+	NM_001033573	Zdhhc6	-	21692
chr13	34114335	34115399	MACS_peak_2972	98.12	+	NR_046184	4930447K03Rik	-	-1595
chr19	55635287	55636033	MACS_peak_6194	225.93	+	NR_045318	4930552P12Rik	-	66544
chr13	34143182	34143957	MACS_peak_2974	63.15	+	NM_023716	Tubb2b	-	-13215
chr19	56022010	56023074	MACS_peak_6197	144.43	+	NM_001142924	Tcf7l2	+	127222
chr13	34146737	34147456	MACS_peak_2975	35.12	+	NM_001110515	Psmg4	+	-15867
chr19	57012928	57013856	MACS_peak_6210	109.69	+	NM_001177796	Afap1l2	-	-4817
chr13	34814442	34815272	MACS_peak_2979	87.23	+	NM_013830	Prpf4b	+	-60636
chr19	57478275	57478983	MACS_peak_6216	48.62	+	NM_028115	Trub1	+	25724
chr13	36282787	36283810	MACS_peak_2992	289.78	+	NM_024274	Fars2	+	165656
chr13	36463285	36464206	MACS_peak_2993	40.6	+	NM_153529	Nrn1	-	270732
chr19	58432596	58433392	MACS_peak_6221	68.12	+	NM_001285457	Gfra1	-	21600
chr13	37058276	37058947	MACS_peak_2995	39.91	+	NM_001166391	F13a1	-	-8367
chr1	9848298	9849183	MACS_peak_15	120.54	+	NM_001037759	Sgk3	+	460
chr1	10003945	10004816	MACS_peak_16	209.39	+	NM_145692	Ppp1r42	-	4756
chr1	13172507	13173145	MACS_peak_24	76.88	+	NM_001081209	Prdm14	-	-45663
chr13	37837253	37838111	MACS_peak_3000	84.25	+	NM_001039188	Rreb1	+	10290
chr1	14051500	14052257	MACS_peak_31	48.04	+	NM_001252192	Eya1	-	258321
chr13	38120520	38121440	MACS_peak_3002	93.42	+	NM_023842	Dsp	+	-30313
chr1	14257165	14257956	MACS_peak_33	75.68	+	NM_001252192	Eya1	-	52639
chr1	14303114	14304022	MACS_peak_34	94.12	+	NM_001252192	Eya1	-	6631
chr13	38437696	38438687	MACS_peak_3007	95.31	+	NR_131033	4930579J19Rik	-	23602
chr13	39210971	39211850	MACS_peak_3011	61.72	+	NM_001170431	Slc35b3	-	-250535
chr13	39877503	39878285	MACS_peak_3012	192.89	+	NM_172143	Ofcc1	-	410117
chr1	14562959	14563747	MACS_peak_36	166.29	+	NM_010827	Msc	-	192613
chr1	16202017	16202785	MACS_peak_46	39.88	+	NM_133832	Rdh10	+	96520
chr13	40901473	40902192	MACS_peak_3016	53.94	+	NM_008105	Gcnt2	+	15075
chr1	16209953	16210977	MACS_peak_47	405.45	+	NM_133832	Rdh10	+	104584
chr13	41275707	41276653	MACS_peak_3017	39.6	+	NM_001135577	Smim13	+	26337
chr13	41296311	41297068	MACS_peak_3018	124.71	+	NM_001135577	Smim13	+	46846
chr1	16518518	16518939	MACS_peak_49	84.33	+	NM_025303	Stau2	-	574
chr13	41375414	41376446	MACS_peak_3020	187.66	+	NM_017464	Nedd9	-	-16929
chr13	41489755	41490221	MACS_peak_3022	33.67	+	NM_001111324	Nedd9	-	-2628
chr1	17123146	17124057	MACS_peak_55	200.04	+	NM_010267	Gdap1	+	-21771
chr13	41571304	41571976	MACS_peak_3025	62.3	+	NM_001163572	Tmem170b	+	-34575
chr13	42947569	42948374	MACS_peak_3033	207.44	+	NM_001302636	Phactr1	+	81725
chr3	38806091	38806892	MACS_peak_7362	109.06	+	NM_183221	Fat4	+	-80448
chr1	20428185	20429081	MACS_peak_61	99.56	+	NR_045734	4930486I03Rik	+	72180
chr13	43653974	43654742	MACS_peak_3037	86.72	+	NM_183204	Rnf182	+	38562
chr1	22375387	22376325	MACS_peak_70	46.33	+	NM_001012623	Rims1	-	56987
chr13	43990424	43991384	MACS_peak_3041	91.61	+	NR_045285	Gm5083	+	-130262
chr1	23273030	23273788	MACS_peak_74	168.61	+	NR_029533	Mir30a	+	1141
chr13	44117245	44118166	MACS_peak_3043	57.35	+	NR_045285	Gm5083	+	-3461
chr1	23390439	23391055	MACS_peak_75	152.03	+	NM_001081079	Ogfrl1	-	-7572
chr13	44153676	44154448	MACS_peak_3046	128.8	+	NR_045285	Gm5083	+	32896
chr3	39115451	39116267	MACS_peak_7364	111.83	+	NM_183221	Fat4	+	228920
chr13	45031644	45032672	MACS_peak_3051	67.86	+	NM_025772	Dtnbp1	-	-30062
chr3	48998082	48998698	MACS_peak_7374	44.89	+	NR_003617	1700018B24Rik	-	-389290
chr3	51364537	51365506	MACS_peak_7388	79.2	+	NM_001291059	Elf2	-	-24377
chr13	45469462	45470352	MACS_peak_3054	244.53	+	NM_025508	Gmpr	+	-37561
chr3	52640588	52641384	MACS_peak_7403	62.64	+	NR_038079	Gm2447	+	-98737
chr3	52845359	52846012	MACS_peak_7404	68.2	+	NR_040555	Gm20750	-	81981
chr3	53118505	53119426	MACS_peak_7408	98.68	+	NM_175386	Lhfp	+	77419
chr3	53417496	53418320	MACS_peak_7409	41.92	+	NM_172501	Nhlrc3	-	45350
chr3	54623506	54624345	MACS_peak_7414	86.89	+	NM_019995	Supt20	+	-69179
chr3	55134000	55134912	MACS_peak_7416	152.31	+	NM_001290138	Ccdc169	+	-2882
chr3	55753877	55754501	MACS_peak_7420	102.52	+	NM_010750	Mab21l1	+	-28320
chr1	23756838	23757433	MACS_peak_76	160.75	+	NM_172124	B3gat2	+	-4790
chr1	24107263	24108012	MACS_peak_78	350.64	+	NM_026604	Fam135a	-	-7296
chr1	24739652	24740495	MACS_peak_83	42.19	+	NM_026719	Lmbrd1	+	61530
chr1	28565429	28566242	MACS_peak_88	415.16	+	NM_001013750	Gm597	-	214417
chr1	29270937	29271536	MACS_peak_89	199.84	+	NR_105760	Mir6342	+	-150251
chr3	55775227	55775941	MACS_peak_7421	90.31	+	NM_010750	Mab21l1	+	-6925
chr3	56668505	56669507	MACS_peak_7426	265.14	+	NM_030595	Nbea	-	-485305
chr3	57487381	57488065	MACS_peak_7427	105.27	+	NM_145539	Tm4sf4	+	62314
chr7	83739591	83740285	MACS_peak_10457	51.84	+	NM_010551	Il16	-	-4448
chr3	58245352	58246002	MACS_peak_7435	249.95	+	NR_040538	1700007F19Rik	-	-81870
chr7	89500556	89501364	MACS_peak_10468	94.1	+	NM_029614	Prss23	-	16626
chr7	89627555	89628538	MACS_peak_10470	97.84	+	NM_181407	Me3	+	-4771
chr7	89907754	89908787	MACS_peak_10471	155.87	+	NM_001162979	Ccdc81	-	-4641
chr7	92300679	92301398	MACS_peak_10474	237.33	+	NM_001243047	Dlg2	+	66069
chr7	96291800	96292743	MACS_peak_10495	146.71	+	NR_105818	Mir6394	+	-13395
chr7	98383574	98384483	MACS_peak_10506	126.21	+	NM_001168539	Tsku	-	-22700
chr7	99151252	99151923	MACS_peak_10514	55.48	+	NM_178635	Uvrag	-	-10443
chr1	36287237	36288124	MACS_peak_106	56.59	+	NM_153408	Neurl3	-	-14255
chr7	102385812	102386639	MACS_peak_10540	107.1	+	NM_009103	Rrm1	+	-55469
chr7	102399730	102400288	MACS_peak_10541	37.04	+	NM_009103	Rrm1	+	-41685
chr1	36595765	36596666	MACS_peak_110	147.89	+	NM_027957	Fam178b	-	-2883
chr1	36853816	36854745	MACS_peak_112	171.42	+	NM_001289612	Zap70	+	75297
chr1	36987932	36988844	MACS_peak_113	46.1	+	NM_018872	Tmem131	-	-48861
chr1	37244432	37245314	MACS_peak_118	42.68	+	NM_009918	Cnga3	+	25669
chr7	112336587	112337162	MACS_peak_10579	55.67	+	NM_027587	Micalcl	+	-31433
chr1	38263210	38263915	MACS_peak_123	142.44	+	NM_019570	Rev1	-	-133900
chr1	38526590	38527309	MACS_peak_125	330.2	+	NM_001290814	Aff3	-	100295
chr1	38916065	38916757	MACS_peak_129	34.6	+	NM_145142	Chst10	-	-18251
chr1	39184542	39185308	MACS_peak_132	161.44	+	NR_105767	Mir6349	-	2067
chr7	112908098	112908791	MACS_peak_10587	45.79	+	NM_175279	Rassf10	+	-45517
chr7	113229048	113230086	MACS_peak_10590	110.51	+	NM_001243048	Arntl	+	22103
chr3	58303506	58304282	MACS_peak_7436	104	+	NM_001081229	Tsc22d2	+	-111794
chr3	58658155	58659070	MACS_peak_7442	82.81	+	NR_004433	Gm8234	+	6571
chr7	115290448	115291476	MACS_peak_10600	787.11	+	NR_040319	A730082K24Rik	+	339689
chr7	115415258	115415890	MACS_peak_10603	51.59	+	NM_001277328	Sox6	-	386035
chr3	59208813	59209751	MACS_peak_7446	63.85	+	NM_028808	P2ry13	-	1600
chr7	117563727	117564762	MACS_peak_10605	476.14	+	NM_175645	Xylt1	+	183266
chr3	59288539	59289460	MACS_peak_7448	226.94	+	NM_027571	P2ry12	-	-26168
chr7	117851526	117852178	MACS_peak_10607	37.11	+	NM_170669	Rps15a	-	264295
chr3	60821517	60822138	MACS_peak_7457	81.46	+	NM_001282016	P2ry1	+	-180957
chr3	62158853	62159729	MACS_peak_7461	76.01	+	NM_001081295	Arhgef26	+	-179485
chr7	120513416	120514249	MACS_peak_10618	61.81	+	NR_024324	E130201H02Rik	+	-83792
chr3	62962149	62963089	MACS_peak_7464	106.87	+	NM_001289462	Mme	+	-332815
chr7	121636535	121637265	MACS_peak_10624	79.76	+	NR_131051	1700025J12Rik	+	46998
chr1	41438711	41439645	MACS_peak_145	170.22	+	NR_040475	4930448I06Rik	-	-257926
chr3	63568934	63569497	MACS_peak_7467	57.28	+	NM_001289463	Mme	+	273121
chr7	125541896	125542916	MACS_peak_10636	380.52	+	NM_001008700	Il4ra	+	-9875
chr1	43041992	43042854	MACS_peak_153	158.71	+	NM_001013025	Tgfbrap1	-	56199
chr7	125740697	125741158	MACS_peak_10642	54.3	+	NM_001081022	D430042O09Rik	+	33052
chr7	126034922	126035728	MACS_peak_10644	39.57	+	NM_001101488	Gsg1l	-	47086
chr1	43759906	43760635	MACS_peak_160	66.62	+	NM_024283	1500015O10Rik	+	29669
chr3	64191528	64192189	MACS_peak_7473	43.4	+	NM_001104592	Vmn2r2	-	-54378
chr1	51804178	51805033	MACS_peak_175	115.08	+	NM_001290982	Myo1b	-	111373
chr1	53887789	53888438	MACS_peak_185	86.25	+	NR_106149	Mir7681	+	38690
chr7	128330750	128331422	MACS_peak_10665	87.23	+	NM_145590	BC017158	-	-32955
chr3	64841947	64842908	MACS_peak_7475	236.71	+	NR_003962	Vmn2r-ps11	-	2316
chr3	65365071	65365888	MACS_peak_7478	47.2	+	NR_040390	A730090N16Rik	-	-16050
chr1	53933175	53933710	MACS_peak_187	100.1	+	NR_106149	Mir7681	+	84019
chr3	65402737	65403327	MACS_peak_7479	115.97	+	NM_026155	Ssr3	-	-10479
chr7	128506081	128507231	MACS_peak_10667	133.46	+	NM_013863	Bag3	+	-16926
chr1	54690323	54691137	MACS_peak_191	73.85	+	NM_001163314	Pgap1	-	-133046
chr3	65475776	65476458	MACS_peak_7480	45.34	+	NM_178892	Tiparp	+	-52329
chr1	57112226	57113123	MACS_peak_199	168.23	+	NR_037990	BC055402	-	102322
chr3	68239982	68240931	MACS_peak_7495	115.98	+	NM_001113420	Schip1	+	175655
chr1	59400423	59401089	MACS_peak_213	41.31	+	NM_008057	Fzd7	+	-81390
chr1	59871412	59872184	MACS_peak_215	36.14	+	NM_001037725	Fam117b	+	-41207
chr1	60070172	60070933	MACS_peak_217	35.65	+	NM_021312	Wdr12	-	27355
chr1	60699155	60699954	MACS_peak_220	190.86	+	NM_007642	Cd28	+	-46833
chr1	61935779	61936334	MACS_peak_231	146.68	+	NM_001081050	Pard3b	+	297233
chr1	62016586	62017535	MACS_peak_232	147.37	+	NM_001081050	Pard3b	+	378237
chr1	62976393	62977210	MACS_peak_248	265.03	+	NM_001114609	Ino80d	-	137466
chr1	64412199	64413085	MACS_peak_256	76.49	+	NM_133828	Creb1	+	-120161
chr1	66672336	66672915	MACS_peak_262	128.59	+	NM_025683	Rpe	+	-28267
chr1	66788223	66789123	MACS_peak_264	178.25	+	NM_001122738	Kansl1l	-	28922
chr1	69027683	69028403	MACS_peak_270	79.07	+	NM_010154	Erbb4	-	80016
chr1	69495810	69496366	MACS_peak_277	51.57	+	NM_011770	Ikzf2	-	189872
chr1	70890931	70891505	MACS_peak_284	40.84	+	NM_177164	Vwc2l	+	165504
chr1	71052544	71053273	MACS_peak_285	210.4	+	NM_007525	Bard1	-	50064
chr1	71507142	71507642	MACS_peak_287	76.95	+	NM_026195	Atic	+	-49763
chr1	72309612	72310334	MACS_peak_293	47.21	+	NM_009533	Xrcc5	+	2553
chr1	72450819	72451770	MACS_peak_295	256.44	+	NM_001045533	2019-03-04	-	85270
chr1	72481823	72482735	MACS_peak_296	186.17	+	NM_001045533	2019-03-04	-	54285
chr13	45609377	45610207	MACS_peak_3058	196.28	+	NM_025508	Gmpr	+	102324
chr13	47367812	47368532	MACS_peak_3073	36.55	+	NM_001170643	Rnf144b	+	174170
chr1	73757979	73759115	MACS_peak_305	427.58	+	NR_105769	Mir6351	-	97028
chr13	48442591	48443381	MACS_peak_3082	141.53	+	NM_001164575	Zfp169	-	70424
chr1	74175445	74176218	MACS_peak_310	109.67	+	NM_178241	Cxcr1	-	18800
chr13	48569030	48569950	MACS_peak_3085	49.35	+	NR_029725	Mirlet7a-1	-	-31218
chr13	48705886	48706762	MACS_peak_3086	78.43	+	NM_007526	Barx1	+	43289
chr13	49602396	49603129	MACS_peak_3091	35.03	+	NM_008760	Ogn	+	-5308
chr13	52572064	52572882	MACS_peak_3099	42.44	+	NR_046069	Gm2848	-	752
chr13	52628323	52629081	MACS_peak_3100	49.26	+	NM_011518	Syk	+	31821
chr13	53226557	53227429	MACS_peak_3104	81.3	+	NM_013846	Ror2	-	59116
chr13	54031252	54032024	MACS_peak_3108	39.04	+	NM_001291801	Drd1	-	23142
chr13	55168733	55169576	MACS_peak_3119	77.18	+	NM_008011	Fgfr4	+	16337
chr13	56003586	56005021	MACS_peak_3128	92.61	+	NM_001159515	H2afy	-	131247
chr13	56314923	56315852	MACS_peak_3131	65.28	+	NM_019568	Cxcl14	-	-18836
chr13	57520926	57521807	MACS_peak_3138	218.8	+	NM_001166466	Spock1	-	386966
chr13	57549529	57550191	MACS_peak_3139	104.64	+	NM_001166466	Spock1	-	358472
chr13	57612724	57613367	MACS_peak_3140	57.25	+	NM_001166466	Spock1	-	295287
chr13	57867524	57868125	MACS_peak_3142	69.06	+	NM_001166466	Spock1	-	40508
chr13	57938753	57939808	MACS_peak_3143	479.8	+	NM_001166466	Spock1	-	-30948
chr13	58148228	58148959	MACS_peak_3144	33.07	+	NR_126543	1700066J03Rik	+	1645
chr13	58516295	58517004	MACS_peak_3149	44.45	+	NM_022317	Slc28a3	-	94228
chr13	59242337	59243202	MACS_peak_3152	42.03	+	NM_001284221	Agtpbp1	-	301682
chr13	63112829	63113577	MACS_peak_3176	69.82	+	NR_110520	2010111I01Rik	+	-126825
chr13	63332594	63333229	MACS_peak_3179	56.73	+	NR_037235	Mir3074-1	-	-31628
chr1	77245679	77246499	MACS_peak_327	144.95	+	NR_105770	Mir6352	-	250679
chr1	77778205	77778791	MACS_peak_330	99.67	+	NM_007936	Epha4	-	-263410
chr1	78338055	78339025	MACS_peak_334	175.44	+	NM_001004173	Sgpp2	+	28195
chr1	79406403	79407146	MACS_peak_344	77.58	+	NM_009129	Scg2	-	33316
chr1	79457272	79458198	MACS_peak_346	146.84	+	NM_009129	Scg2	-	-17645
chr1	79580800	79582105	MACS_peak_347	91	+	NM_183027	Ap1s3	-	90520
chr1	79749991	79750525	MACS_peak_348	37.63	+	NM_001111279	Wdfy1	-	11511
chr1	82220600	82221443	MACS_peak_356	42.92	+	NM_010570	Irs1	-	70418
chr1	82257350	82257908	MACS_peak_357	74.58	+	NM_010570	Irs1	-	33810
chr13	66006916	66007541	MACS_peak_3198	31.01	+	NM_001177832	Gm10324	+	-106224
chr1	84380724	84381769	MACS_peak_368	246.52	+	NM_001003948	Pid1	-	-96601
chr13	66634015	66634651	MACS_peak_3202	36	+	NM_001290196	2410141K09Rik	-	-193215
chr13	66696501	66697492	MACS_peak_3204	38.3	+	NM_026219	Uqcrb	-	208354
chr1	85789303	85790022	MACS_peak_386	67.38	+	NM_133781	Cab39	+	-3784
chr13	70145249	70146122	MACS_peak_3217	250.64	+	NR_036596	4930520P13Rik	+	-87136
chr13	71158280	71158969	MACS_peak_3223	40.25	+	NR_130325	Mir466f-4	+	51536
chr13	72849708	72850539	MACS_peak_3228	149.56	+	NR_046196	D730050B12Rik	-	-33360
chr13	75227518	75228030	MACS_peak_3233	31.75	+	NM_013628	Pcsk1	+	137788
chr13	75236171	75236832	MACS_peak_3235	49.1	+	NM_013628	Pcsk1	+	146515
chr1	85910314	85911162	MACS_peak_388	51.91	+	NM_022417	Itm2c	+	16229
chr1	86004280	86005028	MACS_peak_389	48.93	+	NM_027029	Spata3	+	-17287
chr13	78650587	78651487	MACS_peak_3244	99.6	+	NM_010151	Nr2f1	-	-452055
chr1	89699878	89700523	MACS_peak_417	166.65	+	NR_015540	4933400F21Rik	-	-16308
chr13	86251401	86252325	MACS_peak_3260	242.44	+	NM_007749	Cox7c	-	-205068
chr13	86726542	86727264	MACS_peak_3263	63.47	+
chr13	93213173	93213797	MACS_peak_3273	123.1	+	NM_133905	Papd4	-	-21202
chr1	90060191	90061125	MACS_peak_422	94.84	+	NM_139152	Asb18	-	-46081
chr13	94463992	94464622	MACS_peak_3278	86.36	+	NM_009680	Ap3b1	+	105348
chr13	94805486	94806204	MACS_peak_3281	56.63	+	NM_009321	Tbca	+	16903
chr13	95850144	95850978	MACS_peak_3286	79.07	+	NM_027711	Iqgap2	-	41361
chr13	96161348	96162141	MACS_peak_3287	144.58	+	NM_029210	Sv2c	-	-29167
chr13	96648032	96648806	MACS_peak_3289	116.04	+	NM_008255	Hmgcr	-	22517
chr1	90896822	90897790	MACS_peak_433	159.61	+	NM_053015	Mlph	+	-17793
chr1	90936661	90937629	MACS_peak_434	85.91	+	NM_001101647	Prlh	+	-15962
chr13	97415718	97416650	MACS_peak_3295	198.39	+	NR_110432	Lincenc1	+	-18785
chr13	97483364	97484286	MACS_peak_3297	48.16	+	NR_110430	Lincenc1	+	1125
chr13	97611056	97612161	MACS_peak_3300	244.11	+	NR_046157	Gm5086	+	51609
chr13	97798339	97799175	MACS_peak_3302	54.78	+	NR_046157	Gm5086	+	238758
chr1	91533688	91534304	MACS_peak_440	37.1	+	NM_001039126	Asb1	+	-6568
chr1	91634317	91635099	MACS_peak_442	93.55	+	NM_023046	Asb1	+	93629
chr13	98096087	98096884	MACS_peak_3306	40.45	+	NM_012026	Arhgef28	-	109680
chr13	98291673	98292663	MACS_peak_3307	277.14	+	NM_145455	Btf3	-	24799
chr1	91655425	91656268	MACS_peak_443	53.97	+	NM_023046	Asb1	+	114767
chr1	91717879	91718720	MACS_peak_444	95.87	+	NM_007855	Twist2	+	-83177
chr13	98594808	98595576	MACS_peak_3310	69.29	+	NM_026685	Tmem174	-	42218
chr1	92894860	92895738	MACS_peak_452	54.36	+	NM_172850	Ankmy1	-	7607
chr1	92902553	92903405	MACS_peak_453	47.41	+	NM_172850	Ankmy1	-	-73
chr3	68431654	68432463	MACS_peak_7498	80.54	+	NM_001282045	Schip1	+	-36124
chr13	102397037	102397603	MACS_peak_3336	65.77	+	NM_008533	Cd180	+	-296237
chr1	94415442	94416326	MACS_peak_459	70.1	+	NM_008798	Pdcd1	-	-363331
chr1	96777615	96778284	MACS_peak_468	89.1	+	NM_172658	Slco4c1	-	94222
chr1	104997801	104998421	MACS_peak_482	30.19	+	NM_011800	Cdh20	+	229293
chr1	107529095	107529903	MACS_peak_488	82.16	+	NM_198028	Serpinb10	+	497
chr3	68630257	68631173	MACS_peak_7500	133.09	+	NM_013928	Schip1	+	58348
chr1	119902979	119903969	MACS_peak_505	151.35	+	NM_175106	Tmem177	-	9694
chr1	120649748	120650332	MACS_peak_507	78.52	+	NM_010133	En1	+	47554
chr3	75747593	75748366	MACS_peak_7509	44.09	+	NR_040539	2410007B07Rik	-	-92248
chr3	81291995	81293097	MACS_peak_7525	416.78	+	NM_019971	Pdgfc	+	256131
chr3	82152110	82152972	MACS_peak_7527	267.75	+	NM_021896	Gucy1a3	-	-6664
chr13	102577030	102577934	MACS_peak_3338	43.6	+	NM_008533	Cd180	+	-116075
chr1	125996350	125997344	MACS_peak_521	276.85	+	NM_145100	Lypd1	-	-84633
chr13	103254612	103255301	MACS_peak_3343	118.9	+	NM_175171	Mast4	-	79536
chr13	103752087	103753319	MACS_peak_3347	178.01	+	NM_172592	Srek1	-	11879
chr13	103916178	103916841	MACS_peak_3348	72.96	+	NM_001289473	Erbb2ip	-	4077
chr1	127328016	127328907	MACS_peak_526	37.15	+	NM_145128	Mgat5	+	123476
chr13	104494305	104495142	MACS_peak_3354	48.51	+	NM_001081020	Adamts6	+	206851
chr13	106166241	106167216	MACS_peak_3357	197.25	+
chr1	127382287	127382759	MACS_peak_527	78.7	+	NM_145128	Mgat5	+	177538
chr13	106884911	106885570	MACS_peak_3358	131.86	+	NM_029665	Ipo11	-	51675
chr1	127622063	127623096	MACS_peak_531	129.37	+	NM_028135	Tmem163	-	55442
chr13	107261298	107262292	MACS_peak_3359	198.78	+	NR_045083	AI197445	+	-208026
chr3	84547059	84547734	MACS_peak_7537	41.79	+	NM_001081093	Arfip1	-	35229
chr3	84735319	84736017	MACS_peak_7539	77.12	+	NM_177260	Tmem154	+	69477
chr3	84974452	84975455	MACS_peak_7541	292.45	+	NM_001040461	Dear1	-	-9373
chr13	108132683	108133429	MACS_peak_3366	62.12	+	NM_001127346	Ndufaf2	-	25569
chr3	88081559	88082481	MACS_peak_7558	61.59	+	NM_001033484	Iqgap3	+	-30
chr13	108765743	108766620	MACS_peak_3370	132.15	+	NM_011056	Pde4d	+	112005
chr13	112350836	112351454	MACS_peak_3404	106.01	+	NM_001168404	Ankrd55	+	62628
chr13	112635142	112635918	MACS_peak_3407	127.22	+	NM_010029	Ddx4	-	16780
chr13	116174718	116175737	MACS_peak_3430	183.4	+	NM_021459	Isl1	-	134461
chr13	116940917	116941844	MACS_peak_3434	143.26	+	NM_001081009	Parp8	-	84136
chr13	117210928	117211904	MACS_peak_3435	238.09	+	NM_010330	Emb	+	-9156
chr13	118490571	118491233	MACS_peak_3439	90.3	+	NR_045982	1700003P14Rik	+	-65265
chr13	118758623	118759577	MACS_peak_3443	76.41	+	NM_008002	Fgf10	+	44402
chr13	119351066	119351923	MACS_peak_3444	35.39	+	NM_008710	Nnt	-	57517
chr13	119800705	119801555	MACS_peak_3450	39.76	+	NM_001302550	Zfp131	-	-10008
chr13	119807749	119808368	MACS_peak_3451	106.16	+	NM_001302550	Zfp131	-	-16936
chr14	3031728	3033970	MACS_peak_3456	35.14	+	NM_001177715	Gm2897	+	-16435
chr14	3774379	3775377	MACS_peak_3465	46.75	+	NR_038059	1700110I01Rik	+	31386
chr14	4546433	4547435	MACS_peak_3477	36.07	+	NM_001242945	Gm3264	+	115943
chr14	5582370	5583142	MACS_peak_3490	50.23	+	NM_001256885	Gm3488	+	66478
chr14	5588217	5589375	MACS_peak_3491	49.69	+	NM_001256885	Gm3488	+	72518
chr14	5710166	5712612	MACS_peak_3494	35.48	+	NM_001256886	Gm3500	-	30213
chr14	5754010	5756083	MACS_peak_3495	41.66	+	NM_001256886	Gm3500	-	-13444
chr14	6144481	6146062	MACS_peak_3500	57.03	+	NM_001270812	LOC100861615	-	141979
chr14	6332732	6334097	MACS_peak_3504	41.8	+	NM_001270812	LOC100861615	-	-46164
chr14	7129899	7130917	MACS_peak_3514	51.11	+	NM_001024712	Gm3696	-	-24951
chr14	9480225	9480916	MACS_peak_3522	53.08	+	NR_030680	Mnd1-ps	+	-403524
chr14	12086041	12087243	MACS_peak_3533	192.04	+	NM_146051	3830406C13Rik	+	-197560
chr14	12426994	12427751	MACS_peak_3534	68.37	+	NM_080433	Fezf2	-	-81507
chr14	13456345	13457245	MACS_peak_3537	66.28	+	NM_001163032	Synpr	+	2838
chr14	13846476	13846975	MACS_peak_3539	35.17	+	NM_001285780	Thoc7	-	114588
chr14	14302368	14302953	MACS_peak_3542	41.34	+	NM_147027	Olfr31	+	-25452
chr14	19915120	19915938	MACS_peak_3555	46.79	+	NM_001285911	Gng2	-	61164
chr14	20371238	20371847	MACS_peak_3559	74.72	+	NM_134081	Dnajc9	-	17368
chr3	90443322	90443882	MACS_peak_7575	74.78	+	NM_145540	Ints3	-	-9966
chr3	90496586	90497525	MACS_peak_7576	38.74	+	NM_133854	Snapin	-	-6042
chr3	90841070	90841821	MACS_peak_7580	48.11	+	NM_001165968	Pglyrp4	+	114540
chr3	92089376	92089918	MACS_peak_7583	98.33	+	NM_008508	Lor	-	-6505
chr3	93114468	93115097	MACS_peak_7586	77.85	+	NM_001081200	Crnn	+	-30004
chr14	21891567	21892532	MACS_peak_3572	67.21	+	NM_026965	Comtd1	-	-43139
chr14	23372039	23372699	MACS_peak_3581	132.73	+	NR_033550	Gm10248	-	-277798
chr14	25126305	25126928	MACS_peak_3593	53.88	+	NR_045718	4930572O13Rik	-	16625
chr7	129223756	129224468	MACS_peak_10673	70.18	+	NM_001080963	Ppapdc1a	+	-32981
chr3	96082689	96083404	MACS_peak_7611	169.64	+	NR_035496	Mir1946b	+	2451
chr7	129395423	129396057	MACS_peak_10674	67.65	+	NM_001080963	Ppapdc1a	+	138647
chr14	26919563	26920244	MACS_peak_3601	40.26	+	NM_080856	Asb14	+	25300
chr7	130082928	130083875	MACS_peak_10678	60.74	+	NR_046077	Gm4265	+	121237
chr14	28348669	28349494	MACS_peak_3607	52.27	+	NM_009524	Wnt5a	+	-156391
chr7	130366955	130367621	MACS_peak_10680	57.85	+	NM_010207	Fgfr2	-	-100480
chr14	28726645	28727557	MACS_peak_3610	44.01	+	NM_001256224	Wnt5a	+	215697
chr14	29029015	29029628	MACS_peak_3612	115.73	+	NM_176920	Lrtm1	+	11114
chr14	29222207	29223145	MACS_peak_3613	170.63	+	NM_176920	Lrtm1	+	204469
chr14	29599139	29600057	MACS_peak_3615	413.39	+	NM_009785	Cacna2d3	-	122266
chr14	30136733	30137642	MACS_peak_3618	196.05	+	NM_175343	Chdh	+	114555
chr14	30298491	30299058	MACS_peak_3620	78.57	+	NM_001302637	Cacna1d	-	54712
chr14	30465166	30466178	MACS_peak_3624	61.84	+	NR_131095	4831407H17Rik	+	7637
chr14	30537841	30538909	MACS_peak_3626	127.02	+	NM_009388	Tkt	+	-10755
chr14	32409794	32411164	MACS_peak_3638	269.59	+	NM_001034037	1700024G13Rik	-	-22106
chr14	32713222	32714063	MACS_peak_3641	170.86	+	NM_001195097	3425401B19Rik	-	-28370
chr14	34196323	34196909	MACS_peak_3643	39.17	+	NM_183209	Gprin2	-	5017
chr14	34868804	34869621	MACS_peak_3647	278.36	+	NR_029774	Mir346	+	-25396
chr14	34948104	34948887	MACS_peak_3648	61.56	+	NR_029774	Mir346	+	53887
chr14	37355702	37356562	MACS_peak_3657	136.88	+	NM_078478	Ghitm	-	-220810
chr14	44501951	44502563	MACS_peak_3668	31.78	+	NM_198677	BC061237	+	2136
chr14	46921363	46922291	MACS_peak_3684	107.66	+	NM_001037221	Samd4	+	38863
chr14	47986391	47987328	MACS_peak_3692	271.11	+	NR_045959	4930447J18Rik	+	87996
chr14	48245962	48246904	MACS_peak_3694	345.74	+	NR_003630	Gm6498	+	47718
chr14	48333769	48334743	MACS_peak_3696	85.52	+	NM_172600	Tmem260	+	-112095
chr14	48456355	48457318	MACS_peak_3698	36.42	+	NM_172600	Tmem260	+	10485
chr14	50441825	50442574	MACS_peak_3705	93.58	+	NM_146667	Olfr740	+	-10854
chr14	51212570	51213427	MACS_peak_3708	35.9	+	NM_017389	Ear14	+	9304
chr7	131747230	131747972	MACS_peak_10692	84.7	+	NM_009774	Bub3	+	187211
chr7	131881581	131882548	MACS_peak_10696	109.88	+	NM_173410	Gpr26	+	-84395
chr14	54048460	54049242	MACS_peak_3717	149.25	+	NM_010015	Dad1	-	205078
chr14	54762092	54762814	MACS_peak_3730	121.95	+	NM_016972	Slc7a8	-	19433
chr14	54810427	54811446	MACS_peak_3731	130.76	+	NM_016972	Slc7a8	-	-29050
chr14	55085030	55085995	MACS_peak_3733	101.12	+	NM_001039198	Zfhx2	-	6536
chr7	132425063	132425930	MACS_peak_10701	189.66	+	NM_029935	Chst15	-	-108341
chr14	58452300	58453113	MACS_peak_3752	50.9	+	NM_013518	Fgf9	+	380021
chr7	132637095	132637886	MACS_peak_10702	53.28	+	NM_029609	Lhpp	+	26848
chr3	96208797	96209622	MACS_peak_7613	213.65	+	NM_178213	Hist2h2ab	+	-10706
chr7	132902394	132903196	MACS_peak_10706	39	+	NM_198017	Fam175b	+	43571
chr14	59765729	59766643	MACS_peak_3758	76.23	+	NM_145463	Shisa2	+	140906
chr3	96938604	96939386	MACS_peak_7630	131.93	+	NM_008123	Gja8	-	-12944
chr7	134127269	134128159	MACS_peak_10715	85.35	+	NM_007400	Adam12	-	97383
chr14	61316884	61317549	MACS_peak_3762	41.63	+	NM_177337	Arl11	+	7464
chr7	136073828	136074621	MACS_peak_10732	159.49	+	NR_102277	C030029H02Rik	+	-194099
chr7	136786132	136786528	MACS_peak_10736	84.22	+	NR_046021	Gm6249	-	-75726
chr7	137369836	137370760	MACS_peak_10741	189.82	+	NM_029886	9430038I01Rik	-	40458
chr7	137864670	137865398	MACS_peak_10744	73.93	+	NR_033611	Gm12669	+	427361
chr7	138060971	138061677	MACS_peak_10745	140.19	+	NM_183289	Tcerg1l	-	336406
chr7	138083720	138084400	MACS_peak_10746	67.75	+	NM_183289	Tcerg1l	-	313670
chr8	4483794	4484738	MACS_peak_10777	72.82	+	NM_026058	Cers4	+	-9138
chr8	6550968	6551493	MACS_peak_10781	175.76	+
chr8	7472107	7472891	MACS_peak_10782	249.02	+
chr8	7962313	7963099	MACS_peak_10783	176.39	+
chr8	8517242	8518324	MACS_peak_10788	313.29	+	NM_010111	Efnb2	-	142990
chr8	8767944	8768764	MACS_peak_10789	160.33	+	NM_176849	Arglu1	-	-77817
chr8	10682916	10683790	MACS_peak_10801	58.49	+	NR_040705	B930025P03Rik	-	199101
chr8	11134966	11135375	MACS_peak_10805	93.75	+	NM_001081212	Irs2	-	-126740
chr8	14503721	14504338	MACS_peak_10826	115.73	+	NM_012000	Cln8	+	-384506
chr8	14583421	14584263	MACS_peak_10827	166.61	+	NM_012000	Cln8	+	-304693
chr8	14691750	14692562	MACS_peak_10828	87.27	+	NM_012000	Cln8	+	-196379
chr8	18356227	18357146	MACS_peak_10840	133.95	+	NM_173189	Mcph1	+	-238486
chr8	18406392	18406895	MACS_peak_10841	55.75	+	NM_173189	Mcph1	+	-188529
chr14	62352457	62353022	MACS_peak_3765	45.14	+	NM_026001	Rnaseh2b	+	20635
chr14	62355837	62356769	MACS_peak_3766	129.57	+	NM_026001	Rnaseh2b	+	24199
chr14	62504119	62504723	MACS_peak_3768	115.97	+	NM_172810	Gucy1b2	-	-48132
chr14	62549823	62550689	MACS_peak_3769	60.39	+	NM_001243857	Fam124a	+	-5480
chr14	62829225	62830154	MACS_peak_3770	84.43	+	NM_175546	Wdfy2	+	-8000
chr14	63109974	63110822	MACS_peak_3772	249.51	+	NM_007798	Ctsb	+	-12063
chr14	63653998	63654932	MACS_peak_3776	50.86	+	NM_173393	Xkr6	+	47936
chr14	64213822	64214618	MACS_peak_3777	57.16	+	NM_028525	Prss52	+	109898
chr14	66000301	66001386	MACS_peak_3784	93.04	+	NM_178747	Gulo	-	8367
chr14	66004645	66005597	MACS_peak_3785	327.58	+	NM_178747	Gulo	-	4089
chr14	66783490	66784447	MACS_peak_3791	202.87	+	NM_009955	Dpysl2	-	84632
chr14	66956706	66957598	MACS_peak_3792	272.22	+	NM_175498	Pnma2	+	45945
chr14	67897697	67898097	MACS_peak_3801	45.58	+	NM_177780	Dock5	-	35675
chr14	67911128	67911768	MACS_peak_3802	64.81	+	NM_177780	Dock5	-	22124
chr14	67917263	67918105	MACS_peak_3803	302.65	+	NM_177780	Dock5	-	15888
chr14	68981111	68981801	MACS_peak_3810	65.83	+	NM_009285	Stc1	+	-47832
chr14	69140777	69141416	MACS_peak_3812	42.33	+	NM_010920	Nkx2-6	+	-30705
chr14	70235959	70236648	MACS_peak_3819	50.61	+	NM_011366	Sorbs3	-	-28632
chr14	70832292	70833398	MACS_peak_3824	96.61	+	NR_045939	2410012E07Rik	+	-20087
chr14	70854135	70854892	MACS_peak_3826	113.57	+	NR_045939	2410012E07Rik	+	1581
chr14	72504858	72505537	MACS_peak_3832	66.67	+	NM_207636	Fndc3a	-	204806
chr14	73452902	73453722	MACS_peak_3835	315.3	+	NM_026119	Med4	+	-56736
chr14	75909392	75910014	MACS_peak_3849	33.2	+	NM_026214	Kctd4	+	-45299
chr14	76281587	76282548	MACS_peak_3854	235.03	+	NM_207652	Tsc22d1	+	-133753
chr14	76780938	76781699	MACS_peak_3859	67.29	+	NR_015485	1700108F19Rik	+	103751
chr14	77544067	77544706	MACS_peak_3864	32.12	+	NR_033141	Gm6994	-	-37518
chr14	78852751	78853264	MACS_peak_3875	124.16	+	NM_173758	Vwa8	+	3830
chr14	83083910	83084771	MACS_peak_3884	49.1	+
chr8	19648455	19648978	MACS_peak_10843	92.18	+	NM_001270553	Gm21119	+	-80859
chr14	86026094	86026590	MACS_peak_3887	94.08	+	NR_040457	4930529K09Rik	+	-219627
chr1	130217156	130218112	MACS_peak_545	93.68	+	NM_007827	Daf2	-	205365
chr14	87439167	87440194	MACS_peak_3896	204.25	+	NM_001253755	Tdrd3	+	23098
chr8	19961105	19963727	MACS_peak_10847	33.27	+	NM_001270553	Gm21119	+	232841
chr8	19990907	19991261	MACS_peak_10848	37.77	+	NM_001270553	Gm21119	+	261509
chr1	132805286	132806268	MACS_peak_556	380.29	+	NM_182716	Nfasc	-	-63980
chr8	20944801	20945424	MACS_peak_10855	68.23	+	NM_001012640	AY761185	-	-364
chr1	133307037	133307849	MACS_peak_559	38.88	+	NM_026680	Golt1a	+	-2379
chr8	20950242	20950796	MACS_peak_10856	53.96	+	NM_001012640	AY761185	-	-5771
chr1	134220694	134221432	MACS_peak_564	37.55	+	NM_001291928	Adora1	-	13793
chr8	22432725	22433657	MACS_peak_10861	65.07	+	NM_020560	Mrps31	+	21852
chr8	22453094	22453610	MACS_peak_10862	48.62	+	NM_011394	Slc20a2	+	-23347
chr8	25343052	25343962	MACS_peak_10880	326.14	+	NR_040352	5430421F17Rik	-	-37237
chr1	137225082	137226013	MACS_peak_586	58.1	+	NM_030676	Nr5a2	-	-265099
chr1	138579221	138579900	MACS_peak_588	52.85	+	NM_021605	Nek7	-	40136
chr8	25598600	25599230	MACS_peak_10882	37.05	+	NM_173012	Letm2	-	-1428
chr8	26307975	26308690	MACS_peak_10887	162.36	+	NM_199042	Thap1	+	150164
chr1	138662002	138662985	MACS_peak_589	163.26	+	NR_040304	Gm5833	-	19582
chr8	26502896	26503710	MACS_peak_10890	159.78	+	NR_045904	2310008N11Rik	-	321120
chr8	26622348	26623116	MACS_peak_10891	65.94	+	NR_045904	2310008N11Rik	-	201691
chr8	26744121	26745025	MACS_peak_10892	226.55	+	NR_045904	2310008N11Rik	-	79850
chr1	140364756	140365310	MACS_peak_592	242.38	+	NM_001081027	Kcnt2	+	118777
chr8	27684212	27684959	MACS_peak_10904	53.23	+	NM_026256	Poteg	+	236916
chr8	30561346	30562039	MACS_peak_10908	73.58	+	NR_045856	4933433F19Rik	+	-6702
chr8	31008707	31009355	MACS_peak_10912	92.56	+	NM_025869	Dusp26	+	-80630
chr8	33343633	33344273	MACS_peak_10919	41.85	+	NM_011721	Wrn	-	41574
chr1	150479392	150480262	MACS_peak_598	97.95	+	NM_021400	Prg4	-	-13662
chr1	151000268	151001318	MACS_peak_602	141.61	+	NM_001024720	Hmcn1	-	-7358
chr1	152378299	152379162	MACS_peak_607	110.21	+	NM_025677	Tsen15	-	7952
chr1	153709279	153709938	MACS_peak_615	51.38	+	NR_046171	C230024C17Rik	-	28221
chr8	34300127	34301013	MACS_peak_10932	98.08	+	NR_105820	Mir6395	-	-133858
chr14	87619389	87620334	MACS_peak_3898	161.8	+	NM_001253755	Tdrd3	+	203279
chr14	94672428	94672806	MACS_peak_3907	36.43	+
chr1	155758759	155759827	MACS_peak_633	445.17	+	NM_010712	Lhx4	-	-17266
chr14	98707959	98708721	MACS_peak_3913	145.33	+	NM_175245	Mzt1	-	337796
chr8	34511315	34512200	MACS_peak_10935	160.64	+	NR_040706	B930018H19Rik	-	128559
chr8	34872641	34873455	MACS_peak_10937	58.48	+	NM_176933	Dusp4	+	65439
chr14	101984129	101985113	MACS_peak_3925	133.71	+	NM_201529	Lmo7	+	254694
chr8	34990139	34990858	MACS_peak_10939	63.36	+	NM_175091	Tnks	-	-24808
chr8	35226780	35227727	MACS_peak_10944	50.65	+	NM_177741	Ppp1r3b	+	-148487
chr8	35440346	35441065	MACS_peak_10947	102.86	+	NM_026067	Eri1	-	54828
chr14	103088338	103089209	MACS_peak_3934	57.54	+	NM_015822	Fbxl3	-	10736
chr8	35566944	35567936	MACS_peak_10948	417.69	+	NM_001081279	Mfhas1	+	-20357
chr8	35896870	35897382	MACS_peak_10952	48	+	NR_046181	5430403N17Rik	-	-14169
chr14	103700342	103700977	MACS_peak_3937	72.12	+	NR_045148	Slain1os	-	-1227
chr14	103716661	103717741	MACS_peak_3939	206.39	+	NR_045148	Slain1os	-	-17769
chr8	40331004	40331722	MACS_peak_10964	72.03	+	NM_030110	Micu3	+	23313
chr8	40915219	40916138	MACS_peak_10966	226.7	+	NM_026840	Pdgfrl	+	-10554
chr8	44911277	44912199	MACS_peak_10978	105.55	+	NM_001081286	Fat1	+	-38469
chr1	156236198	156237192	MACS_peak_638	77.94	+	NM_177838	Fam163a	-	-31669
chr14	105098469	105099284	MACS_peak_3942	114.48	+	NR_040628	Gm17066	-	15800
chr1	156758201	156758747	MACS_peak_646	53.53	+	NM_145413	Fam20b	-	-39564
chr14	106017566	106018174	MACS_peak_3945	36.79	+	NR_073203	Trim52	+	-88327
chr1	156995083	156996011	MACS_peak_648	38.7	+	NM_001159968	Ralgps2	-	-55921
chr14	106606715	106607568	MACS_peak_3947	161.84	+	NR_045938	1700128A07Rik	-	-120621
chr1	157193985	157194738	MACS_peak_649	48.47	+	NM_001305063	Tex35	-	-85681
chr14	114959951	114960986	MACS_peak_3956	118.42	+	NR_126548	1700100I10Rik	-	-14520
chr8	45644162	45644982	MACS_peak_10981	133.76	+	NM_001205219	Sorbs2	+	136785
chr1	157440238	157441019	MACS_peak_650	71.39	+	NM_001033284	BC026585	+	-17953
chr1	157500154	157501074	MACS_peak_651	44.83	+	NR_027641	Sec16b	+	-6181
chr14	116938030	116938872	MACS_peak_3961	288.74	+	NM_011821	Gpc6	+	13155
chr14	117700873	117701815	MACS_peak_3968	135.91	+	NR_105747	Mir6239	-	252503
chr14	117820180	117821097	MACS_peak_3969	177.6	+	NR_105747	Mir6239	-	133209
chr1	157506665	157507643	MACS_peak_652	431.07	+	NR_027641	Sec16b	+	359
chr14	118533490	118534444	MACS_peak_3973	227.01	+	NR_105815	Mir6391	-	58505
chr14	118575913	118576382	MACS_peak_3975	69.68	+	NR_105815	Mir6391	-	16325
chr1	158342847	158343884	MACS_peak_654	328.9	+	NM_207583	Brinp2	-	12895
chr14	119581196	119582190	MACS_peak_3985	135.97	+	NR_045621	1700006F04Rik	+	-167533
chr3	97334530	97335318	MACS_peak_7634	36.76	+	NR_105813	Mir378c	+	25669
chr14	119832706	119833572	MACS_peak_3986	94.85	+	NR_045621	1700006F04Rik	+	83913
chr1	159375016	159375716	MACS_peak_658	44.11	+	NR_039543	Mir1843b	+	35009
chr14	119852138	119852835	MACS_peak_3987	43.53	+	NR_045621	1700006F04Rik	+	103260
chr1	159614886	159615735	MACS_peak_659	74.81	+	NM_022312	Tnr	+	91542
chr14	120224043	120224783	MACS_peak_3988	133.77	+	NM_175341	Mbnl2	+	-51255
chr14	120758320	120759144	MACS_peak_3995	154.33	+	NM_023579	Ipo5	+	-152461
chr14	120868161	120869100	MACS_peak_3998	130.64	+	NM_023579	Ipo5	+	-42563
chr14	120974273	120974795	MACS_peak_4000	43.95	+	NM_134082	Farp1	+	-61039
chr14	121084724	121085497	MACS_peak_4003	62.84	+	NM_134082	Farp1	+	49537
chr14	121111831	121112569	MACS_peak_4004	132.47	+	NM_134082	Farp1	+	76627
chr14	123466464	123467438	MACS_peak_4021	44.9	+	NM_177393	Nalcn	-	160193
chr14	124264348	124265132	MACS_peak_4023	175.83	+	NM_010201	Fgf14	-	-72194
chr15	3836413	3837285	MACS_peak_4027	50.62	+	NM_134099	Fbxo4	-	142724
chr15	7000641	7001323	MACS_peak_4041	62.82	+	NM_011019	Osmr	-	-126669
chr15	7151994	7152810	MACS_peak_4043	68.72	+	NM_013584	Lifr	+	11861
chr15	8586562	8587590	MACS_peak_4050	90.12	+	NM_148938	Slc1a3	-	123731
chr15	11165619	11166609	MACS_peak_4061	329.17	+	NM_175501	Adamts12	+	101325
chr15	12237409	12238936	MACS_peak_4067	119.85	+	NM_172958	Mtmr12	+	33079
chr15	12664761	12665581	MACS_peak_4070	200.5	+	NM_001081064	Pdzd2	-	-72615
chr15	12872546	12873529	MACS_peak_4072	136.17	+	NM_026799	Drosha	+	48223
chr15	13244110	13245079	MACS_peak_4074	211.14	+	NM_007666	Cdh6	-	-70955
chr15	21101673	21102571	MACS_peak_4082	73.84	+	NM_001008420	Cdh12	+	-9329
chr15	25117732	25118507	MACS_peak_4087	117.87	+	NM_027395	Basp1	-	295645
chr3	97946323	97947246	MACS_peak_7637	59.55	+	NM_001033779	Gm5544	+	16612
chr15	26718041	26718827	MACS_peak_4097	156.09	+	NM_176959	Fbxl7	-	177130
chr1	159750792	159751520	MACS_peak_661	174.67	+	NM_022312	Tnr	+	227388
chr1	160416811	160417753	MACS_peak_663	383.4	+	NM_001038621	Rabgap1l	-	-65711
chr15	27496835	27497761	MACS_peak_4099	36.5	+	NM_020332	Ank	+	30622
chr1	160878251	160879267	MACS_peak_664	154.86	+	NM_001024952	Rc3h1	+	-27651
chr15	27987798	27988713	MACS_peak_4105	105.65	+	NM_001081302	Trio	-	37593
chr1	162130665	162131647	MACS_peak_670	270.44	+	NR_002870	Dnm3os	+	-86466
chr15	28063856	28064713	MACS_peak_4107	165.34	+	NM_001081302	Trio	-	-38436
chr1	162281911	162282616	MACS_peak_675	46.01	+	NR_029796	Mir214	+	58896
chr1	162792270	162793380	MACS_peak_676	365.57	+	NM_144878	Fmo4	-	19724
chr15	31650909	31651856	MACS_peak_4115	104.2	+	NM_026546	Fam173b	+	49267
chr1	163390986	163391958	MACS_peak_681	173.15	+	NM_178883	Gorab	-	12169
chr15	33648315	33648957	MACS_peak_4121	38.03	+	NR_045070	4930592A05Rik	-	4800
chr1	164482829	164483655	MACS_peak_687	154.97	+	NM_009721	Atp1b1	-	-24887
chr15	34190928	34191505	MACS_peak_4122	43.18	+	NM_033521	Laptm4b	+	-46809
chr1	164830384	164831068	MACS_peak_689	34.34	+	NR_040303	Gm20743	+	-32394
chr15	35540433	35541283	MACS_peak_4129	161.45	+	NR_035527	Mir599	-	120060
chr1	165758957	165759983	MACS_peak_698	49.86	+	NM_011804	Creg1	+	-4309
chr1	165775142	165776231	MACS_peak_699	304.66	+	NM_011804	Creg1	+	11907
chr1	165786018	165786814	MACS_peak_700	98.64	+	NR_103716	Cd247	+	-2264
chr1	166493345	166494268	MACS_peak_708	46.42	+	NM_001164306	Gm4846	-	3782
chr1	168472848	168473858	MACS_peak_718	276.68	+	NR_105766	Mir6348	+	-17289
chr1	169406672	169407703	MACS_peak_719	232.18	+	NM_023284	Nuf2	-	124277
chr1	171524742	171526680	MACS_peak_736	45.85	+	NM_010584	Itln1	-	9583
chr1	173804513	173805321	MACS_peak_748	51.56	+	NM_008329	Ifi204	-	-37998
chr1	174766515	174767343	MACS_peak_752	118.75	+	NM_011825	Grem2	-	154890
chr1	176357210	176357780	MACS_peak_758	94.01	+	NM_176916	Pld5	-	-82183
chr1	177490583	177491373	MACS_peak_761	40.32	+	NM_013915	Zbtb18	+	45158
chr1	180120996	180121598	MACS_peak_777	33.98	+	NM_001163290	Adck3	-	72188
chr1	180194751	180195852	MACS_peak_778	193.76	+	NM_023341	Adck3	-	719
chr1	180991902	180992726	MACS_peak_795	58.71	+	NM_010145	Ephx1	-	25181
chr1	181525662	181526518	MACS_peak_797	60.09	+	NM_207280	Ccdc121	-	-14639
chr1	181915892	181916745	MACS_peak_800	274.03	+	NM_133815	Lbr	-	-73917
chr1	181975384	181976145	MACS_peak_801	34.08	+	NM_001083121	Enah	-	44216
chr15	36046446	36047103	MACS_peak_4134	49.53	+	NM_001195748	Rgs22	-	93626
chr1	182742370	182742976	MACS_peak_809	36.22	+	NM_001033547	Ccdc185	-	6507
chr1	182861462	182862321	MACS_peak_811	64.92	+	NM_016928	Tlr5	+	-92896
chr1	183521178	183521985	MACS_peak_815	201.44	+	NM_030175	Hhipl2	+	103079
chr15	37120244	37120945	MACS_peak_4141	80.59	+	NM_026496	Grhl2	+	-112441
chr15	38248151	38248633	MACS_peak_4149	30.8	+	NM_008757	Odf1	+	29190
chr15	39187451	39188258	MACS_peak_4152	159.12	+	NM_001256382	Rims2	+	-10431
chr15	39820295	39821015	MACS_peak_4157	43.77	+	NR_045788	Gm16291	+	23611
chr15	39919242	39919955	MACS_peak_4158	68.31	+	NM_172814	Lrp12	-	24159
chr15	39925858	39926281	MACS_peak_4159	146.84	+	NM_172814	Lrp12	-	17688
chr1	186922454	186923356	MACS_peak_833	143.37	+	NM_033077	D1Pas1	+	-44510
chr1	187751313	187752280	MACS_peak_839	155.08	+	NM_001243792	Esrrg	+	142791
chr15	41232495	41233110	MACS_peak_4162	35.97	+	NM_001130166	Oxr1	+	-214679
chr15	42013906	42014628	MACS_peak_4167	59.95	+	NM_175456	Abra	-	-144547
chr1	187824752	187825780	MACS_peak_841	193.1	+	NM_011935	Esrrg	+	-172560
chr1	187924420	187925344	MACS_peak_842	37.31	+	NM_011935	Esrrg	+	-72944
chr1	188150829	188151641	MACS_peak_845	110.44	+	NM_021408	Ush2a	+	-111602
chr1	189142854	189143958	MACS_peak_850	217.67	+	NM_172650	Kctd3	-	-135566
chr1	190368978	190369669	MACS_peak_861	74.57	+	NM_008937	Prox1	-	-198643
chr15	51924737	51925376	MACS_peak_4186	32.57	+	NM_030132	Utp23	+	47616
chr15	54790974	54791835	MACS_peak_4201	93.16	+	NM_010930	Nov	+	45477
chr1	190808862	190809727	MACS_peak_865	171	+	NM_178775	Rps6kc1	-	102476
chr15	55635299	55635798	MACS_peak_4204	35.99	+	NM_134092	Mtbp	+	78141
chr1	191058445	191059263	MACS_peak_867	62.79	+	NM_001163422	Tatdn3	-	4078
chr1	191352276	191353200	MACS_peak_869	63.29	+	NM_025864	Tmem206	+	26774
chr15	55648329	55649027	MACS_peak_4205	94.53	+	NM_134092	Mtbp	+	91271
chr15	55815029	55815823	MACS_peak_4207	52.47	+	NM_016667	Sntb1	-	91523
chr1	192994002	192994670	MACS_peak_879	101.6	+	NM_181546	Syt14	-	41439
chr15	57824045	57824877	MACS_peak_4215	102.79	+	NM_024207	Derl1	-	67957
chr15	58330664	58331501	MACS_peak_4223	164.34	+	NM_177755	Klhl38	-	-6913
chr1	193533379	193534267	MACS_peak_886	162.59	+	NR_029592	Mir205	-	-26293
chr15	59432811	59433687	MACS_peak_4235	91.45	+	NM_026746	Nsmce2	+	59052
chr15	60314515	60315360	MACS_peak_4239	68.53	+	NM_027668	4933412E24Rik	-	-298319
chr1	194482175	194482859	MACS_peak_891	309.43	+	NM_008882	Plxna2	+	-137311
chr1	194756502	194757562	MACS_peak_894	325.21	+	NM_008882	Plxna2	+	137204
chr15	60883948	60884683	MACS_peak_4242	137.38	+	NM_001081067	A1bg	-	36955
chr2	3926366	3927822	MACS_peak_6245	241.9	+	NM_025626	Fam107b	+	213637
chr15	61678706	61679590	MACS_peak_4244	37.89	+	NR_040350	D030024E09Rik	-	95303
chr15	63340188	63340968	MACS_peak_4257	86.01	+	NR_045279	Gm20740	-	139030
chr15	63750049	63750907	MACS_peak_4260	65.07	+	NM_031378	Gsdmc	-	58261
chr15	66818374	66819379	MACS_peak_4266	288.74	+	NM_001029841	Sla	-	12953
chr15	67143549	67144294	MACS_peak_4268	178.57	+	NM_009177	St3gal1	-	32961
chr15	68711608	68712502	MACS_peak_4271	115.13	+	NM_010158	Khdrbs3	+	-216364
chr2	4863947	4864765	MACS_peak_6258	62.08	+	NM_175400	Sephs1	+	-17207
chr15	70713457	70714351	MACS_peak_4273	80.48	+
chr15	71812045	71812733	MACS_peak_4276	52.37	+	NM_177819	Fam135b	-	-84551
chr2	6896348	6896973	MACS_peak_6274	213.93	+	NM_010160	Celf2	-	-11664
chr15	74295948	74296907	MACS_peak_4285	358.71	+	NM_174991	Adgrb1	+	-219768
chr2	9434801	9435620	MACS_peak_6282	190.22	+	NR_038180	1700061F12Rik	+	245696
chr15	75788744	75789555	MACS_peak_4292	173.59	+	NM_194350	Mafa	-	-41227
chr15	76267382	76268402	MACS_peak_4300	268.04	+	NM_028852	Spatc1	+	-196
chr2	9996082	9996790	MACS_peak_6288	127.57	+	NM_027748	Taf3	-	52173
chr2	11288239	11289281	MACS_peak_6292	184.09	+	NR_040369	Gm13293	+	-50728
chr15	76779249	76780263	MACS_peak_4305	116.47	+	NM_198420	Arhgap39	-	38414
chr2	11728867	11729689	MACS_peak_6297	91.81	+	NM_001271500	Il15ra	+	23567
chr2	12182109	12183049	MACS_peak_6300	68.7	+	NR_040353	E030013I19Rik	+	-118666
chr2	12849457	12850379	MACS_peak_6303	148.64	+	NM_008961	Pter	+	-74122
chr15	78826651	78827261	MACS_peak_4312	39.04	+	NM_027219	Cdc42ep1	+	-15690
chr2	13589882	13590961	MACS_peak_6311	333.73	+	NM_011701	Vim	+	16111
chr2	14127436	14128143	MACS_peak_6313	135.87	+	NM_001081310	Tmem236	+	-46734
chr2	17546387	17546950	MACS_peak_6322	37.14	+	NR_105847	Mir6419	+	-16845
chr2	18627627	18628474	MACS_peak_6325	64.87	+	NM_147778	Commd3	+	-44411
chr2	19328836	19329474	MACS_peak_6332	109.8	+	NR_126563	4930447M23Rik	+	-15161
chr2	19403062	19403752	MACS_peak_6333	67.32	+	NM_029619	Msrb2	+	31772
chr2	20628461	20629475	MACS_peak_6340	95.08	+	NM_001177630	Etl4	+	109456
chr15	79002992	79003623	MACS_peak_4317	72.52	+	NR_105921	Mir6956	+	1085
chr2	24427863	24428725	MACS_peak_6356	148.8	+	NM_177611	Psd4	+	42898
chr2	26354916	26355734	MACS_peak_6361	146.11	+	NM_026828	Dnlz	-	-3215
chr15	79224361	79225174	MACS_peak_4319	89.21	+	NM_008837	Pick1	+	-4405
chr15	80533234	80533826	MACS_peak_4327	127.3	+	NM_001163189	Enthd1	-	26940
chr15	80561047	80561765	MACS_peak_4328	107.43	+	NM_001163189	Enthd1	-	-936
chr15	81295000	81295982	MACS_peak_4335	100.43	+	NR_077230	8430426J06Rik	-	-43629
chr2	29768058	29768838	MACS_peak_6385	44.34	+	NM_001177392	Gm13547	+	6921
chr15	81964572	81965405	MACS_peak_4343	59.06	+	NM_001282040	Pmm1	-	-4058
chr8	46305523	46306262	MACS_peak_10988	39.84	+	NM_173789	Helt	-	-11221
chr15	84424668	84425292	MACS_peak_4356	59.6	+	NM_001163145	1810041L15Rik	-	22117
chr8	46817329	46818123	MACS_peak_10990	71.79	+	NM_008391	Irf2	+	77982
chr15	84772089	84772752	MACS_peak_4359	58.03	+	NR_040347	Gm20556	-	-52154
chr8	47061169	47061970	MACS_peak_10992	85.28	+	NM_177304	Enpp6	+	74645
chr8	47222475	47223398	MACS_peak_10993	120.25	+	NM_001286376	Stox2	-	66466
chr8	48185428	48186122	MACS_peak_11005	77.28	+	NM_001161515	Dctd	+	75763
chr8	49258237	49259066	MACS_peak_11012	52.84	+
chr8	54052982	54053737	MACS_peak_11019	78.58	+	NM_009506	Vegfc	+	-24172
chr8	55371228	55372588	MACS_peak_11023	32.17	+	NM_153581	Gpm6a	+	417181
chr8	56477231	56478131	MACS_peak_11026	101.21	+	NR_131020	4930518J21Rik	-	7287
chr8	57399188	57400227	MACS_peak_11030	90.5	+	NM_009136	Scrg1	+	-56215
chr8	57707093	57707689	MACS_peak_11033	127	+	NM_144731	Galnt7	-	-54336
chr8	59175692	59176279	MACS_peak_11039	74.2	+	NM_173411	BC030500	+	264231
chr8	60045410	60045918	MACS_peak_11041	60.78	+	NR_126087	4930470O06Rik	+	220016
chr8	60956651	60957488	MACS_peak_11048	58.12	+	NM_173876	Clcn3	-	-2270
chr8	61762246	61762891	MACS_peak_11054	76.35	+	NM_001293773	Palld	-	-2470
chr8	64587611	64588545	MACS_peak_11059	102.76	+	NR_030491	Mir710	-	-73637
chr8	64985695	64986283	MACS_peak_11062	33.54	+	NM_001033429	Trim75	-	1655
chr8	66161439	66162283	MACS_peak_11067	112.34	+	NM_001166375	2019-03-01	+	-224439
chr8	68057994	68058897	MACS_peak_11078	131.25	+	NM_177698	Psd3	-	-83871
chr8	68324047	68324922	MACS_peak_11082	172.9	+	NR_038181	1700125H03Rik	+	-43974
chr8	68902664	68903641	MACS_peak_11084	99.55	+	NM_008509	Lpl	+	22598
chr8	69480341	69481462	MACS_peak_11091	39.91	+	NR_038043	Gm10033	-	-85357
chr8	69549216	69552652	MACS_peak_11092	59.52	+	NM_001045553	Zfp868	-	74241
chr8	69848908	69849611	MACS_peak_11095	83.6	+	NM_001024954	Pbx4	+	16556
chr8	70256636	70257421	MACS_peak_11100	66.73	+	NM_133972	Armc6	-	-22606
chr8	72642618	72643577	MACS_peak_11119	53.68	+	NM_176940	Nwd1	+	-3613
chr8	72712306	72713432	MACS_peak_11120	392.49	+	NM_009188	Sin3b	+	-10400
chr8	73030479	73031065	MACS_peak_11121	39.17	+	NR_039551	Mir28b	+	14261
chr8	73241931	73242752	MACS_peak_11124	79.03	+	NM_010687	Large	-	110215
chr8	73618827	73619519	MACS_peak_11126	90.75	+	NM_010687	Large	-	-266617
chr8	75103600	75104279	MACS_peak_11130	56.45	+	NM_001302540	Mcm5	+	-5569
chr8	75217901	75218590	MACS_peak_11131	32.28	+	NM_029182	Rasd2	+	4302
chr8	77621447	77622194	MACS_peak_11136	47.58	+	NR_045467	1700092C02Rik	+	-2351
chr8	78624893	78625666	MACS_peak_11141	351.95	+	NR_104094	Slc10a7	+	115952
chr8	79157090	79157768	MACS_peak_11143	64.36	+	NM_026315	1700011L22Rik	-	91154
chr8	80789778	80790367	MACS_peak_11155	105.96	+	NM_053124	Smarca5	-	-50613
chr8	81000003	81000951	MACS_peak_11160	255.17	+	NM_027554	Usp38	-	14429
chr8	81800677	81801695	MACS_peak_11163	199.01	+	NM_001297591	Inpp4b	+	458625
chr8	82826107	82827015	MACS_peak_11164	41.47	+	NM_177378	Rnf150	+	-36794
chr8	82914482	82915301	MACS_peak_11167	160.86	+	NM_177378	Rnf150	+	51536
chr8	83598065	83598854	MACS_peak_11172	34.95	+	NM_134118	Tecr	-	-3968
chr8	86389846	86390485	MACS_peak_11183	43.13	+	NM_172912	Abcc12	-	176425
chr8	86617504	86618500	MACS_peak_11185	94.67	+	NM_025827	Lonp2	+	-6040
chr8	87536688	87537596	MACS_peak_11189	78.01	+	NM_177901	4933402J07Rik	+	-26764
chr8	88280708	88281574	MACS_peak_11193	140.29	+	NM_001109756	Adcy7	+	-1850
chr8	90669150	90669878	MACS_peak_11203	47.75	+	NM_177224	Chd9	+	-159320
chr8	90741219	90742083	MACS_peak_11204	151.52	+	NM_177224	Chd9	+	-87183
chr8	90769693	90770459	MACS_peak_11205	145.08	+	NM_177224	Chd9	+	-58758
chr8	90822169	90823088	MACS_peak_11206	33.86	+	NM_177224	Chd9	+	-6206
chr8	90901398	90902162	MACS_peak_11207	43.22	+	NM_177224	Chd9	+	72946
chr15	85477558	85478029	MACS_peak_4366	54.62	+	NM_001256072	7530416G11Rik	-	25434
chr8	92652550	92653199	MACS_peak_11215	91.92	+	NM_022428	Irx6	+	-21414
chr15	88927616	88928534	MACS_peak_4380	193.79	+	NM_172818	Ttll8	-	26343
chr8	93573384	93574414	MACS_peak_11217	234.92	+	NM_001003951	Ces5a	-	-38192
chr15	93988472	93989413	MACS_peak_4402	113.68	+	NR_045737	9430014N10Rik	-	-61831
chr15	94638873	94639811	MACS_peak_4406	68.63	+	NM_178789	Tmem117	+	10158
chr15	95643185	95644219	MACS_peak_4408	261.35	+	NM_207533	Dbx2	-	11069
chr8	94321917	94322667	MACS_peak_11220	160.52	+	NR_029552	Mir138-2	+	-2018
chr2	31326899	31327925	MACS_peak_6405	444.03	+	NM_019681	Ncs1	+	81490
chr8	103457297	103458002	MACS_peak_11242	84.73	+	NR_036588	1600027J07Rik	-	-110115
chr2	31442160	31442980	MACS_peak_6406	124.36	+	NM_007494	Ass1	+	-27699
chr15	97122227	97123021	MACS_peak_4424	47.23	+	NM_027052	Slc38a4	-	-66668
chr8	103623800	103624589	MACS_peak_11243	53.81	+	NR_045730	4933400L20Rik	+	20396
chr15	97164254	97164913	MACS_peak_4426	63.97	+	NM_172293	Pced1b	+	-82523
chr15	97178228	97179005	MACS_peak_4427	48.09	+	NM_172293	Pced1b	+	-68490
chr15	97182213	97183208	MACS_peak_4428	138.67	+	NM_172293	Pced1b	+	-64396
chr15	97234974	97235788	MACS_peak_4429	106.71	+	NM_172293	Pced1b	+	-11725
chr8	103914003	103914671	MACS_peak_11247	67.23	+	NM_009868	Cdh5	+	-187287
chr8	104069585	104070232	MACS_peak_11248	30.37	+	NM_009868	Cdh5	+	-31716
chr15	97658157	97658943	MACS_peak_4433	88.53	+	NM_028003	Rpap3	-	47272
chr8	104205288	104205811	MACS_peak_11251	38.07	+	NM_001141922	Bean1	+	35037
chr8	104602371	104603275	MACS_peak_11253	89.21	+	NM_001024606	Pdp2	+	11356
chr2	31500006	31501545	MACS_peak_6407	378.13	+	NR_002687	Gm5424	+	30468
chr2	31501556	31502233	MACS_peak_6408	391.72	+	NR_002687	Gm5424	+	31587
chr8	105553519	105554453	MACS_peak_11257	54.12	+	NM_013477	Atp6v0d1	-	12054
chr8	106789231	106790018	MACS_peak_11274	33.62	+	NM_008217	Has3	+	-80617
chr8	106809568	106810183	MACS_peak_11275	72.91	+	NM_008217	Has3	+	-60366
chr8	107370219	107370931	MACS_peak_11280	78.24	+	NM_008706	Nqo1	-	32630
chr8	107651251	107652053	MACS_peak_11284	165.01	+	NM_010817	Psmd7	-	-63170
chr8	107961646	107962522	MACS_peak_11286	101.05	+	NM_010817	Psmd7	-	-373602
chr8	108368909	108369682	MACS_peak_11289	38.47	+	NR_077224	3010033K07Rik	-	215382
chr8	108377698	108378557	MACS_peak_11290	420.29	+	NR_077224	3010033K07Rik	-	206550
chr8	108439294	108440046	MACS_peak_11292	64.03	+	NR_077224	3010033K07Rik	-	145007
chr2	32488639	32489277	MACS_peak_6422	61.28	+	NM_001164357	Slc25a25	-	-37488
chr2	32750984	32751698	MACS_peak_6424	65.62	+	NR_045485	Tor2a	+	-5892
chr8	110315764	110316664	MACS_peak_11307	278.85	+	NM_172916	Hydin	+	49238
chr2	32951546	32952993	MACS_peak_6429	388.23	+	NM_199302	Lrsam1	-	8986
chr2	33444035	33444995	MACS_peak_6436	100.46	+	NM_001276332	Zbtb34	-	-13191
chr8	112034402	112035336	MACS_peak_11312	56.24	+	NM_020584	Terf2ip	+	23511
chr8	112616101	112616886	MACS_peak_11313	85.74	+	NM_130457	Cntnap4	+	46451
chr8	113521707	113522592	MACS_peak_11315	73.05	+	NR_110476	4930571O06Rik	+	4868
chr8	114262047	114262780	MACS_peak_11320	171.88	+	NM_173016	Vat1l	+	56774
chr8	114809905	114810621	MACS_peak_11326	59.77	+	NM_019573	Wwox	+	370612
chr8	115065407	115066184	MACS_peak_11328	43.09	+
chr2	33896539	33897338	MACS_peak_6442	64.44	+	NM_175184	Mvb12b	-	-8992
chr2	34182331	34183294	MACS_peak_6444	65.69	+	NR_130173	C230014O12Rik	-	-75077
chr8	115133682	115134338	MACS_peak_11329	52.46	+
chr8	115756987	115757685	MACS_peak_11337	62.83	+	NM_001025577	Maf	-	-50442
chr8	115809438	115810379	MACS_peak_11338	142.9	+	NM_001025577	Maf	-	-103014
chr8	116364250	116365106	MACS_peak_11339	186.09	+	NM_029297	Dynlrb2	+	-140336
chr2	37771708	37772461	MACS_peak_6463	43	+	NM_001163566	Crb2	+	-4164
chr8	116871700	116872547	MACS_peak_11341	33.62	+	NM_026844	Cmc2	-	49313
chr2	38284833	38285806	MACS_peak_6469	230.09	+	NM_146122	Dennd1a	-	2065
chr16	3245979	3248498	MACS_peak_4491	52.19	+	NM_146860	Olfr161	+	-345159
chr16	3488095	3488826	MACS_peak_4494	39.23	+	NM_146860	Olfr161	+	-103937
chr2	44577779	44578292	MACS_peak_6483	173.2	+	NM_172662	Gtdc1	-	283587
chr8	118104455	118105421	MACS_peak_11347	118.59	+	NM_019707	Cdh13	+	-178816
chr8	118345313	118346132	MACS_peak_11348	60.41	+	NM_019707	Cdh13	+	61968
chr8	118557712	118558452	MACS_peak_11350	97.94	+	NM_019707	Cdh13	+	274328
chr8	119258410	119259224	MACS_peak_11351	142.48	+	NM_024219	Hsbp1	+	-85720
chr8	119436788	119437428	MACS_peak_11352	34.17	+	NM_027950	Osgin1	+	-53
chr8	121013068	121014069	MACS_peak_11375	160.75	+	NR_045471	Fendrr	-	69542
chr8	121442368	121443148	MACS_peak_11381	50.58	+	NM_029597	1700018B08Rik	-	99196
chr8	122172279	122172914	MACS_peak_11389	40.58	+	NM_009569	Zfpm1	+	-109544
chr8	125795931	125797075	MACS_peak_11421	195.68	+	NM_025636	Ntpcr	+	62301
chr8	125935375	125936315	MACS_peak_11424	51.69	+	NM_145608	BC021891	+	25396
chr8	126152810	126153545	MACS_peak_11426	106.62	+	NM_175434	Slc35f3	+	-145401
chr2	48480856	48481962	MACS_peak_6492	90.12	+	NM_007396	Acvr2a	+	-332699
chr2	48616913	48617606	MACS_peak_6494	53.57	+	NM_007396	Acvr2a	+	-196849
chr8	126918931	126919899	MACS_peak_11433	134.03	+	NM_024214	Tomm20	-	26506
chr2	49921640	49922727	MACS_peak_6501	221.2	+	NM_027990	Lypd6b	+	134498
chr8	126986349	126986891	MACS_peak_11434	32.42	+	NM_172762	Rbm34	-	-15541
chr8	127257163	127257995	MACS_peak_11437	47.91	+	NM_001013581	Pard3	+	-42032
chr2	50215478	50216244	MACS_peak_6504	38.2	+	NM_133839	Mmadhc	-	80816
chr8	127885679	127886404	MACS_peak_11439	52.76	+	NR_105822	Mir21c	-	392184
chr2	51056009	51056753	MACS_peak_6510	170.6	+	NM_028810	Rnd3	-	92730
chr8	128346153	128346937	MACS_peak_11443	141.07	+	NM_008737	Nrp1	+	-12527
chr16	5473220	5473976	MACS_peak_4509	39.92	+	NM_027446	Eef2kmt	-	-217642
chr16	5524222	5524983	MACS_peak_4510	69.09	+	NM_027446	Eef2kmt	-	-268646
chr8	128727255	128727721	MACS_peak_11447	121.24	+	NM_010578	Itgb1	+	41835
chr2	51161389	51162099	MACS_peak_6514	88.7	+	NM_028810	Rnd3	-	-12633
chr2	51841981	51842852	MACS_peak_6518	78.14	+	NM_001141982	Rbm43	-	92228
chr2	52884563	52885543	MACS_peak_6529	75.27	+	NM_172409	Fmnl2	+	27186
chr16	6364671	6365543	MACS_peak_4513	121.89	+	NR_045799	1700123O21Rik	+	389521
chr2	60205556	60206509	MACS_peak_6550	212.54	+	NM_020575	2019-03-07	+	-3903
chr16	7647380	7648004	MACS_peak_4518	166.56	+
chr16	12608193	12608862	MACS_peak_4538	43.93	+	NR_040507	1700003L19Rik	+	-202862
chr16	13339704	13340634	MACS_peak_4542	160.71	+	NM_153588	Mkl2	+	-18251
chr16	20316395	20317348	MACS_peak_4565	143.51	+	NM_183158	Cyp2ab1	-	8533
chr16	20485769	20486835	MACS_peak_4567	128.32	+	NM_172265	Eif2b5	+	-12514
chr16	21074276	21075008	MACS_peak_4569	36.38	+	NM_025634	Teddm3	-	79302
chr16	22681648	22682273	MACS_peak_4575	40.43	+	NM_138650	Dgkg	-	-24729
chr16	22812452	22813377	MACS_peak_4578	118.71	+	NM_009967	Crygs	-	-1504
chr16	22830468	22832087	MACS_peak_4579	260.69	+	NM_009967	Crygs	-	-19867
chr16	23078871	23079801	MACS_peak_4582	392.74	+	NM_001102412	Kng1	+	21037
chr16	23492497	23493454	MACS_peak_4589	141.8	+	NM_008555	Masp1	-	27615
chr16	24819026	24819705	MACS_peak_4597	53.69	+	NM_001145954	Lpp	+	97511
chr16	25064186	25064960	MACS_peak_4599	83.53	+	NR_040374	A230028O05Rik	+	4935
chr16	25690218	25690855	MACS_peak_4605	32.73	+	NM_001127259	Trp63	+	6772
chr16	26041143	26042176	MACS_peak_4608	129.69	+	NM_173379	P3h2	-	64125
chr16	29166718	29167587	MACS_peak_4623	241.34	+	NM_013751	Hrasls	+	-42542
chr16	29949799	29950808	MACS_peak_4632	81.27	+	NR_037689	Gm1968	-	28821
chr16	30251790	30252757	MACS_peak_4636	76.89	+	NM_027904	Cpn2	-	15259
chr16	30317783	30318318	MACS_peak_4638	68.2	+	NM_008148	Gp5	-	-7269
chr16	30661304	30662233	MACS_peak_4642	62.3	+	NM_177632	Fam43a	+	62046
chr16	31484846	31485450	MACS_peak_4647	91.43	+	NM_001122683	Bdh1	+	56396
chr16	32723835	32724574	MACS_peak_4660	70.65	+	NM_080457	Muc4	+	-11681
chr16	32936787	32937819	MACS_peak_4662	211.77	+	NM_001081255	Lrch3	+	23204
chr2	60220994	60221768	MACS_peak_6551	59.31	+	NM_020575	2019-03-07	+	11446
chr2	60515670	60516406	MACS_peak_6553	173.56	+	NM_008867	Pla2r1	-	37270
chr16	33908021	33908945	MACS_peak_4668	177.09	+	NM_009471	Umps	-	58520
chr2	61261551	61262518	MACS_peak_6559	232.77	+	NR_045335	Gm13582	-	-286883
chr2	61467843	61468801	MACS_peak_6563	151.43	+	NM_011529	Tank	+	-110263
chr2	61764260	61765082	MACS_peak_6565	140.56	+	NM_009322	Tbr1	+	-39781
chr2	65619471	65620442	MACS_peak_6576	299.61	+	NM_001099298	Scn2a1	+	-50488
chr2	65811130	65811906	MACS_peak_6577	80	+	NM_153409	Csrnp3	+	-34248
chr2	68506466	68507049	MACS_peak_6587	30.84	+	NM_016866	Stk39	-	-34776
chr2	69474874	69475824	MACS_peak_6593	126.81	+	NM_175512	Dhrs9	+	94888
chr3	99666070	99666895	MACS_peak_7644	41.84	+	NM_028892	Spag17	+	-218934
chr2	69999022	69999721	MACS_peak_6595	191.42	+	NM_177376	Myo3b	+	-39754
chr3	99854288	99854987	MACS_peak_7645	189.99	+	NM_028892	Spag17	+	-30779
chr2	70195175	70196096	MACS_peak_6598	64.7	+	NM_177376	Myo3b	+	156510
chr3	100691462	100692237	MACS_peak_7654	106.36	+	NM_010763	Man1a2	-	-6376
chr3	101033537	101034373	MACS_peak_7656	61.87	+	NM_001167906	Cd101	-	-4460
chr3	102048816	102049803	MACS_peak_7666	149.62	+	NM_009814	Casq2	+	-37145
chr3	102053839	102054757	MACS_peak_7667	74.24	+	NM_009814	Casq2	+	-32156
chr3	104142159	104143035	MACS_peak_7685	73.64	+	NM_001159354	Magi3	-	77809
chr3	104298677	104299520	MACS_peak_7687	44.17	+	NM_001159354	Magi3	-	-78692
chr3	105116873	105117572	MACS_peak_7695	57.06	+	NM_029228	4930564D02Rik	+	50379
chr3	105862719	105863407	MACS_peak_7699	137.05	+	NM_027025	Tmigd3	+	-7794
chr3	108588097	108588915	MACS_peak_7710	52.37	+	NM_181400	Wdr47	+	-2771
chr3	117001752	117002543	MACS_peak_7730	68.77	+	NM_023245	Palmd	-	-33195
chr3	119919267	119919855	MACS_peak_7739	38.92	+	NM_019550	Ptbp2	-	-136173
chr3	120823072	120823947	MACS_peak_7742	37.31	+	NR_130170	6530403H02Rik	-	63223
chr3	121964096	121964821	MACS_peak_7753	40.78	+	NM_172525	Arhgap29	+	11133
chr2	70629305	70629948	MACS_peak_6608	84.54	+	NR_027343	Gorasp2	+	-31882
chr3	122344938	122345717	MACS_peak_7758	81.9	+	NR_030439	Mir760	-	-51624
chr2	71598610	71599264	MACS_peak_6610	36.93	+	NM_010054	Dlx2	-	-52183
chr3	126966173	126966977	MACS_peak_7778	88.43	+	NM_001034168	Ank2	-	-23189
chr3	127492768	127493766	MACS_peak_7780	376.28	+	NR_030403	Mir302b	+	-51960
chr2	72039544	72040287	MACS_peak_6615	76.77	+	NM_001204166	Rapgef4	+	-14701
chr3	128327502	128328242	MACS_peak_7784	31.02	+	NR_045704	D030025E07Rik	-	-96267
chr2	72228716	72229499	MACS_peak_6616	95.04	+	NM_023057	Zak	+	-56529
chr3	129661318	129662013	MACS_peak_7796	89.37	+	NR_040589	6330410L21Rik	+	-92092
chr2	72614356	72614967	MACS_peak_6619	184.19	+	NR_040503	8430437L04Rik	+	-88848
chr2	72785961	72786922	MACS_peak_6622	89.7	+	NR_102348	6430710C18Rik	-	27276
chr3	130928293	130928970	MACS_peak_7806	133.1	+	NM_001276402	Lef1	+	-181665
chr2	73867785	73868335	MACS_peak_6634	46.18	+	NM_001284376	Atf2	-	24579
chr3	132743190	132744260	MACS_peak_7816	271.43	+	NM_001163455	Tbck	+	59582
chr3	133758053	133758979	MACS_peak_7823	122.14	+	NM_001040400	Tet2	-	-214126
chr3	134099645	134100383	MACS_peak_7825	45.53	+	NM_001004367	Cxxc4	+	-136480
chr3	135692953	135693780	MACS_peak_7835	58.13	+	NM_008689	Nfkb1	-	-1819
chr2	73940769	73941460	MACS_peak_6636	46.33	+	NM_001301722	Atp5g3	-	-29788
chr2	73977351	73978585	MACS_peak_6637	126.8	+	NM_001301722	Atp5g3	-	-66642
chr3	137271600	137272421	MACS_peak_7842	66.59	+	NM_016885	Emcn	+	-69067
chr3	137907324	137907863	MACS_peak_7848	30.87	+	NM_019920	Lamtor3	+	-10961
chr2	75525449	75526300	MACS_peak_6644	99.82	+	NR_040635	9430019J16Rik	-	-81695
chr3	138138024	138138693	MACS_peak_7849	39.37	+	NM_001163457	Mttp	-	5030
chr2	75983757	75984340	MACS_peak_6652	32.18	+	NM_030188	Ttc30a1	-	-2081
chr3	138340393	138341098	MACS_peak_7854	299.95	+	NM_026945	Adh6a	+	27460
chr2	76028936	76029759	MACS_peak_6653	60.8	+	NM_030188	Ttc30a1	-	-47380
chr2	76899094	76899659	MACS_peak_6656	115.08	+	NM_011652	Ttn	-	83171
chr3	140812454	140813409	MACS_peak_7863	247.53	+	NM_008811	Pdha2	-	399424
chr3	140821048	140821961	MACS_peak_7864	317.72	+	NM_008811	Pdha2	-	390851
chr2	77234926	77235681	MACS_peak_6659	93.83	+	NM_175465	Sestd1	-	45289
chr3	141501815	141502707	MACS_peak_7869	221.73	+	NM_001293561	Unc5c	+	36698
chr2	77249823	77250539	MACS_peak_6660	58.62	+	NM_175465	Sestd1	-	30411
chr2	77448974	77449611	MACS_peak_6662	147.9	+	NR_040368	Gm13944	+	-13351
chr2	77702769	77703621	MACS_peak_6667	90.21	+	NM_001113399	Zfp385b	-	77
chr2	77803640	77804224	MACS_peak_6669	56.86	+	NM_178723	Zfp385b	-	12884
chr2	78966486	78967325	MACS_peak_6674	127.21	+	NM_009454	Ube2e3	+	97859
chr2	79175924	79176806	MACS_peak_6676	147.62	+	NM_010576	Itga4	+	-79060
chr3	141725077	141726074	MACS_peak_7873	180.05	+	NM_001277220	Bmpr1b	-	206013
chr3	144395603	144396312	MACS_peak_7885	57.46	+	NM_011828	Hs2st1	-	174259
chr2	79350664	79351483	MACS_peak_6677	59.59	+	NM_001048176	Cerkl	-	77915
chr2	84048354	84049409	MACS_peak_6686	112.62	+	NM_027964	Zswim2	-	-107655
chr3	144523237	144524006	MACS_peak_7889	40.45	+	NM_011828	Hs2st1	-	46595
chr3	144539026	144539865	MACS_peak_7890	165.15	+	NM_011828	Hs2st1	-	30771
chr3	144971448	144972139	MACS_peak_7896	68.59	+	NM_207208	Clca4a	-	3252
chr2	84721078	84721954	MACS_peak_6692	143.78	+	NM_133840	Clp1	-	5752
chr2	84758475	84759413	MACS_peak_6693	68.83	+	NM_009776	Serping1	-	16485
chr3	146036484	146037386	MACS_peak_7901	110.66	+	NM_001166064	Syde2	+	49066
chr2	87088446	87089529	MACS_peak_6698	67.31	+	NM_146766	Olfr1109	-	4408
chr2	90474642	90475424	MACS_peak_6702	128.11	+	NM_001135657	Ptprj	-	4141
chr3	146058144	146058758	MACS_peak_7902	53.6	+	NM_172864	Wdr63	-	49585
chr3	146902324	146903109	MACS_peak_7907	30.22	+	NM_001302957	Ttll7	+	50350
chr2	90583607	90584344	MACS_peak_6704	36.49	+	NM_008982	Ptprj	-	-3328
chr2	90660608	90661659	MACS_peak_6705	348.87	+	NM_021512	Nup160	+	-16081
chr3	146998877	146999741	MACS_peak_7910	59.32	+	NM_001302957	Ttll7	+	146943
chr3	147422847	147423549	MACS_peak_7911	89.74	+
chr2	91411023	91411926	MACS_peak_6711	195.79	+	NM_175123	1110051M20Rik	-	33168
chr3	147967693	147968789	MACS_peak_7914	426.97	+
chr2	92174009	92174832	MACS_peak_6719	38.18	+	NM_138755	Phf21a	+	-9761
chr3	151996872	151997802	MACS_peak_7929	114.63	+	NM_008966	Ptgfr	-	-159809
chr3	152095980	152096835	MACS_peak_7930	76.44	+	NM_016867	Gipc2	-	69493
chr2	92883046	92884188	MACS_peak_6723	42.79	+	NM_030725	Syt13	+	-31483
chr3	153652505	153653294	MACS_peak_7944	39.82	+	NM_011372	St6galnac3	-	72234
chr3	153921725	153922468	MACS_peak_7947	41.07	+	NM_001163478	Rabggtb	-	-9130
chr2	94631029	94631957	MACS_peak_6735	243.56	+	NM_001305258	Api5	-	-193307
chr2	96807652	96808213	MACS_peak_6739	148.53	+	NM_001289742	Lrrc4c	+	489764
chr2	99199961	99201006	MACS_peak_6744	305.95	+
chr2	101705941	101706959	MACS_peak_6746	233.95	+	NM_001303273	Traf6	+	28031
chr3	154348752	154349660	MACS_peak_7951	111.42	+	NR_040387	AI606473	+	18386
chr3	154473408	154474302	MACS_peak_7952	43.17	+	NM_009968	Cryz	+	-122855
chr3	158786514	158787394	MACS_peak_7964	175.1	+	NM_001081358	Lrrc7	-	-224733
chr4	3164910	3165632	MACS_peak_7970	30.11	+	NM_001167534	Vmn1r2	+	-6811
chr4	3176453	3177501	MACS_peak_7971	30.58	+	NM_001167534	Vmn1r2	+	4895
chr2	102196442	102197235	MACS_peak_6753	42.51	+	NM_178886	Ldlrad3	-	-10378
chr2	102300770	102301305	MACS_peak_6754	53.2	+	NM_020267	Trim44	-	99863
chr4	3251825	3253317	MACS_peak_7974	45.09	+	NM_001167535	Vmn1r3	-	-67266
chr4	5724058	5724992	MACS_peak_7978	248.6	+	NM_173426	Fam110b	+	80347
chr4	6390162	6390811	MACS_peak_7982	94.54	+	NM_016807	Sdcbp	+	24807
chr2	102703239	102704173	MACS_peak_6760	299.29	+	NM_001077515	Slc1a2	+	-2731
chr2	103722744	103723467	MACS_peak_6769	140.56	+	NM_153126	Nat10	-	38145
chr4	8850358	8851166	MACS_peak_7986	210.32	+	NM_001277149	Chd7	+	160357
chr4	9022436	9023363	MACS_peak_7989	84.7	+	NM_028940	Clvs1	+	-246417
chr2	103919205	103919981	MACS_peak_6773	79.84	+	NM_001142337	Lmo2	+	-38401
chr4	10697075	10698126	MACS_peak_7998	114.29	+	NR_045185	1700123O12Rik	-	100202
chr4	10984371	10985031	MACS_peak_8000	170.08	+	NM_175175	Plekhf2	-	22918
chrX	7883557	7884109	MACS_peak_12117	38.23	+	NM_001083937	Slc35a2	+	-410
chr4	12416277	12417261	MACS_peak_8007	206.67	+	NM_026558	Fam92a	-	-244754
chr4	13823514	13824632	MACS_peak_8019	316.25	+	NM_009822	Runx1t1	+	39292
chr4	14924620	14925124	MACS_peak_8022	127.56	+	NM_001243100	Gm11837	+	-5768
chr2	104762991	104763851	MACS_peak_6781	73.4	+	NM_144804	Depdc7	-	-20620
chr4	16686870	16687601	MACS_peak_8028	101.11	+
chr2	105311810	105312419	MACS_peak_6786	211.45	+	NM_009037	Rcn1	-	87205
chr4	27786844	27787583	MACS_peak_8044	384	+
chr2	105521544	105522603	MACS_peak_6789	157.71	+	NM_009037	Rcn1	-	-122754
chr2	105710195	105711024	MACS_peak_6790	358.98	+	NM_001244202	Pax6	+	34481
chr4	31328585	31329434	MACS_peak_8048	401.84	+
chrX	11221653	11222313	MACS_peak_12120	44.8	+	NM_001111037	Gm14483	+	-77273
chrX	11405855	11406706	MACS_peak_12121	83.49	+	NM_001114529	Gm4906	+	78459
chr2	110080295	110080980	MACS_peak_6807	69.5	+	NR_040508	Ccdc34os	-	-30158
chrX	38671444	38672007	MACS_peak_12142	89.52	+	NM_021550	C1galt1c1	-	-36582
chrX	51142815	51143490	MACS_peak_12145	93.37	+	NM_134163	Mbnl3	-	62680
chrX	72788616	72789324	MACS_peak_12156	83.32	+	NM_001290435	Gabrq	+	-36207
chrX	83524438	83525165	MACS_peak_12168	39.36	+	NM_021898	Tsga8	-	-36877
chrX	92795938	92796301	MACS_peak_12170	37.61	+	NM_173783	Mageb18	-	-196547
chrX	98205431	98206197	MACS_peak_12175	76.98	+	NM_013476	Ar	+	56065
chrX	105800249	105800875	MACS_peak_12180	86.2	+	NM_030614	Fgf16	+	36086
chrX	116286997	116287649	MACS_peak_12187	84.99	+	NM_001033471	Cpxcr1	+	-161620
chrX	134705857	134706481	MACS_peak_12192	74.44	+	NM_001166378	Armcx1	+	-11768
chrX	159018903	159019497	MACS_peak_12207	67.12	+	NM_148945	Rps6ka3	+	-236581
chrX	160161582	160162047	MACS_peak_12209	96.03	+	NM_008810	Pdha1	-	-23478
chrX	169972332	169972979	MACS_peak_12215	30.29	+	NR_029457	G530011O06Rik	-	6262
chr9	6825194	6826063	MACS_peak_11456	242.82	+	NM_029851	Dync2h1	-	351418
chr9	7176662	7177465	MACS_peak_11457	55.13	+	NM_029851	Dync2h1	-	-17
chr9	7934577	7935518	MACS_peak_11460	52.45	+	NM_007464	Birc3	-	-61877
chr9	9075647	9076561	MACS_peak_11462	221.23	+	NR_045754	Gm16833	+	-160183
chr9	9092974	9093805	MACS_peak_11463	157.78	+	NR_045754	Gm16833	+	-142898
chr9	13414207	13414904	MACS_peak_11470	38.49	+	NR_028271	Phxr4	+	-16805
chr9	14182594	14183153	MACS_peak_11475	37.82	+	NM_030261	Sesn3	+	-93427
chr9	14618426	14619199	MACS_peak_11479	77.72	+	NM_001081395	Amotl1	-	-3812
chr9	14872311	14873118	MACS_peak_11482	60.7	+	NM_010287	Gpr83	+	12461
chr9	15135530	15136370	MACS_peak_11484	36.42	+	NM_001164797	Hephl1	-	-23842
chr9	15233847	15234883	MACS_peak_11486	43.58	+	NM_026955	Vstm5	+	-4679
chr9	16091892	16092696	MACS_peak_11490	182.2	+	NM_145712	Mtnr1b	-	-217738
chr9	16332968	16333532	MACS_peak_11491	33.23	+	NM_001080814	Fat3	-	44981
chr9	19621602	19622542	MACS_peak_11498	75.31	+	NM_172918	Zfp317	+	-18
chr9	20901888	20902781	MACS_peak_11503	90.36	+	NM_016876	Eif3g	-	-3744
chr9	21490838	21491753	MACS_peak_11510	85.87	+	NR_029585	Mir199a-1	-	5269
chr9	22017072	22017879	MACS_peak_11514	95.59	+	NM_001293650	Prkcsh	+	14488
chr9	22190815	22191556	MACS_peak_11516	62.36	+	NM_001033813	Zfp872	+	3020
chr9	23027312	23028226	MACS_peak_11525	193.83	+	NM_028472	Bmper	+	-195306
chr9	24292910	24294183	MACS_peak_11533	319.21	+	NM_175678	Npsr1	+	195529
chr9	24379009	24379807	MACS_peak_11534	447.05	+	NM_172920	Dpy19l1	-	123732
chr9	25141013	25141750	MACS_peak_11543	43.17	+	NM_020586	Herpud2	-	10400
chr9	27367059	27367863	MACS_peak_11551	51.84	+	NR_027907	AI414108	+	14777
chr9	28206990	28207065	MACS_peak_11555	31.47	+	NM_177906	Opcml	+	415759
chr9	28207093	28208018	MACS_peak_11556	79.32	+	NM_177906	Opcml	+	416287
chr9	28261339	28261980	MACS_peak_11557	94.23	+	NM_177906	Opcml	+	470391
chr9	29936774	29937665	MACS_peak_11563	63.71	+	NM_172290	Ntm	-	25910
chr9	30575359	30576113	MACS_peak_11564	105.71	+	NM_028874	Snx19	+	148408
chr9	30590333	30591327	MACS_peak_11565	177.77	+	NM_028874	Snx19	+	163502
chr9	32641388	32641973	MACS_peak_11580	87.22	+	NM_011808	Ets1	+	-54361
chr9	32685193	32686147	MACS_peak_11581	152.3	+	NM_011808	Ets1	+	-10371
chr9	37196697	37197677	MACS_peak_11605	194.42	+	NM_025464	Tmem218	+	-11145
chr9	37235665	37236689	MACS_peak_11607	109.08	+	NM_001145960	Slc37a2	-	19561
chr9	37270424	37271205	MACS_peak_11608	77.47	+	NM_001145960	Slc37a2	-	-15076
chr9	38202058	38202949	MACS_peak_11609	57.5	+	NM_146336	Olfr893	+	-6548
chr9	41228782	41229359	MACS_peak_11619	50.35	+	NR_040392	1700063D05Rik	+	22916
chr9	41260044	41260729	MACS_peak_11621	53.07	+	NR_040392	1700063D05Rik	+	54232
chr9	41430742	41431561	MACS_peak_11623	115.36	+	NR_040725	3110039I08Rik	+	54591
chr9	41735688	41736662	MACS_peak_11625	189.49	+	NR_029822	Mir125b-1	+	154250
chr9	42610894	42611400	MACS_peak_11631	78.55	+	NM_173038	Tbcel	-	-138921
chr9	42751636	42752269	MACS_peak_11632	80.02	+	NM_175481	Grik4	-	192419
chr9	43018575	43019417	MACS_peak_11635	33.1	+	NM_175481	Grik4	-	-74625
chr9	43808117	43809251	MACS_peak_11640	209.59	+	NM_021424	Pvrl1	+	64109
chr9	43947600	43948255	MACS_peak_11644	259.18	+	NM_009382	Thy1	+	-95456
chr9	46479872	46480710	MACS_peak_11655	216.5	+	NM_183104	4931429L15Rik	-	-160305
chr9	46979996	46980807	MACS_peak_11657	48.5	+	NM_001243258	Gm4791	+	-18339
chr9	47642422	47643172	MACS_peak_11667	67.2	+	NM_018770	Cadm1	+	112446
chr9	50089481	50090463	MACS_peak_11683	115.71	+	NR_131161	2310003N18Rik	-	143210
chr9	53649440	53650497	MACS_peak_11697	102.06	+	NM_001161618	Cul5	-	17539
chr9	53754842	53755661	MACS_peak_11699	64.74	+	NM_028060	Slc35f2	+	-16283
chr9	55470025	55470671	MACS_peak_11705	65.86	+	NM_145615	Etfa	-	41895
chr9	56747814	56748620	MACS_peak_11712	67.74	+	NM_181074	Lingo1	-	-62964
chr9	56757711	56758513	MACS_peak_11713	49.93	+	NM_181074	Lingo1	-	-72859
chr9	56771501	56772048	MACS_peak_11714	32.08	+	NM_198673	Odf3l1	-	80189
chr9	56786242	56786995	MACS_peak_11715	30.3	+	NM_198673	Odf3l1	-	65345
chr9	58841439	58842277	MACS_peak_11730	242.29	+	NM_001081192	Hcn4	+	18347
chr9	59114970	59115644	MACS_peak_11732	118.53	+	NM_008684	Neo1	-	-78866
chr9	59162848	59163432	MACS_peak_11734	44.9	+	NM_008684	Neo1	-	-126699
chr9	59198153	59198925	MACS_peak_11735	36.93	+	NM_028121	Adpgk	+	-93032
chr9	60081918	60082692	MACS_peak_11743	370.05	+	NM_172444	Thsd4	-	58915
chr9	61151615	61152646	MACS_peak_11750	133.18	+	NR_045705	I730028E13Rik	+	13616
chr9	62136984	62137719	MACS_peak_11762	57.16	+	NR_039595	Mir5133	-	-14757
chr9	62244026	62245074	MACS_peak_11765	137.13	+	NR_040769	A730043L09Rik	-	-450
chr9	66285688	66286564	MACS_peak_11799	133.91	+	NM_145617	Herc1	+	-64323
chr9	67217765	67218487	MACS_peak_11806	102.08	+	NR_029576	Mir190a	-	18600
chr9	67287415	67288289	MACS_peak_11808	71.48	+	NR_029576	Mir190a	-	-51126
chr9	67361636	67362455	MACS_peak_11809	65.71	+	NR_029576	Mir190a	-	-125319
chr9	68003372	68004220	MACS_peak_11817	92.58	+	NR_045745	Gm20745	-	21918
chr9	68334927	68335830	MACS_peak_11821	144.43	+	NR_040737	4930502A04Rik	-	184822
chr9	68888445	68889277	MACS_peak_11823	125.44	+	NR_033299	9530091C08Rik	+	123516
chr9	69199120	69199913	MACS_peak_11828	159.74	+	NM_001289916	Rora	+	-90324
chr9	69287641	69288372	MACS_peak_11830	133.87	+	NM_001289916	Rora	+	-1834
chr9	70114999	70115804	MACS_peak_11836	122.08	+	NM_029784	Fam81a	-	26156
chr9	71844852	71845834	MACS_peak_11846	150.65	+	NM_001253864	Tcf12	-	50753
chr9	71895173	71895956	MACS_peak_11848	41.25	+	NM_001253864	Tcf12	-	532
chr9	72800716	72801236	MACS_peak_11856	49.14	+	NM_175485	Prtg	+	-6297
chr9	72845804	72846743	MACS_peak_11858	110.84	+	NM_175485	Prtg	+	39000
chr9	73129743	73130501	MACS_peak_11862	111.8	+	NM_198609	Rsl24d1	+	16654
chr9	75397465	75398611	MACS_peak_11868	236.44	+	NM_027418	Mapk6	-	11321
chr9	75597445	75597855	MACS_peak_11871	56.05	+	NM_001038710	Tmod2	-	1483
chr9	75952745	75953694	MACS_peak_11875	104.68	+	NM_173731	Hmgcll1	+	-61757
chr9	76640872	76641857	MACS_peak_11878	211.21	+	NM_001045518	Fam83b	-	-95560
chr9	77806541	77807226	MACS_peak_11888	30.5	+	NM_010295	Gclc	+	52349
chr9	78208067	78208973	MACS_peak_11891	98.02	+	NM_010357	Gsta4	+	16555
chr9	80233963	80234778	MACS_peak_11898	101.07	+	NM_001039546	Myo6	+	69337
chr9	80240553	80242350	MACS_peak_11899	226.92	+	NM_001039546	Myo6	+	76418
chr9	81980559	81981315	MACS_peak_11904	103.14	+	NM_175213	Mei4	+	117194
chr9	85673360	85674296	MACS_peak_11916	108.34	+	NM_001081282	Ibtk	-	75506
chr9	85802416	85803178	MACS_peak_11917	100.57	+	NM_011627	Tpbg	+	-39582
chr9	87271256	87271850	MACS_peak_11922	61.62	+	NM_199316	Cep162	-	-16021
chr9	87556854	87557380	MACS_peak_11923	89	+	NM_023814	Tbx18	-	174143
chr9	87811774	87812282	MACS_peak_11926	40.85	+	NM_023814	Tbx18	-	-80768
chr9	95086253	95086917	MACS_peak_11945	110.31	+	NM_018763	Chst2	-	320685
chr9	95852512	95853585	MACS_peak_11950	71.55	+	NR_073361	1700065D16Rik	-	4469
chr2	114069054	114069795	MACS_peak_6826	209.24	+	NR_028422	C130080G10Rik	+	15029
chr9	96258363	96259220	MACS_peak_11956	150.54	+	NM_001184709	Tfdp2	+	87
chr2	115920086	115920956	MACS_peak_6834	320	+	NM_001159569	Meis2	-	144100
chr2	118782342	118782786	MACS_peak_6853	38.4	+	NM_170593	Disp2	+	2846
chr2	120170370	120171324	MACS_peak_6868	89.67	+	NM_133838	Ehd4	-	-16272
chr9	97011301	97012096	MACS_peak_11962	32.17	+	NM_145134	Spsb4	-	6657
chr9	99987164	99987898	MACS_peak_11968	103.19	+	NR_040763	4930519F24Rik	+	-34768
chr9	100023327	100024124	MACS_peak_11969	62.2	+	NR_040763	4930519F24Rik	+	1426
chr9	101472319	101473443	MACS_peak_11977	149.55	+	NR_110509	Gm28979	+	130688
chr9	109908873	109909804	MACS_peak_12021	68.58	+	NR_106057	Mir7089	+	19696
chr9	110330227	110330741	MACS_peak_12025	57.92	+	NM_001103162	Scap	+	-2803
chr9	111010267	111010838	MACS_peak_12030	125.14	+	NM_008522	Ltf	+	-8739
chr9	111478543	111479396	MACS_peak_12034	110.39	+	NM_172928	Dclk3	+	39889
chr9	112444028	112444866	MACS_peak_12037	131.72	+	NR_033433	2900079G21Rik	+	187874
chr9	113331510	113332556	MACS_peak_12042	166.58	+	NR_040760	AU023762	-	255119
chr9	115323529	115324345	MACS_peak_12054	107.21	+	NR_040730	4930428G15Rik	+	-12223
chr9	115708757	115709621	MACS_peak_12057	221.06	+	NM_028638	Gadl1	+	-200265
chr9	117669105	117669932	MACS_peak_12065	73.99	+	NM_001172121	Rbms3	-	-39605
chr9	117934834	117935538	MACS_peak_12067	148.54	+	NM_013727	Azi2	+	-105335
chr9	118642330	118642929	MACS_peak_12071	61.73	+	NM_133721	Itga9	+	35921
chr9	120435682	120436581	MACS_peak_12084	163.36	+	NM_026892	Eif1b	+	-56474
chrY	4272428	4273001	MACS_peak_12232	46	+
chrY	6443410	6443836	MACS_peak_12233	35.69	+
chrY	90744046	90745127	MACS_peak_12240	44.07	+	NM_133362	Erdr1	+	-40855
chrY	90828770	90830406	MACS_peak_12243	49.6	+	NM_133362	Erdr1	+	44147
chr10	3466370	3467012	MACS_peak_900	54.68	+	NM_027391	Iyd	+	-73587
chr10	3596568	3597392	MACS_peak_903	191.15	+	NM_027391	Iyd	+	56702
chr10	3839629	3840416	MACS_peak_908	167.23	+	NM_001033253	Plekhg1	+	-32644
chr10	4598043	4598920	MACS_peak_914	36.73	+	NR_126357	Esr1	+	-13507
chr10	5309060	5309826	MACS_peak_918	43.68	+	NM_001079686	Syne1	-	-114736
chr10	5773001	5773852	MACS_peak_920	70.99	+	NM_025995	Fbxo5	-	32039
chr10	7035354	7036121	MACS_peak_924	74.82	+	NM_001033391	Ipcef1	-	-12552
chr10	8724035	8724929	MACS_peak_927	154.82	+	NM_175155	Sash1	-	161588
chr10	8765656	8766523	MACS_peak_930	73.39	+	NM_175155	Sash1	-	119981
chr10	9382100	9382857	MACS_peak_931	32.28	+	NM_177271	Samd5	-	292730
chr10	10379324	10380179	MACS_peak_937	89.58	+	NM_001127353	Adgb	-	92563
chr10	10471854	10472591	MACS_peak_938	38.77	+	NM_001127353	Adgb	-	92
chr10	12764645	12765329	MACS_peak_950	145.51	+	NM_011682	Utrn	-	96748
chr10	12884343	12885287	MACS_peak_952	83.69	+	NM_011682	Utrn	-	-23080
chr10	13177956	13178887	MACS_peak_955	310.72	+	NM_029172	Zc2hc1b	-	-398
chr10	17677852	17678708	MACS_peak_970	149.11	+	NM_010828	Cited2	+	-44947
chr10	18209369	18210264	MACS_peak_975	44.17	+	NM_001195036	Ect2l	-	1074
chr10	19494547	19495264	MACS_peak_985	156.51	+	NM_010511	Ifngr1	+	-97052
chr10	20186880	20187689	MACS_peak_991	30.65	+	NR_045350	4930405J17Rik	-	14570
chr10	21110729	21111663	MACS_peak_995	156.49	+	NM_010848	Myb	-	49788
chr10	21946263	21947194	MACS_peak_1002	151.07	+	NM_001161847	Sgk1	+	-31943
chr10	22591317	22592506	MACS_peak_1013	270.69	+	NM_178934	Slc2a12	+	-53099
chr10	23535049	23535799	MACS_peak_1016	48.73	+	NM_010167	Eya4	-	-185521
chr10	24628721	24629562	MACS_peak_1024	88.94	+	NM_010217	Ctgf	+	33700
chr10	25262675	25263609	MACS_peak_1028	98.1	+	NM_018747	Akap7	-	36021
chr10	27652938	27653736	MACS_peak_1037	64.75	+	NM_008481	Lama2	-	-36395
chr10	27687867	27688978	MACS_peak_1038	54.08	+	NM_008481	Lama2	-	-71480
chr10	28104954	28105919	MACS_peak_1039	284.92	+	NM_008983	Ptprk	+	30617
chr10	29908273	29909000	MACS_peak_1045	133.15	+	NM_001109747	Cenpw	-	291904
chr10	29921557	29922470	MACS_peak_1046	346.98	+	NM_001109747	Cenpw	-	278527
chr10	34532312	34533036	MACS_peak_1055	90.59	+	NM_010237	Frk	+	49275
chr10	34791755	34792622	MACS_peak_1056	109.24	+	NM_010237	Frk	+	308789
chr10	37896863	37897454	MACS_peak_1068	38.2	+	NR_131035	4930591E09Rik	+	-278615
chr10	38553357	38554149	MACS_peak_1069	184.39	+	NM_001177783	Rfpl4b	-	268026
chr10	38987019	38987833	MACS_peak_1070	78.81	+	NM_010681	Lama4	+	21912
chr10	39169624	39170555	MACS_peak_1072	96.89	+	NM_001127376	Wisp3	-	-6295
chr10	39990848	39991649	MACS_peak_1083	33.84	+	NM_001113388	BC021785	-	-4602
chr10	40244218	40245095	MACS_peak_1085	117.57	+	NM_001042556	Rpf2	-	2323
chr10	40521190	40522172	MACS_peak_1091	147.91	+	NM_027572	Slc22a16	+	-48680
chr10	41055278	41056206	MACS_peak_1094	167.76	+	NM_199058	Gpr6	-	15842
chr10	41711262	41712053	MACS_peak_1098	119.82	+	NM_001243075	Cep57l1	-	98006
chr10	41878643	41879279	MACS_peak_1100	79.08	+	NM_001013370	Sesn1	+	-8477
chr10	41930773	41931546	MACS_peak_1101	87.1	+	NM_001013370	Sesn1	+	43721
chr10	43767661	43768703	MACS_peak_1114	170.11	+	NR_040581	1700027J07Rik	+	22025
chr10	43826506	43826789	MACS_peak_1115	32.96	+	NR_131055	4933404K13Rik	+	741
chr10	44427589	44428503	MACS_peak_1119	51.48	+	NM_007548	Prdm1	-	30702
chr10	45560693	45561269	MACS_peak_1125	85.1	+	NM_172473	Hace1	+	-16847
chr10	45893677	45894405	MACS_peak_1126	143.2	+	NR_040624	D030045P18Rik	+	86338
chr10	46064710	46065582	MACS_peak_1127	190.01	+	NR_028274	Snord14d	+	-179601
chr10	46278406	46279282	MACS_peak_1129	182.69	+	NR_028276	Snord14c	+	34096
chr10	49153901	49154565	MACS_peak_1132	73.72	+	NR_046212	C130030K03Rik	-	-58390
chr10	51727778	51728493	MACS_peak_1134	40.41	+	NR_045158	4933411G06Rik	-	29059
chr10	57434753	57435648	MACS_peak_1141	41.28	+	NR_045353	4930467K11Rik	-	51153
chr10	59451446	59452238	MACS_peak_1148	94.52	+	NM_010959	Oit3	-	-10063
chr10	59741212	59742046	MACS_peak_1152	68.31	+	NM_001291443	Micu1	+	39067
chr10	59995633	59996495	MACS_peak_1154	69.93	+	NM_026937	Ascc1	+	-6740
chr10	60527725	60528795	MACS_peak_1157	305.8	+	NM_001164374	Gm17455	+	128535
chr10	61167173	61167902	MACS_peak_1161	373.01	+	NM_001017433	Tbata	+	-4426
chr10	61228239	61228963	MACS_peak_1162	46.72	+	NM_001081127	Adamts14	-	44837
chr10	61455258	61456032	MACS_peak_1164	59.91	+	NM_010124	Eif4ebp2	-	-2976
chr10	62481007	62481971	MACS_peak_1174	242.21	+	NM_001113355	Vps26a	-	5109
chr10	63163136	63163895	MACS_peak_1175	72.48	+	NM_182992	Mypn	-	40437
chr10	63321619	63322290	MACS_peak_1177	114.75	+	NM_019812	Sirt1	-	17078
chr10	66481943	66482679	MACS_peak_1183	171.2	+	NR_131070	4930407I19Rik	+	337016
chr10	66853068	66853728	MACS_peak_1185	40.98	+	NR_110511	Gm31763	+	-151676
chr10	67743296	67744368	MACS_peak_1197	111.47	+	NM_178679	Zfp365	-	168830
chr10	68007964	68008920	MACS_peak_1198	78.16	+	NM_001081346	Rtkn2	+	28845
chr10	69793418	69794353	MACS_peak_1205	127.52	+	NM_170687	Ank3	+	-131646
chr10	69826409	69827306	MACS_peak_1206	142.79	+	NM_170687	Ank3	+	-98674
chr10	69966656	69967569	MACS_peak_1207	74.94	+	NM_170687	Ank3	+	41581
chr10	70257777	70258163	MACS_peak_1210	164.85	+	NM_025807	Slc16a9	+	12695
chr10	70426144	70426920	MACS_peak_1211	69.54	+	NM_001143777	Fam13c	+	-14135
chr10	71447245	71448298	MACS_peak_1214	336.8	+	NM_027184	Ipmk	+	99979
chr10	72296740	72297526	MACS_peak_1216	57.82	+	NR_003644	1700049L16Rik	-	-316443
chr10	75344119	75345115	MACS_peak_1221	56.9	+	NR_033602	Gm5779	+	-7437
chr10	75486030	75486938	MACS_peak_1224	65.11	+	NM_175133	Gucd1	-	30838
chr10	77543024	77543707	MACS_peak_1242	37.63	+	NM_008404	Itgb2	+	13018
chr10	79663443	79664155	MACS_peak_1252	31.7	+	NM_013591	Madcam1	+	-774
chr10	81037119	81037825	MACS_peak_1274	32.55	+	NM_134135	Slc39a3	-	-3560
chr4	32683571	32684218	MACS_peak_8063	43.48	+	NM_001081392	Mdn1	+	26776
chr10	84498616	84499508	MACS_peak_1299	74	+	NR_108059	4930463O16Rik	+	10770
chr10	84879585	84880539	MACS_peak_1305	274.92	+	NM_183172	Ric8b	+	-37550
chr4	33292583	33293505	MACS_peak_8071	96.03	+	NM_011884	Rngtt	+	-17266
chr4	34203045	34203733	MACS_peak_8075	58.4	+	NM_026293	Spaca1	-	-153322
chr4	34484926	34485632	MACS_peak_8077	108.42	+	NM_001007589	Akirin2	+	-65335
chr4	34917190	34918121	MACS_peak_8081	112.27	+	NR_040652	2410114N07Rik	-	-6174
chr4	35191160	35192005	MACS_peak_8084	96.71	+	NM_178061	Mob3b	-	-34098
chr4	36288791	36289704	MACS_peak_8088	112.37	+	NR_030545	Mir876	-	356206
chr4	36319109	36319940	MACS_peak_8089	67.74	+	NR_030545	Mir876	-	325929
chr4	36874496	36875309	MACS_peak_8090	153.27	+	NM_001165999	Lingo2	-	76842
chr4	38435246	38435909	MACS_peak_8091	122.01	+
chr10	84973944	84974757	MACS_peak_1307	38.42	+	NM_183172	Ric8b	+	56738
chr10	85434924	85436000	MACS_peak_1311	359.82	+	NM_028709	Btbd11	+	48649
chr10	85495110	85495756	MACS_peak_1312	32.74	+	NM_001017525	Btbd11	+	-102977
chr10	86049459	86050247	MACS_peak_1318	110.77	+	NM_153195	Fbxo7	+	27925
chr10	86663925	86664623	MACS_peak_1322	59.57	+	NR_015572	1810014B01Rik	+	-21252
chr10	86948377	86948999	MACS_peak_1325	63.8	+	NM_138673	Stab2	-	59254
chr10	87477717	87478411	MACS_peak_1327	35.02	+	NM_008553	Ascl1	-	15596
chr10	88032072	88032714	MACS_peak_1331	67.56	+	NM_029971	Pmch	+	-58678
chr4	41858253	41859039	MACS_peak_8102	74.97	+	NR_033506	Gm3893	+	-31148
chr4	42017352	42017979	MACS_peak_8103	83.43	+	NR_033123	4933409K07Rik	-	37465
chr4	42476264	42476974	MACS_peak_8106	110.87	+	NM_001270431	Gm20878	+	37645
chr4	42704470	42705533	MACS_peak_8107	214.51	+	NM_010550	Il11ra2	-	-39238
chr4	42804533	42805419	MACS_peak_8108	202.69	+	NM_001193667	Gm1987	-	-30983
chr10	88433498	88434351	MACS_peak_1335	88.7	+	NM_011517	Sycp3	+	-25662
chr10	89270403	89271171	MACS_peak_1343	77.47	+	NR_102339	Ano4	-	-12997
chr10	89641722	89642353	MACS_peak_1344	45.98	+	NM_182959	Slc17a8	-	-20788
chr10	89774313	89774952	MACS_peak_1346	32.32	+	NM_029166	Uhrf1bp1l	+	29642
chr10	91212737	91213312	MACS_peak_1352	48.98	+	NM_011605	Tmpo	-	-41405
chr10	92335892	92336715	MACS_peak_1356	122.16	+	NR_046027	Gm20757	-	39070
chr10	92907041	92907881	MACS_peak_1358	75.92	+	NM_008682	Nedd1	-	-185043
chr10	93750968	93751807	MACS_peak_1361	260.32	+	NR_038017	Gm15915	-	-68065
chr10	93966577	93967515	MACS_peak_1362	243.77	+	NR_029764	Mir331	-	-3183
chr10	94182849	94183669	MACS_peak_1364	59.79	+	NM_025551	Ndufa12	+	-15749
chr10	94958218	94958926	MACS_peak_1373	78.55	+	NM_018797	Plxnc1	-	-13994
chr4	44227438	44228005	MACS_peak_8120	69.02	+	NR_039565	Mir5106	-	-6454
chr10	95992753	95993278	MACS_peak_1378	64.24	+	NM_001001932	Eea1	+	52353
chr4	45671846	45672771	MACS_peak_8132	231.68	+	NM_001033412	Gm829	+	-11280
chr4	46271050	46272109	MACS_peak_8135	200.13	+	NM_183298	Foxe1	+	-72614
chr10	96048184	96048914	MACS_peak_1380	50.59	+	NM_001001932	Eea1	+	107887
chr10	99094877	99095536	MACS_peak_1392	40.14	+	NM_027740	Poc1b	+	-11964
chr10	104666098	104666783	MACS_peak_1409	39.9	+	NR_105838	Mir6411	+	379172
chr10	105091882	105092563	MACS_peak_1412	174.04	+	NM_177368	Tmtc2	-	482257
chr10	105725022	105725704	MACS_peak_1415	130.52	+	NM_207522	Mettl25	-	116017
chr10	105933214	105934002	MACS_peak_1417	154.21	+	NM_025602	Ccdc59	+	92130
chr10	108145750	108146781	MACS_peak_1425	130.62	+	NM_027892	Ppp1r12a	+	-16134
chr10	108300536	108301364	MACS_peak_1426	97.15	+	NM_054056	Pawr	+	-31238
chr10	109132017	109132663	MACS_peak_1431	108.87	+	NM_001252342	Syt1	-	-121365
chr10	110241816	110242510	MACS_peak_1436	101.83	+	NM_001081035	Nav3	-	-241944
chr4	46880081	46881010	MACS_peak_8139	77.97	+	NM_001081141	Gabbr2	-	111169
chr10	111024328	111025457	MACS_peak_1448	311.05	+	NM_172554	Zdhhc17	-	-14826
chr10	111570656	111571467	MACS_peak_1456	165.33	+	NR_045344	4933440J02Rik	-	23212
chr10	111834354	111835524	MACS_peak_1463	152.45	+	NR_046029	Gm20758	-	39437
chr10	111928958	111929893	MACS_peak_1466	80.41	+	NM_178610	Krr1	+	-43269
chr4	52660636	52661811	MACS_peak_8160	175.19	+	NM_026652	Toporsl	+	64950
chr10	112798084	112798500	MACS_peak_1468	116.08	+	NR_040579	1700010J16Rik	+	71367
chr10	115256738	115257410	MACS_peak_1472	89.21	+	NM_025706	Tbc1d15	-	-5581
chr10	116364658	116365548	MACS_peak_1477	65.91	+	NR_028107	Kcnmb4os1	+	-53017
chr10	116410623	116411574	MACS_peak_1478	103.94	+	NR_028107	Kcnmb4os1	+	-7022
chr10	116917006	116917870	MACS_peak_1482	72.01	+	NM_001033333	Myrfl	-	-20559
chr10	117009703	117010934	MACS_peak_1485	434.79	+	NM_001007583	Best3	+	24005
chr10	117544159	117545172	MACS_peak_1496	193.77	+	NM_027468	Cpm	+	-84834
chr10	117659342	117660034	MACS_peak_1498	91.19	+	NM_027468	Cpm	+	30189
chr10	118719060	118719975	MACS_peak_1507	31.43	+	NM_001014390	Dyrk2	-	149386
chr4	54678106	54678842	MACS_peak_8169	149.55	+	NM_172867	Zfp462	+	-269470
chr10	119986390	119987010	MACS_peak_1521	50.86	+	NR_102387	Grip1	+	-6221
chr10	120303573	120304264	MACS_peak_1523	105.83	+	NM_025431	Llph	+	76859
chr4	55088624	55089512	MACS_peak_8174	72.73	+	NM_172867	Zfp462	+	141124
chr4	55145906	55146610	MACS_peak_8175	118.16	+	NM_172867	Zfp462	+	198314
chr4	55203708	55204508	MACS_peak_8176	39.73	+	NM_009011	Rad23b	+	-145933
chr10	120493173	120493790	MACS_peak_1528	83.73	+	NM_010441	Hmga2	-	-16546
chr4	57091978	57092793	MACS_peak_8185	32.93	+	NM_019427	Epb4.1l4b	-	50771
chr4	57735209	57736107	MACS_peak_8188	157.16	+	NM_001035532	Akap2	+	-109589
chr4	58322586	58323043	MACS_peak_8192	34.73	+	NM_001037128	Musk	+	36853
chr10	122602211	122603174	MACS_peak_1543	85.52	+	NR_040616	A130077B15Rik	-	-32801
chr10	122823356	122824287	MACS_peak_1544	76.86	+	NR_106182	Mir8104	+	144507
chr10	126774227	126774762	MACS_peak_1551	235.51	+	NR_131015	4930484H19Rik	-	19216
chr4	58554272	58555098	MACS_peak_8194	68.66	+	NM_010336	Lpar1	-	-1194
chr10	127831702	127832486	MACS_peak_1563	41.33	+	NR_037604	Rdh18-ps	+	7879
chr4	58985051	58985507	MACS_peak_8196	62.3	+	NM_025968	Ptgr1	-	1799
chr4	58998208	58998784	MACS_peak_8197	55.43	+	NM_001033165	Dnajc25	+	-4696
chr4	64073134	64074027	MACS_peak_8217	175.6	+	NM_011607	Tnc	-	-26565
chr4	65679002	65679510	MACS_peak_8224	84.63	+	NM_053084	Trim32	+	74271
chr4	66449978	66450634	MACS_peak_8230	31.69	+	NM_207109	Astn2	-	-45823
chr4	69195449	69196192	MACS_peak_8232	94.02	+	NM_019967	Brinp1	-	-241423
chr4	69593901	69594809	MACS_peak_8233	107.59	+
chr4	69641754	69642661	MACS_peak_8234	106.91	+
chr4	72384547	72385719	MACS_peak_8240	214.85	+	NR_027923	C630043F03Rik	+	183890
chr4	75385979	75386901	MACS_peak_8243	463.18	+	NM_025849	Tmem261	-	-108154
chr4	80949834	80950814	MACS_peak_8255	195.81	+	NM_026821	Lurap1l	+	39639
chr4	82000500	82001033	MACS_peak_8260	31.6	+	NR_040659	Gm5860	+	-64613
chr10	128769203	128770132	MACS_peak_1570	218.55	+	NM_001170869	Wibg	+	21213
chr4	82912976	82913799	MACS_peak_8266	137.74	+	NM_009887	Cer1	-	-28236
chr4	82915664	82916344	MACS_peak_8267	64.49	+	NM_009887	Cer1	-	-30853
chr4	83979502	83980512	MACS_peak_8271	126.6	+	NR_130998	6030471H07Rik	-	64872
chr4	84324223	84324912	MACS_peak_8274	60.31	+	NR_130998	6030471H07Rik	-	-279688
chr4	86068999	86069974	MACS_peak_8278	223.1	+	NM_029967	Adamtsl1	+	15572
chr4	87647562	87648636	MACS_peak_8282	248.31	+	NM_001286158	Mllt3	-	158224
chr4	88001693	88002172	MACS_peak_8288	36.75	+	NM_027326	Mllt3	-	31475
chr4	88543678	88544641	MACS_peak_8289	210.54	+	NM_206870	Ifna15	-	14086
chr4	89129175	89130145	MACS_peak_8292	110.75	+	NM_024433	Mtap	+	-7709
chr4	89515749	89516788	MACS_peak_8296	244.5	+	NM_175647	Dmrta1	+	-171929
chr4	91081976	91082973	MACS_peak_8298	179.16	+	NM_010486	Elavl2	-	289581
chr4	93997581	93998030	MACS_peak_8304	36.49	+
chr4	95389313	95390265	MACS_peak_8310	92.67	+	NM_001113412	Fggy	+	-167717
chr4	95658965	95659719	MACS_peak_8311	56.29	+	NM_029347	Fggy	+	79922
chr4	96672797	96673389	MACS_peak_8318	34.46	+	NM_010007	Cyp2j5	-	-8974
chr4	97156764	97157583	MACS_peak_8322	212.38	+	NM_001081284	Gm12695	-	-372013
chr4	97925480	97926198	MACS_peak_8327	50.05	+	NM_010905	Nfia	+	148214
chr4	99496250	99497014	MACS_peak_8342	72.15	+	NM_010425	Foxd3	+	-159666
chr4	100351786	100352511	MACS_peak_8344	132.12	+	NM_001033773	Ube2u	+	-126718
chr4	100871763	100872399	MACS_peak_8347	69.11	+	NM_198037	Cachd1	+	95403
chr4	101159111	101160072	MACS_peak_8348	209.47	+	NM_183024	Raver2	+	90554
chr4	102040052	102040806	MACS_peak_8352	59	+	NM_001085520	Gm12789	+	53590
chr4	103006602	103007238	MACS_peak_8358	78.7	+	NR_028391	BB031773	-	5045
chr4	105474689	105475692	MACS_peak_8363	113.55	+	NM_080555	Ppap2b	+	317844
chr4	105648906	105649538	MACS_peak_8364	78.46	+	NM_080555	Ppap2b	+	491876
chr4	106128420	106129251	MACS_peak_8368	51.53	+	NM_183225	Usp24	+	-187377
chr4	106902072	106902832	MACS_peak_8373	61.89	+	NM_198438	Ssbp3	+	-9017
chr4	107277882	107278857	MACS_peak_8376	98.81	+	NM_028394	Hspb11	+	24436
chr4	107420933	107421911	MACS_peak_8377	170.08	+	NM_147221	Glis1	+	-13296
chr4	108675895	108676912	MACS_peak_8387	253.85	+	NM_001254730	3110021N24Rik	+	-43245
chr4	108869851	108870640	MACS_peak_8390	33.47	+	NM_023537	Rab3b	+	-8824
chr4	108964051	108964803	MACS_peak_8392	66.13	+	NR_040664	8030443G20Rik	-	7650
chr4	109183609	109184166	MACS_peak_8393	182.91	+	NM_133885	Osbpl9	-	18385
chr4	114810870	114811682	MACS_peak_8407	78.19	+	NR_033617	Gm12830	+	-10443
chr4	115103354	115104253	MACS_peak_8409	90.8	+	NM_026018	Pdzk1ip1	+	15096
chr4	116363023	116363784	MACS_peak_8422	102.34	+	NM_001042743	Mast2	-	100778
chr4	117411261	117412345	MACS_peak_8434	151.92	+	NM_025739	Rnf220	-	85112
chr4	117781522	117782322	MACS_peak_8438	67.65	+	NM_029416	Klf17	-	-16256
chr4	118446496	118447304	MACS_peak_8442	158.56	+	NM_023223	Cdc20	-	-9557
chr4	120130928	120131670	MACS_peak_8452	238.28	+	NM_007902	Edn2	+	-30124
chr4	120215897	120216785	MACS_peak_8453	87.41	+	NM_007902	Edn2	+	54918
chr4	123250856	123251356	MACS_peak_8460	73.48	+	NM_013905	Heyl	+	17551
chr4	123659126	123659699	MACS_peak_8463	137.68	+	NM_001199137	Macf1	-	24948
chr4	124090193	124090890	MACS_peak_8466	212.72	+	NM_017475	Rragc	+	173109
chr4	124290190	124290773	MACS_peak_8467	75.92	+	NR_040774	1700057H15Rik	-	195478
chr4	126627218	126628048	MACS_peak_8483	43.81	+	NM_001013755	5730409E04Rik	+	17780
chr4	126706446	126707920	MACS_peak_8485	608.19	+	NM_198960	Tfap2e	-	29086
chr4	127619739	127620455	MACS_peak_8490	47.07	+	NM_010291	Gjb5	-	-261933
chr4	128782953	128783852	MACS_peak_8496	186.06	+	NM_001081098	Zfp362	-	22710
chr4	130188654	130189232	MACS_peak_8511	32.38	+	NM_023476	Tinagl1	-	-13821
chr4	131057908	131058711	MACS_peak_8515	70.33	+	NR_130167	A930031H19Rik	-	-47835
chr4	131723327	131723982	MACS_peak_8516	87.48	+	NM_001083119	Ptpru	-	114624
chr4	133227528	133228107	MACS_peak_8531	63.95	+	NM_027152	Cd164l2	+	7009
chr4	133343883	133344715	MACS_peak_8533	73.05	+	NM_199306	Wdtc1	-	-4984
chr4	133431138	133432076	MACS_peak_8538	178.69	+	NM_175307	Fam46b	+	-48525
chr4	133829550	133830354	MACS_peak_8543	66.06	+	NM_001285506	Rps6ka1	-	44779
chr4	134395905	134396646	MACS_peak_8546	49.63	+	NM_001285875	Pafah2	+	-44
chr4	138648160	138648812	MACS_peak_8571	55.75	+	NM_029401	Vwa5b1	-	-24494
chr4	138676374	138677024	MACS_peak_8572	78.35	+	NM_001285930	Ubxn10	-	48157
chr4	139339741	139340517	MACS_peak_8577	107.88	+	NM_001290810	Mrto4	-	12447
chr4	139468563	139469383	MACS_peak_8579	200.64	+	NM_183148	Iffo2	+	-61574
chr4	139675475	139676188	MACS_peak_8581	138.34	+	NM_031873	Tas1r2	+	22294
chr4	139715039	139715942	MACS_peak_8582	105.92	+	NM_031873	Tas1r2	+	61953
chr4	140258660	140259693	MACS_peak_8587	380.75	+	NM_198610	Igsf21	-	-12365
chr4	142065346	142065992	MACS_peak_8599	77.61	+	NR_027137	Tmem51os1	+	-18628
chr4	142342159	142343070	MACS_peak_8601	245.68	+	NM_001109685	Kazn	-	-103213
chr4	142644103	142644968	MACS_peak_8602	97.17	+	NM_001109685	Kazn	-	-405134
chr4	144939581	144940466	MACS_peak_8606	163.62	+	NM_011303	Dhrs3	+	46887
chr4	145066589	145067485	MACS_peak_8608	242.39	+	NM_001276502	Vps13d	-	123629
chr4	145445584	145450934	MACS_peak_8609	33.32	+	NR_002888	Smarca5-ps	+	-15950
chr4	145525801	145526788	MACS_peak_8612	49.98	+	NR_002888	Smarca5-ps	+	62085
chr4	145543360	145547396	MACS_peak_8614	34.48	+	NM_001205101	Gm13212	+	-71767
chr4	145645301	145646092	MACS_peak_8617	32.02	+	NM_001103158	Gm13242	+	-25000
chr4	146443408	146445324	MACS_peak_8629	42.25	+	NM_001085522	Gm13251	+	-4663
chr4	146513101	146515441	MACS_peak_8632	59.54	+	NM_001243139	Gm13247	+	-648
chr4	146717868	146719948	MACS_peak_8634	47.08	+	NR_045468	1700095A21Rik	-	-172035
chr4	147201501	147202652	MACS_peak_8646	72	+	NM_001039209	Gm13152	+	26211
chr4	147474753	147475849	MACS_peak_8654	40.99	+	NM_001014397	Gm13154	+	-77975
chr4	147542588	147543509	MACS_peak_8655	39.79	+	NM_001014397	Gm13154	+	-10228
chr4	147562872	147564743	MACS_peak_8656	44.44	+	NM_001014397	Gm13154	+	10531
chr4	147754696	147756060	MACS_peak_8660	56.27	+	NM_001127188	Zfp534	-	-52747
chr4	147775172	147776178	MACS_peak_8661	43.86	+	NM_001127189	Gm13157	-	34113
chr4	147803427	147804998	MACS_peak_8664	37.34	+	NM_001127189	Gm13157	-	5576
chr4	150191838	150192783	MACS_peak_8680	74.18	+	NM_009802	Car6	-	8825
chr4	151366749	151367560	MACS_peak_8693	43.04	+	NM_009498	Vamp3	-	-309201
chr4	151455368	151456364	MACS_peak_8696	107.92	+	NM_009498	Vamp3	-	-397913
chr4	151604234	151605232	MACS_peak_8697	132.06	+	NM_001195565	Camta1	-	257035
chr4	151619133	151620125	MACS_peak_8698	299.26	+	NM_001195565	Camta1	-	242139
chr4	153175580	153176393	MACS_peak_8712	58.49	+	NM_001099299	Ajap1	-	306844
chr4	153545500	153546048	MACS_peak_8714	54.07	+	NM_001099299	Ajap1	-	-62944
chr4	154801704	154802762	MACS_peak_8723	65.18	+	NM_172878	Ttc34	+	-53966
chr4	156342271	156343796	MACS_peak_8734	60.95	+	NM_009485	Vmn2r123	+	11908
chr5	4732120	4733114	MACS_peak_8740	149.35	+	NM_021457	Fzd1	-	25599
chr5	9622762	9623723	MACS_peak_8755	145.78	+	NM_181850	Grm3	-	102110
chr5	12586309	12587247	MACS_peak_8758	215.84	+	NM_028882	Sema3d	+	203613
chr5	15532881	15535529	MACS_peak_8777	39.49	+	NM_025759	Speer4d	+	-84893
chr5	15540891	15541546	MACS_peak_8778	34.76	+	NM_025759	Speer4d	+	-77880
chr5	15553145	15553182	MACS_peak_8779	34.62	+	NM_025759	Speer4d	+	-65935
chr5	15553208	15556096	MACS_peak_8779	34.62	+	NM_025759	Speer4d	+	-64446
chr5	15659242	15664089	MACS_peak_8781	79.86	+	NR_073011	4930572O03Rik	-	-4606
chr5	17897673	17898035	MACS_peak_8792	82.11	+	NM_001159558	Cd36	-	-8895
chr5	20681930	20682789	MACS_peak_8799	228.7	+	NM_172992	Phtf2	-	199765
chr5	21586486	21587278	MACS_peak_8806	110.79	+	NM_028977	Lrrc17	+	43356
chr5	23518746	23519439	MACS_peak_8810	57.18	+	NM_026984	Kmt2e	+	84664
chr5	24053533	24054352	MACS_peak_8814	43.76	+	NM_053090	Fam126a	-	-23259
chr5	24057696	24058498	MACS_peak_8815	65.81	+	NM_053090	Fam126a	-	-27414
chr5	24684229	24684953	MACS_peak_8818	43.32	+	NM_016736	Nub1	+	-1223
chr5	27736973	27737703	MACS_peak_8829	42.41	+	NM_018878	Paxip1	-	54212
chr5	30609652	30610520	MACS_peak_8837	161.34	+	NR_040427	Gm9899	-	-21467
chr5	32115123	32116142	MACS_peak_8849	122.39	+	NM_008037	Fosl2	+	-20839
chr5	33953592	33954087	MACS_peak_8858	42.43	+	NM_011914	Nelfa	-	-17581
chr5	35271537	35272274	MACS_peak_8862	112.12	+	NM_007418	Adra2c	+	-6660
chr5	36174162	36174955	MACS_peak_8866	235.17	+	NM_175249	Psapl1	+	-29462
chr5	36779156	36779935	MACS_peak_8872	66.9	+	NM_026242	Mrfap1	-	17209
chr5	38255623	38256496	MACS_peak_8883	114.73	+	NM_025480	Tmem128	+	-4315
chr5	43037829	43038489	MACS_peak_8888	75.69	+	NM_175937	Cpeb2	+	-195303
chr5	44365415	44366121	MACS_peak_8893	172.32	+	NM_173764	Tapt1	-	-139162
chr5	44942734	44943874	MACS_peak_8895	677.63	+	NR_073013	4930431F12Rik	+	-22896
chr5	45202375	45203338	MACS_peak_8896	168.35	+	NR_073013	4930431F12Rik	+	236656
chr5	46347374	46348120	MACS_peak_8901	64.54	+	NR_110478	4930405L22Rik	-	-415338
chr5	46845052	46845930	MACS_peak_8905	114.39	+
chr5	47036671	47037462	MACS_peak_8906	150.39	+
chr5	47462560	47463228	MACS_peak_8909	157.98	+
chr5	48575941	48576705	MACS_peak_8913	112.4	+	NM_001199245	Kcnip4	-	23359
chr5	51416025	51416780	MACS_peak_8917	416.47	+	NR_027710	Ppargc1a	-	137519
chr5	52396830	52397670	MACS_peak_8926	91.48	+	NM_011435	Sod3	+	33447
chr5	63874731	63875331	MACS_peak_8948	111.75	+	NM_029554	0610040J01Rik	+	62537
chr5	64661492	64662412	MACS_peak_8957	41.63	+	NR_045078	Gm3716	-	-51253
chr5	65019776	65020709	MACS_peak_8960	204.24	+	NR_030577	Mir574	+	49925
chr5	65466593	65467445	MACS_peak_8964	92.75	+	NM_133697	Smim14	-	25816
chr5	66419136	66420061	MACS_peak_8971	106.82	+	NM_001201416	Apbb2	-	-81933
chr5	66926802	66927703	MACS_peak_8976	90.61	+	NM_001256122	Limch1	+	-41163
chr5	67247930	67248571	MACS_peak_8981	108.48	+	NM_001285452	Tmem33	+	-12314
chr5	68003702	68004765	MACS_peak_8984	237.77	+	NM_001018019	Grxcr1	+	-27601
chr5	73071132	73071720	MACS_peak_8991	174.97	+	NM_173403	Slc10a4	+	64523
chr5	73383580	73384158	MACS_peak_8994	53.25	+	NM_181323	Cwh43	+	-22208
chr5	73884718	73885633	MACS_peak_8997	107.67	+	NM_177561	Usp46	-	183236
chr5	73897721	73898464	MACS_peak_8998	54.03	+	NM_177561	Usp46	-	170319
chr5	74411798	74412700	MACS_peak_9004	117.13	+	NM_001286437	Scfd2	-	119493
chr5	74432760	74433474	MACS_peak_9005	65.9	+	NM_001286437	Scfd2	-	98625
chr5	77034969	77035732	MACS_peak_9017	84.32	+	NR_077218	1700112J05Rik	-	-16487
chr5	77469717	77470175	MACS_peak_9020	34.62	+	NR_131050	1700017L05Rik	+	4459
chr5	78584765	78585688	MACS_peak_9021	400.51	+
chr5	84281134	84282116	MACS_peak_9028	469.54	+	NM_007937	Epha5	-	135757
chr5	85018515	85019324	MACS_peak_9029	51.33	+
chr5	86899681	86900607	MACS_peak_9033	87.51	+	NM_153598	Ugt2b34	-	6793
chr5	89164976	89165902	MACS_peak_9040	223.84	+	NM_001197147	Slc4a4	+	278180
chr5	89511152	89511710	MACS_peak_9042	40.9	+	NM_133192	Npffr2	+	-15997
chr5	89521880	89522662	MACS_peak_9043	89.32	+	NM_133192	Npffr2	+	-5157
chr5	89875611	89876278	MACS_peak_9047	44.06	+	NM_177872	Adamts3	-	7390
chr5	90960933	90961999	MACS_peak_9054	283.81	+	NM_026788	Mthfd2l	+	30271
chr5	91522324	91523004	MACS_peak_9056	127.64	+	NM_145562	Parm1	+	4965
chr5	91695618	91696641	MACS_peak_9057	436.77	+	NR_045383	1700063O14Rik	-	71171
chr5	95958145	95958634	MACS_peak_9073	90.95	+	NM_018866	Cxcl13	+	1451
chr5	99557860	99558990	MACS_peak_9090	346.03	+	NR_030692	A930011G23Rik	-	170635
chr5	99566910	99567638	MACS_peak_9091	33.68	+	NR_030692	A930011G23Rik	-	161786
chr5	100991357	100992185	MACS_peak_9097	173.64	+	NM_172715	Agpat9	+	145543
chr5	101239097	101240120	MACS_peak_9098	138.47	+	NM_172715	Agpat9	+	393380
chr5	104098163	104099023	MACS_peak_9115	70.96	+	NM_010097	Sparcl1	-	15495
chr5	105360185	105361264	MACS_peak_9120	68.21	+	NM_001039647	Gbp11	-	-14252
chr5	105537049	105537792	MACS_peak_9123	63.2	+	NM_133897	Lrrc8c	+	17950
chr5	106494715	106495430	MACS_peak_9128	152.48	+	NM_001005477	Barhl2	-	-36906
chr5	106527199	106528002	MACS_peak_9130	279.36	+	NM_001005477	Barhl2	-	-69434
chr5	106739462	106740238	MACS_peak_9132	209.92	+	NM_026856	Zfp644	-	-43020
chr5	107847671	107848733	MACS_peak_9139	397.47	+	NM_001276397	Ube2d2b	+	18041
chr5	109717429	109718013	MACS_peak_9144	37.17	+	NR_027964	Gm10416	-	116421
chr5	111957838	111958714	MACS_peak_9159	224.83	+	NR_045833	E130006D01Rik	-	-196548
[truncated: 122 more rows]

## Sheet: Suppl_Fig_7a_Ldb1_d4_nodox
chr	start	end	name	name2	strand	annotation1	annotation2	anno strand	to TSS		Annotation of LDB1 peaks from non-induced cells - Supplementary Figure 7a
chr11	3099846	3105292			+	NR_003517	Pisd-ps1	+	-21451
chr15	102015848	102016691			+	NM_031170	Krt8	-	-11927
chr15	102024913	102026298			+	NM_010664	Krt18	+	-2610
chr15	102073662	102074507			+	NM_145625	Eif4b	+	312
chr11	3114265	3115943			+	NR_003517	Pisd-ps1	+	-8916
chr15	102203305	102204087			+	NM_001289691	Zfp740	+	52
chr11	3265898	3266836			+	NM_007879	Drg1	-	19
chr15	102279227	102280142			+	NM_134100	Mfsd5	+	229
chr11	3288995	3290589			+	NR_045108	Patz1	+	662
chr15	102399339	102400106			+	NM_013672	Sp1	+	-6593
chr11	3337292	3338340			+	NM_178149	Pik3ip1	+	7086
chr15	102470104	102470624			+	NM_001174073	Pcbp2	+	-267
chr11	3386738	3387601			+	NM_173053	Limk2	-	-15777
chr15	102470683	102471505			+	NM_001174073	Pcbp2	+	463
chr11	3408759	3409671			+	NM_010718	Limk2	-	23
chr15	102510022	102511457			+	NM_001163643	Map3k12	-	6265
chr11	3573015	3573835			+	NM_001284427	Smtn	-	-34133
chr15	102999117	102999771			+	NM_010466	Hoxc8	+	8906
chr11	3648610	3649425			+	NR_002321	Tug1	-	-203
chr15	103177291	103178300			+	NM_027885	Smug1	-	-14511
chr11	3774234	3775382			+	NM_001302630	Osbp2	-	-52581
chr15	103251303	103252321			+	NM_001302340	Nfe2	-	-125
chr11	4007407	4008340			+	NM_001177691	Gal3st1	+	17941
chr15	103257998	103259041			+	NM_001302341	Nfe2	-	-116
chr11	4008371	4009454			+	NM_001177691	Gal3st1	+	18980
chr11	4629594	4630678			+	NR_027797	Gm11961	-	-125
chr15	103275703	103276695			+	NM_019817	Copz1	+	3282
chr11	4677052	4677480			+	NM_197979	Uqcr10	-	27078
chr15	103339028	103340254			+	NM_013866	Zfp385a	-	445
chr15	103897697	103899783			+	NM_009268	Mucl1	-	560
chr11	4968388	4969067			+	NM_001243044	Ap1b1	+	-18096
chr16	3542938	3544104			+	NM_146860	Olfr161	+	-48876
chr11	5021204	5021764			+	NM_001243044	Ap1b1	+	34661
chr16	3550895	3551952			+	NM_146860	Olfr161	+	-40974
chr11	5098556	5099610			+	NM_001283062	Ewsr1	-	5
chr16	4096611	4097574			+	NM_026508	Trap1	-	-19282
chr11	5239490	5240427			+	NR_037240	Mir3079	+	-14639
chr16	4414055	4414973			+	NM_001291910	Adcy9	-	5984
chr11	5521173	5522201			+	NM_001271730	Xbp1	+	1047
chr16	4559349	4560803			+	NM_031182	Tfap4	-	-356
chr11	5541933	5542440			+	NM_134033	Ccdc117	-	31
chr16	4641846	4642719			+	NM_139307	Vasn	+	2338
chr11	5761778	5762508			+	NR_015577	2210015D19Rik	+	-6
chr16	5708757	5709671			+	NM_021477	Rbfox1	+	-175578
chr11	5808717	5809599			+	NM_018870	Pgam2	-	-5362
chr16	6992975	6993585			+	NM_183188	Rbfox1	+	-76554
chr11	5892582	5893462			+	NM_022879	Myl7	-	5760
chr16	7026436	7027572			+	NM_183188	Rbfox1	+	-42830
chr11	6415338	6416787			+	NM_008907	Ppia	+	193
chr16	7628208	7629022			+
chr11	6528217	6529136			+	NR_045893	Gm11974	-	84
chr16	8829660	8830633			+	NM_001081400	1810013L24Rik	+	47
chr11	6546179	6547285			+	NM_001190343	Ccm2	+	-154
chr11	7606424	7607304			+	NM_008343	Igfbp3	-	-392941
chr16	10642967	10643695			+	NM_001204229	Clec16a	+	97993
chr11	8556751	8557538			+	NM_001083587	Tns3	-	107391
chr16	10665345	10666145			+	NM_001271603	Socs1	-	119791
chr11	8582277	8583237			+	NM_001083587	Tns3	-	81778
chr16	10737290	10738289			+	NM_001271603	Socs1	-	47747
chr11	8584894	8585691			+	NM_001083587	Tns3	-	79243
chr16	10843603	10844429			+	NM_001162932	Rmi2	+	8958
chr16	10886099	10886986			+	NR_131135	Gm21859	-	28255
chr11	8692727	8693509			+	NM_001083587	Tns3	-	-28583
chr16	12020066	12020988			+	NM_001174086	Shisa9	+	36415
chr11	8716707	8717471			+	NM_001083587	Tns3	-	-52554
chr16	12035363	12036214			+	NM_001174086	Shisa9	+	51676
chr11	8811510	8812231			+	NM_001083587	Tns3	-	-147335
chr16	13312184	13313050			+	NM_153588	Mkl2	+	-45803
chr11	8985898	8986964			+	NM_001303532	Hus1	-	24760
chr16	13329371	13330056			+	NM_153588	Mkl2	+	-28707
chr11	9112945	9113779			+	NM_001159401	Upp1	+	-4645
chr16	13358038	13359004			+	NM_153588	Mkl2	+	101
chr2	122911453	122912585			+	NM_021507	Sqrdl	+	130021
chr11	9189208	9190052			+	NM_178259	Abca13	+	-2311
chr16	13436826	13437853			+	NR_030549	Mir193b	+	-12183
chr11	9536825	9537675			+	NM_178259	Abca13	+	345309
chr16	13902629	13903319			+	NM_001291017	Pdxdc1	-	171
chr11	10867543	10868303			+	NM_177033	Vwc2	+	-246092
chr16	14992300	14993085			+	NM_025769	Efcab1	+	86047
chr11	11729002	11729820			+	NM_001301866	Ikzf1	+	39235
chr16	15099762	15100591			+	NM_025769	Efcab1	+	193531
chr11	11809001	11809503			+	NM_001163360	Fignl1	-	-290
chr16	16219438	16220329			+	NM_026163	Pkp2	+	6539
chr11	11822275	11823506			+	NM_001163360	Fignl1	-	-13928
chr16	17251803	17252965			+	NM_178922	Hic2	+	18798
chr11	11828633	11829723			+	NM_001163360	Fignl1	-	-20216
chr11	11831776	11833076			+	NM_001163360	Fignl1	-	-23464
chr16	17530408	17531440			+	NM_026909	Thap7	-	128
chr11	11867927	11869005			+	NR_045178	1700042O10Rik	+	344
chr16	17637976	17638800			+	NM_001166164	Ccdc74a	+	-8081
chr2	124003402	124003928			+	NM_001290997	Sema6d	+	-86303
chr11	12025689	12026424			+	NM_001177629	Grb10	-	1915
chr2	124919786	124920246			+	NM_175034	Slc24a5	+	-148110
chr16	17872737	17873720			+	NM_010048	Dgcr2	-	18500
chr11	12205281	12206357			+	NM_010345	Grb10	-	-168399
chr16	17920175	17921124			+	NM_029469	Gsc2	-	-5590
chr11	12309144	12310251			+	NM_001282994	Cobl	-	102443
chr16	18235272	18236226			+	NM_172151	Zdhhc8	-	-613
chr11	16503179	16503785			+	NM_011343	Sec61g	-	5002
chr2	125247112	125247923			+	NM_023595	Dut	+	3
chr11	16976704	16977543			+	NM_176982	Fbxo48	+	25714
chr16	18248185	18249290			+	NM_011239	Ranbp1	-	-43
chr11	17004618	17005542			+	NM_019549	Plek	-	3638
chr16	18459674	18460638			+	NM_007744	Comt	-	-33440
chr11	18969702	18970694			+	NM_010789	Meis1	-	48771
chr16	18970535	18971503			+	NM_010435	Hira	+	94270
chr11	19022878	19023710			+	NM_010789	Meis1	-	-4325
chr16	19445164	19446367			+	NM_146466	Olfr165	-	-37748
chr11	19920100	19920830			+	NM_033523	Spred2	+	-3976
chr16	19938404	19939643			+	NM_183390	Klhl6	-	44026
chr11	19925189	19925934			+	NM_033523	Spred2	+	1120
chr16	19946388	19947332			+	NM_183390	Klhl6	-	36189
chr11	20164777	20165632			+	NM_008996	Rab1	+	-36397
chr11	20230792	20231803			+	NM_172260	Cep68	-	18127
chr11	20378561	20379903			+	NM_018861	Slc1a4	-	-46519
chr11	20631090	20632593			+	NM_001038625	Sertad2	+	-135
chr11	20896213	20897120			+	NM_173752	Lgalsl	-	-65558
chr11	20916229	20917042			+	NM_173752	Lgalsl	-	-85527
chr16	19982785	19983565			+	NM_183390	Klhl6	-	-126
chr11	21371012	21371297			+	NM_001290634	Ugp2	-	113
chr16	20097138	20098449			+	NM_029436	Klhl24	+	240
chr11	22990351	22991011			+	NM_009837	Cct4	+	89
chr16	21143292	21144256			+	NM_025634	Teddm3	-	10170
chr11	23169555	23170243			+	NR_131065	1700061J23Rik	+	17760
chr16	21151507	21152384			+	NM_025634	Teddm3	-	1999
chr11	23305746	23306706			+	NM_001190401	Usp34	+	-668
chr16	22241162	22243234			+	NM_009186	Tra2b	-	23731
chr11	23359393	23360275			+	NM_001190401	Usp34	+	52940
chr16	22265370	22266457			+	NM_009186	Tra2b	-	16
chr11	23497312	23498111			+	NM_001290654	Ahsa2	-	328
chr16	22409589	22410609			+	NM_023794	Etv5	-	29471
chr11	23523232	23523794			+	NM_001110133	1700093K21Rik	-	-3571
chr16	22550979	22551955			+	NR_106170	Mir8095	-	-19283
chr11	23665547	23666548			+	NM_028304	Pus10	+	72
chr16	23100354	23101037			+	NM_013506	Eif4a2	+	-6772
chr11	28537720	28538634			+	NM_001166661	Ccdc85a	-	46147
chr16	23106993	23108917			+	NM_013506	Eif4a2	+	488
chr11	29373103	29374095			+	NM_176841	Ccdc88a	+	-572
chr16	23114078	23115205			+	NR_034048	Snora81	+	3872
chr16	23239448	23240376			+	NM_001252505	St6gal1	+	13892
chr11	29636638	29637365			+	NM_194052	Rtn4	+	-55896
chr16	23261546	23262554			+	NM_001252506	St6gal1	+	-28419
chr11	29814941	29815996			+	NM_176829	4931440F15Rik	-	10200
chr11	30160957	30161563			+	NM_009260	Sptbn1	-	36997
chr16	23401241	23402106			+	NM_001004151	Rtp1	+	-27459
chr11	30165854	30166796			+	NM_009260	Sptbn1	-	31932
chr16	23497246	23497992			+	NM_008555	Masp1	-	22971
chr11	31843532	31844404			+	NR_102310	D630024D03Rik	-	-19421
chr11	32195782	32196761			+	NM_001134458	Il9r	-	4008
chr16	23520295	23521081			+	NM_008555	Masp1	-	-98
chr11	32199985	32200906			+	NM_001134458	Il9r	-	-166
chr16	24023138	24024129			+	NM_009744	Bcl6	-	-35021
chr11	32245324	32246358			+	NM_010822	Mpg	+	19337
chr16	24150731	24151887			+	NM_009744	Bcl6	-	-162697
chr11	32276085	32276948			+	NM_010405	Hba-x	+	-83
chr16	24392609	24393550			+	NM_178665	Lpp	+	-270
chr11	32455034	32455632			+	NM_173784	Ubtd2	+	-38
chr16	26078753	26079622			+	NM_173379	P3h2	-	26597
chr11	32566050	32567047			+	NM_009288	Stk10	+	33283
chr16	26185490	26186658			+	NM_173379	P3h2	-	-80290
chr11	32587824	32588741			+	NM_001271347	Fbxw11	+	-54272
chr16	28965430	28965953			+	NM_177718	Mb21d2	-	-35993
chr11	33112174	33113112			+	NR_102395	Fgf18	-	34757
chr16	29198067	29199010			+	NM_013751	Hrasls	+	-11156
chr11	33147464	33149134			+	NR_102395	Fgf18	-	-899
chr16	29729588	29730648			+	NM_133752	Opa1	+	150785
chr6	115076619	115077327			+	NM_026894	Tamm41	-	-39099
chr11	33162373	33163497			+	NM_001252260	Npm1	-	271
chr16	29734660	29735900			+	NM_133752	Opa1	+	155947
chr11	33461026	33461775			+	NR_110973	Ranbp17	-	52346
chr16	29774603	29775434			+	NM_133752	Opa1	+	195685
chr11	33512773	33513761			+	NR_110973	Ranbp17	-	479
chr16	29813379	29814394			+	NR_037689	Gm1968	-	165238
chr6	115240322	115241119			+	NM_080639	Timp4	-	11129
chr11	33910682	33911560			+	NM_031169	Kcnmb1	+	-51891
chr16	29945775	29946696			+	NR_037689	Gm1968	-	32889
chr6	115676203	115676993			+	NM_029780	Raf1	-	37
chr11	34116535	34117416			+	NM_010696	Lcp2	+	69775
chr16	29954150	29955047			+	NR_037689	Gm1968	-	24526
chr6	115763892	115764739			+	NM_001168256	Tmem40	-	-1849
chr16	30008371	30009437			+	NR_033631	4632428C04Rik	+	238
chr11	34543987	34545239			+	NM_001025382	Fam196b	+	229792
chr6	116207598	116208161			+	NR_131013	9530062K07Rik	-	114
chr16	30062880	30064641			+	NM_008235	Hes1	+	-1596
chr11	34681503	34682597			+	NM_033374	Dock2	-	101855
chr6	116238556	116239307			+	NM_001290338	Zfand4	+	-25287
chr11	34915788	34916712			+	NM_027411	Spdl1	-	-82609
chr16	30160162	30160945			+	NM_008235	Hes1	+	95197
chr6	116241718	116242514			+	NM_001290338	Zfand4	+	-22102
chr16	30717540	30718226			+	NM_177632	Fam43a	+	118161
chr11	35024022	35025191			+	NM_011412	Slit3	+	-96849
chr16	30829012	30830148			+	NM_177632	Fam43a	+	229858
chr11	35268758	35269585			+	NM_011412	Slit3	+	147716
chr16	31026156	31027301			+	NM_198626	Xxylt1	-	54704
chr11	35507660	35508489			+	NR_029799	Mir218-2	+	-108741
chr6	116547523	116548444			+	NM_001011801	Olfr213	+	7529
chr16	31066060	31066940			+	NM_198626	Xxylt1	-	14932
chr6	117230714	117231602			+	NM_013655	Cxcl12	+	62624
chr11	36220475	36221443			+	NM_170779	Wwc1	-	-240870
chr16	31084527	31085650			+	NM_198626	Xxylt1	-	-3656
chr11	37248852	37249448			+	NM_011856	Tenm2	-	-304909
chr16	31337754	31338564			+	NM_007470	Apod	-	-23351
chr6	117906911	117907916			+	NM_001166428	Hnrnpf	+	-390
chr11	37830837	37831697			+	NR_131154	Gm12128	+	172279
chr16	31508666	31509603			+	NM_001122683	Bdh1	+	80382
chr11	40824813	40825539			+	NM_009831	Ccng1	-	-69890
chr11	41499408	41500301			+
chr16	31597891	31599069			+	NM_001252435	Dlg1	+	-64962
chr11	41632119	41633118			+	NM_177408	Gabrg2	-	368096
chr16	32419494	32420277			+	NM_025329	Tctex1d2	+	184
chr11	42765059	42765811			+	NM_008070	Gabrb2	+	345679
chr16	32477240	32477841			+	NM_145932	Slc51a	-	10339
chr11	43633766	43634689			+	NM_008375	Fabp6	-	-32665
chr16	32508867	32510341			+	NM_199309	Zdhhc19	+	13324
chr11	44462267	44463222			+	NM_024475	Ublcp1	-	7804
chr11	44469648	44470318			+	NM_024475	Ublcp1	-	565
chr16	32604617	32605569			+	NM_011638	Tfrc	+	-3802
chr11	44746432	44747487			+	NM_001290709	Ebf1	+	128860
chr16	32607904	32609500			+	NM_011638	Tfrc	+	-193
chr11	45634380	45635235			+	NR_045876	F630206G17Rik	+	-173275
chr16	32665595	32666701			+	NR_033493	Tnk2os	-	2049
chr11	46055682	46056045			+	NM_009616	Adam19	+	-120
chr16	33061644	33063038			+	NM_172823	Lmln	+	-179
chr11	46121446	46122028			+	NR_106177	Mir8100	+	19468
chr16	33380305	33381322			+	NM_011749	Zfp148	+	39
chr11	47776892	47777873			+	NR_105801	Mir6380	-	297201
chr16	33580304	33581520			+	NM_001083902	Slc12a8	+	62318
chr11	48887098	48888083			+	NM_001024230	Gm5431	-	14562
chr16	34031247	34032340			+	NM_009471	Umps	-	-64790
chr11	49203132	49203907			+	NM_009562	Zfp62	+	20
chr16	34049798	34050987			+	NM_009471	Umps	-	-83389
chr11	49658560	49659296			+	NM_170727	Scgb3a1	+	-4666
chr16	34058175	34059071			+	NM_009471	Umps	-	-91620
chr11	49765348	49766227			+	NM_013529	Gfpt2	+	-28367
chr16	34742486	34743541			+	NM_139300	Mylk	+	-41936
chr11	49781449	49782483			+	NM_013529	Gfpt2	+	-12188
chr2	125516269	125517119			+	NM_007993	Fbn1	-	-10256
chr11	49782587	49783558			+	NM_013529	Gfpt2	+	-11082
chr16	34931035	34931944			+	NR_040536	1700119H24Rik	-	7840
chr2	125766156	125767290			+	NM_177608	Secisbp2l	-	16147
chr2	126674727	126675792			+	NR_073183	Gabpb1	-	333
chr2	126706999	126707832			+	NM_001252580	Usp8	+	88
chr16	34937498	34938154			+	NR_040536	1700119H24Rik	-	1503
chr2	126875883	126876487			+	NM_001164325	Trpm7	-	76
chr2	127269831	127270974			+	NM_139308	Stard7	+	174
chr2	127328091	127329233			+	NM_010090	Dusp2	+	-7496
chr16	35508507	35510448			+	NR_040481	1600019K03Rik	-	-58
chr2	127370806	127371793			+	NM_009633	Adra2b	+	8014
chr11	49793801	49794532			+	NM_013529	Gfpt2	+	12
chr16	35643480	35644418			+	NM_013661	Sema5b	+	102588
chr2	127722230	127722919			+	NM_145532	Mall	-	7323
chr11	49846570	49847291			+	NM_001163671	Mapk9	+	180
chr16	35677431	35678140			+	NM_153550	Dirc2	-	91571
chr11	50209988	50211376			+	NM_001290769	Sqstm1	-	138
chr16	36332521	36333494			+	NM_001001332	BC117090	-	1325
chr11	50224500	50225591			+	NM_145926	Mgat4b	+	-289
chr2	128046048	128046911			+	NM_001291016	Bcl2l11	+	-79558
chr16	37623715	37624632			+	NM_026610	Ndufb4	-	30195
chr11	50251775	50252768			+	NM_008521	Ltc4s	-	-13800
chr16	37851086	37852068			+	NM_177093	Lrrc58	+	-16822
chr11	50292316	50292690			+	NM_175334	Maml1	-	-167
chr2	128125632	128126435			+	NM_001291016	Bcl2l11	+	-4
chr16	37867868	37868828			+	NM_177093	Lrrc58	+	-51
chr11	50325458	50326052			+	NM_001110500	Canx	-	-82
chr16	38089192	38090068			+	NR_033221	BC031361	-	-370
chr11	50376920	50378233			+	NM_021510	Hnrnph1	+	-142
chr16	38350141	38351062			+	NM_001017429	Cox17	+	3603
chr11	50386753	50388720			+	NM_021510	Hnrnph1	+	10018
chr16	38361561	38362580			+	NM_022318	Popdc2	+	-119
chr11	50653767	50654737			+	NM_175643	Adamts2	+	52168
chr16	38653084	38654155			+	NM_020260	Arhgap31	-	59416
chr11	50655958	50656976			+	NM_175643	Adamts2	+	54383
chr16	38912308	38913359			+	NM_170599	Igsf11	+	10489
chr11	50732624	50733621			+	NM_013922	Zfp354c	-	94609
chr16	38943715	38944628			+	NM_170599	Igsf11	+	41827
chr11	50964623	50965570			+	NM_146910	Olfr1378	+	-3923
chr16	39302673	39303412			+	NM_170599	Igsf11	+	400698
chr11	51455433	51456189			+	NM_028398	Phykpl	+	-128945
chr16	39512552	39513420			+
chr11	51485655	51486697			+	NM_028398	Phykpl	+	-98580
chr16	42305987	42306974			+	NR_105858	Mir6540	-	-3011
chr11	51544210	51545043			+	NM_028398	Phykpl	+	-40130
chr16	42875800	42876535			+	NR_040522	4932412D23Rik	-	-405
chr11	51584101	51585180			+	NM_028398	Phykpl	+	-116
chr16	43557152	43558138			+	NR_030576	Mir568	+	-83009
chr11	51605877	51607345			+	NM_010448	Hnrnpab	-	270
chr16	43575113	43576139			+	NR_030576	Mir568	+	-65028
chr11	52098390	52099433			+	NM_019411	Ppp2ca	+	88
chr16	43701657	43702143			+	NM_001146325	Tigit	-	-37716
chr11	52231533	52232541			+	NM_011543	Skp1a	+	43
chr16	43729301	43730032			+	NM_007877	Drd3	+	-32575
chr11	52641663	52642682			+	NM_177059	Fstl4	+	-122533
chr16	45120598	45121425			+	NM_026439	Ccdc80	+	26959
chr6	118799941	118800811			+	NM_001290335	Cacna1c	-	-42402
chr11	53300029	53300866			+	NM_008300	Hspa4	-	32
chr16	45124459	45125214			+	NM_026439	Ccdc80	+	30784
chr6	119196123	119197085			+	NM_001255998	Cacna1c	-	-195
chr6	119377477	119378354			+	NM_197985	Adipor2	-	39568
chr6	119848101	119848768			+	NR_030776	3110021A11Rik	+	242
chr16	45158529	45158667			+	NM_028756	Slc35a5	-	75
chr6	119854011	119854808			+	NR_030776	3110021A11Rik	+	6217
chr6	120174177	120175139			+	NM_016718	Ninj2	+	81279
chr16	48252457	48253661			+	NM_001018002	Dppa4	+	-30675
chr6	120216374	120217153			+	NM_198884	B4galnt3	-	77796
chr11	53335647	53336165			+	NM_026479	Zcchc10	+	11218
chr16	48832269	48833469			+	NM_020509	Retnla	+	-9682
chr6	120492778	120494245			+	NM_033567	Cecr6	-	296
chr16	49799863	49800738			+	NM_010581	Cd47	+	-55353
chr11	53345265	53346103			+	NM_033565	Aff4	+	-5082
chr6	120665060	120666076			+	NM_001128151	Cecr2	+	-852
chr16	49855126	49856091			+	NM_010581	Cd47	+	-45
chr11	53350280	53351179			+	NM_033565	Aff4	+	-37
chr6	120801026	120801873			+	NM_007510	Atp6v1e1	-	21236
chr11	54006041	54007177			+	NM_019687	Slc22a4	-	21481
chr16	50030244	50030943			+	NR_045935	Gm4827	-	42259
chr6	121053264	121054201			+	NM_153396	Mical3	-	27895
chr16	50877670	50878577			+	NR_131005	1700116B05Rik	+	94715
chr11	54026233	54027161			+	NM_019687	Slc22a4	-	1393
chr6	121109933	121110642			+	NM_001270475	Mical3	-	20735
chr16	52134766	52135508			+	NM_001033238	Cblb	+	103589
chr11	54112666	54113670			+	NM_001136076	P4ha2	+	12245
chr16	52862984	52864134			+	NR_040495	4930404A05Rik	-	-47815
chr11	54139571	54141206			+	NM_001136076	P4ha2	+	39465
chr6	122345524	122346389			+	NM_001271579	Phc1	-	-5729
chr16	55973311	55974474			+	NM_173026	Zbtb11	+	89
chr11	54787176	54787973			+	NM_178626	Cdc42se2	-	129
chr16	56071299	56072274			+	NM_001003973	Senp7	+	-3617
chr11	54866236	54866958			+	NM_008248	Hint1	+	160
chr16	57142711	57143332			+	NM_138599	Tomm70a	+	21308
chr11	55173590	55174223			+	NM_153170	Slc36a2	-	11171
chr16	57857836	57858946			+	NM_007739	Col8a1	-	-103654
chr11	55469481	55470308			+	NM_013716	G3bp1	+	143
chr6	122393238	122394823			+	NM_001271579	Phc1	-	-53803
chr11	55927937	55928932			+	NM_153079	Nmur2	-	112553
chr16	58497530	58498510			+	NM_018784	St3gal6	-	25292
chr11	55953453	55954148			+	NM_153079	Nmur2	-	87187
chr16	58669815	58671011			+	NM_007757	Cpox	+	206
chr11	56001296	56001908			+	NM_153079	Nmur2	-	39385
chr16	59361393	59362241			+	NM_001011792	Olfr207	-	399
chr11	56249980	56251060			+	NM_153079	Nmur2	-	-209533
chr16	60947406	60948418			+	NM_007938	Epha6	-	-342381
chr11	57302173	57303233			+	NM_001168667	Fam114a2	-	215941
chr6	122702155	122703114			+	NM_001289831	Nanog	+	-4854
chr11	57444988	57445755			+	NM_001168667	Fam114a2	-	73273
chr16	62833712	62834670			+	NM_026577	Arl13b	-	12849
chr11	57651162	57652184			+	NM_134189	Galnt10	+	6232
chr6	122762632	122763618			+	NM_011401	Slc2a3	-	-20380
chr16	63312290	63313040			+	NM_011173	Pros1	+	458332
chr11	57654537	57655593			+	NM_134189	Galnt10	+	9624
chr6	122764747	122765513			+	NM_011401	Slc2a3	-	-22385
chr11	57670943	57672190			+	NM_134189	Galnt10	+	26125
chr16	68073498	68074128			+	NM_178721	Cadm2	-	-452905
chr6	122772592	122773471			+	NM_011401	Slc2a3	-	-30286
chr16	72680734	72681535			+	NM_019413	Robo1	+	17986
chr11	57759962	57760829			+	NR_131042	2010001A14Rik	-	41072
chr6	122776917	122777723			+	NM_011401	Slc2a3	-	-34575
chr11	57836603	57837547			+	NM_008213	Hand1	-	-4928
chr16	73809966	73810941			+
chr6	122810242	122811147			+	NM_021899	Foxj2	+	-9489
chr11	57847230	57847962			+	NM_008213	Hand1	-	-15449
chr16	75343365	75343999			+	NM_001252513	Lipi	-	242379
chr6	122826121	122827006			+	NR_106090	Mir7231	+	-4813
chr11	57864301	57865362			+	NM_008213	Hand1	-	-32684
chr16	76323317	76324294			+	NM_173440	Nrip1	-	49244
chr6	123698556	123699462			+	NM_001104638	Vmn2r23	+	-3811
chr11	57866157	57867353			+	NM_008213	Hand1	-	-34608
chr16	76539470	76540164			+	NM_173440	Nrip1	-	-166768
chr6	124285204	124286120			+	NM_001170395	Cd163	+	-18988
chr16	78461961	78462713			+	NM_001297747	Btg3	-	-85156
chr11	57876107	57876803			+	NM_008213	Hand1	-	-44308
chr6	124808445	124809289			+	NM_001306052	Spsb2	+	-17
chr11	57903824	57904979			+	NM_008213	Hand1	-	-72254
chr16	78642786	78643662			+	NM_025967	D16Ertd472e	-	-66536
chr6	125131168	125132252			+	NM_138747	Nop2	+	-172
chr11	57929149	57930372			+	NM_028451	Larp1	+	-79303
chr16	78690604	78691293			+	NM_025967	D16Ertd472e	-	-114260
chr6	125165043	125166047			+	NM_008084	Gapdh	-	228
chr16	80332950	80333987			+
chr11	57932769	57933863			+	NM_028451	Larp1	+	-75747
chr6	125473042	125474131			+	NM_007657	Cd9	-	21169
chr16	84460754	84461466			+	NR_040567	4930553E22Rik	+	89968
chr11	57954142	57955166			+	NM_028451	Larp1	+	-54409
chr6	125963833	125964663			+	NM_001164035	Ntf3	-	200712
chr16	85151525	85152242			+	NM_007471	App	-	21824
chr11	58301780	58303046			+	NM_182996	Zfp692	+	-4655
chr6	127215020	127215895			+	NM_009829	Ccnd2	-	-64409
chr11	59163348	59164163			+	NM_173785	Iba57	-	-10
chr16	85467597	85468326			+	NM_144853	Cyyr1	-	82412
chr6	127336593	127337321			+	NR_073373	D130058E03	-	-28990
chr11	59208032	59209557			+	NM_024210	2310033P09Rik	+	434
chr16	87442936	87443725			+	NM_016924	Rwdd2b	-	-2738
chr6	127375561	127376637			+	NR_073373	D130058E03	-	-68132
chr6	127577362	127578352			+	NM_001033464	Cracr2a	+	-117
chr6	128065940	128066627			+	NM_175414	Tspan9	-	77295
chr6	128079731	128080305			+	NM_175414	Tspan9	-	63560
chr6	128102245	128103466			+	NM_175414	Tspan9	-	40723
chr6	128123820	128124571			+	NM_175414	Tspan9	-	19383
chr6	128763758	128764652			+	NM_001159904	Klrb1c	-	24436
chr6	128775405	128776289			+	NM_001159904	Klrb1c	-	12794
chr6	128802485	128803582			+	NM_001159904	Klrb1c	-	-14392
chr6	129425739	129426368			+	NM_172732	Clec9a	+	17192
chr6	132390127	132391217			+	NM_053251	Gm4736	-	-26537
chr6	132978847	132979773			+	NM_207017	Tas2r109	-	1655
chr6	133105292	133105879			+	NR_073368	2700089E24Rik	+	347
chr6	133169448	133170436			+	NR_073368	2700089E24Rik	+	64704
chr6	133341456	133342401			+	NM_027784	5530400C23Rik	+	49713
chr6	134034807	134036133			+	NM_001303102	Etv6	+	-229
chr6	134189567	134190412			+	NM_001303102	Etv6	+	154290
chr6	134566532	134567492			+	NM_008514	Lrp6	-	-99
chr6	134640689	134641510			+	NM_026371	Loh12cr1	+	160
chr6	134829955	134830688			+	NM_177687	Crebl2	+	123
chr6	136402532	136403444			+	NM_001201390	E330021D16Rik	-	12581
chr6	136468322	136469152			+	NM_019426	Atf7ip	+	-50113
chr6	136470036	136471009			+	NM_019426	Atf7ip	+	-48328
chr6	136857168	136858301			+	NM_026639	Art4	-	-134
chr6	136930378	136931299			+	NM_026983	Erp27	-	-8658
chr6	137002311	137003728			+	NM_023898	Pde6h	+	48497
chr6	137311978	137312715			+	NM_001164401	Ptpro	+	60048
chr6	137621205	137621710			+	NM_001271588	Eps8	-	27828
chr6	137811559	137812159			+	NM_172733	Dera	+	57283
chr6	140459316	140460474			+	NM_144920	Plekha5	+	35797
chr6	141111164	141111886			+	NM_018779	Pde3a	+	-137743
chr6	141741212	141742262			+	NM_020495	Slco1b2	+	112220
chr6	142750497	142751524			+	NM_009908	Cmas	+	-5675
chr6	142776716	142777646			+	NM_009908	Cmas	+	20496
chr6	142831039	142832242			+	NR_045707	Gm7457	+	17410
chr6	143068208	143068771			+	NM_001109688	C2cd5	-	31663
chr6	143866429	143867713			+	NR_045732	1700060C16Rik	-	-215783
chr6	144224892	144225759			+	NM_001113559	Sox5	-	-15757
chr6	145303382	145304257			+	NR_045598	Gm15706	+	53268
chr6	145337393	145338319			+	NR_003625	1700073E17Rik	+	-49768
chr6	145745971	145747253			+	NM_027760	Rassf8	+	-61770
chr6	146019328	146020163			+	NM_010656	Sspn	+	85599
chr6	146079979	146080773			+	NM_010656	Sspn	+	146230
chr6	146251376	146252122			+	NM_019923	Itpr2	-	250474
chr6	146530551	146531431			+	NM_019923	Itpr2	-	-28768
chr6	146955626	146956278			+	NM_028509	1700034J05Rik	-	-1531
chr6	147091441	147092070			+	NM_001081237	Klhl42	+	681
chr6	147118866	147119871			+	NM_001081237	Klhl42	+	28294
chr6	147145057	147145997			+	NR_033640	E330012B07Rik	+	-34713
chr6	148124789	148125654			+	NM_178797	Far2	+	77806
chr6	148211577	148212249			+	NR_015615	4732416N19Rik	+	-374
chr6	148373191	148374187			+	NR_003634	Rps4l	+	19034
chr6	148895639	148896749			+	NM_001301351	Caprin2	-	43
chr6	148992174	148993230			+	NM_019643	Fam60a	-	-46270
chr6	149069556	149070410			+	NM_177192	Dennd5b	-	31697
chr6	149118631	149119427			+	NM_177192	Dennd5b	-	-17349
chr6	149134094	149135456			+	NM_177101	Mettl20	+	-6737
chr6	149153795	149155031			+	NM_177101	Mettl20	+	12901
chr6	149457208	149457947			+	NM_001112796	Bicd1	+	48594
chr7	3703884	3704477			+	NM_029767	Rps9	+	140
chr7	4260225	4261331			+	NM_011093	Pira6	+	-13364
chr7	4629824	4630849			+	NM_023440	Tmem86b	-	146
chr7	5079717	5080819			+	NM_010147	Epn1	+	34
chr7	5516095	5517097			+	NM_001081405	Vmn2r28	-	-22745
chr7	6744319	6745045			+	NM_001290994	Usp29	+	14100
chr7	6770077	6770856			+	NR_037213	Mir3099	+	-33120
chr7	6777361	6778430			+	NR_037213	Mir3099	+	-25691
chr7	6784128	6784992			+	NR_037213	Mir3099	+	-19026
chr7	7362181	7363276			+	NM_009490	Vmn2r30	-	-25235
chr7	8400972	8402013			+	NM_001105074	Vmn2r44	-	-18254
chr7	13023991	13025300			+	NM_011588	Trim28	+	494
chr7	13123688	13124263			+	NM_134227	Vmn1r87	-	8383
chr7	13904338	13905585			+	NM_001111296	Sult2a1	-	-67551
chr7	14062336	14063575			+	NM_001101586	Sult2a3	-	60038
chr7	15043913	15045007			+	NM_145708	Obox2	+	-344390
chr7	15954800	15955839			+	NM_133831	Gltscr2	-	-9211
chr7	16294626	16295899			+	NM_001136471	Ccdc9	-	-8467
chr7	16312393	16313433			+	NM_133234	Bbc3	+	3331
chr7	16400039	16401644			+	NM_198631	Zc3h4	+	-354
chr7	16401681	16401794			+	NM_198631	Zc3h4	+	542
chr7	16601368	16602439			+	NM_172739	Arhgap35	-	13090
chr7	16614086	16615754			+	NM_172739	Arhgap35	-	73
chr7	16876360	16877408			+	NM_001081655	Dact3	+	1568
chr7	16890753	16891597			+	NM_010320	Gng8	+	-610
chr7	18858242	18859183			+	NM_153760	Mill2	+	18747
chr7	19001335	19002464			+	NM_178757	Irf2bp1	+	-2165
chr7	19694961	19695842			+	NM_007469	Apoc1	-	-2742
chr7	19770719	19771624			+	NM_020486	Bcam	-	-639
chr7	19817372	19818196			+	NM_033601	Bcl3	-	4971
chr7	19970517	19971324			+	NM_027839	Ceacam20	+	5509
chr7	20030829	20031657			+	NM_194058	Nlrp9b	+	23221
chr7	20075329	20076423			+	NM_001166736	Vmn1r91	+	-25281
chr7	20083304	20084527			+	NM_001166736	Vmn1r91	+	-17242
chr7	21422600	21423464			+	NR_033693	Gm4541	+	-22740
chr7	21894430	21895470			+	NM_001201364	Gm10662	-	26339
chr7	21905435	21906388			+	NM_001201364	Gm10662	-	15378
chr7	23117772	23118700			+	NM_001201364	Gm10662	-	26242
chr7	23128755	23129568			+	NM_001201364	Gm10662	-	15317
chr7	23323639	23324863			+	NM_001004194	Nlrp4e	+	23060
chr7	23331687	23332670			+	NM_001004194	Nlrp4e	+	30987
chr7	24376677	24377800			+	NM_008433	Kcnn4	+	6976
chr7	24506812	24507842			+	NM_175142	Zfp428	+	241
chr7	24730050	24730934			+	NM_177593	Gm4763	-	-6202
chr7	24883952	24885137			+	NM_023133	Rps19	+	-169
chr7	25297493	25298226			+	NM_008776	Pafah1b3	-	96
chr7	25636023	25637180			+	NM_146184	B3gnt8	+	8978
chr7	25680144	25681192			+	NM_172148	B9d2	+	-489
chr7	25711401	25712554			+	NM_028771	Ccdc97	-	7076
chr7	25801888	25802742			+	NM_009465	Axl	-	-13582
chr7	26246017	26247191			+	NM_001167540	Vmn1r184	+	-20226
chr7	26659113	26660499			+	NM_001081148	Cyp2b23	-	26624
chr7	26779438	26780473			+	NM_007814	Cyp2b19	+	22814
chr2	128966770	128968444			+	NM_178404	Zc3h6	+	206
chr2	129197974	129199252			+	NM_001159593	Slc20a1	+	-159
chr2	129225995	129227036			+	NR_045838	A730036I17Rik	+	7547
chr2	129420624	129421574			+	NM_008361	Il1b	-	-49979
chr16	87495451	87496239			+	NM_009840	Cct8	-	24
chr2	130208294	130209831			+	NM_138655	Tmc2	+	13869
chr16	89827514	89828459			+	NM_001145887	Tiam1	-	-9634
chr2	130273908	130275024			+	NM_024193	Nop56	+	55
chr16	90043793	90044363			+	NM_001145886	Tiam1	-	-69379
chr2	130469886	130470552			+	NM_008980	Ptpra	+	19942
chr16	90143236	90144012			+	NR_033476	Gm10789	+	1388
chr2	131135489	131136440			+	NM_028306	Hspa12b	+	8553
chr16	90220355	90221300			+	NM_011434	Sod1	+	86
chr2	131171922	131172845			+	NM_027641	Spef1	-	2427
chr16	90436981	90437967			+	NM_015755	Hunk	+	51078
chr2	131205499	131206486			+	NR_110992	Ap5s1	+	-4367
chr16	90451343	90452340			+	NM_015755	Hunk	+	65445
chr2	131902564	131903453			+	NM_011170	Prnp	+	-6919
chr16	90523559	90524648			+	NM_015755	Hunk	+	137707
chr2	132247220	132248444			+	NM_001141971	Tmem230	-	-44
chr16	90706055	90706930			+	NM_025642	Mis18a	-	20879
chr2	132481318	132482240			+	NR_028286	1700026D11Rik	+	-8948
chr16	90921239	90922119			+	NM_026502	1110004E09Rik	-	13170
chr2	132512092	132513082			+	NR_028286	1700026D11Rik	+	21860
chr16	91011057	91011227			+	NM_001045515	Synj1	-	-47
chr16	91352651	91353394			+	NM_010509	Ifnar2	+	-19760
chr2	132689463	132690445			+	NM_028637	1110034G24Rik	+	-328
chr16	91441152	91442498			+	NR_077219	A930006K02Rik	+	-23278
chr2	132695377	132696325			+	NM_028637	1110034G24Rik	+	5569
chr16	91484906	91485591			+	NM_010508	Ifnar1	+	34
chr2	132781268	132782173			+	NM_007694	Chgb	+	443
chr2	132880398	132881979			+	NM_177303	Lrrn4	-	-326
chr16	91545231	91546184			+	NM_008338	Ifngr2	+	-1386
chr2	133136381	133137227			+	NM_198029	Fermt1	-	-190768
chr16	91789390	91790512			+	NM_010587	Itsn1	+	60581
chr2	133397250	133398347			+	NM_007553	Bmp2	+	-154360
chr16	91804167	91805043			+	NM_010587	Itsn1	+	75235
chr2	133429269	133431238			+	NM_007553	Bmp2	+	-121905
chr16	92057971	92058822			+	NM_080456	Mrps6	+	61
chr2	133475408	133476467			+	NM_007553	Bmp2	+	-76221
chr16	92234328	92235388			+	NM_134110	Kcne2	+	-57530
chr2	133570397	133571484			+	NR_037273	Mir3090	+	6233
chr16	92492037	92493053			+	NM_172469	Clic6	+	-5601
chr2	134643488	134644467			+	NM_029148	Tmx4	-	144
chr16	92696843	92697993			+	NM_001111023	Runx1	-	-89
chr2	135988151	135989261			+	NM_029530	Lamp5	+	-69220
chr16	92715300	92716315			+	NM_001111023	Runx1	-	-18478
chr2	139488409	139489333			+	NM_175467	Sptlc3	+	-5048
chr16	92777842	92778891			+	NM_001111022	Runx1	-	47708
chr2	140748349	140749374			+	NM_001172160	Flrt3	-	-77385
chr16	92801357	92802253			+	NM_001111022	Runx1	-	24269
chr2	141230800	141231512			+
chr16	92821795	92822909			+	NM_001111022	Runx1	-	3722
chr2	142406569	142407312			+	NM_001081133	Kif16b	-	494524
chr16	92883387	92884641			+	NM_001111022	Runx1	-	-57940
chr2	143915929	143916156			+	NM_019771	Dstn	+	712
chr16	93071407	93072336			+	NM_001111022	Runx1	-	-245797
chr16	93129205	93130035			+	NR_040486	1810053B23Rik	-	223569
chr2	144010215	144011591			+	NM_024281	Rrbp1	-	360
chr16	93147197	93148222			+	NR_040486	1810053B23Rik	-	205480
chr2	144177031	144177883			+	NM_001033778	Gm5535	-	11833
chr16	93152851	93153661			+	NR_040486	1810053B23Rik	-	199933
chr2	144186018	144187199			+	NM_001033778	Gm5535	-	2682
chr16	93597502	93598502			+	NM_145482	Setd4	-	5813
chr2	144270205	144271200			+	NM_024225	Snx5	-	-130
chr16	93686613	93687068			+	NM_173047	Cbr3	+	3622
chr2	144738240	144738905			+	NM_025490	Scp2d1	+	-85093
chr16	93717064	93717922			+	NM_026700	Dopey2	+	5587
chr2	145001728	145002639			+	NM_025490	Scp2d1	+	178518
chr16	93883512	93884217			+	NM_028083	Chaf1b	+	-36
chr2	145787595	145788092			+	NM_028724	Rin2	+	1728
chr16	94289914	94290932			+	NM_139145	Hlcs	-	-2567
chr2	146098795	146099803			+	NM_016889	Insm1	+	-122697
chr16	94357827	94358802			+	NM_001159619	Pigp	-	12016
chr2	146258817	146259659			+	NR_040619	A930019D19Rik	+	-47
chr16	94370259	94371698			+	NM_001159617	Pigp	-	37
chr2	146724714	146725756			+	NM_001033298	Kiz	+	-130653
chr16	94526237	94527239			+	NM_007834	Dscr3	-	-109
chr16	94569016	94569979			+	NM_007890	Dyrk1a	+	-708
chr16	94697872	94699528			+	NM_001113389	Dyrk1a	+	127794
chr16	95346640	95347927			+	NR_073406	Kcnj15	+	89726
chr16	95390557	95391477			+	NM_001302153	Erg	-	68331
chr16	95438900	95440323			+	NM_001302153	Erg	-	19737
chr16	95831240	95832200			+	NR_040485	1600002D24Rik	-	66993
chr16	95860922	95862038			+	NR_040485	1600002D24Rik	-	37233
chr16	95962660	95963554			+	NM_019537	Psmg1	-	27796
chr16	95990453	95991269			+	NM_019537	Psmg1	-	42
chr16	96081483	96082856			+	NM_176928	Brwd1	-	259
chr16	96533446	96534459			+	NM_008791	Pcp4	+	66347
chr16	96741203	96742078			+	NM_008791	Pcp4	+	274035
chr16	96884748	96886349			+	NM_031174	Dscam	-	285187
chr16	97006406	97007244			+	NM_031174	Dscam	-	163910
chr16	97310175	97311014			+	NM_019517	Bace2	+	-46133
chr16	97659049	97660085			+	NM_015775	Tmprss2	-	-48372
chr16	97819247	97820038			+	NM_144789	Prdm15	-	31585
chr16	97851154	97852183			+	NM_144789	Prdm15	-	-441
chr16	98022785	98023549			+	NR_130962	B230307C23Rik	+	25821
chr17	3114173	3115283			+	NM_134123	Scaf8	+	-243
chr17	3274867	3275423			+	NM_001122998	Tiam2	+	-51427
chr17	3352626	3353709			+	NM_001122998	Tiam2	+	26595
chr17	3379481	3380321			+	NM_011878	Tiam2	+	-17305
chr17	4861328	4862095			+	NM_001085355	Arid1b	+	-133362
chr17	4907866	4908564			+	NM_001085355	Arid1b	+	-86858
chr17	5098978	5099812			+	NM_001085355	Arid1b	+	104322
chr17	5355102	5355754			+	NM_175349	Ldhal6b	-	63339
chr17	5506742	5507702			+	NM_146073	Zdhhc14	+	14623
chr17	5660175	5661126			+	NR_045081	3300005D01Rik	+	-138006
chr17	5793943	5794986			+	NR_045081	3300005D01Rik	+	-4192
chr17	6172607	6173694			+	NM_054040	Tulp4	+	35003
chr17	6320993	6322125			+	NM_001166629	Dynlt1a	-	-4085
chr17	6489528	6491061			+	NR_033520	Tmem181b-ps	-	-39300
chr17	6636010	6637248			+	NR_028305	Tmem181c-ps	-	-15704
chr17	6936118	6936691			+	NM_001083945	Rsph3b	-	11952
chr2	146855566	146856095			+	NM_001033298	Kiz	+	-58
chr17	7326190	7327170			+	NM_011553	Tcp10a	+	2021
chr17	7615794	7616802			+	NM_001081416	Fndc1	-	188676
chr2	147968426	147969217			+	NM_001291067	Foxa2	-	76643
chr17	8388818	8389722			+	NR_045795	Gm16702	-	198
chr2	151038933	151039686			+	NM_026086	Nanp	-	70
chr17	9767979	9768868			+	NR_045433	4930452A19Rik	-	7443
chr2	151493392	151494683			+	NM_001291074	Nsfl1c	+	-144
chr2	151542008	151542896			+	NM_008019	Fkbp1a	+	-30
chr17	10390158	10390988			+	NR_077238	A230009B12Rik	+	-65642
chr2	152048827	152049864			+	NM_001160410	Scrt2	+	-32183
chr17	10874369	10875285			+	NM_016694	Park2	+	34444
chr2	152105309	152106047			+	NM_029688	Srxn1	+	155
chr17	11995988	11996998			+	NR_045808	D17Ertd648e	-	-113304
chr2	152346954	152347683			+	NR_033505	Gm14164	+	1650
chr17	12204551	12205448			+	NM_026644	Agpat4	+	85716
chr2	152396276	152396957			+	NM_011438	Sox12	-	1430
chr17	12370048	12371003			+	NM_008877	Plg	+	-8083
chr2	152414235	152415319			+	NM_175126	Zcchc3	-	267
chr17	12668236	12669950			+	NM_009202	Slc22a1	-	6745
chr2	152734777	152735650			+	NM_010495	Id1	+	-1037
chr17	12723583	12724815			+	NR_027772	Airn	+	-17111
chr2	152788796	152790110			+	NM_053091	Cox4i2	+	35281
chr17	12740081	12740737			+	NR_027772	Airn	+	-901
chr2	152817184	152818191			+	NM_001289739	Bcl2l1	-	13030
chr17	12790117	12791358			+	NM_010515	Igf2r	-	-21031
chr2	153168059	153168711			+	NM_133847	Tm9sf4	+	7085
chr17	12991648	12993012			+	NM_001113532	Wtap	-	-71
chr2	153240467	153241497			+	NM_018807	Plagl2	-	376
chr17	13305804	13306632			+	NM_001167578	Tcp10c	+	-48353
chr2	153345518	153347009			+	NM_001039939	Asxl1	+	125
chr17	13487986	13488984			+	NR_030763	Smok4a	+	-32970
chr2	153426641	153427582			+	NM_001001986	Nol4l	-	17368
chr17	13494409	13495080			+	NR_030763	Smok4a	+	-26711
chr2	153457234	153458387			+	NM_001001986	Nol4l	-	-13331
chr17	13585719	13591761			+	NR_045436	2700054A10Rik	-	-34646
chr2	153493655	153494629			+	NM_001134300	Nol4l	-	35829
chr17	13654470	13655676			+	NR_045436	2700054A10Rik	-	-100979
chr2	153495379	153496390			+	NM_001134300	Nol4l	-	34087
chr17	13703781	13704712			+	NM_010806	Mllt4	+	-56294
chr2	153561119	153562004			+	NM_001134300	Nol4l	-	-31590
chr17	13708920	13710167			+	NM_010806	Mllt4	+	-50997
chr2	153583424	153584343			+	NM_001195390	Commd7	-	48898
chr17	13740586	13741444			+	NM_010806	Mllt4	+	-19525
chr2	153610561	153611568			+	NM_001195390	Commd7	-	21717
chr17	13743541	13744263			+	NM_010806	Mllt4	+	-16638
chr17	13760177	13760904			+	NM_010806	Mllt4	+	0
chr2	153625749	153626291			+	NM_001195390	Commd7	-	6761
chr17	14173201	14174291			+	NM_172826	Dact2	-	30085
chr2	154454380	154455310			+	NM_001285446	Cbfa2t2	+	18362
chr17	14317126	14318129			+	NM_022315	Smoc2	+	38122
chr2	154613137	154614110			+	NM_199304	Zfp341	+	256
chr17	14353367	14354135			+	NR_027986	4930474M22Rik	-	45191
chr2	154790922	154791958			+	NM_001139511	Raly	+	331
chr17	14392082	14393011			+	NR_027986	4930474M22Rik	-	6396
chr2	154969564	154970312			+	NM_015770	a	+	-43631
chr17	14475894	14476956			+	NR_027986	4930474M22Rik	-	-77483
chr2	155381578	155382553			+	NM_178111	Trp53inp2	+	210
chr17	14942850	14944041			+	NM_001083882	1600012H06Rik	+	262
chr2	156111083	156111523			+	NM_029397	Rbm12	-	662
chr17	15083838	15084878			+	NM_001034891	Ermard	+	31300
chr2	156143668	156144751			+	NM_010911	Nfs1	-	-23
chr17	15205591	15206448			+	NR_046164	Gm5091	-	34764
chr17	15440303	15441483			+	NM_024203	Fam120b	+	44648
chr2	156179220	156180854			+	NM_001291114	Rbm39	-	201
chr17	15825667	15826539			+	NM_178615	Rgmb	-	483
chr2	156196126	156196967			+	NM_172674	Phf20	+	-100
chr17	17004699	17005759			+	NM_001005358	Zfp960	+	-58873
chr2	156484384	156485373			+	NM_001006664	Epb4.1l1	+	9345
chr17	17063505	17064454			+	NM_001005358	Zfp960	+	-123
chr2	157027437	157028340			+	NM_025853	Dsn1	-	-20813
chr17	17178942	17179934			+	NM_011765	Zfp97	+	58056
chr2	157204016	157204882			+	NM_011249	Rbl1	-	85
chr17	17221284	17222158			+	NM_011765	Zfp97	+	100339
chr2	157923015	157923954			+	NM_198627	Vstm2l	+	8832
chr17	17438619	17439517			+	NM_025681	Lix1	+	36383
chr2	158028104	158029108			+	NM_001291134	Rprd1b	+	110
chr17	19658178	19659035			+	NM_001104564	Vmn2r102	+	-1792
chr2	158059284	158060260			+	NM_001291134	Rprd1b	+	31276
chr17	20001973	20002983			+	NM_001104566	Vmn2r104	-	45727
chr2	158141681	158142630			+	NM_009373	Tgm2	-	4237
chr17	20622169	20623175			+	NM_008040	Fpr-rs3	-	2205
chr2	158561062	158562114			+	NM_001145015	Arhgap40	+	48793
chr17	21211438	21212849			+	NM_134198	Vmn1r234	+	-16682
chr2	158584526	158585602			+	NR_040358	Gm14204	-	25659
chr17	21702306	21703301			+	NM_001008501	Zfp760	+	-4937
chr2	158606283	158607515			+	NR_040358	Gm14204	-	3824
chr17	22876160	22877027			+	NM_001110254	Zfp945	-	-9459
chr2	158865205	158866172			+	NM_145742	Dhx35	+	70882
chr17	23433156	23433905			+	NM_001104581	Vmn2r117	-	46067
chr2	159731995	159732893			+	NR_040498	4933416E03Rik	+	-214896
chr17	23439709	23440433			+	NM_001104581	Vmn2r117	-	39526
chr2	159762811	159763625			+	NR_040498	4933416E03Rik	+	-184122
chr2	160326882	160327892			+	NM_001033411	Gm826	-	107
chr17	23802972	23804166			+	NM_175229	Srrm2	+	383
chr2	160366492	160367351			+	NM_010658	Mafb	-	144
chr17	24208530	24209542			+	NM_010947	Ntn3	-	351
chr2	160602865	160603772			+	NM_009408	Top1	+	-42578
chr17	24220162	24221701			+	NM_028056	1600002H07Rik	-	-162
chr2	160808967	160809922			+	NM_177263	Zhx3	-	63546
chr17	24342448	24343319			+	NM_001031621	Abca17	-	4369
chr2	160940964	160941912			+	NM_001291145	Emilin3	-	-29099
chr17	24624609	24625554			+	NM_001286718	Tsc2	-	7546
chr2	161828276	161828832			+
chr17	24696064	24696653			+	NM_027988	Noxo1	+	125
chr2	162931138	162932108			+	NM_026499	Srsf6	+	116
chr17	24849763	24850663			+	NM_023480	Fahd1	-	89
chr2	163053961	163054928			+	NM_008652	Mybl2	+	-190
chr17	24936198	24937331			+	NM_001163447	Mapk8ip3	-	213
chr2	163228801	163229667			+	NM_001098799	Tox2	+	3781
chr17	25881106	25882781			+	NM_001100454	Wfikkn1	-	-1085
chr2	163686036	163686859			+	NM_011106	Pkig	+	-7589
chr17	25919754	25919826			+	NM_139154	Rab40c	-	-76
chr2	164070471	164071220			+	NM_025996	Tomm34	-	257
chr17	25985088	25985991			+	NM_015830	Capn15	-	-20034
chr2	164688866	164689423			+	NM_001012704	Wfdc13	+	4038
chr17	26011600	26012624			+	NM_153140	Rab11fip3	-	9748
chr2	164857150	164857925			+	NM_011125	Pltp	-	171
chr17	26252579	26253304			+	NR_037905	Luc7l	+	32
chr2	164879305	164880398			+	NM_146129	Pcif1	+	484
chr17	26507817	26508916			+	NM_013642	Dusp1	-	106
chr2	164910768	164912241			+	NM_199027	Zfp335	-	246
chr17	26530145	26531158			+	NM_013642	Dusp1	-	-22179
chr2	165140083	165140960			+	NR_033448	1700025C18Rik	-	-49771
chr17	26584264	26585280			+	NM_026170	Ergic1	+	23261
chr2	165329612	165330438			+	NM_080287	Elmo2	-	-3546
chr2	165748336	165749322			+	NM_010165	Eya2	+	93532
chr17	26676166	26676591			+	NM_025272	Atp6v0e	+	-17
chr2	165876004	165876992			+	NM_001291158	Zmynd8	-	1939
chr17	27152798	27153662			+	NM_173027	Ip6k3	-	14534
chr2	165886172	165887740			+	NM_001252584	Zmynd8	-	-2118
chr17	27554963	27556032			+	NM_001166535	Hmga1	+	-1076
chr2	165888161	165889189			+	NM_001252584	Zmynd8	-	-3837
chr17	27565032	27566433			+	NM_001002895	AI413582	-	-5
chr17	27573651	27574447			+	NM_001002895	AI413582	-	-8322
chr2	165967471	165968594			+	NM_008679	Ncoa3	+	-24604
chr17	27622844	27623745			+	NM_019837	Nudt3	-	158
chr2	166290970	166291984			+	NR_033467	Gm11468	+	17570
chr17	27634761	27635650			+	NM_025963	Rps10	-	37
chr2	166399173	166400030			+	NR_015558	5031425F14Rik	+	-47849
chr17	27734138	27735214			+	NM_013891	Spdef	-	-5725
chr2	166706288	166707156			+	NM_177782	Prex1	-	7110
chr17	27856354	27857021			+	NM_001080769	Uhrf1bp1	+	181
chr2	166995724	166996530			+	NM_001291160	Stau1	-	172
chr17	27907221	27907940			+	NM_026836	Taf11	-	144
chr2	167043092	167044141			+	NM_001291162	Znfx1	-	-121
chr17	28420574	28421424			+	NM_021478	Tulp1	-	-55856
chr2	167062538	167063731			+	NM_001033196	Znfx1	-	-119
chr17	28522550	28523642			+	NM_026290	Armc12	+	-7764
chr2	167141544	167142543			+	NM_008420	Kcnb1	-	46775
chr17	28800874	28801356			+	NM_001081315	Brpf3	+	-10
chr17	28823018	28824104			+	NM_001081315	Brpf3	+	22436
chr2	167231782	167232727			+	NM_008968	Ptgis	-	8283
chr17	29032218	29033244			+	NR_036613	Srsf3	+	72
chr2	167343386	167344471			+	NM_019835	B4galt5	-	5250
chr17	29080543	29081577			+	NR_036469	Trp53cor1	-	-1934
chr2	167447415	167448418			+	NM_178371	Slc9a8	+	26196
chr2	167552567	167553768			+	NM_011427	Snai1	+	14941
chr17	29285804	29286950			+	NM_030561	BC004004	+	17590
chr2	167597055	167597950			+	NM_023230	Ube2v1	-	34503
chr17	29438112	29439068			+	NM_008842	Pim1	+	-52454
chr2	167800914	167801986			+	NR_015500	A530013C23Rik	+	110274
chr17	29446983	29448032			+	NM_008842	Pim1	+	-43537
chr2	168036775	168037403			+	NM_001080708	Fam65c	-	-26496
chr17	29450701	29451949			+	NM_008842	Pim1	+	-39719
chr17	29463682	29464670			+	NM_008842	Pim1	+	-26868
chr2	168049972	168051010			+	NM_021409	Pard6b	+	-30512
chr17	29490013	29491260			+	NM_008842	Pim1	+	-408
chr2	168055605	168056868			+	NM_021409	Pard6b	+	-24767
chr17	29859424	29860571			+	NM_001081160	Mdga1	-	27885
chr2	168145409	168146116			+	NR_040327	E130018N17Rik	-	8751
chr17	30346755	30347886			+	NR_030688	Gm6402	-	48860
chr2	168206019	168206198			+	NM_009628	Adnp	-	954
chr17	30575457	30577406			+	NM_172618	Btbd9	-	-144
chr2	168206961	168207874			+	NM_009628	Adnp	-	-355
chr17	31033770	31034918			+	NM_009593	Abcg1	+	-23349
chr2	168219170	168220062			+	NM_010072	Dpm1	-	10763
chr17	31091092	31091778			+	NM_009593	Abcg1	+	33742
chr2	168230196	168230776			+	NM_010072	Dpm1	-	-107
chr17	31569981	31571038			+	NM_016670	Pknox1	+	5737
chr2	168254487	168255398			+	NM_001081134	Kcng1	-	14389
chr17	31658536	31659573			+	NM_024187	U2af1	-	-300
chr2	168553098	168554216			+	NR_111898	Nfatc2	-	36708
chr17	32284087	32284959			+	NM_020508	Brd4	-	-390
chr2	168601136	168601930			+	NR_111897	Nfatc2	-	124
chr17	33712949	33713960			+	NR_045522	2019-03-02	-	5223
chr2	168633041	168634080			+	NR_105971	Mir7004	-	7199
chr17	33817097	33818315			+	NM_016844	Rps28	-	6792
chr2	168762397	168763057			+	NM_201396	Sall4	-	4474
chr17	33950828	33951846			+	NM_019420	B3galt4	-	151
chr2	168820139	168821026			+	NM_201396	Sall4	-	-53381
chr17	34031170	34032375			+	NM_001205214	Rxrb	+	-39
chr2	169699353	169700586			+	NM_080455	Tshz2	+	66324
chr17	34118719	34122130			+	NR_037970	Brd2	-	-524
chr2	169702354	169703355			+	NM_080455	Tshz2	+	69209
chr17	34627418	34628264			+	NM_001302394	Ppt2	-	175
chr2	169724123	169724819			+	NM_080455	Tshz2	+	90826
chr17	34893775	34894629			+	NM_198886	Zbtb12	+	-356
chr2	170222512	170223567			+	NM_001159683	Zfp217	-	-80364
chr17	34951726	34952618			+	NR_027943	1110038B12Rik	-	296
chr2	170315714	170316662			+	NR_040610	Bcas1os2	+	-40172
chr17	35000506	35001909			+	NM_011690	Vars	+	301
chr2	170657187	170658521			+	NR_027825	4930470P17Rik	-	-55837
chr17	35021480	35022576			+	NM_138582	Vwa7	+	5450
chr2	171279715	171280807			+
chr17	35134985	35135984			+	NM_001252469	Bag6	+	-229
chr2	172259715	172260635			+	NM_008561	Mc3r	+	11684
chr17	35164308	35165261			+	NM_020027	Prrc2a	-	93
chr2	172348099	172349108			+	NM_025912	Fam210b	+	3027
chr17	35235438	35236182			+	NM_010909	Nfkbil1	-	5
chr2	172483342	172484107			+	NM_029608	Fam209	+	11171
chr17	35241480	35242321			+	NM_019693	Ddx39b	+	155
chr2	172862542	172863586			+	NM_007557	Bmp7	-	77257
chr17	35254811	35255868			+	NR_106169	Mir8094	+	4051
chr2	173034723	173035827			+	NM_019547	Rbm38	+	13374
chr17	35719938	35721015			+	NM_007584	Ddr1	-	-16337
chr2	173060413	173061474			+	NM_019547	Rbm38	+	39042
chr17	35836372	35837433			+	NM_011655	Tubb5	-	1399
chr2	173707273	173708306			+	NR_105758	Mir6340	-	-6641
chr17	35873788	35874425			+	NM_026987	Dhx16	+	-5671
chr2	174329833	174331017			+	NM_201616	Gnas	+	337
chr17	35916476	35919058			+	NR_035445	Mir1894	+	-121
chr2	174453617	174454251			+	NM_001080971	Tubb1	+	3340
chr17	36030054	36031100			+	NM_010398	H2-T23	-	2124
chr2	174858602	174859396			+	NM_007903	Edn3	+	98242
chr17	36047035	36048122			+	NM_001034909	Gm6034	+	4618
chr2	174878767	174879546			+	NM_007903	Edn3	+	118399
chr17	36133461	36134667			+	NM_001177467	Gm7030	-	-4639
chr2	177314275	177315422			+	NM_001177568	Gm14420	+	-149893
chr17	36188319	36190385			+	NM_008208	H2-T3	-	799
chr2	178662166	178663008			+	NM_001291189	Cdh26	+	232073
chr17	36220670	36221441			+	NM_008208	H2-T3	-	-30904
chr2	179569294	179570271			+	NM_009867	Cdh4	+	127305
chr17	36271000	36271965			+	NM_178281	Trim39	-	-49
chr2	179792078	179793154			+	NM_001081092	Taf4a	-	184030
chr17	36789676	36790487			+	NM_177637	H2-M10.5	+	17172
chr2	179976410	179977344			+	NR_033782	4921531C22Rik	+	25
chr17	36799691	36800275			+	NM_201611	H2-M10.6	+	-12191
chr2	180171166	180171596			+	NM_019822	Adrm1	+	-206
chr17	36868987	36869994			+	NM_011280	Trim10	+	-83
chr2	180354272	180355734			+	NM_008093	Gata5	-	-20324
chr17	38845902	38846776			+	NM_001256050	Esp24	+	-190355
chr2	181187191	181187461			+	NM_025598	Ppdpf	+	-16
chr17	41494660	41495688			+
chr2	181459835	181460717			+	NM_028125	Zbtb46	-	-850
chr17	42742922	42744582			+	NM_001033493	Adgrf2	-	-1573
chr2	181487420	181488326			+	NM_183181	Abhd16b	+	-5332
chr17	43147819	43148624			+	NR_045153	E130008D07Rik	-	10070
chr2	181663002	181663939			+	NM_009236	Sox18	-	8170
chr17	43168187	43168928			+	NR_045153	E130008D07Rik	-	-10266
chr3	3096985	3097916			+	NM_013920	Hnf4g	+	-410579
chr17	43755323	43756331			+	NM_207649	Rcan2	+	-46023
chr3	3126706	3127704			+	NM_013920	Hnf4g	+	-380824
chr17	44256323	44257240			+	NM_172621	Clic5	+	68210
chr3	3146881	3147984			+	NM_013920	Hnf4g	+	-360597
chr17	44300527	44301379			+	NM_172621	Clic5	+	112382
chr3	3170531	3171385			+	NM_013920	Hnf4g	+	-337071
chr3	3279071	3280050			+	NM_013920	Hnf4g	+	-228469
chr17	45565909	45567784			+	NM_028662	Slc35b2	+	2695
chr17	45572309	45573769			+	NM_008302	Hsp90ab1	-	222
chr3	6115601	6116643			+
chr17	45805236	45806155			+	NM_028164	1600014C23Rik	-	-71851
chr3	7291016	7291662			+	NM_008862	Pkia	+	-75264
chr17	46063116	46064009			+	NM_001287056	Vegfa	-	-31185
chr3	8666529	8667599			+	NM_010423	Hey1	-	-26
chr17	46556203	46556660			+	NM_020493	Srf	-	-269
chr3	8761664	8762499			+	NM_010423	Hey1	-	-95043
chr17	46618418	46619400			+	NM_175168	Ptk7	-	10595
chr3	9662626	9663625			+	NM_133218	Zfp704	-	-53040
chr17	46679999	46680665			+	NM_001277310	Mea1	+	-120
chr3	9786546	9787271			+	NM_053182	Pag1	-	46771
chr17	46751623	46752521			+	NM_001305989	Cnpy3	-	142
chr3	11328153	11329514			+
chr17	46857214	46858201			+	NM_001100452	Gltscr1l	-	-26294
chr3	14123456	14124581			+	NM_001163329	Ralyl	+	177647
chr17	46885693	46886696			+	NM_178385	Tbcc	+	-4426
chr3	14493496	14494566			+	NM_080852	Slc7a12	+	13333
chr17	47479599	47480458			+	NM_022015	Taf8	-	22259
chr3	15000490	15001266			+	NR_040549	A930001A20Rik	+	29678
chr3	16368736	16369621			+	NR_027375	Ythdf3	+	185996
chr3	19239727	19240433			+	NM_008802	Pde7a	-	24928
chr3	20145236	20146315			+	NM_013755	Gyg	-	9341
chr3	20316986	20317831			+	NM_029706	Cpb1	-	-41679
chr3	21613621	21614434			+	NM_030732	Tbl1xr1	+	-462624
chr3	21935726	21936664			+	NM_030732	Tbl1xr1	+	-140456
chr3	22075755	22077369			+	NM_030732	Tbl1xr1	+	-89
chr3	26100247	26100875			+	NM_001163387	Nlgn1	-	52746
chr3	27158514	27159469			+	NR_040548	1700125G22Rik	+	4966
chr3	27193498	27194231			+	NM_178772	Nceh1	+	10861
chr3	27584546	27585864			+	NR_037275	Mir3092	-	-210
chr3	27607047	27607654			+	NR_037275	Mir3092	-	-22355
chr3	27858978	27859618			+	NM_001164437	Tmem212	-	37070
chr3	28301228	28302153			+	NM_001163007	Tnik	+	38477
chr3	28849752	28850919			+	NM_001033479	Gm1527	+	-42281
chr17	47521295	47522305			+	NM_001081635	Ccnd3	+	16750
chr3	28945946	28946936			+	NM_001033479	Gm1527	+	53825
chr17	47535403	47536552			+	NM_001081635	Ccnd3	+	30927
chr3	30258068	30259175			+	NM_007963	Mecom	-	-245417
chr17	47559357	47560341			+	NM_007632	Ccnd3	+	-33617
chr3	30353617	30355053			+	NM_021442	Mecom	-	155152
chr17	47595207	47596204			+	NM_007632	Ccnd3	+	2239
chr3	30470161	30471081			+	NM_021442	Mecom	-	38866
chr17	47610790	47611782			+	NM_016859	Bysl	-	206
chr3	30765339	30766420			+	NR_028060	Samd7	+	19587
chr17	47954844	47955734			+	NM_001110824	Foxp4	-	-30657
chr3	30792933	30793842			+	NM_027016	Sec62	+	512
chr17	47999574	48000395			+	NM_029689	1700122O11Rik	-	38309
chr3	30995705	30996394			+	NM_008857	Prkci	+	279
chr17	48019533	48020344			+	NM_029689	1700122O11Rik	-	18355
chr3	31022661	31023598			+	NR_105975	Mir7008	+	-15836
chr17	48408615	48409805			+	NM_001110832	Nfya	-	610
chr3	31094207	31095599			+	NM_001271772	Skil	+	-154
chr17	49440938	49442150			+	NM_020042	Mocs1	+	13181
chr3	31190985	31192528			+	NM_008770	Cldn11	+	41837
chr17	49447565	49448818			+	NM_020042	Mocs1	+	19828
chr3	31624638	31625573			+	NM_028231	Kcnmb2	+	-277597
chr17	50331044	50332278			+	NM_001277863	Dazl	-	-38041
chr3	31685863	31686735			+	NM_028231	Kcnmb2	+	-216403
chr17	50419653	50420618			+	NM_013880	Plcl2	+	-89411
chr3	32510146	32511092			+	NM_144519	Zfp639	+	28
chr17	50570225	50570633			+	NM_013880	Plcl2	+	60883
chr3	32708351	32709308			+	NM_019673	Actl6a	+	284
chr17	50959511	50961028			+	NM_001285993	Tbc1d5	-	199109
chr3	32822478	32823253			+	NM_001013024	Usp13	+	5240
chr17	53478588	53479484			+	NM_025887	Rab5a	+	-197
chr3	33799421	33800540			+	NM_027619	Ttc14	+	-202
chr17	53596276	53596952			+	NM_001190846	Kat2b	+	12489
chr3	34019555	34020492			+	NM_008053	Fxr1	+	-55
chr17	54759682	54760539			+	NR_045825	1700025K24Rik	-	-390036
chr17	54760642	54761597			+	NR_045825	1700025K24Rik	-	-391045
chr3	34080704	34081631			+	NM_001286972	Dnajc19	-	187
chr17	55891622	55892674			+	NM_145490	Zfp959	+	56
chr3	34835255	34836077			+	NR_110488	Peril	+	63592
chr3	34888935	34889655			+	NR_105799	Mir6378	-	33356
chr17	56584212	56584885			+	NM_001029979	Safb2	-	35
chr3	35036269	35037305			+	NR_105799	Mir6378	-	-114136
chr17	56761722	56762911			+	NM_144858	Dus3l	+	-2434
chr3	35105813	35106805			+	NR_105799	Mir6378	-	-183658
chr17	57001040	57001938			+	NM_008954	Pspn	-	-1471
chr3	35224803	35225563			+	NR_105799	Mir6378	-	-302532
chr17	57010810	57011572			+	NM_133801	Gtf2f1	-	97
chr3	35754138	35754847			+	NM_029570	Atp11b	+	355
chr17	57289793	57290923			+	NM_001163815	Vav1	+	11259
chr3	37331787	37332541			+	NM_008006	Fgf2	+	-16488
chr17	57573779	57574576			+	NM_001104591	Vmn2r120	-	-28863
chr3	37657063	37657730			+	NM_001305441	Spry1	+	17450
chr17	57643631	57644764			+	NM_001104591	Vmn2r120	-	-98883
chr3	37666546	37667379			+	NM_001305441	Spry1	+	27016
chr17	57855622	57856557			+	NM_001081653	Cntnap5c	+	86520
chr3	37705159	37706076			+	NM_198657	Gm5148	-	18743
chr17	62611570	62612185			+	NM_207654	Efna5	-	269440
chr3	37757975	37758746			+	NM_198657	Gm5148	-	-34000
chr17	62737040	62738049			+	NM_207654	Efna5	-	143773
chr3	40528195	40529004			+	NR_040445	1700017G19Rik	-	-5687
chr17	63682425	63683047			+	NM_001037997	Fer	+	-181244
chr3	40549745	40550731			+	NM_175515	Intu	+	9472
chr17	63818193	63819038			+	NM_001037997	Fer	+	-45365
chr3	40870148	40870870			+	NR_045392	Gm10731	-	-15224
chr17	63969948	63970971			+	NM_008000	Fer	+	32488
chr3	40893481	40894376			+	NM_026622	3110057O12Rik	+	-348
chr17	64577213	64578138			+	NR_045899	AU016765	-	-22085
chr3	41522430	41523388			+	NR_130791	2400006E01Rik	-	5565
chr17	64802255	64803121			+	NR_105051	Dreh	+	35578
chr3	44658998	44660154			+
chr17	65612782	65613893			+	NM_013933	Vapa	-	218
chr3	44956906	44957713			+	NR_045172	2610316D01Rik	-	420951
chr17	66352764	66353606			+	NM_001114098	Mtcl1	-	96565
chr3	44991270	44992172			+	NR_045172	2610316D01Rik	-	386539
chr17	66441022	66441939			+	NM_001114098	Mtcl1	-	8270
chr3	47662454	47662925			+	NR_040408	Gm7977	-	364070
chr17	66707505	66708353			+	NM_028998	Themis3	-	-113307
chr3	51156708	51157705			+	NM_009834	Ccrn4l	+	-67240
chr17	66799031	66799851			+	NM_028998	Themis3	-	-204819
chr3	51224068	51225231			+	NM_009834	Ccrn4l	+	203
chr17	69968895	69969662			+	NM_027712	Dlgap1	+	-455513
chr3	51341022	51341946			+	NM_001291059	Elf2	-	-840
chr17	70488738	70489512			+	NM_001128180	Dlgap1	+	-32984
chr3	51388679	51389529			+	NM_026358	Mgarp	-	7443
chr17	70772136	70773059			+	NM_001164077	Tgif1	-	74180
chr3	51560060	51560678			+	NM_080793	Setd7	-	454
chr17	70794091	70794980			+	NM_001164077	Tgif1	-	52242
chr3	51701253	51701922			+	NM_174995	Mgst2	+	40395
chr17	70989994	70991220			+	NM_023402	Myl12b	-	-91
chr3	51744171	51745101			+	NM_174995	Mgst2	+	83444
chr17	71001908	71002767			+	NM_026064	Myl12a	-	196
chr3	51908258	51909101			+	NM_001004176	Maml3	-	196327
chr17	71235305	71236299			+	NM_001164885	Lpin2	+	31149
chr3	52101856	52103441			+	NM_001004176	Maml3	-	2358
chr17	71913055	71913929			+	NM_030179	Clip4	+	131546
chr3	52399753	52400624			+	NM_019739	Foxo1	+	131852
chr17	72076532	72077448			+	NM_030179	Clip4	+	295044
chr17	72275083	72275800			+	NM_007439	Alk	-	328866
chr3	52413108	52413945			+	NM_019739	Foxo1	+	145190
chr17	72639785	72640904			+	NM_007439	Alk	-	-36037
chr3	53118548	53119462			+	NM_175386	Lhfp	+	77459
chr17	73022410	73023150			+	NM_001177967	Lclat1	+	-85204
chr3	53729942	53731044			+	NM_172862	Frem2	-	-73138
chr3	55543898	55545125			+	NM_001111051	Dclk1	+	82754
chr17	73573977	73574932			+	NM_027864	Galnt14	-	135997
chr3	57611559	57612370			+	NR_105797	Mir6377	+	-4644
chr17	73653955	73654929			+	NM_027864	Galnt14	-	56009
chr3	57794306	57795408			+	NM_019410	Pfn2	-	52900
chr17	74338516	74339274			+	NM_016962	Spast	+	-91
chr3	58166490	58167192			+	NR_040538	1700007F19Rik	-	-3034
chr17	75073780	75074564			+	NM_019919	Ltbp1	+	68644
chr3	58271393	58272121			+	NR_040538	1700007F19Rik	-	-107950
chr17	75465053	75465747			+	NM_207246	Rasgrp3	+	-137
chr3	58525314	58525962			+	NM_001005509	Eif2a	+	-182
chr17	79350556	79351376			+	NM_026514	Cdc42ep3	-	4125
chr3	58716540	58717329			+	NR_045167	4930593A02Rik	+	24346
chr17	79451215	79452005			+	NR_033463	4930429F11Rik	-	26275
chr3	59058640	59059749			+	NM_173398	Gpr171	-	42627
chr17	79480733	79481636			+	NR_033463	4930429F11Rik	-	-3299
chr3	59808806	59810007			+	NM_001243003	Gm8298	+	-51644
chr17	80150690	80151651			+	NM_176963	Galm	+	23700
chr3	59919720	59920720			+	NM_177661	C130079G13Rik	+	-4993
chr3	60169227	60170192			+	NM_032400	Sucnr1	+	87841
chr17	80206279	80207863			+	NR_036615	Srsf7	-	234
chr3	60500839	60501724			+	NM_020007	Mbnl1	+	30
chr17	80482728	80483423			+	NM_009231	Sos1	-	-2622
chr3	60602758	60603752			+	NM_020007	Mbnl1	+	102004
chr17	82988570	82989465			+	NR_045094	Gm19689	-	89208
chr3	60784782	60785840			+	NM_001282016	P2ry1	+	-217473
chr17	83113339	83114310			+	NR_045094	Gm19689	-	-35599
chr3	62158693	62159728			+	NM_001081295	Arhgef26	+	-179566
chr17	83122529	83124280			+	NR_045094	Gm19689	-	-45179
chr3	62395279	62395886			+	NM_001081295	Arhgef26	+	56806
chr17	83166486	83167173			+	NM_134117	Pkdcc	+	-48453
chr3	62412449	62413221			+	NM_001081295	Arhgef26	+	74059
chr3	63516066	63516837			+	NM_001289463	Mme	+	220357
chr17	83213812	83214889			+	NM_134117	Pkdcc	+	-932
chr3	64191277	64192559			+	NM_001104592	Vmn2r2	-	-54438
chr17	83231042	83232082			+	NM_134117	Pkdcc	+	16280
chr3	64414040	64414865			+	NM_001104615	Vmn2r4	-	-4395
chr17	83927344	83928293			+	NR_130994	8430430B14Rik	+	-70733
chr3	64418462	64419408			+	NM_001104615	Vmn2r4	-	-8878
chr17	83964427	83965180			+	NR_130994	8430430B14Rik	+	-33748
chr3	64568517	64569417			+	NM_001104619	Vmn2r6	-	-9149
chr17	84081729	84082552			+	NR_045458	4933433H22Rik	+	3481
chr3	65280181	65281213			+	NR_126080	A330015K06Rik	-	21988
chr17	84188216	84188958			+	NM_001001806	Zfp36l2	-	-640
chr3	65527975	65529006			+	NM_178892	Tiparp	+	44
chr17	84262008	84262966			+	NM_001001806	Zfp36l2	-	-74540
chr3	65832088	65833113			+	NM_019937	Ccnl1	-	125625
chr17	84465696	84466863			+	NM_183021	Thada	-	-71
chr3	65858760	65859707			+	NM_019937	Ccnl1	-	98992
chr17	84613522	84614462			+	NM_172256	Dync2li1	+	-12506
chr3	65896961	65898246			+	NM_019937	Ccnl1	-	60622
chr17	84776248	84777367			+	NM_028233	Lrpprc	-	13979
chr3	65904513	65905161			+	NM_019937	Ccnl1	-	53388
chr17	84946711	84947652			+	NM_001159497	Ppm1b	+	-9559
chr3	65974390	65975284			+	NM_019937	Ccnl1	-	-16612
chr17	84957774	84958538			+	NM_011151	Ppm1b	+	156
chr3	67582443	67583177			+	NM_025813	Mfsd1	+	43
chr17	85090273	85091099			+	NM_028576	Camkmt	+	-13
chr3	67832753	67833723			+	NM_001113419	Gm21949	+	-58981
chr17	85338733	85339689			+	NM_028576	Camkmt	+	248512
chr3	68467436	68468509			+	NM_001282045	Schip1	+	-210
chr17	85912775	85913620			+	NM_011380	Six2	-	-224943
chr3	68550074	68550842			+	NM_013928	Schip1	+	-21909
chr3	69044467	69045409			+	NM_025863	Trim59	-	-196
chr3	69316255	69316555			+	NM_178726	Ppm1l	+	-512
chr17	86185292	86186268			+	NM_011104	Prkce	+	17996
chr3	69469318	69470037			+	NM_020026	B3galnt1	-	129283
chr17	86313076	86314116			+	NR_045435	2010106C02Rik	-	-26418
chr3	78575560	78576414			+
chr3	79027889	79028854			+	NM_001099624	Rapgef2	-	117504
chr17	87282291	87283201			+	NR_015506	4833418N02Rik	-	68
chr3	79519025	79519786			+	NM_001162999	Fnip2	-	48274
chr17	87437370	87438124			+	NM_007589	Calm2	-	9188
chr3	79852521	79853217			+	NM_027495	Tmem144	-	-10207
chr17	87445927	87447599			+	NM_007589	Calm2	-	172
chr3	79983795	79984474			+	NM_133187	Fam198b	+	98205
chr17	88065375	88066418			+	NM_001081034	Fbxo11	-	-611
chr3	80710265	80710992			+	NM_001039195	Gria2	-	92163
chr17	88173411	88174096			+	NM_001190356	Gm4832	+	48242
chr3	80800040	80800835			+	NM_001039195	Gria2	-	2354
chr17	90592557	90594259			+	NR_045463	4930480K15Rik	+	-267760
chr3	81938649	81939655			+	NM_177662	Ctso	+	6537
chr17	91219700	91220696			+	NM_020252	Nrxn1	-	-127396
chr3	81989515	81990524			+	NM_021370	Asic5	+	-6902
chr17	93046095	93046934			+	NM_009625	Adcyap1	+	-152907
chr3	82054349	82055260			+	NM_017469	Gucy1b3	-	19907
chr17	93645297	93646227			+	NM_009625	Adcyap1	+	446341
chr3	82063820	82064426			+	NM_017469	Gucy1b3	-	10588
chr18	3270394	3271322			+	NM_001110854	Crem	-	10889
chr3	83243705	83244548			+	NM_016784	Plrg1	+	188589
chr18	3337284	3338030			+	NM_001110851	Crem	-	-68
chr3	84039855	84040762			+	NM_172681	D930015E06Rik	-	-147
chr18	3507612	3508524			+	NM_026505	Bambi	+	112
chr3	84460561	84461574			+	NM_001205355	Fhdc1	-	18424
chr18	3538496	3539373			+	NM_026505	Bambi	+	30978
chr3	84814055	84814991			+	NM_001177773	Fbxw7	+	-1053
chr18	3543250	3544257			+	NM_026505	Bambi	+	35797
chr3	84867554	84868506			+	NM_001177774	Fbxw7	+	3886
chr18	3633445	3634131			+	NM_026505	Bambi	+	125832
chr3	85372741	85373716			+	NR_040542	1700036G14Rik	+	55710
chr18	3665801	3667373			+	NM_026505	Bambi	+	158631
chr3	85601731	85602609			+	NM_144896	Gatb	+	28042
chr18	3768103	3769041			+	NM_026505	Bambi	+	260616
chr3	85773662	85774551			+	NM_172682	Fam160a1	-	-27897
chr18	3839490	3840183			+	NM_026092	Lyzl1	+	-325995
chr3	85855712	85856640			+	NM_177130	Glt28d2	-	31342
chr18	4121419	4122358			+	NM_026092	Lyzl1	+	-43943
chr3	85856788	85857655			+	NM_177130	Glt28d2	-	30297
chr18	4136927	4138369			+	NM_026092	Lyzl1	+	-28183
chr3	86142078	86143038			+	NM_016959	Rps3a1	-	110
chr18	4993408	4994378			+	NM_153153	Svil	+	-52695
chr3	86160866	86161606			+	NM_016959	Rps3a1	-	-18568
chr18	5098442	5099147			+	NM_153153	Svil	+	52206
chr3	86687673	86688505			+	NM_011839	Mab21l2	-	-139806
chr18	5914567	5915385			+	NM_001039692	Arhgap12	-	221122
chr3	86909954	86911088			+	NM_001195496	Dclk2	-	10363
chr18	5981314	5982200			+	NM_001039692	Arhgap12	-	154341
chr3	87117393	87118165			+	NM_130867	Kirrel	-	56968
chr18	6135810	6136867			+	NM_001039692	Arhgap12	-	-240
chr3	87150336	87151399			+	NM_130867	Kirrel	-	23880
chr18	7868560	7869401			+	NM_001282093	Wac	+	149
chr3	87512038	87512968			+	NM_001286844	Etv3	+	-13074
chr18	8132881	8133480			+	NM_153085	Wac	+	263984
chr3	87764848	87765714			+	NM_001289600	Pear1	-	3672
chr18	9369861	9370843			+	NM_026484	Ccny	-	79798
chr3	87889462	87890589			+	NM_033573	Prcc	-	-4463
chr18	9449554	9450605			+	NM_026484	Ccny	-	71
chr3	87900830	87902018			+	NM_008231	Hdgf	+	-4896
chr18	9576262	9577323			+	NM_007593	Cetn1	-	42677
chr3	88363519	88364375			+	NM_198410	Paqr6	+	-641
chr18	9778643	9779568			+	NM_130449	Colec12	+	71458
chr3	88509749	88510591			+	NM_001002011	Lmna	-	-6818
chr3	88553064	88554480			+	NM_033526	Ubqln4	+	57
chr18	9957463	9958756			+	NM_153552	Thoc1	+	-70
chr3	88757660	88758666			+	NM_018804	Syt11	-	14436
chr18	10460747	10461744			+	NM_001083628	Greb1l	+	136067
chr3	88919191	88920333			+	NM_144898	Msto1	-	-5812
chr18	10882671	10883479			+	NR_029781	Mir1a-2	-	-97523
chr3	88949650	88950387			+	NM_022994	Dap3	-	264
chr18	11077696	11078705			+	NR_105022	1010001N08Rik	-	-25633
chr3	89213601	89214805			+	NM_013604	Mtx1	-	132
chr18	11351600	11352854			+	NR_045527	Rbbp8	+	-281048
chr3	89277013	89278004			+	NM_010107	Efna1	-	2137
chr18	11883244	11884002			+	NR_035447	Mir1901	-	-43185
chr3	89394831	89395236			+	NR_040404	Gm15417	+	744
chr18	12091992	12092688			+	NM_001289666	Tmem241	-	29197
chr3	89835105	89835968			+	NM_172530	She	+	4167
chr18	12347005	12347890			+	NM_010680	Lama3	+	13424
chr3	90077056	90077699			+	NM_001271764	Tpm3	+	-2143
chr18	12855357	12856279			+	NM_001252493	Osbpl1a	-	6895
chr3	90213128	90214009			+	NM_001190258	Rps27rt	-	79
chr18	13848176	13849144			+	NM_145492	Zfp521	-	124073
chr3	90293184	90293869			+	NR_105979	Mir7012	+	23378
chr18	13972390	13973160			+	NM_145492	Zfp521	-	-42
chr3	90389144	90390165			+	NM_011988	Slc27a3	-	273
chr18	14102920	14103861			+	NR_045373	8430422H06Rik	+	-128915
chr3	90841040	90842014			+	NM_001165968	Pglyrp4	+	114622
chr18	14738550	14739319			+	NM_001163609	Psma8	+	32784
chr3	91004660	91005630			+	NR_033593	4930529C04Rik	+	-66516
chr18	16740412	16741600			+	NM_007664	Cdh2	-	68043
chr3	91158430	91159407			+	NM_001101461	9130204L05Rik	-	-68113
chr18	16744807	16745578			+	NM_007664	Cdh2	-	63857
chr3	92236331	92239074			+	NM_001164787	Sprr2a2	+	-12944
chr18	20042327	20043269			+	NM_013505	Dsc2	-	16707
chr3	93142452	93143264			+	NM_001081200	Crnn	+	-1928
chr18	20552447	20553397			+	NM_007883	Dsg2	+	-5193
chr3	94649050	94650030			+	NM_011656	Tuft1	-	9332
chr18	20759606	20760911			+	NM_019737	B4galt6	-	-13854
chr3	94665639	94666619			+	NR_033629	BC021767	-	1023
chr18	20938595	20939098			+	NM_026301	Rnf125	+	-5778
chr3	94685904	94686989			+	NM_019414	Selenbp2	+	-7126
chr18	21001773	21001886			+	NM_207623	Rnf138	+	-127
chr3	95054175	95055519			+	NM_001282017	Psmd4	-	-12233
chr18	21125307	21130236			+	NM_008586	Mep1b	+	55428
chr3	95434073	95434948			+	NM_001037737	Arnt	+	121
chr18	21147610	21148429			+	NM_008586	Mep1b	+	75676
chr3	95658255	95659545			+	NM_008562	Mcl1	+	180
chr18	24020180	24021276			+	NM_021559	Zfp191	-	43
chr3	95665828	95666875			+	NM_008562	Mcl1	+	7631
chr18	24071000	24071739			+	NM_172625	Ino80c	-	50450
chr3	95675109	95676172			+	NM_001301705	Adamtsl4	-	12277
chr18	24094871	24095959			+	NM_172625	Ino80c	-	26404
chr3	95695975	95697055			+	NM_001301705	Adamtsl4	-	-8598
chr18	24860697	24862262			+	NM_175276	Fhod3	+	152857
chr3	95984961	95985833			+	NR_045872	Gm9054	+	-112
chr18	25645777	25646476			+	NM_001146292	Celf4	-	107857
chr3	96312099	96313469			+	NM_010186	Fcgr1	-	-18815
chr18	30638835	30639311			+	NM_181414	Pik3c3	+	366178
chr3	96343033	96344338			+	NM_010186	Fcgr1	-	-49716
chr18	31954765	31955555			+	NM_001025381	Gpr17	-	-5524
chr3	96970835	96971623			+	NM_008123	Gja8	-	-45178
chr18	32125922	32126982			+	NM_001042768	Proc	-	11753
chr3	97227256	97227898			+	NM_029933	Bcl9	-	-213
chr18	32398508	32399505			+	NR_045403	A830052D11Rik	-	-20722
chr3	97767772	97768650			+	NR_110360	Pde4dip	-	-197
chr18	32538003	32538922			+	NM_001048207	Gypc	-	21572
chr3	97889943	97890878			+	NM_001039376	Pde4dip	-	-1703
chr18	32541995	32543106			+	NM_001048207	Gypc	-	17484
chr3	98013026	98013994			+	NM_010928	Notch2	+	-27
chr18	33196291	33197338			+	NM_133774	Stard4	-	17002
chr3	98253120	98253748			+	NM_008256	Hmgcs2	+	-26996
chr18	33794531	33795420			+	NR_038151	2410004N09Rik	+	84
chr3	98266981	98267882			+	NM_008256	Hmgcs2	+	-12999
chr18	34025272	34026148			+	NM_013512	Epb4.1l4a	-	-18504
chr3	98800088	98801268			+	NM_013821	Hsd3b6	-	13765
chr18	34516158	34516891			+	NM_146084	Fam13b	-	-9701
chr3	100315988	100316979			+	NR_040543	4930406D18Rik	+	-109921
chr18	34686377	34687327			+	NM_010280	Gfra3	-	33535
chr3	100438216	100439155			+	NR_040543	4930406D18Rik	+	12281
chr18	34721331	34722257			+	NM_010280	Gfra3	-	-1407
chr3	100485083	100485762			+	NM_001142952	Fam46c	-	3770
chr18	34759009	34760229			+	NM_175104	Fam53c	+	714
chr3	101128874	101129682			+	NM_011197	Ptgfrn	-	-19112
chr18	34931698	34932377			+	NM_144866	Etf1	-	-34
chr3	101155932	101156699			+	NM_011197	Ptgfrn	-	-46149
chr18	35093596	35095121			+	NM_009818	Ctnna1	+	-24553
chr3	101354122	101355241			+	NM_207205	Igsf3	+	-22443
chr18	35118562	35119600			+	NM_009818	Ctnna1	+	170
chr3	101436033	101437157			+	NM_207205	Igsf3	+	59471
chr18	35561704	35562724			+	NM_010771	Matr3	+	57
chr3	101474080	101474811			+	NM_207205	Igsf3	+	97321
chr18	35598115	35599259			+	NM_026420	Paip2	+	21
chr3	101551506	101552440			+	NM_144900	Atp1a1	-	52734
chr18	35814484	35816110			+	NM_133687	Cxxc5	+	-14520
chr3	101603993	101605262			+	NM_144900	Atp1a1	-	80
chr18	35849128	35850242			+	NM_133687	Cxxc5	+	19868
chr3	102062232	102063164			+	NM_009814	Casq2	+	-23756
chr18	35873168	35875667			+	NM_133687	Cxxc5	+	44600
chr3	102083515	102084239			+	NM_009814	Casq2	+	-2577
chr18	35888155	35888450			+	NM_133687	Cxxc5	+	58485
chr3	102144175	102144236			+	NM_009814	Casq2	+	57751
chr18	36507559	36508550			+	NM_010415	Hbegf	-	7751
chr3	102165399	102166461			+	NM_177545	Vangl1	-	38763
chr18	36672500	36673442			+	NM_025291	Sra1	-	-2660
chr3	102167524	102168539			+	NM_177545	Vangl1	-	36662
chr18	36862051	36862923			+	NR_076393	Gm6756	+	-57817
chr3	102585955	102586900			+	NM_013609	Ngf	+	116509
chr18	37178156	37179029			+	NM_001003672	Pcdhac2	+	34624
chr3	102611580	102612312			+	NM_027533	Tspan2	+	-122823
chr18	38049726	38050687			+	NM_001205336	Arap3	-	-51237
chr3	102755557	102756465			+	NR_040588	Tspan2os	-	-20594
chr18	38296272	38297138			+	NM_020012	Rnf14	+	71
chr3	102763598	102764652			+	NM_001165939	Tshb	-	18589
chr18	38494598	38495384			+	NM_022996	Ndfip1	+	76017
chr3	102964023	102964667			+	NM_201619	Nr1h5	-	-212
chr18	38575841	38576649			+	NM_011898	Spry4	-	25023
chr3	103196252	103197204			+	NM_026602	Bcas2	+	25018
chr18	39321591	39322209			+	NM_008173	Nr3c1	-	165345
chr3	103255758	103256745			+	NM_053170	Trim33	+	-23041
chr18	41047503	41048295			+
chr3	103419603	103420397			+	NM_053170	Trim33	+	140708
chr18	42557599	42558168			+	NM_181543	Gpr151	-	21769
chr3	103672577	103673216			+	NM_174875	Atg4a	-	-26828
chr18	42913458	42914508			+	NR_073583	Ppp2r2b	-	-14477
chr3	103737557	103738665			+	NM_133859	Olfml3	-	-110
chr18	43649901	43650900			+	NM_001163637	Jakmip2	-	37373
chr3	103914144	103915079			+	NM_172684	Rsbn1	+	492
chr18	44475664	44476516			+	NM_027490	Dcp2	+	95591
chr3	104226228	104227172			+	NM_001159354	Magi3	-	-6294
chr18	44521387	44522191			+	NR_026853	A930012L18Rik	+	-139875
chr3	104376370	104377348			+	NM_001025067	Lrig2	-	134997
chr18	46525170	46526293			+	NM_173423	Fem1c	-	240
chr3	104550620	104551345			+	NM_001025067	Lrig2	-	-39126
chr18	46621354	46622243			+	NM_010120	Eif1a	+	24095
chr3	104561028	104561906			+	NM_001025067	Lrig2	-	-49611
chr18	46997640	46998414			+	NM_178377	Commd10	+	39152
chr3	104599140	104599970			+	NM_009196	Slc16a1	+	-39108
chr18	47132842	47133584			+	NM_178377	Commd10	+	174338
chr3	104638399	104639173			+	NM_009196	Slc16a1	+	123
chr18	47154536	47155139			+	NM_178377	Commd10	+	195962
chr3	104818082	104818809			+	NM_001163440	Mov10	-	118
chr18	47483513	47484369			+	NR_033453	9130209A04Rik	+	31274
chr3	105039616	105040503			+	NM_001163332	Cttnbp2nl	-	12894
chr18	47647000	47648457			+	NR_033454	Gm5095	+	109994
chr3	105191420	105192508			+	NM_029228	4930564D02Rik	+	125121
chr18	47703467	47704317			+	NR_033454	Gm5095	+	166158
chr3	105511705	105512606			+	NM_019931	Kcnd3	+	53340
chr18	50022098	50022952			+	NM_134131	Tnfaip8	+	-30756
chr3	105701022	105702042			+	NM_175398	Fam212b	+	-3066
chr18	50027859	50028931			+	NM_134131	Tnfaip8	+	-24886
chr3	105718367	105719415			+	NM_001163356	Fam212b	+	13434
chr18	50503234	50504670			+	NM_026108	Hdhd1a	-	64747
chr3	105808210	105809288			+	NR_045845	Gm5547	+	-6817
chr18	52941582	52942640			+	NR_035420	Mir467f	-	-39464
chr3	106102856	106103879			+	NM_023186	Chia1	+	-10014
chr18	53213784	53214756			+	NM_029394	Snx24	+	-31391
chr3	107545453	107546433			+	NM_026261	Ubl4b	-	9130
chr18	53425417	53426487			+	NM_008908	Ppic	-	-7945
chr3	107605855	107606851			+	NM_007441	Alx3	+	11323
chr18	53426757	53427826			+	NM_008908	Ppic	-	-9284
chr3	107740205	107741099			+	NM_001113529	Csf1	-	19817
chr18	53479653	53480647			+	NM_001033281	Prdm6	+	15605
chr3	107742779	107743641			+	NM_001113529	Csf1	-	17259
chr18	53505309	53505838			+	NM_001033281	Prdm6	+	41028
chr3	107768241	107769241			+	NM_001113529	Csf1	-	-8272
chr18	53595433	53596415			+	NR_040349	Gm19466	+	-52226
chr3	107850313	107851076			+	NM_133867	Eps8l3	+	-26535
chr18	53649423	53650552			+	NR_040349	Gm19466	+	1837
chr3	108096453	108097266			+	NM_008141	Gnat2	+	3794
chr18	54174435	54175309			+	NR_040338	Redrum	+	-247422
chr3	108105148	108105985			+	NM_008141	Gnat2	+	12501
chr18	54827707	54828875			+	NM_175751	Zfp608	-	161889
chr3	108554110	108555046			+	NR_028538	Scarna2	-	-176
chr18	54910525	54911905			+	NM_175751	Zfp608	-	78965
chr3	108885807	108886907			+	NM_177091	Fndc7	-	3651
chr18	54978360	54979313			+	NM_175751	Zfp608	-	11344
chr3	108911124	108911738			+	NM_025845	Prpf38b	-	273
chr18	54982150	54983331			+	NM_175751	Zfp608	-	7440
chr3	112976389	112977294			+	NM_001190403	Amy2b	-	179886
chr18	55106611	55107896			+	NM_175751	Zfp608	-	-117073
chr3	114478474	114479683			+	NR_030469	Mir669b	+	-384174
chr18	55133438	55134748			+	NM_175751	Zfp608	-	-143913
chr3	115641286	115642085			+	NM_007901	S1pr1	-	73370
chr18	55375415	55376260			+	NM_175751	Zfp608	-	-385657
chr3	116375209	116376095			+	NM_001173553	Cdc14a	-	48380
chr18	56303080	56303958			+	NM_026240	Gramd3	+	-128612
chr3	116536051	116537039			+	NM_010022	Dbt	+	23467
chr18	56678247	56679160			+	NM_010721	Lmnb1	+	-29109
chr3	116807744	116808563			+	NM_001081326	Agl	-	13
chr18	56925553	56926228			+	NM_177115	2019-03-03	-	-342
chr3	117440052	117441019			+	NM_177664	Lppr4	-	-79659
chr18	56977420	56978361			+	NM_029909	C330018D20Rik	-	-2511
chr3	120698621	120699128			+	NR_130170	6530403H02Rik	-	187858
chr18	58452418	58453094			+	NM_001081072	Slc27a6	+	-103483
chr3	121171303	121172147			+	NM_025637	Rwdd3	-	-30
chr18	60560536	60561376			+	NM_025776	Rbm22	+	171
chr3	121952935	121953827			+	NM_172525	Arhgap29	+	56
chr18	60663673	60664580			+	NR_045401	G630071F17Rik	+	717
chr3	122064341	122065269			+	NM_007378	Abca4	+	20346
chr18	60709131	60710289			+	NM_008306	Ndst1	-	3679
chr3	122103501	122104495			+	NM_007378	Abca4	+	59539
chr18	60716539	60717422			+	NM_008306	Ndst1	-	-3591
chr3	122132950	122134020			+	NM_007378	Abca4	+	89026
chr18	60724857	60726904			+	NM_008306	Ndst1	-	-12491
chr3	122141993	122143043			+	NM_007378	Abca4	+	98059
chr18	60937570	60938365			+	NM_177407	Camk2a	+	12336
chr3	122273940	122274721			+	NM_153806	Dnttip2	+	-83
chr18	61593552	61594805			+	NM_146087	Csnk1a1	+	38597
chr3	122292600	122293516			+	NR_030439	Mir760	-	645
chr18	61653028	61654190			+	NR_029601	Mir143	-	-4351
chr3	122307830	122309185			+	NR_030439	Mir760	-	-14804
chr18	61696690	61697705			+	NM_019508	Il17b	+	9263
chr3	122328536	122329411			+	NR_030439	Mir760	-	-35270
chr18	61707336	61707681			+	NM_172832	Pcyox1l	-	127
chr3	122473730	122474655			+	NM_013867	Bcar3	+	54413
chr18	61758620	61759629			+	NM_178928	Afap1l1	-	27538
chr3	122482854	122483635			+	NR_106117	Mir7657	-	58437
chr18	62043807	62044777			+	NM_172628	Sh3tc2	+	91218
chr3	122488107	122489001			+	NR_106117	Mir7657	-	53127
chr18	62166005	62166671			+	NM_007420	Adrb2	-	13643
chr3	122619461	122620159			+	NM_153118	Fnbp1l	-	-96
chr18	62703793	62704661			+	NM_001168423	Spink13	-	37160
chr3	122703869	122704849			+	NM_153422	Pde5a	+	-24798
chr18	62753217	62754235			+	NR_037693	2700046A07Rik	-	2621
chr3	123162005	123162869			+	NM_080451	Synpo2	-	73712
chr18	62947367	62948315			+	NM_133237	Apcdd1	+	25515
chr3	123324474	123325429			+	NM_027135	Sec24d	+	57456
chr18	63200928	63201745			+	NM_001039485	Piezo2	-	185847
chr3	123431641	123432509			+	NM_008939	Prss12	+	-14837
chr18	63727618	63728562			+	NM_001014981	Wdr7	+	19396
chr3	123676339	123677507			+	NM_031186	Ndst3	-	-4446
chr18	64488525	64489422			+	NM_007998	Fech	-	93
chr3	123905817	123906495			+	NR_121616	Ndst3	-	-215304
chr18	64516042	64516826			+	NM_001142950	Nars	-	123
chr3	126596778	126597286			+	NM_001293663	Camk2d	+	82
chr18	64599397	64600333			+	NM_001001488	Atp8b1	-	61135
chr3	126643168	126644111			+	NM_001293663	Camk2d	+	46689
chr18	64655081	64655785			+	NM_001001488	Atp8b1	-	5567
chr3	127257301	127258207			+	NR_105030	LOC100862268	+	96450
chr18	65103537	65104616			+	NM_031881	Nedd4l	+	80550
chr3	127459596	127460557			+	NR_030403	Mir302b	+	-85151
chr18	66269154	66270048			+	NM_178793	Ccbe1	-	22237
chr3	127697621	127698253			+	NM_009718	Neurog2	+	64793
chr18	66442342	66443067			+	NM_021451	Pmaip1	+	-15899
chr3	127837299	127838086			+	NM_145964	Ap1ar	-	-200
chr18	67610301	67610958			+	NM_001081073	Cep76	-	30707
chr3	128826752	128827548			+	NM_001042504	Pitx2	+	-372727
chr18	67723975	67724900			+	NM_001127177	Ptpn2	-	184
chr18	67774528	67775611			+	NM_028112	Seh1l	+	194
chr3	128936198	128937294			+	NM_001042504	Pitx2	+	-263131
chr3	129393538	129394374			+	NR_033594	Gm5712	+	-39716
chr18	68139302	68140233			+	NR_106078	Mir7219	-	121206
chr3	130878935	130879845			+	NM_001005859	Rpl34	-	-148992
chr18	68230098	68230873			+	NR_106078	Mir7219	-	30488
chr3	130900187	130901185			+	NM_001005859	Rpl34	-	-170288
chr18	68472218	68472976			+	NM_008560	Mc2r	-	-43277
chr3	131089383	131090442			+	NM_001276402	Lef1	+	-20384
chr18	69794160	69794948			+	NM_201362	Ccdc68	+	-131004
chr3	131271016	131271885			+	NM_008212	Hadh	-	651
chr18	73447584	73448393			+	NM_001039214	Mex3c	+	-124716
chr3	131637296	131638148			+	NM_001289477	Papss1	+	71691
chr18	73815068	73815912			+	NM_145494	Me2	-	-98
chr3	131910335	131911218			+	NM_020265	Dkk2	+	-174515
chr18	73830072	73830862			+	NM_145494	Me2	-	-15075
chr3	132349664	132350542			+	NM_020265	Dkk2	+	264812
chr18	74007681	74008785			+	NR_045390	D730045A05Rik	+	-9673
chr3	132427824	132428660			+	NM_001270430	Gm5549	+	-201948
chr18	74907004	74907899			+	NM_010720	Lipg	-	53812
chr3	133091407	133092328			+	NM_027927	Ints12	+	-85
chr18	75005373	75006369			+	NM_001001181	BC031181	+	-28
chr3	134281500	134282286			+	NR_035435	Mir1895	-	-41310
chr18	75261915	75262863			+	NR_045394	2010010A06Rik	-	34928
chr3	135248922	135249777			+	NM_027208	Bdh2	+	-31871
chr18	75293222	75294537			+	NR_045394	2010010A06Rik	-	3438
chr3	135437986	135439548			+	NM_025356	Ube2d3	+	9
chr3	135696023	135696750			+	NM_008689	Nfkb1	-	-4839
chr3	135825778	135826707			+	NM_001135150	Slc39a8	+	453
chr3	135843379	135844341			+	NR_040540	4933401H06Rik	-	-3591
chr3	136289233	136289831			+	NM_001033350	Bank1	-	36514
chr18	75295173	75296447			+	NR_045394	2010010A06Rik	-	1507
chr18	75311758	75312614			+	NR_045393	2010010A06Rik	-	-14857
chr3	136707501	136708232			+	NM_001293622	Ppp3ca	+	37801
chr18	75342275	75343546			+	NM_001042660	Smad7	+	-24454
chr3	136835766	136836425			+	NM_001293622	Ppp3ca	+	166030
chr18	75366136	75368041			+	NM_001042660	Smad7	+	-276
chr3	136956014	136957025			+	NM_001293622	Ppp3ca	+	286454
chr18	75494729	75495737			+	NR_045879	Gm10532	+	-19411
chr3	137864075	137865184			+	NM_016750	H2afz	+	143
chr3	137867146	137868395			+	NM_001033155	Dnajb14	+	96
chr18	75502421	75503646			+	NR_045879	Gm10532	+	-11611
chr3	137957626	137958337			+	NM_011932	Dapp1	-	23568
chr18	76200350	76201167			+	NR_105776	Mir6358	+	30207
chr3	138612718	138613557			+	NR_035481	Mir1956	+	86717
chr18	76204389	76205128			+	NR_105776	Mir6358	+	34207
chr3	138893185	138894003			+	NR_121195	Tspan5	+	151387
chr18	76241596	76242586			+	NM_010754	Smad2	+	391
chr3	139161971	139162618			+	NM_198659	Stpg2	+	-43598
chr18	77732369	77733240			+	NR_027978	4930465K10Rik	+	18621
chr3	140950018	140951031			+	NM_008811	Pdha2	-	261831
chr18	77771179	77771897			+	NM_007505	Atp5a1	+	-2229
chr3	141467352	141468507			+	NM_001293561	Unc5c	+	2366
chr18	78197977	78198631			+	NM_001110274	Slc14a2	-	8136
chr3	141472927	141473553			+	NM_001293561	Unc5c	+	7677
chr18	78212254	78213144			+	NM_001110274	Slc14a2	-	-6259
chr3	141549378	141551026			+	NM_001293561	Unc5c	+	84639
chr18	78300526	78301427			+	NM_001110274	Slc14a2	-	-94536
chr3	141580878	141581981			+	NM_001293561	Unc5c	+	115866
chr18	78501330	78502547			+	NM_207651	Slc14a2	-	95012
chr3	142757713	142758319			+	NM_145546	Gtf2b	+	-7230
chr18	80240087	80240955			+	NM_001136181	Hsbp1l1	-	6581
chr3	142764801	142765750			+	NM_145546	Gtf2b	+	29
chr18	80330806	80331652			+	NM_001190373	Kcng2	-	33025
chr3	143156916	143157838			+	NR_040551	A830019L24Rik	+	-85677
chr18	80624841	80625798			+	NR_028424	Gm2176	-	-80773
chr3	143310790	143311462			+	NR_040551	A830019L24Rik	+	68072
chr18	81047019	81047988			+	NM_178280	Sall3	-	-60925
chr3	144067262	144068105			+	NM_001161770	Lmo4	-	134649
chr18	81053526	81054363			+	NM_178280	Sall3	-	-67366
chr3	144249605	144250681			+	NM_010723	Lmo4	-	-44888
chr18	81321809	81322620			+	NM_178280	Sall3	-	-335636
chr3	144643026	144644144			+	NM_053102	2019-09-15	+	73159
chr18	81429760	81430592			+	NM_178280	Sall3	-	-443598
chr3	144669861	144670894			+	NM_001282037	Sh3glb1	-	49958
chr18	82160837	82165364			+	NR_039589	Mir5127	-	-171020
chr3	144962445	144963498			+	NM_207208	Clca4a	-	12074
chr18	82165393	82171095			+	NR_039589	Mir5127	-	-176164
chr3	145649436	145650415			+	NM_010516	Cyr61	-	60
chr18	82615262	82616024			+	NM_001025254	Mbp	+	61136
chr3	145684612	145685651			+	NM_010516	Cyr61	-	-35146
chr18	82692345	82693198			+	NM_177832	Zfp236	-	-37
chr3	145699087	145700001			+	NM_010516	Cyr61	-	-49559
chr18	82770975	82771721			+	NR_045389	2210420H20Rik	-	-12309
chr3	145703308	145704495			+	NM_010516	Cyr61	-	-53916
chr18	82909355	82910878			+	NM_183033	Zfp516	+	-762
chr3	145729610	145730482			+	NM_026993	Ddah1	+	-28645
chr18	83296065	83296810			+	NR_045361	4921531P14Rik	-	29447
chr3	145757588	145758225			+	NM_026993	Ddah1	+	-785
chr18	83543559	83544424			+	NR_045361	4921531P14Rik	-	-218107
chr3	145798547	145799469			+	NM_026993	Ddah1	+	40317
chr18	84399525	84400521			+	NM_001033341	Zfp407	-	189481
chr3	145963949	145965183			+	NM_001166064	Syde2	+	-23303
chr18	85697540	85698489			+
chr3	146126896	146127866			+	NM_134160	Mcoln3	+	5591
chr18	88924263	88925151			+	NM_018821	Socs6	-	-30500
chr3	146499284	146500538			+	NM_010318	Gng5	+	76
chr18	89176368	89177322			+	NM_178687	Cd226	+	-20581
chr3	146600939	146601684			+	NM_009474	Uox	+	4163
chr19	3247919	3248622			+	NM_009212	Ighmbp2	-	34740
chr3	148430732	148431880			+
chr19	3282565	3283322			+	NM_009212	Ighmbp2	-	67
chr3	148798429	148799430			+	NM_001081298	Adgrl2	-	155706
chr19	3317871	3318843			+	NM_013495	Cpt1a	+	-4943
chr3	149407019	149407949			+	NR_040591	Gm1653	+	132748
chr19	3575910	3576753			+	NM_001164159	Ppp6r3	-	-582
chr3	152029177	152030251			+	NM_016867	Gipc2	-	136186
chr19	3767399	3768422			+	NM_144871	Suv420h1	+	490
chr3	152209606	152211104			+	NM_057172	Fubp1	+	-102
chr19	3851421	3851829			+	NR_073190	Chka	+	-147
chr3	152265326	152265621			+	NM_199465	Nexn	-	847
chr19	3894734	3895849			+	NM_016921	Tcirg1	-	9939
chr3	152304146	152305031			+	NM_174868	Fam73a	-	35819
chr19	4201259	4202228			+	NM_011237	Rad9a	-	-140
chr3	152308143	152309090			+	NM_174868	Fam73a	-	31791
chr19	4396961	4398058			+	NM_001001984	Kdm2a	-	-432
chr3	152341953	152342840			+	NM_174868	Fam73a	-	-1989
chr19	4756221	4757082			+	NM_025717	Rbm4b	+	127
chr3	152395717	152397233			+	NM_001287139	Zzz3	+	-208
chr19	4988880	4989517			+	NM_153553	Npas4	-	773
chr3	152701169	152702102			+	NM_025662	Pigk	+	-12464
chr19	5488219	5489474			+	NM_027877	Mus81	-	-510
chr3	152979168	152980154			+	NM_012028	St6galnac5	-	2546
chr19	5490279	5491537			+	NM_007687	Cfl1	+	454
chr3	153510862	153511908			+	NR_126464	1700012D16Rik	-	-212736
chr19	5637086	5638084			+	NM_009045	Rela	+	96
chr3	153580619	153581366			+	NM_011372	St6galnac3	-	144141
chr19	5794447	5795555			+	NR_002847	Malat1	-	7670
chr3	153791665	153792712			+	NR_045801	5730460C07Rik	-	-101
chr19	6285272	6286062			+	NM_010119	Ehd1	+	8772
chr3	153837915	153838631			+	NM_025758	Asb17	+	-5973
chr19	6921635	6922667			+	NM_007953	Esrra	-	-343
chr3	153905385	153906341			+	NM_031870	Msh4	-	275
chr19	6969732	6970697			+	NM_001290349	Plcb3	-	-400
chr3	153912455	153913349			+	NM_001163478	Rabggtb	-	64
chr19	7017668	7018735			+	NM_153795	Fermt3	-	1268
chr3	153921584	153922342			+	NM_001163478	Rabggtb	-	-8997
chr19	7205742	7206649			+	NM_134150	Otub1	-	89
chr3	153999506	154000395			+	NM_001081263	Slc44a5	+	26515
chr19	7416709	7417783			+	NM_175381	2700081O15Rik	+	-378
chr3	154252042	154252857			+	NM_010713	Lhx8	-	78111
chr19	8251883	8252669			+	NM_172776	Slc22a29	-	-33437
chr3	154473074	154474108			+	NM_009968	Cryz	+	-123119
chr19	8602608	8603595			+	NM_001164635	Slc22a8	+	9920
chr3	154540321	154541171			+	NM_009968	Cryz	+	-55964
chr19	8713090	8714251			+	NM_008577	Slc3a2	-	227
chr3	154880300	154881096			+	NM_175176	Erich3	+	169566
chr19	8727263	8728467			+	NR_004445	Snord22	+	2000
chr3	157533975	157534709			+	NM_017381	Zranb2	+	-54
chr19	8774329	8775025			+	NR_015538	Gm2518	+	193
chr3	159781869	159783058			+	NR_037590	Wls	+	-57231
chr19	9049997	9050972			+	NR_105786	Mir6367	+	32581
chr4	3049884	3056705			+	NM_001167534	Vmn1r2	+	-118788
chr19	9079629	9080581			+	NM_011681	Scgb1a1	-	7851
chr4	3164811	3165575			+	NM_001167534	Vmn1r2	+	-6889
chr19	9455097	9456097			+	NR_073559	Stxbp3b	-	103651
chr4	3175529	3177366			+	NM_001167534	Vmn1r2	+	4365
chr4	3213126	3214776			+	NM_001167535	Vmn1r3	-	-28646
chr19	9606810	9607704			+	NR_073559	Stxbp3b	-	-48009
chr4	3224589	3227207			+	NM_001167535	Vmn1r3	-	-40593
chr19	9705137	9706194			+	NR_073559	Stxbp3b	-	-146417
chr4	3251632	3253837			+	NM_001167535	Vmn1r3	-	-67429
chr19	9923125	9924012			+	NM_016692	Incenp	-	-24035
chr4	3835010	3836005			+	NM_026147	Rps20	-	93
chr19	9982200	9983908			+	NM_010239	Fth1	+	409
chr4	6336907	6337856			+	NM_016807	Sdcbp	+	-28298
chr19	9986903	9988004			+	NM_010239	Fth1	+	4808
chr4	6452142	6453174			+	NM_010945	Nsmaf	-	1613
chr19	10013246	10015520			+	NM_144538	Rab3il1	+	-3844
chr4	7580780	7581604			+	NR_040645	8430436N08Rik	+	20505
chr19	10060404	10061553			+	NM_021890	Fads3	+	19431
chr4	8200093	8200867			+	NM_007592	Car8	-	38561
chr19	10388443	10389433			+	NM_173067	Syt7	+	-151
chr4	8725264	8726112			+	NM_001277149	Chd7	+	35283
chr19	10431246	10432201			+	NM_001111140	Lrrc10b	-	25724
chr4	9605974	9606789			+	NM_133723	Asph	-	37336
chr19	10604970	10605826			+	NM_015735	Ddb1	+	-226
chr4	9668832	9669362			+	NM_023066	Asph	-	65
chr19	10661101	10662013			+	NR_045316	4930524O05Rik	-	-13504
chr4	10873926	10874654			+	NM_026005	2610301B20Rik	+	-207
chr19	11911958	11912951			+	NM_172635	Patl1	+	56
chr4	10914524	10915404			+	NM_026005	2610301B20Rik	+	40467
chr19	12011296	12012260			+	NM_146680	Olfr1423	-	24962
chr4	10917211	10918190			+	NM_026005	2610301B20Rik	+	43203
chr19	12794526	12796467			+	NR_024093	Zfp91Cntf	-	627
chr4	11007087	11008249			+	NM_175175	Plekhf2	-	-49
chr19	14423973	14425227			+	NR_003027	Rnu6	-	13906
chr4	11190391	11192502			+	NM_001037134	Ccne2	+	96
chr4	11900015	11900778			+	NM_001098231	Pdp1	-	65317
chr19	14501905	14502842			+	NR_003027	Rnu6	-	-63867
chr4	12277708	12278666			+	NM_026558	Fam92a	-	-106172
chr19	14820625	14821505			+	NM_001302947	Tle4	-	-222882
chr4	13264462	13266517			+	NM_173746	Triqk	+	358653
chr19	15837519	15838276			+	NM_001205339	Psat1	-	86725
chr4	13299907	13300562			+	NM_173746	Triqk	+	393398
chr19	16141591	16142490			+	NM_008139	Gnaq	+	9210
chr4	13742492	13743901			+	NM_001111026	Runx1t1	+	-105
chr19	17323107	17324038			+	NM_001136484	Gcnt1	-	15933
chr4	13750695	13752151			+	NM_001111027	Runx1t1	+	127
chr19	19286009	19286509			+	NM_001043354	Rorb	-	-175063
chr4	13785345	13786126			+	NM_009822	Runx1t1	+	954
chr19	21271818	21272901			+	NM_009551	Zfand5	+	82
chr4	14863685	14864506			+	NM_028264	Tmem55a	+	-123
chr19	21726851	21727984			+	NM_001033759	Tmem2	+	-50922
chr4	15265290	15266394			+	NM_181401	Tmem64	+	23
chr19	21858990	21859558			+	NM_001033759	Tmem2	+	80935
chr4	15957867	15958617			+	NM_013752	Nbn	+	276
chr19	21881936	21882697			+	NM_001033759	Tmem2	+	103977
chr4	16224207	16225342			+	NR_045765	A530072M11Rik	+	60665
chr19	23273368	23273974			+	NM_001252684	Smc5	-	226
chr4	20191318	20192366			+	NM_010281	Ggh	+	149791
chr19	23356929	23357945			+	NM_001252684	Smc5	-	-83540
chr4	20777786	20778561			+	NM_172987	Nkain3	-	495
chr19	24224644	24225472			+	NM_011597	Tjp2	-	-32
chr4	25471757	25472807			+	NM_026194	Ufl1	-	-190461
chr19	24308122	24308806			+	NM_008044	Fxn	-	-27878
chr4	27968371	27968821			+
chr19	24512848	24513783			+	NM_026520	Fam122a	-	-35841
chr4	28176425	28177442			+
chr19	24794010	24794961			+	NM_175013	Pgm5	-	67357
chr4	31353715	31354759			+
chr4	31404684	31405644			+
chr19	25574912	25575914			+	NM_177360	Dmrt3	+	-35123
chr4	32023615	32024827			+	NM_009316	Map3k7	+	60115
chr19	26074005	26075201			+	NM_145831	Dmrt2	+	402193
chr4	32306079	32307079			+	NM_001109661	Bach2	+	-110855
chr4	32337493	32338355			+	NM_001109661	Bach2	+	-79510
chr19	26708774	26709541			+	NM_026003	Smarca2	+	-39245
chr4	32356389	32357379			+	NM_001109661	Bach2	+	-60550
chr19	27145480	27146447			+	NM_013703	Vldlr	+	-71056
chr4	32862033	32863383			+	NM_001012450	Ankrd6	-	60797
chr19	28010946	28011846			+	NM_011265	Rfx3	-	-230
chr4	32985347	32986325			+	NM_027491	Rragd	+	2839
chr19	29064071	29064914			+	NR_045687	Gm9895	+	-2808
chr4	33103225	33104268			+	NM_008075	Gabrr1	+	-28809
chr19	29805865	29806583			+	NM_172836	9930021J03Rik	-	-215
chr4	33239951	33241323			+	NM_001033225	Pnrc1	-	8150
chr19	30461420	30462480			+	NR_003650	Ppp1r2-ps3	-	77729
chr4	33247690	33248840			+	NM_001033225	Pnrc1	-	522
chr19	30942107	30943101			+	NR_033643	Gm6642	-	-11642
chr4	33737806	33738750			+	NM_007726	Cnr1	+	-186353
chr19	31754441	31755215			+	NM_001013833	Prkg1	-	10205
chr4	33911930	33912740			+	NM_007726	Cnr1	+	-12296
chr19	32195880	32197017			+	NM_001168526	Sgms1	-	14565
chr4	34771489	34772431			+	NM_025471	Smim8	-	6377
chr19	32256269	32257379			+	NM_001168526	Sgms1	-	-45811
chr4	34888965	34890095			+	NM_009889	Cga	+	-4248
chr19	32272284	32273208			+	NM_001168526	Sgms1	-	-61733
chr4	38435011	38436231			+
chr19	32372096	32372972			+	NM_144792	Sgms1	-	15920
chr4	38560762	38561767			+
chr19	33849521	33850543			+	NM_026334	Lipf	+	-111215
chr4	39257884	39258895			+	NM_001081095	1700009N14Rik	+	-191903
chr19	34656075	34657251			+	NM_008331	Ifit1	+	15775
chr4	40309336	40310309			+	NR_040663	4930509K18Rik	+	-3409
chr19	34844514	34845394			+	NR_029783	Mir107	-	-24181
chr4	40537665	40538530			+	NR_040644	4933428C19Rik	-	-12549
chr19	36128927	36130395			+	NM_013468	Ankrd1	-	-9817
chr4	40873080	40873868			+	NM_022305	B4galt1	-	-18937
chr19	36290627	36291448			+	NM_029508	Pcgf5	+	-88029
chr4	41038972	41040217			+	NM_007473	Aqp7	-	8542
chr19	36347981	36348791			+	NM_029508	Pcgf5	+	-30680
chr4	41588363	41589108			+	NM_175138	Dnaic1	+	18942
chr19	36409232	36410017			+	NM_029508	Pcgf5	+	30558
chr4	41629957	41630870			+	NM_027147	Enho	-	9889
chr19	36609991	36610755			+	NM_172637	Hectd2	+	55735
chr4	42154941	42155965			+	NM_001199960	Ccl27b	+	-1296
chr19	36703002	36703798			+	NR_033510	1500017E21Rik	-	-13921
chr4	42652289	42653134			+	NM_001199966	Gm2506	+	-1197
chr19	37141372	37142059			+	NR_045329	A330032B11Rik	+	-32127
chr4	42860221	42860915			+	NM_001277167	Gm12429	-	-6680
chr19	37232541	37232969			+	NM_001164336	2019-03-05	+	25211
chr4	42879800	42880772			+	NM_177785	BC049635	-	-6083
chr19	37237726	37238762			+	NR_040298	4931408D14Rik	-	25851
chr4	43037521	43038408			+	NM_001253353	Fam214b	-	2337
chr19	37434794	37436325			+	NM_008245	Hhex	+	719
chr4	43957550	43958027			+	NM_027450	Glipr2	+	87
chr19	37493606	37494723			+	NR_131008	1700122C19Rik	+	28911
chr4	44028286	44029103			+	NM_001290470	Clta	+	16045
chr19	37521174	37521987			+	NM_175353	Exoc6	+	-28837
chr4	44072206	44072899			+	NM_001190414	Gne	-	121
chr19	37561247	37562264			+	NM_175353	Exoc6	+	11338
chr4	44167190	44168177			+	NM_175201	Rnf38	-	-145
chr19	37715703	37716798			+	NM_007811	Cyp26a1	+	18443
chr4	44813485	44814435			+	NM_138590	Zcchc7	+	57402
chr19	37858070	37859311			+	NM_007811	Cyp26a1	+	160883
chr4	45165246	45166073			+	NM_001081172	Frmpd1	+	-19246
chr19	37934835	37935962			+	NM_001099634	Myof	-	108179
chr4	45193100	45194177			+	NM_001081172	Frmpd1	+	8733
chr19	38053890	38055543			+	NM_028293	Cep55	+	-308
chr4	45212275	45213374			+	NM_001081172	Frmpd1	+	27919
chr19	38644684	38645932			+	NM_019588	Plce1	+	121112
chr4	45489754	45490666			+	NM_001033306	Shb	-	40618
chr19	40249227	40250007			+	NM_016861	Pdlim1	-	21999
chr4	45789231	45790120			+	NM_028270	Aldh1b1	+	-9346
chr19	40297257	40298223			+	NM_016861	Pdlim1	-	-26124
chr4	45818836	45819802			+	NM_018741	Igfbpl1	-	7508
chr19	40331838	40332528			+	NM_016861	Pdlim1	-	-60567
chr4	46032985	46033843			+	NM_021883	Tmod1	+	-5807
chr19	40414816	40415815			+	NM_001034964	Sorbs1	-	-13005
chr4	46040315	46041501			+	NM_021883	Tmod1	+	1687
chr19	40488700	40489649			+	NM_178362	Sorbs1	-	24562
chr4	46388881	46389820			+	NM_029086	5830415F09Rik	-	73
chr19	40536440	40537223			+	NM_009166	Sorbs1	-	-23019
chr4	47644765	47645806			+	NM_024171	Sec61b	+	170625
chr19	40773157	40773804			+	NM_172839	Ccnj	+	-57798
chr4	49956628	49957456			+	NM_001033351	Grin3a	-	-111273
chr19	40872692	40873610			+	NR_045343	E030044B06Rik	+	4836
chr4	52429127	52430230			+	NR_045175	Smc2os	-	9286
chr19	41263855	41264266			+	NM_133352	Tm9sf3	-	-56
chr4	53818214	53818869			+	NM_028053	Tmem38b	+	-7503
chr19	41482099	41483048			+	NM_172154	Lcor	+	-67065
chr4	54373268	54374358			+
chr19	41677168	41678289			+	NM_015748	Slit1	-	66128
chr4	54583777	54584569			+	NM_172867	Zfp462	+	-363771
chr19	43986085	43986693			+	NM_030703	Cpn1	-	131
chr4	55005219	55006342			+	NM_172867	Zfp462	+	57836
chr19	44283949	44285291			+	NM_009128	Scd2	+	-9055
chr4	55140875	55142663			+	NM_172867	Zfp462	+	193825
chr19	44898784	44900104			+	NM_001081225	Fam178a	+	-31674
chr4	55781166	55781794			+	NM_010637	Klf4	-	-249005
chr19	44924492	44925327			+	NM_001081225	Fam178a	+	-6209
chr4	56692815	56693838			+	NM_025271	Actl7b	-	48099
chr19	45047499	45047921			+	NM_001178013	Sfxn3	+	135
chr4	57537777	57538900			+	NM_001304544	Pakap	+	-29909
chr19	45445038	45445852			+	NM_001037758	Btrc	+	81712
chr4	57543625	57544332			+	NM_001304544	Pakap	+	-24269
chr19	45575215	45576305			+	NM_172639	Dpcd	+	15146
chr4	57794182	57795135			+	NM_001035532	Akap2	+	-50589
chr19	45631372	45632211			+	NM_013907	Fbxw4	-	28402
chr4	57955696	57956954			+	NM_011660	Txn1	-	86
chr19	45734475	45735366			+	NR_045307	4933429K18Rik	-	-4362
chr4	58206141	58207363			+	NM_022814	Svep1	-	-156
chr19	45747049	45747993			+	NM_008723	Npm3	-	2042
chr4	59437966	59438739			+	NM_001163288	Susd1	-	281
chr19	45748694	45749848			+	NM_008723	Npm3	-	292
chr4	59548640	59549777			+	NM_144904	Ptbp3	-	156
chr19	45782997	45783961			+	NM_023799	Mgea5	-	-188
chr4	59863565	59864405			+	NM_021053	Slc46a2	-	51071
chr19	45997903	45998859			+	NM_198296	9130011E15Rik	-	107
chr4	60029686	60030671			+	NM_001081285	Mup6	+	26630
chr19	46056341	46057215			+	NM_001081214	Pprc1	+	240
chr4	60080906	60081770			+	NM_001134675	Mup7	-	-10863
chr19	46075399	46076531			+	NM_053086	Nolc1	+	119
chr4	61571168	61572395			+	NM_001134644	Gm2083	-	24044
chr19	46454654	46455723			+	NM_053100	Trim8	+	-46459
chr4	61855551	61856667			+	NM_008649	Mup5	-	-20929
chr19	46553394	46554297			+	NM_019718	Arl3	-	19240
chr4	61915043	61916017			+	NM_008649	Mup5	-	-80350
chr19	46628250	46629167			+	NM_001177813	Wbp1l	+	5308
chr4	62302464	62303177			+	NM_001290518	Slc31a2	+	11274
chr19	46727570	46728739			+	NM_020577	As3mt	+	20712
chr4	62360370	62361347			+	NM_175090	Slc31a1	+	158
chr19	46849275	46849933			+	NM_001102471	Cnnm2	+	87996
chr4	62516414	62517280			+	NM_001276446	Alad	-	3062
chr19	46961804	46962624			+	NR_028353	Nt5c2	-	137
chr4	62591255	62592051			+	NM_134257	Rgs3	+	-28018
chr19	47179039	47179251			+	NM_021360	Neurl1a	+	326
chr4	62619231	62620032			+	NM_134257	Rgs3	+	-40
chr19	47402606	47403639			+	NM_008018	Sh3pxd2a	-	61289
chr4	62634370	62635371			+	NM_134257	Rgs3	+	15199
chr19	47427485	47429443			+	NM_008018	Sh3pxd2a	-	35947
chr4	62721710	62722762			+	NM_134257	Rgs3	+	102565
chr19	47579176	47579815			+	NM_009289	Slk	+	-523
chr4	62742838	62743762			+	NM_134257	Rgs3	+	123629
chr19	53125594	53126312			+	NM_001164099	Add3	+	-14489
chr4	64057811	64058875			+	NM_011607	Tnc	-	-11328
chr19	53128572	53129361			+	NM_001164099	Add3	+	-11476
chr4	65238244	65239142			+	NM_021362	Pappa	+	114520
chr19	53135935	53136718			+	NM_001164099	Add3	+	-4116
chr4	65251979	65252701			+	NM_021362	Pappa	+	128167
chr19	53390111	53391282			+	NM_172429	Smndc1	-	-123
chr4	65279740	65280693			+	NM_021362	Pappa	+	156043
chr19	53529665	53530474			+	NM_001085390	Dusp5	+	752
chr4	69691905	69692473			+
chr19	53670351	53671484			+	NM_001170847	Rbm20	+	-6388
chr4	73047703	73048366			+	NM_001199270	Aldoart1	-	-195400
chr19	53710701	53711544			+	NM_001170847	Rbm20	+	33817
chr4	74251345	74252394			+	NM_144787	Kdm4c	+	-9
chr19	53716262	53717189			+	NM_001170847	Rbm20	+	39420
chr4	78599822	78600645			+	NR_131142	A430085M09Rik	+	6187
chr19	53731534	53732485			+	NM_001170847	Rbm20	+	54704
chr4	81329551	81330802			+	NM_010820	Mpdz	-	112639
chr19	53830212	53831057			+	NM_011050	Pdcd4	+	-61596
chr4	81825692	81826534			+	NR_040659	Gm5860	+	-239266
chr19	53906477	53907266			+	NM_001168491	Pdcd4	+	3521
chr4	81829632	81830664			+	NR_040659	Gm5860	+	-235231
chr19	53943797	53945140			+	NM_001195348	Bbip1	-	159
chr4	82621930	82622788			+	NM_001286131	Nfib	-	-116580
chr19	54087007	54088051			+	NM_007417	Adra2a	+	42348
chr4	83485730	83486658			+	NM_001290527	Psip1	-	254
chr19	55271167	55271951			+	NM_027976	Acsl5	+	18191
chr4	86575227	86576177			+	NM_178376	Rraga	+	30
chr19	55770312	55771324			+	NM_001142921	Tcf7l2	+	29009
chr4	86724794	86725847			+	NM_184088	Dennd4c	+	-23234
chr19	57116718	57117827			+	NM_001103178	Ablim1	-	1752
chr4	86856876	86857607			+	NM_009096	Rps6	-	126
chr19	57146904	57147733			+	NM_001103178	Ablim1	-	-28294
chr4	86955088	86956215			+	NM_001290541	Acer2	+	81238
chr19	57197121	57198049			+	NM_001290815	Ablim1	-	46
chr4	88094315	88095168			+	NM_001081184	Focad	+	112
chr19	57610447	57611124			+	NM_181415	Atrnl1	+	-248
chr4	88640625	88641670			+	NM_177347	Ifna13	-	3312
chr19	57926189	57927153			+	NR_049196	Mir5623	+	-124495
chr4	89284785	89285881			+	NM_001040654	Cdkn2a	-	-3141
chr19	58201214	58202190			+	NR_040449	Gm10007	+	-94501
chr4	90726049	90727125			+	NR_033610	Gm12633	-	-365273
chr19	58797516	58798281			+	NM_026208	1700019N19Rik	-	-3484
chr4	91208351	91209203			+	NM_010486	Elavl2	-	163278
chr19	59260474	59261307			+	NM_172523	Slc18a2	+	13
chr4	93843926	93844985			+
chr19	59461642	59462481			+	NM_010132	Emx2	+	3372
chr4	95051007	95053042			+	NM_010591	Jun	-	198
chr19	59717520	59718422			+	NR_045308	2700089I24Rik	+	224836
chr4	95137455	95138303			+	NM_010591	Jun	-	-85657
chr19	60789916	60791234			+	NM_010123	Eif3a	-	118
chr4	95156730	95157639			+	NM_010591	Jun	-	-104962
chr19	60924172	60925303			+	NM_018869	Grk5	+	34989
chr4	95317495	95318458			+	NM_001113412	Fggy	+	-239530
chr19	61078357	61079040			+	NM_001177513	Gm7102	-	97611
chr4	95466322	95467207			+	NM_001113412	Fggy	+	-90742
chr19	61207158	61208270			+	NM_009970	Csf2ra	-	20704
chr4	96381803	96382934			+	NM_001004141	Cyp2j11	-	-33688
chr19	61246776	61247847			+	NM_009970	Csf2ra	-	-18893
chr4	96672586	96673706			+	NM_010007	Cyp2j5	-	-9027
chr19	61265299	61267687			+	NM_009970	Csf2ra	-	-38075
chr4	98098412	98099150			+	NM_053157	Tm2d1	-	284484
chr1	3191470	3192357			+	NM_001011874	Xkr4	-	479585
chr4	98400864	98401697			+	NM_172696	Inadl	+	5455
chr1	3670497	3671373			+	NM_001011874	Xkr4	-	563
chr4	99120578	99121293			+	NM_001290636	Dock7	-	-20
chr1	4496053	4496997			+	NM_001289464	Sox17	-	829
chr4	99380964	99382054			+	NM_001145967	Atg4c	+	187363
chr1	4571417	4572268			+	NM_001289464	Sox17	-	-74488
chr4	99929259	99930095			+	NM_028132	Pgm2	+	227
chr1	4724633	4725641			+	NM_025300	Mrpl15	-	60589
chr4	100055788	100056621			+	NM_013845	Ror1	+	-39586
chr1	4857386	4858158			+	NM_011541	Tcea1	+	79
chr4	100827098	100828032			+	NM_198037	Cachd1	+	50887
chr1	5071903	5073203			+	NM_001177795	Rgs20	-	-2268
chr4	100828218	100829079			+	NM_198037	Cachd1	+	51970
chr1	5296106	5297310			+	NM_133826	Atp6v1h	+	213536
chr4	101192052	101192888			+	NM_146145	Jak1	-	72812
chr1	6214476	6215237			+	NM_009826	Rb1cc1	+	195
chr4	101312590	101314554			+	NR_029537	Mir101a	-	33455
chr1	7088340	7089122			+	NM_183028	Pcmtd1	+	-188
chr4	101344360	101345570			+	NR_029537	Mir101a	-	2062
chr1	7372969	7374082			+	NM_183028	Pcmtd1	+	284606
chr4	102039978	102040783			+	NM_001085520	Gm12789	+	53541
chr1	7970879	7971847			+
chr4	103119042	103119990			+	NM_001039081	Mier1	+	127
chr1	9545104	9546702			+	NM_021511	Rrs1	+	496
chr4	105092452	105093631			+	NM_178143	Prkaa2	-	16857
chr1	9873911	9874959			+	NM_001037759	Sgk3	+	26155
chr4	105275559	105276367			+	NM_080555	Ppap2b	+	118617
chr1	10285273	10285921			+	NM_001102430	Arfgef1	-	-52927
chr4	106315595	106316297			+	NM_183225	Usp24	+	-266
chr1	12424266	12425149			+	NR_105759	Mir6341	+	-1278
chr4	106847667	106848655			+	NM_025590	Acot11	-	-48330
chr1	12622745	12623747			+	NR_045297	Gm17644	+	-44316
chr4	106859377	106860113			+	NM_198438	Ssbp3	+	-51724
chr1	12657186	12658119			+	NR_045297	Gm17644	+	-9910
chr4	107541463	107542485			+	NM_147221	Glis1	+	107256
chr1	12874019	12874959			+	NM_172841	Slco5a1	-	116646
chr4	107605611	107606628			+	NM_019872	Dmrtb1	-	78043
chr1	12990008	12991344			+	NM_172841	Slco5a1	-	459
chr4	107904016	107905013			+	NM_028754	0610037L13Rik	+	14616
chr1	13154175	13155115			+	NM_001081209	Prdm14	-	-27482
chr4	107961699	107962649			+	NM_146255	Slc1a7	+	-6159
chr1	13787447	13788380			+	NR_004447	Gm5523	-	-984
chr4	107979224	107980217			+	NM_146255	Slc1a7	+	11387
chr1	14051288	14052273			+	NM_001252192	Eya1	-	258419
chr4	107991663	107992659			+	NM_146255	Slc1a7	+	23828
chr1	14172880	14173936			+	NM_001252192	Eya1	-	136791
chr4	108300338	108301354			+	NM_001033634	Zyg11b	-	244
chr1	16073334	16074561			+	NM_001243238	4930444P10Rik	-	19378
chr4	108348142	108349254			+	NM_027250	Coa7	+	20547
chr1	16104631	16105235			+	NM_011291	Rpl7	-	-500
chr4	108349503	108350572			+	NM_027250	Coa7	+	21886
chr1	16231266	16232093			+	NM_133832	Rdh10	+	125798
chr4	108379867	108380671			+	NM_001099303	Fam159a	-	3386
chr1	16342522	16343448			+	NM_025303	Stau2	-	176317
chr4	108447864	108448521			+	NM_175472	Zcchc11	+	-11233
chr1	16592551	16593917			+	NR_073122	Ube2w	-	26104
chr4	108459178	108460529			+	NM_175472	Zcchc11	+	428
chr1	17239845	17240832			+	NM_010267	Gdap1	+	94966
chr4	108602184	108603193			+	NM_177045	Cc2d1b	+	-17267
chr1	17275912	17276904			+	NM_010267	Gdap1	+	131036
chr4	108619560	108620437			+	NM_177045	Cc2d1b	+	43
chr1	17642103	17642897			+	NM_053191	Pi15	+	40600
chr4	109410715	109411746			+	NM_153392	Ttc39a	+	4131
chr1	18223496	18224210			+	NR_002879	Defb44-ps	-	-289
chr4	110047760	110048628			+	NM_172296	Dmrta2	+	70170
chr1	19175829	19176827			+	NM_009334	Tfap2b	+	-32585
chr4	110351162	110351899			+	NM_001163397	Elavl4	-	381
chr1	21632598	21633201			+	NM_001113187	Khdc1b	+	249344
chr4	110607898	110608919			+	NM_030231	Agbl4	+	210711
chr1	22555483	22556425			+	NM_001012623	Rims1	-	-123111
chr4	115056244	115057345			+	NM_011527	Tal1	+	369
chr1	23921742	23922215			+	NM_028534	Smap1	-	403
chr4	115095279	115096371			+	NM_026018	Pdzk1ip1	+	7118
chr1	23966106	23966881			+	NM_026503	Sdhaf4	-	39147
chr4	115157074	115158207			+	NM_001003947	Cyp4x1	-	-23663
chr1	24100094	24100530			+	NM_026604	Fam135a	-	29
chr4	115545915	115546780			+	NM_201640	Cyp4a31	+	-17301
chr1	24683591	24684660			+	NM_026719	Lmbrd1	+	5582
chr4	115582766	115583616			+	NR_033575	Cyp4b1-ps2	-	-64
chr1	28465065	28465598			+	NM_001013750	Gm597	-	314921
chr4	115657117	115658140			+	NM_007823	Cyp4b1	-	-9923
chr1	28855162	28855899			+	NM_001013750	Gm597	-	-75278
chr4	115848931	115849976			+	NM_021461	Mknk1	+	10256
chr1	33630656	33631667			+	NM_008922	Prim2	-	38633
chr4	116017291	116018126			+	NM_010173	Faah	-	194
chr1	34518745	34520058			+	NM_007685	Cfc1	+	-16246
chr4	116220559	116221946			+	NM_181585	Pik3r3	+	-661
chr1	34532746	34534020			+	NM_007685	Cfc1	+	-2264
chr4	116685160	116686155			+	NM_011034	Prdx1	+	59
chr1	34842559	34843304			+	NM_174997	Fam168b	-	119
chr4	116993375	116994210			+	NM_009478	Urod	-	583
chr1	35978421	35979425			+	NM_015818	Hs6st1	+	-89476
chr4	117155454	117156326			+	NR_030704	Snord55	-	-42
chr1	36016858	36017901			+	NM_015818	Hs6st1	+	-51020
chr4	117189702	117190957			+	NM_134471	Kif2c	-	-7705
chr1	36091124	36091933			+	NM_015818	Hs6st1	+	23129
chr4	117202113	117203056			+	NM_134471	Kif2c	-	-19960
chr1	36287223	36288214			+	NM_153408	Neurl3	-	-14293
chr4	117288775	117289947			+	NM_029589	Tmem53	+	37022
chr1	36368733	36369715			+	NM_172652	Kansl3	-	-43
chr1	36919458	36921013			+	NM_018872	Tmem131	-	19292
chr1	37232394	37233528			+	NM_009918	Cnga3	+	13757
chr1	37997736	37998518			+	NM_198303	Eif5b	+	118
chr1	38103439	38104365			+	NM_019570	Rev1	-	25760
chr1	38128960	38130266			+	NM_019570	Rev1	-	49
chr1	38447303	38448206			+	NM_001290814	Aff3	-	179490
chr1	38477764	38478825			+	NM_001290814	Aff3	-	148950
chr1	38499103	38500185			+	NM_001290814	Aff3	-	127600
chr1	38766860	38767844			+	NM_001029878	Lonrf2	-	53863
chr1	38916268	38916843			+	NM_145142	Chst10	-	-18395
chr1	39393227	39394051			+	NM_001252218	Rpl31	+	25789
chr4	117312129	117313160			+	NM_029589	Tmem53	+	60305
chr1	39396027	39397017			+	NM_001252218	Rpl31	+	28672
chr4	117630018	117630898			+	NM_023178	Dmap1	-	51767
chr1	39438412	39439296			+	NM_018775	Tbc1d8	-	39893
chr4	117829686	117830606			+	NM_008135	Slc6a9	+	-5111
chr1	39535500	39536371			+	NM_028043	Cnot11	+	134
chr4	117835200	117836480			+	NM_008135	Slc6a9	+	583
chr4	117871478	117872432			+	NM_001034876	Ccdc24	-	515
chr1	39855817	39856652			+	NR_040465	1700066B17Rik	-	-8904
chr4	117997281	117998296			+	NM_009711	Artn	-	-68025
chr1	41058630	41059487			+	NR_040475	4930448I06Rik	-	122194
chr4	118122756	118123665			+	NM_001285520	St3gal3	-	11736
chr1	41131094	41132044			+	NR_040475	4930448I06Rik	-	49683
chr4	118147998	118148965			+	NM_001285520	St3gal3	-	-13535
chr1	41389827	41390789			+	NR_040475	4930448I06Rik	-	-209056
chr1	41917656	41918520			+
chr4	118265268	118266318			+	NM_011213	Ptprf	-	25604
chr1	42851010	42851795			+	NM_023514	Mrps9	+	170
chr4	118568418	118569499			+	NM_172383	Tmem125	-	-25232
chr1	43092162	43092951			+	NM_001013025	Tgfbrap1	-	6066
chr4	118641740	118642225			+	NR_029469	D4Ertd617e	+	15579
chr1	43152516	43153239			+	NM_010212	Fhl2	-	11084
chr4	118686753	118687757			+	NM_146713	Olfr1342	-	3195
chr1	43202950	43203846			+	NM_001289533	Fhl2	-	-6637
chr4	119008387	119009527			+	NM_133892	Lao1	+	46991
chr1	43445292	43445770			+	NM_010879	Nck2	+	-219
chr4	119018201	119020271			+	NM_133892	Lao1	+	57270
chr1	43933527	43934353			+	NM_009418	Tpp2	+	-66
chr4	119293901	119294618			+	NM_011732	Ybx1	-	254
chr1	44200719	44201852			+	NM_207281	Mettl21e	-	17646
chr4	119539064	119540515			+	NM_001290696	Foxj3	+	129
chr1	44409902	44410822			+	NM_028450	Gulp1	+	-141308
chr4	119631277	119632262			+	NM_008190	Guca2a	+	-5962
chr1	44584757	44585485			+	NM_028450	Gulp1	+	33451
chr4	120171918	120172701			+	NM_007902	Edn2	+	10886
chr1	45904796	45905764			+	NM_016917	Slc40a1	-	20314
chr4	120824951	120826055			+	NM_001277095	Nfyc	-	238
chr1	46075644	46076541			+	NM_001160386	Dnah7b	+	9355
chr4	121021617	121022618			+	NM_133716	Smap2	-	-4870
chr1	46732094	46733116			+	NM_172653	Slc39a10	-	120904
chr4	121119121	121120021			+	NM_001081312	Tmco2	-	-10345
chr1	46852671	46853670			+	NM_172653	Slc39a10	-	339
chr4	121214368	121215340			+	NM_001081013	Rlf	-	-26320
chr1	46884954	46886057			+	NM_172653	Slc39a10	-	-31996
chr4	122122533	122123377			+
chr1	46887648	46888617			+	NM_172653	Slc39a10	-	-34623
chr4	122454801	122455749			+	NM_023865	9530002B09Rik	+	-233983
chr1	47019121	47020076			+	NM_172653	Slc39a10	-	-166089
chr4	123004963	123005627			+	NM_001303121	Mycl	+	9365
chr1	48881019	48882109			+
chr4	123182224	123183070			+	NM_174998	Hpcal4	+	-856
chr1	51410175	51410887			+	NM_028696	Nabp1	-	67868
chr4	123312773	123313650			+	NM_022033	Oxct2a	-	10468
chr1	51411559	51412461			+	NM_028696	Nabp1	-	66389
chr4	123552547	123553175			+	NR_105824	Mir6398	+	-63558
chr1	51477845	51478767			+	NM_028696	Nabp1	-	93
chr4	123633248	123634087			+	NR_105824	Mir6398	+	17248
chr1	51508740	51509735			+	NM_028696	Nabp1	-	-30838
chr4	123663775	123665163			+	NM_001199137	Macf1	-	19891
chr1	51593817	51594732			+	NM_028696	Nabp1	-	-115875
chr4	124279898	124280514			+	NR_040774	1700057H15Rik	-	205753
chr1	51635675	51636710			+	NM_028696	Nabp1	-	-157793
chr1	53405613	53406552			+	NM_001290984	Asnsd1	-	-53330
chr4	124708485	124709687			+	NM_029157	Sf3a3	+	-5774
chr1	53667840	53669188			+	NM_001252070	Dnah7a	-	38270
chr4	124751951	124752992			+	NR_030480	Mir698	+	8691
chr1	54406340	54407300			+	NM_001033194	Gtf3c3	-	32151
chr4	124774199	124774976			+	NM_008636	Mtf1	+	-27961
chr1	54413201	54414275			+	NM_001033194	Gtf3c3	-	25233
[truncated: 4,317 more rows]

## Sheet: Suppl_Fig_7a_Ldb1_d4_plusdox
chr	start	end	name	name2	strand	annotation1	annotation2	anno strand	to TSS		Annotation of LDB1 peaks from 1-day induced cells - Supplementary Figure 7a
chr11	3099846	3105241			+	NR_003517	Pisd-ps1	+	-21477
chr11	3114358	3115636			+	NR_003517	Pisd-ps1	+	-9023
chr11	3265841	3266805			+	NM_007879	Drg1	-	63
chr11	3288624	3290679			+	NR_045108	Patz1	+	521
chr11	3337283	3338229			+	NM_178149	Pik3ip1	+	7026
chr11	3573057	3573740			+	NM_001284427	Smtn	-	-34106
chr11	3648346	3649496			+	NR_002321	Tug1	-	-107
chr11	4008379	4009378			+	NM_001177691	Gal3st1	+	18946
chr11	4629655	4630583			+	NR_027797	Gm11961	-	-108
chr11	5020899	5021865			+	NM_001243044	Ap1b1	+	34559
chr11	5098295	5099716			+	NM_001283062	Ewsr1	-	83
chr11	5239427	5240358			+	NR_037240	Mir3079	+	-14705
chr11	5740689	5741541			+	NM_178623	Urgcp	-	61
chr11	5808451	5809502			+	NM_018870	Pgam2	-	-5180
chr11	6406237	6407125			+	NR_106109	Mir7651	+	5052
chr11	6415221	6416770			+	NM_008907	Ppia	+	126
chr11	8584571	8585715			+	NM_001083587	Tns3	-	79392
chr11	8716717	8717521			+	NM_001083587	Tns3	-	-52584
chr11	8811565	8812394			+	NM_001083587	Tns3	-	-147444
chr11	8985937	8986872			+	NM_001303532	Hus1	-	24787
chr11	9189254	9190121			+	NM_178259	Abca13	+	-2254
chr11	11822482	11823421			+	NM_001163360	Fignl1	-	-13989
chr11	11831904	11832944			+	NM_001163360	Fignl1	-	-23462
chr11	11871105	11872064			+	NR_045178	1700042O10Rik	+	3462
chr11	12025343	12026442			+	NM_001177629	Grb10	-	2079
chr11	19986333	19987457			+	NM_033523	Spred2	+	62454
chr11	20112291	20112836			+	NM_146243	Actr2	-	388
chr11	20231017	20231859			+	NM_172260	Cep68	-	17986
chr11	20378644	20379845			+	NM_018861	Slc1a4	-	-46531
chr11	20631095	20632453			+	NM_001038625	Sertad2	+	-202
chr11	20655532	20656316			+	NM_001038625	Sertad2	+	23948
chr11	21238612	21239247			+	NM_001290628	Vps54	+	-102
chr11	21370370	21371298			+	NM_139297	Ugp2	-	-205
chr11	23305713	23307194			+	NM_001190401	Usp34	+	-441
chr11	23497350	23498200			+	NM_001290654	Ahsa2	-	264
chr11	23523104	23523779			+	NM_001110133	1700093K21Rik	-	-3499
chr11	23633028	23633958			+	NM_027860	0610010F05Rik	-	138
chr11	23770606	23771455			+	NM_009044	Rel	-	-60
chr11	24363362	24364242			+	NR_045857	4933430M04Rik	+	-118106
chr11	29373176	29374059			+	NM_176841	Ccdc88a	+	-554
chr11	29636709	29637517			+	NM_194052	Rtn4	+	-55784
chr11	30160945	30161866			+	NM_009260	Sptbn1	-	36852
chr11	30165880	30166886			+	NM_009260	Sptbn1	-	31874
chr11	30933087	30933752			+	NM_025745	Erlec1	-	20712
chr16	18248094	18249587			+	NM_001081000	Trmt2a	+	-42
chr11	31169852	31170561			+	NM_026527	Chac2	-	-183841
chr11	31922219	31923299			+	NM_026262	4930524B15Rik	+	-42873
chr16	18459579	18460692			+	NM_007744	Comt	-	-33419
chr16	19445254	19446282			+	NM_146466	Olfr165	-	-37751
chr16	19938460	19939566			+	NM_183390	Klhl6	-	44036
chr16	20090951	20091826			+	NM_029436	Klhl24	+	-6165
chr16	20097248	20098566			+	NM_029436	Klhl24	+	354
chr11	32454655	32455946			+	NM_173784	Ubtd2	+	-71
chr2	102888604	102889298			+	NM_001039150	Cd44	-	12714
chr16	20516442	20517448			+	NM_007889	Dvl3	+	-118
chr2	102903128	102903999			+	NM_001039150	Cd44	-	-1898
chr16	20672462	20673410			+	NM_001005331	Eif4g1	+	188
chr2	103597138	103597851			+	NM_178890	Abtb2	+	31185
chr2	103760525	103761679			+	NM_153126	Nat10	-	148
chr2	103796604	103797900			+	NM_001111289	Caprin1	-	-174
chr2	103893512	103894233			+	NM_001142337	Lmo2	+	-64122
chr16	20693048	20693953			+	NM_133778	Fam131a	+	-1556
chr16	21080018	21080770			+	NM_025634	Teddm3	-	73550
chr2	104078153	104078961			+	NM_181858	Cd59b	+	7548
chr16	21143466	21144198			+	NM_025634	Teddm3	-	10112
chr2	104098143	104099098			+	NM_007652	Cd59a	+	2820
chr16	21210534	21211486			+	NM_010143	Ephb3	+	6216
chr2	104493162	104494892			+	NM_010434	Hipk3	-	462
chr2	105398854	105399885			+	NM_009037	Rcn1	-	-50
chr16	22241332	22243207			+	NM_009186	Tra2b	-	23660
chr11	32587819	32588514			+	NM_001271347	Fbxw11	+	-54388
chr16	22264918	22266519			+	NM_009186	Tra2b	-	211
chr11	32642311	32643176			+	NM_001271347	Fbxw11	+	189
chr2	105521641	105522651			+	NM_009037	Rcn1	-	-122827
chr16	22733846	22734692			+	NM_138650	Dgkg	-	-77038
chr2	106461370	106462609			+	NR_040637	Gm14015	-	61114
chr16	23107625	23108753			+	NM_013506	Eif4a2	+	722
chr11	33147429	33149017			+	NR_102395	Fgf18	-	-823
chr16	23114183	23115492			+	NR_034048	Snora81	+	4068
chr2	108827076	108827840			+	NM_029790	Mettl15	-	450832
chr16	23239362	23240267			+	NM_001252505	St6gal1	+	13794
chr2	109989117	109989833			+	NM_026613	Ccdc34	+	-28341
chr16	23261565	23262618			+	NM_001252506	St6gal1	+	-28378
chr2	110192273	110193329			+	NM_130452	Bbox1	-	112924
chr16	23520260	23520970			+	NM_008555	Masp1	-	-25
chr11	33162145	33163542			+	NM_001252260	Npm1	-	363
chr16	23931152	23932068			+	NM_001008230	Rtp2	-	-816
chr2	115860358	115861255			+	NM_001159569	Meis2	-	203815
chr16	23988483	23989281			+	NM_009744	Bcl6	-	-270
chr2	115933062	115933789			+	NM_001159569	Meis2	-	131196
chr11	34543949	34545199			+	NM_001025382	Fam196b	+	229753
chr16	24392713	24394035			+	NM_178665	Lpp	+	25
chr2	116010263	116011084			+	NM_001159569	Meis2	-	53948
chr11	34681522	34682627			+	NM_033374	Dock2	-	101831
chr2	116560810	116561901			+	NM_026104	Tmco5	+	-317335
chr16	25767030	25767766			+	NM_001127262	Trp63	+	-34517
chr2	116975588	116977070			+	NR_040335	D330050G23Rik	+	76178
chr16	26078775	26079633			+	NM_173379	P3h2	-	26580
chr2	116998664	116999285			+	NR_040335	D330050G23Rik	+	98823
chr16	26185602	26186669			+	NM_173379	P3h2	-	-80351
chr2	117439543	117440373			+	NM_011246	Rasgrp1	-	-97081
chr16	28500319	28501010			+	NM_183064	Fgf12	-	-54589
chr2	117877401	117878313			+	NR_040631	4930412B13Rik	+	55930
chr2	118925666	118927264			+	NM_028117	Chst14	+	-31
chr2	119046457	119047283			+	NM_029617	Casc5	+	-248
chr2	119171380	119172139			+	NM_001039223	Gm14137	+	-2749
chr2	119476922	119478389			+	NM_026574	Ino80	-	-26
chr2	119872500	119873396			+	NM_001164274	Mga	+	-24279
chr16	28866399	28867335			+	NM_177718	Mb21d2	-	62831
chr2	120730931	120732103			+	NM_026891	Cdan1	-	0
chr16	29198183	29199043			+	NM_013751	Hrasls	+	-11081
chr2	121413297	121414405			+	NM_007952	Pdia3	+	-50
chr16	29729637	29730823			+	NM_133752	Opa1	+	150897
chr2	121436259	121436820			+	NM_145973	Ell3	-	6062
chr16	29734588	29735806			+	NM_133752	Opa1	+	155864
chr2	121448848	121449804			+	NR_110986	Serf2	+	129
chr16	29742588	29743341			+	NM_133752	Opa1	+	163631
chr2	121583458	121584375			+	NM_001290986	Wdr76	+	77194
chr16	29800094	29800991			+	NR_037689	Gm1968	-	178582
chr2	121866118	121867367			+	NM_177054	Casc4	+	-227
chr16	29813652	29814512			+	NR_037689	Gm1968	-	165042
chr2	122911626	122912502			+	NM_021507	Sqrdl	+	130066
chr16	29839112	29840135			+	NR_037689	Gm1968	-	139501
chr2	124003181	124003897			+	NM_001290997	Sema6d	+	-86429
chr16	30008353	30009378			+	NR_033631	4632428C04Rik	+	199
chr2	125247076	125248240			+	NM_023595	Dut	+	144
chr16	30062860	30064773			+	NM_008235	Hes1	+	-1540
chr2	125516283	125517187			+	NM_007993	Fbn1	-	-10297
chr16	30829022	30830149			+	NM_177632	Fam43a	+	229863
chr2	125765784	125767093			+	NM_177608	Secisbp2l	-	16432
chr16	31200054	31201210			+	NM_030138	Acap2	-	606
chr2	126675063	126676107			+	NR_073183	Gabpb1	-	7
chr16	31274612	31275489			+	NM_025800	Ppp1r2	-	227
chr2	126875513	126876440			+	NM_001164325	Trpm7	-	285
chr16	31508666	31509643			+	NM_001122683	Bdh1	+	80402
chr2	126932568	126933386			+	NM_023220	Sppl2a	-	258
chr16	31597946	31598991			+	NM_001252435	Dlg1	+	-64974
chr2	127328085	127329145			+	NM_010090	Dusp2	+	-7543
chr16	31644025	31645008			+	NM_001252435	Dlg1	+	-18926
chr2	128046074	128047031			+	NM_001291016	Bcl2l11	+	-79485
chr16	32078666	32079381			+	NM_177326	Pak2	-	319
chr2	128211100	128212006			+	NM_001284410	Bcl2l11	+	83979
chr16	32430311	32431098			+	NM_009981	Pcyt1a	+	-216
chr2	128967006	128967735			+	NM_178404	Zc3h6	+	-31
chr16	32509216	32510300			+	NM_199309	Zdhhc19	+	13478
chr2	129694092	129694869			+	NM_001286502	Pdyn	-	4178
chr16	32604672	32605457			+	NM_011638	Tfrc	+	-3831
chr16	33056092	33056949			+	NM_021338	Rpl35a	+	7
chr2	130208681	130209951			+	NM_138655	Tmc2	+	14123
chr16	33061456	33063039			+	NM_172823	Lmln	+	-273
chr2	130273967	130274949			+	NM_024193	Nop56	+	47
chr16	33380322	33381076			+	NR_045709	1700007L15Rik	-	37
chr2	130279429	130280510			+	NR_028528	Snord57	+	1944
chr16	33580441	33581480			+	NM_001083902	Slc12a8	+	62366
chr2	130449835	130450940			+	NM_008980	Ptpra	+	110
chr16	34049904	34050729			+	NM_009471	Umps	-	-83313
chr2	131126896	131127823			+	NM_028306	Hspa12b	+	-52
chr16	34058347	34059158			+	NM_009471	Umps	-	-91749
chr2	131902584	131903460			+	NM_011170	Prnp	+	-6905
chr16	34742499	34743565			+	NM_139300	Mylk	+	-41917
chr2	132247258	132248514			+	NM_001141971	Tmem230	-	-98
chr16	35508903	35510475			+	NR_040481	1600019K03Rik	-	-270
chr2	132781210	132782208			+	NM_007694	Chgb	+	432
chr16	35643297	35644195			+	NM_013661	Sema5b	+	102385
chr2	132880745	132881848			+	NM_177303	Lrrn4	-	-434
chr6	120665284	120666413			+	NM_001128151	Cecr2	+	-572
chr2	133397325	133398221			+	NM_007553	Bmp2	+	-154385
chr16	36071102	36071939			+	NM_027342	Fam162a	-	-5
chr2	133426658	133427655			+	NM_007553	Bmp2	+	-125002
chr16	36332418	36333306			+	NM_001001332	BC117090	-	1470
chr6	120800895	120801897			+	NM_007510	Atp6v1e1	-	21289
chr2	133429301	133430426			+	NM_007553	Bmp2	+	-122295
chr16	38361636	38362592			+	NM_022318	Popdc2	+	-75
chr6	122663440	122664340			+	NM_139218	Dppa3	+	37467
chr2	133570425	133571505			+	NR_037273	Mir3090	+	6258
chr16	38504276	38504880			+	NM_024273	Timmdc1	-	18085
chr6	122702253	122703138			+	NM_001289831	Nanog	+	-4793
chr16	38912519	38913265			+	NM_170599	Igsf11	+	10548
chr2	135988371	135989203			+	NM_029530	Lamp5	+	-69139
chr6	122762719	122763630			+	NM_011401	Slc2a3	-	-20429
chr16	42702402	42703280			+	NR_040521	4932412D23Rik	-	172746
chr2	140748476	140749288			+	NM_001172160	Flrt3	-	-77406
chr6	122772538	122773554			+	NM_011401	Slc2a3	-	-30301
chr2	141013621	141014598			+	NM_001172160	Flrt3	-	-342633
chr16	42781200	42781922			+	NR_040521	4932412D23Rik	-	94026
chr6	122810296	122811081			+	NM_021899	Foxj2	+	-9495
chr2	143897981	143898557			+	NM_019771	Dstn	+	-17061
chr16	43575152	43576084			+	NR_030576	Mir568	+	-65036
chr6	123698560	123699539			+	NM_001104638	Vmn2r23	+	-3771
chr2	143914629	143915997			+	NM_019771	Dstn	+	-17
chr16	44018312	44019056			+	NM_153528	Gramd1c	-	-2248
chr6	125160250	125161915			+	NM_008084	Gapdh	-	4691
chr2	144010031	144011046			+	NM_024281	Rrbp1	-	725
chr16	44139371	44140284			+	NM_028108	Naa50	+	19
chr6	125963828	125964728			+	NM_001164035	Ntf3	-	200682
chr2	144176941	144177903			+	NM_001033778	Gm5535	-	11868
chr16	44544826	44545914			+	NR_037242	Mir3081	-	12759
chr6	126559806	126560663			+	NM_145983	Kcna5	-	-24679
chr2	144270139	144271280			+	NM_024225	Snx5	-	-137
chr16	44724004	44725019			+	NM_145972	BC027231	+	211
chr6	127363098	127364142			+	NR_073373	D130058E03	-	-55653
chr2	145001748	145002662			+	NM_025490	Scp2d1	+	178540
chr16	45120615	45121544			+	NM_026439	Ccdc80	+	27027
chr6	127375470	127376653			+	NR_073373	D130058E03	-	-68094
chr16	45158430	45159202			+	NM_026402	Atg3	+	-12
chr2	146823622	146824575			+	NM_001033298	Kiz	+	-31790
chr16	46388948	46389987			+	NM_021497	Pvrl3	-	107500
chr2	147968395	147969257			+	NM_001291067	Foxa2	-	76638
chr16	48252515	48253533			+	NM_001018002	Dppa4	+	-30710
chr2	149573493	149574386			+	NM_021405	Cst10	+	168691
chr16	48832323	48833859			+	NM_020509	Retnla	+	-9460
chr2	151530486	151531251			+	NM_008019	Fkbp1a	+	-11614
chr16	49800058	49800653			+	NM_010581	Cd47	+	-55298
chr2	151542180	151542977			+	NM_008019	Fkbp1a	+	96
chr16	52083415	52084596			+	NM_001033238	Cblb	+	52457
chr2	152048872	152049594			+	NM_001160410	Scrt2	+	-32295
chr16	55973098	55974949			+	NM_173026	Zbtb11	+	220
chr2	152410642	152411749			+	NM_175126	Zcchc3	-	3849
chr16	58523056	58523908			+	NM_018784	St3gal6	-	-170
chr2	152414341	152415418			+	NM_175126	Zcchc3	-	165
chr16	58669850	58670577			+	NM_007757	Cpox	+	6
chr2	152707325	152708117			+	NM_025543	Mcts2	+	20574
chr16	63312121	63313088			+	NM_011173	Pros1	+	458271
chr2	152788757	152790158			+	NM_053091	Cox4i2	+	35285
chr16	70313761	70314826			+	NM_028803	Gbe1	+	345
chr2	153240636	153241740			+	NM_018807	Plagl2	-	170
chr16	73809983	73810902			+
chr2	153345324	153346992			+	NM_001039939	Asxl1	+	20
chr16	74780400	74780893			+	NM_175549	Robo2	-	-369734
chr2	153426867	153427472			+	NM_001001986	Nol4l	-	17310
chr16	76539545	76540332			+	NM_173440	Nrip1	-	-166889
chr2	153610639	153611548			+	NM_001195390	Commd7	-	21688
chr16	76560929	76561884			+	NM_173440	Nrip1	-	-188357
chr11	35024067	35025077			+	NM_011412	Slit3	+	-96883
chr2	154454468	154455276			+	NM_001285446	Cbfa2t2	+	18389
chr11	35507787	35508567			+	NR_029799	Mir218-2	+	-108638
chr16	77013689	77014359			+	NM_013918	Usp25	+	-44
chr11	40824765	40825710			+	NM_009831	Ccng1	-	-69951
chr11	41632231	41633203			+	NM_177408	Gabrg2	-	367997
chr16	78642792	78643581			+	NM_025967	D16Ertd472e	-	-66498
chr11	43547903	43548939			+	NM_001045530	Ccnjl	+	19673
chr11	43633803	43634572			+	NM_008375	Fabp6	-	-32625
chr16	80333019	80333940			+
chr11	44462264	44463084			+	NM_024475	Ublcp1	-	7874
chr2	154612885	154614076			+	NM_199304	Zfp341	+	113
chr16	84834603	84836047			+	NM_008065	Gabpa	+	202
chr11	44746413	44747383			+	NM_001290709	Ebf1	+	128799
chr2	154790837	154792039			+	NM_001139511	Raly	+	329
chr11	45634335	45635256			+	NR_045876	F630206G17Rik	+	-173287
chr16	85151468	85152243			+	NM_007471	App	-	21852
chr2	155276231	155277317			+	NM_025735	Map1lc3a	+	411
chr11	46121356	46122069			+	NR_106177	Mir8100	+	19443
chr2	155473202	155474256			+	NM_019825	Ncoa6	-	-32946
chr16	87495602	87496232			+	NM_009840	Cct8	-	-48
chr2	156065963	156066143			+	NM_139151	Spag4	+	841
chr16	89939424	89940286			+	NM_009384	Tiam1	-	20972
chr2	156110961	156111740			+	NM_029397	Rbm12	-	615
chr16	90070876	90071821			+	NR_033476	Gm10789	+	-70888
chr11	48806814	48808725			+	NR_028564	Snord95	+	4631
chr16	90451356	90452310			+	NM_015755	Hunk	+	65437
chr11	48834199	48834895			+	NM_053166	Trim7	+	8410
chr16	90689440	90690351			+	NM_025642	Mis18a	-	37476
chr2	156179225	156180836			+	NM_001291114	Rbm39	-	208
chr16	90706008	90706820			+	NM_025642	Mis18a	-	20957
chr2	156196291	156197204			+	NM_172674	Phf20	+	101
chr16	90921158	90922073			+	NM_026502	1110004E09Rik	-	13234
chr11	48887098	48888220			+	NM_001024230	Gm5431	-	14493
chr16	91011037	91011800			+	NM_001164483	Synj1	-	-110
chr2	156483986	156485228			+	NM_001006664	Epb4.1l1	+	9074
chr16	91441532	91442271			+	NR_077219	A930006K02Rik	+	-23202
chr2	156862563	156863431			+	NR_015591	5430405H02Rik	-	-52
chr16	91484900	91485552			+	NM_010508	Ifnar1	+	12
chr2	157791624	157792336			+	NM_025680	Ctnnbl1	+	54580
chr16	91545243	91546165			+	NM_008338	Ifngr2	+	-1389
chr2	157836848	157837811			+	NM_198627	Vstm2l	+	-77323
chr11	49711953	49712936			+	NM_212484	Cnot6	-	278
chr2	158027959	158029183			+	NM_001291134	Rprd1b	+	75
chr16	91646868	91648595			+	NM_019973	Son	+	-92
chr2	158584700	158585736			+	NR_040358	Gm14204	-	25505
chr11	49782661	49783586			+	NM_013529	Gfpt2	+	-11031
chr16	91789470	91790379			+	NM_010587	Itsn1	+	60554
chr2	158594976	158595760			+	NR_040358	Gm14204	-	15355
chr11	50209743	50211242			+	NM_001290769	Sqstm1	-	328
chr16	92057968	92058840			+	NM_080456	Mrps6	+	69
chr2	160326727	160327830			+	NM_001033411	Gm826	-	216
chr11	50224559	50225536			+	NM_145926	Mgat4b	+	-287
chr16	92234253	92235366			+	NM_134110	Kcne2	+	-57579
chr2	160730682	160731855			+	NM_021280	Plcg1	+	-41
chr11	50377498	50378495			+	NM_021510	Hnrnph1	+	278
chr2	160808838	160809881			+	NM_177263	Zhx3	-	63631
chr16	92492105	92493126			+	NM_172469	Clic6	+	-5531
chr11	50387244	50388629			+	NM_021510	Hnrnph1	+	10218
chr2	163054219	163055231			+	NM_008652	Mybl2	+	91
chr16	92777785	92778822			+	NM_001111022	Runx1	-	47771
chr11	50656180	50657011			+	NM_175643	Adamts2	+	54511
chr2	164688912	164689430			+	NM_001012704	Wfdc13	+	4065
chr16	92883538	92884480			+	NM_001111022	Runx1	-	-57935
chr11	50732507	50733569			+	NM_013922	Zfp354c	-	94693
chr2	164878724	164880421			+	NM_146129	Pcif1	+	205
chr16	93071405	93072277			+	NM_001111022	Runx1	-	-245767
chr2	164910896	164912086			+	NM_199027	Zfp335	-	259
chr11	51455100	51456324			+	NM_028398	Phykpl	+	-129044
chr16	93147247	93148125			+	NR_040486	1810053B23Rik	-	205503
chr11	51485626	51486647			+	NM_028398	Phykpl	+	-98620
chr16	93328588	93329516			+	NR_040486	1810053B23Rik	-	24137
chr2	165201609	165202714			+	NM_174988	Cdh22	-	32576
chr16	93586917	93588295			+	NM_145482	Setd4	-	16209
chr2	165748408	165749296			+	NM_010165	Eya2	+	93555
chr16	93597451	93598449			+	NM_145482	Setd4	-	5865
chr2	165875908	165877008			+	NM_001291158	Zmynd8	-	1979
chr16	93686440	93687289			+	NM_173047	Cbr3	+	3646
chr2	165886339	165887770			+	NM_001252584	Zmynd8	-	-2216
chr16	93717020	93717935			+	NM_026700	Dopey2	+	5571
chr2	165906141	165907046			+	NM_001252584	Zmynd8	-	-21755
chr16	93831866	93832988			+	NM_001045529	Morc3	+	307
chr2	165967629	165968444			+	NM_008679	Ncoa3	+	-24600
chr16	93992193	93993083			+	NM_019500	Cldn14	-	16199
chr2	166205956	166207021			+	NM_001252579	Sulf2	-	-50805
chr16	94526114	94527284			+	NM_007834	Dscr3	-	-70
chr2	166291028	166291912			+	NR_033467	Gm11468	+	17563
chr2	166399039	166400028			+	NR_015558	5031425F14Rik	+	-47917
chr16	94568897	94570715			+	NM_007890	Dyrk1a	+	-399
chr2	166557521	166558789			+	NR_015558	5031425F14Rik	+	110705
chr16	94971994	94972790			+	NM_001025584	Kcnj6	-	25304
chr2	166805382	166806204			+	NM_001085495	Arfgef2	+	213
chr16	95346599	95347893			+	NR_073406	Kcnj15	+	89689
chr2	166905664	166907136			+	NM_023565	Cse1l	+	305
chr2	166995673	166996656			+	NM_001291160	Stau1	-	135
chr16	95390571	95391454			+	NM_001302153	Erg	-	68336
chr2	167062450	167063714			+	NM_001033196	Znfx1	-	-67
chr16	95438868	95439770			+	NM_001302153	Erg	-	20029
chr2	167421381	167422191			+	NM_178371	Slc9a8	+	66
chr2	167543567	167544807			+	NM_011427	Snai1	+	5961
chr2	167552623	167553763			+	NM_011427	Snai1	+	14967
chr2	167565343	167566130			+	NM_011427	Snai1	+	27510
chr2	167689150	167690158			+	NM_001287738	Cebpb	+	740
chr2	167876647	167877481			+	NM_011201	Ptpn1	+	-55262
chr2	168049999	168051006			+	NM_021409	Pard6b	+	-30501
chr2	168072669	168073304			+	NM_021409	Pard6b	+	-8017
chr16	95439783	95440347			+	NM_001302153	Erg	-	19283
chr2	168207024	168207871			+	NM_009628	Adnp	-	-385
chr16	95860981	95862031			+	NR_040485	1600002D24Rik	-	37207
chr2	168219145	168220063			+	NM_010072	Dpm1	-	10775
chr16	95990324	95991421			+	NM_019537	Psmg1	-	31
chr2	168531513	168532469			+	NR_111898	Nfatc2	-	58374
chr16	96113670	96114553			+	NM_008251	Hmgn1	-	13614
chr2	168553226	168554098			+	NR_111898	Nfatc2	-	36703
chr16	96483164	96483978			+	NM_008791	Pcp4	+	15966
chr2	169699316	169700556			+	NM_080455	Tshz2	+	66291
chr16	96533376	96534482			+	NM_008791	Pcp4	+	66324
chr2	170130623	170131594			+	NM_001033299	Zfp217	-	112
chr2	170222614	170223548			+	NM_001159683	Zfp217	-	-80406
chr16	96884798	96886261			+	NM_031174	Dscam	-	285206
chr16	97006411	97007248			+	NM_031174	Dscam	-	163906
chr2	170657536	170658480			+	NR_027825	4930470P17Rik	-	-55991
chr16	97851223	97851898			+	NM_144789	Prdm15	-	-333
chr2	172041830	172042623			+	NM_175631	Cbln4	-	1240
chr16	98022696	98023492			+	NR_130962	B230307C23Rik	+	25748
chr2	172348157	172348891			+	NM_025912	Fam210b	+	2948
chr17	3004203	3005868			+	NR_003519	Pisd-ps2	-	79148
chr2	173034754	173035822			+	NM_019547	Rbm38	+	13387
chr17	3114272	3115764			+	NM_134123	Scaf8	+	47
chr2	173060456	173061371			+	NM_019547	Rbm38	+	39012
chr17	3352533	3353711			+	NM_001122998	Tiam2	+	26550
chr2	173276137	173276853			+	NM_022995	Pmepa1	-	38
chr17	3379792	3380407			+	NM_011878	Tiam2	+	-17107
chr2	173707250	173708207			+	NR_105758	Mir6340	-	-6580
chr17	3616282	3617021			+	NR_045302	1700102H20Rik	+	58828
chr2	174049720	174051060			+	NM_172675	Stx16	+	-26660
chr17	4861383	4862076			+	NM_001085355	Arid1b	+	-133344
chr2	174075793	174076814			+	NM_172675	Stx16	+	-747
chr17	4907955	4908896			+	NM_001085355	Arid1b	+	-86648
chr2	174721758	174722655			+	NM_007903	Edn3	+	-38551
chr17	4940332	4940943			+	NM_001085355	Arid1b	+	-54436
chr2	174858572	174859496			+	NM_007903	Edn3	+	98277
chr17	5660360	5660893			+	NR_045081	3300005D01Rik	+	-138030
chr2	174871735	174872649			+	NM_007903	Edn3	+	111435
chr17	5793984	5794795			+	NR_045081	3300005D01Rik	+	-4267
chr2	174878638	174879576			+	NM_007903	Edn3	+	118350
chr17	6106336	6107109			+	NM_001103181	Tulp4	+	-107
chr2	177314381	177315865			+	NM_001177568	Gm14420	+	-149618
chr17	6172648	6173586			+	NM_054040	Tulp4	+	34970
chr2	178662070	178662972			+	NM_001291189	Cdh26	+	232007
chr17	6321052	6322298			+	NM_001166629	Dynlt1a	-	-4201
chr2	179976369	179977336			+	NR_033782	4921531C22Rik	+	0
chr17	6489462	6491096			+	NR_033520	Tmem181b-ps	-	-39285
chr17	6636211	6637202			+	NR_028305	Tmem181c-ps	-	-15781
chr2	180354290	180355552			+	NM_008093	Gata5	-	-20242
chr17	6936097	6936720			+	NM_001083945	Rsph3b	-	11948
chr2	181186448	181187269			+	NM_025598	Ppdpf	+	-484
chr17	7268953	7269729			+	NM_011553	Tcp10a	+	-55318
chr2	181287143	181288174			+	NM_198169	Gmeb2	-	308
chr17	7326155	7327076			+	NM_011553	Tcp10a	+	1956
chr17	7615745	7616820			+	NM_001081416	Fndc1	-	188692
chr2	181364766	181365851			+	NR_028585	Arfrp1	-	96
chr17	10390127	10391032			+	NR_077238	A230009B12Rik	+	-65636
chr17	12036832	12037530			+	NM_026644	Agpat4	+	-82102
chr6	127708065	127708825			+	NM_201371	Prmt8	-	60714
chr17	12205091	12205943			+	NM_026644	Agpat4	+	86234
chr6	128011891	128013232			+	NM_026743	Tspan11	+	124940
chr6	128079527	128080314			+	NM_175414	Tspan9	-	63658
chr2	181520173	181521093			+	NR_073369	Dnajc5	+	149
chr17	12668219	12669924			+	NM_009202	Slc22a1	-	6767
chr17	12723664	12724805			+	NR_027772	Airn	+	-17076
[truncated: 4,079 more rows]

## Sheet: Suppl_Fig_7a_SMC1_d4_nodox
chr	start	end	name	name2	strand	annotation1	annotation2	anno strand	to TSS		Annotation of SMC1 peaks from non-induced cells - Supplementary Figure 7a
[truncated: 19,082 more rows]

[truncated: 3 more sheets: Suppl_Fig_7a_SMC1_d4_plusdox, Suppl_Fig_7a_CTCF_d4_nodox, Suppl_Fig_7a_CTCF_d4_plusdox]
