# Supplementary material for: Pax3 cooperates with Ldb1 to direct local chromosome architecture during myogenic lineage specification
Source: Nat Commun. 2019 May 24;10:2316. doi: 10.1038/s41467-019-10318-6 (PMC6534668; doi:10.1038/s41467-019-10318-6)
Supplement: Supplementary file 7 — Supplementary Data 4 [file 41467_2019_10318_MOESM7_ESM.xlsx]

## Sheet: Mass_spec_results
Ctrl A-B							IP A							IP B
Unique peptides	Total peptides	reference	Gene Symbol	Avg. Precursor Intensity	AVG		Unique peptides	Total peptides	reference	Gene Symbol	Avg. Precursor Intensity	AVG		Unique peptides	Total peptides	reference	Gene Symbol	Avg. Precursor Intensity	AVG
53	67	TP53B_MOUSE	Tp53bp1	37300	3.2271		91	93	A2ANY6_MOUSE	Mdn1	94600	3.0586		91	133	MAP1B_MOUSE	Map1b	165000	3.0902
53	55	PLEC_MOUSE	Plec	22000	2.7438		89	125	MAP1B_MOUSE	Map1b	258000	3.1483		74	76	FLNA_MOUSE	Flna	106000	2.9895
45	51	FLNA_MOUSE	Flna	35700	2.8156		83	96	FLNA_MOUSE	Flna	235000	3.1214		68	72	SETX_MOUSE	Setx	139000	3.0356
43	46	SPTN1_MOUSE	Sptan1	30500	2.9461		83	95	SETX_MOUSE	Setx	264000	3.0821		65	73	LRP1_MOUSE	Lrp1	134000	2.9572
41	51	MYH10_MOUSE	Myh10	25800	3.4482		77	97	LRP1_MOUSE	Lrp1	287000	3.0264		63	64	A2ANY6_MOUSE	Mdn1	48800	3.0423
36	51	MYH9_MOUSE	Myh9	32100	3.5572		71	99	B2RQC6_MOUSE	Cad	249000	3.2578		51	55	USP9X_MOUSE	Usp9x	73500	2.7952
35	98	VIME_MOUSE	Vim	136000	2.814		70	82	USP9X_MOUSE	Usp9x	201000	2.8732		49	56	B2RQC6_MOUSE	Cad	78900	3.2588
32	35	SPTB2_MOUSE	Sptbn1	23400	3.071		54	68	FINC_MOUSE	Fn1	126000	3.1875		49	52	KI20B_MOUSE	Kif20b	132000	3.242
29	50	SFPQ_MOUSE	Sfpq	133000	2.8107		49	54	UGGG1_MOUSE	Uggt1	106000	3.0878		46	74	GRP78_MOUSE	Hspa5	203000	3.1269
28	33	GRP78_MOUSE	Hspa5	66700	3.2724		47	53	RBP2_MOUSE	Ranbp2	146000	3.1013		41	71	OTUD4_MOUSE	Otud4	513000	3.0775
27	28	KI20B_MOUSE	Kif20b	37000	3.2676		46	58	NEDD4_MOUSE	Nedd4	273000	3.0266		39	51	GRP75_MOUSE	Hspa9	179000	3.273
25	49	NONO_MOUSE	Nono	62100	2.7673		45	75	GRP78_MOUSE	Hspa5	413000	3.3258		39	50	HNRPM_MOUSE	Hnrnpm	99900	2.9014
24	27	OTUD4_MOUSE	Otud4	61300	2.8237		45	53	DOCK7_MOUSE	Dock7	139000	2.9977		39	47	UGGG1_MOUSE	Uggt1	56000	3.1832
24	26	SF3A1_MOUSE	Sf3a1	48400	2.8444		43	52	F7BJB9_MOUSE	Morc3	184000	3.0811		37	40	RBP2_MOUSE	Ranbp2	75300	3.0854
23	26	CPSF1_MOUSE	Cpsf1	39700	2.9495		41	60	GRP75_MOUSE	Hspa9	437000	3.1851		37	39	CHD4_MOUSE	Chd4	71700	2.9416
21	22	NEST_MOUSE	Nes	24100	3.3771		40	43	E9Q3L2_MOUSE	Pi4ka	138000	2.9476		36	41	ARI1A_MOUSE	Arid1a	85200	3.1082
20	27	HNRPU_MOUSE	Hnrnpu	84100	2.8529		40	41	CHD4_MOUSE	Chd4	174000	2.7812		35	37	DOCK7_MOUSE	Dock7	63900	2.7545
20	25	MBB1A_MOUSE	Mybbp1a	49900	2.8413		39	68	OTUD4_MOUSE	Otud4	750000	3.2716		34	39	F7BJB9_MOUSE	Morc3	98000	3.1183
20	23	MAP1B_MOUSE	Map1b	27400	3.0314		39	43	B9EJ54_MOUSE	Nup205	102000	2.9426		32	307	PAX3_MOUSE	Pax3	3100000	2.5823
20	22	GRP75_MOUSE	Hspa9	50700	3.2892		37	43	C1TM_MOUSE	Mthfd1l	261000	3.3555		32	37	FINC_MOUSE	Fn1	47600	3.0638
19	32	IF4B_MOUSE	Eif4b	72600	2.8324		37	43	NU155_MOUSE	Nup155	230000	2.976		32	35	MBB1A_MOUSE	Mybbp1a	80400	2.9914
17	17	FINC_MOUSE	Fn1	18600	2.83		35	38	UBP7_MOUSE	Usp7	107000	2.961		31	41	VIME_MOUSE	Vim	231000	3.3843
16	73	ACTA_MOUSE	Acta2	307000	2.3766		35	36	E9Q4Y4_MOUSE	Cep192	86400	2.9935		31	34	E9Q7G0_MOUSE	Numa1	48600	3.3045
16	18	PRP31_MOUSE	Prpf31	62200	3.1083		34	36	MBB1A_MOUSE	Mybbp1a	165000	3.0488		30	37	HDX_MOUSE	Hdx	172000	3.0181
15	16	CAMP3_MOUSE	Camsap3	31400	2.8799		33	42	NDUS1_MOUSE	Ndufs1	285000	2.9946		30	34	E9Q3L2_MOUSE	Pi4ka	67400	2.9434
14	18	WDR33_MOUSE	Wdr33	27300	3.0297		32	36	NU188_MOUSE	Nup188	108000	2.6377		30	30	SMRC1_MOUSE	Smarcc1	112000	2.968
14	16	SMRC1_MOUSE	Smarcc1	31100	2.9603		32	34	SYEP_MOUSE	Eprs	183000	3.1382		29	32	NEDD4_MOUSE	Nedd4	89100	3.0747
14	16	SETX_MOUSE	Setx	31200	2.6854		31	287	PAX3_MOUSE	Pax3	5580000	2.4422		28	29	C1TM_MOUSE	Mthfd1l	123000	3.1436
13	16	SF3B1_MOUSE	Sf3b1	26900	3.0995		31	42	GCSP_MOUSE	Gldc	172000	3.4401		27	35	DJC10_MOUSE	Dnajc10	104000	2.8529
13	14	K1C18_MOUSE	Krt18	30600	3.0092		31	33	KI20B_MOUSE	Kif20b	150000	3.311		26	29	NDUS1_MOUSE	Ndufs1	103000	3.1498
12	15	F7BJB9_MOUSE	Morc3	24500	3.322		31	32	TF3C1_MOUSE	Gtf3c1	92200	2.8418		25	28	SALL4_MOUSE	Sall4	102000	2.9902
12	13	Q3UJB0_MOUSE	Sf3b2	40100	3.0288		31	31	E9Q6R7_MOUSE	Utrn	96300	3.0265		22	30	Q91X76_MOUSE	Nt5dc2	107000	3.1625
12	13	CPSF2_MOUSE	Cpsf2	41100	2.8097		30	35	VIME_MOUSE	Vim	418000	3.3812		22	30	SFPQ_MOUSE	Sfpq	312000	2.7134
12	12	HNRL2_MOUSE	Hnrnpul2	34600	2.846		30	35	HNRPM_MOUSE	Hnrnpm	134000	2.942		22	23	PGBM_MOUSE	Hspg2	41400	2.6335
11	18	TIF1B_MOUSE	Trim28	37800	2.8676		30	34	SCYL2_MOUSE	Scyl2	161000	2.9008		22	22	ZN516_MOUSE	Znf516	51000	2.8183
11	15	HSP7C_MOUSE	Hspa8	33600	3.2992		29	36	MATR3_MOUSE	Matr3	229000	2.802		21	46	IF4B_MOUSE	Eif4b	198000	2.8241
11	11	HNRPC_MOUSE	Hnrnpc	75600	3.0249		29	33	P5CS_MOUSE	Aldh18a1	231000	3.24		21	30	HNRPU_MOUSE	Hnrnpu	219000	2.7962
11	11	SLTM_MOUSE	Sltm	24500	2.8786		29	33	NISCH_MOUSE	Nisch	101000	2.9031		21	24	TP53B_MOUSE	Tp53bp1	49900	3.1512
11	11	CO3_MOUSE	C3	23200	2.7932		29	32	NU133_MOUSE	Nup133	140000	3.2019		21	22	ILF3_MOUSE	Ilf3	81900	3.0744
11	11	DREB_MOUSE	Dbn1	41400	2.7306		29	32	NU160_MOUSE	Nup160	91300	3.1815		21	22	TF3C1_MOUSE	Gtf3c1	53300	2.885
10	44	ACTB_MOUSE	Actb	197000	3.4676		29	32	NU107_MOUSE	Nup107	105000	2.9435		21	21	RELN_MOUSE	Reln	56200	2.7001
10	12	HNRPK_MOUSE	Hnrnpk	44400	3.281		29	30	SMRC1_MOUSE	Smarcc1	138000	3.1747		20	24	MATR3_MOUSE	Matr3	111000	3.1572
10	12	DESM_MOUSE	Des	41300	2.6279		28	37	HDX_MOUSE	Hdx	194000	3.1392		20	24	TIF1B_MOUSE	Trim28	101000	3.0252
10	11	TBA1A_MOUSE	Tuba1a	37500	3.0548		28	31	SALL4_MOUSE	Sall4	177000	2.9299		20	20	NU155_MOUSE	Nup155	86800	3.154
10	11	RAIN_MOUSE	Rasip1	23600	2.8125		27	40	TIF1B_MOUSE	Trim28	190000	2.9113		20	20	E9Q286_MOUSE	BC018507	70500	2.8543
10	10	ZO1_MOUSE	Tjp1	22400	3.1821		27	33	EF2_MOUSE	Eef2	225000	2.9841		19	35	TBA1A_MOUSE	Tuba1a	365000	3.0265
10	10	Q8VHM5_MOUSE	Hnrnpr	34700	3.179		27	30	MCM3_MOUSE	Mcm3	116000	3.2431		19	26	HSP7C_MOUSE	Hspa8	84200	3.245
10	10	K2C8_MOUSE	Krt8	36700	2.8384		27	30	FLNB_MOUSE	Flnb	88000	3.1658		19	25	NONO_MOUSE	Nono	126000	2.7205
9	11	SMCA4_MOUSE	Smarca4	32700	2.8908		27	29	ARI1A_MOUSE	Arid1a	102000	3.0875		19	22	EFTU_MOUSE	Tufm	153000	3.0693
9	10	C1TM_MOUSE	Mthfd1l	21900	2.8901		26	40	Q91X76_MOUSE	Nt5dc2	213000	3.2358		19	20	SMCA4_MOUSE	Smarca4	80300	2.8488
9	10	CHD4_MOUSE	Chd4	21200	2.8691		26	36	DJC10_MOUSE	Dnajc10	206000	2.6874		19	19	GREB1_MOUSE	Greb1	53600	3.3636
9	9	HDAC1_MOUSE	Hdac1	63800	2.5129		25	46	HNRPK_MOUSE	Hnrnpk	434000	3.2191		19	19	CAMP3_MOUSE	Camsap3	53600	2.8386
8	9	DHX15_MOUSE	Dhx15	20900	3.1265		25	27	TCPB_MOUSE	Cct2	160000	3.4602		18	21	MYH9_MOUSE	Myh9	48500	3.9472
8	9	HTSF1_MOUSE	Htatsf1	35700	2.9461		25	27	TP53B_MOUSE	Tp53bp1	96200	3.0493		18	21	ATPA_MOUSE	Atp5a1	88300	3.2114
8	9	DJB11_MOUSE	Dnajb11	35100	2.9396		25	27	SMC3_MOUSE	Smc3	124000	2.8151		18	20	K6PL_MOUSE	Pfkl	53800	3.171
8	8	SMCE1_MOUSE	Smarce1	35000	3.3086		25	26	KDM1A_MOUSE	Kdm1a	152000	2.8856		18	20	ODBA_MOUSE	Bckdha	74100	3.0938
8	8	EF1A1_MOUSE	Eef1a1	48900	2.9034		25	25	CAMP3_MOUSE	Camsap3	155000	2.9148		18	19	ZMYM2_MOUSE	Zmym2	66200	3.0939
7	70	IGH1M_MOUSE	Ighg1	1850000	2.8119		24	38	HNRPU_MOUSE	Hnrnpu	523000	2.7009		18	19	HCFC1_MOUSE	Hcfc1	65400	2.8476
7	17	GCAA_MOUSE	Ighg	55000	3.1667		24	30	ODBA_MOUSE	Bckdha	206000	3.3849		18	18	RIF1_MOUSE	Rif1	47400	3.3061
7	12	NPM_MOUSE	Npm1	24500	3.542		24	30	HNRL2_MOUSE	Hnrnpul2	282000	2.7308		18	18	MIB2_MOUSE	Mib2	68700	3.2784
7	9	C1QA_MOUSE	C1qa	73700	3.0627		24	29	WDR6_MOUSE	Wdr6	150000	3.2422		17	31	Q6PDK0_MOUSE	Zbtb39	124000	3.0723
7	9	IGHG3_MOUSE		49400	2.4469		24	26	FLII_MOUSE	Flii	150000	3.0783		17	26	HNRPK_MOUSE	Hnrnpk	135000	3.2216
7	8	FIP1_MOUSE	Fip1l1	38100	3.5784		23	26	ZMYM2_MOUSE	Zmym2	109000	3.0072		17	19	MYH10_MOUSE	Myh10	32400	3.6355
7	8	ACL6A_MOUSE	Actl6a	43000	3.5244		23	25	CPSF1_MOUSE	Cpsf1	92100	2.7733		17	19	NU133_MOUSE	Nup133	41400	3.1045
7	8	SF3B3_MOUSE	Sf3b3	11900	3.1031		23	23	PGBM_MOUSE	Hspg2	79500	2.821		17	19	DHX9_MOUSE	Dhx9	44200	3.0978
7	8	ARI1A_MOUSE	Arid1a	20000	2.7199		22	91	TBB2A_MOUSE	Tubb2a	631000	3.3363		17	18	ELYS_MOUSE	Ahctf1	42900	3.1114
7	8	KHDR1_MOUSE	Khdrbs1	93300	2.6394		22	30	EFTU_MOUSE	Tufm	488000	3.0188		17	17	ANM5_MOUSE	Prmt5	116000	2.6172
7	8	RBM10_MOUSE	Rbm10	18700	2.397		22	28	Q91VA7_MOUSE	Idh3b	181000	3.1704		16	46	ACTA_MOUSE	Acta2	219000	2.5476
7	7	A2M_MOUSE	A2m	23800	2.952		22	22	CKAP5_MOUSE	Ckap5	101000	2.8988		16	21	STXB4_MOUSE	Stxbp4	140000	2.973
7	7	FLII_MOUSE	Flii	29100	2.8381		22	22	E9Q286_MOUSE	BC018507	105000	2.7767		16	20	PRP31_MOUSE	Prpf31	90900	3.1031
7	7	Q6P4T2_MOUSE	Snrnp200	16200	2.7671		21	56	IF4B_MOUSE	Eif4b	409000	2.8068		16	19	HNRL2_MOUSE	Hnrnpul2	129000	2.7364
7	7	CPSF3_MOUSE	Cpsf3	43000	2.6444		21	28	ATPA_MOUSE	Atp5a1	150000	3.3635		16	18	E9Q4Y4_MOUSE	Cep192	37300	2.8469
7	7	E9Q7G0_MOUSE	Numa1	15300	2.5238		21	27	HSP7C_MOUSE	Hspa8	221000	3.2953		16	16	TRRAP_MOUSE	Trrap	53100	2.8496
7	7	CCAR1_MOUSE	Ccar1	19000	2.4863		21	27	FUBP2_MOUSE	Khsrp	209000	3.1025		16	16	UBP7_MOUSE	Usp7	55700	2.8032
7	7	SIN3A_MOUSE	Sin3a	16600	2.3567		21	27	STXB4_MOUSE	Stxbp4	246000	2.9073		15	34	TBB2A_MOUSE	Tubb2a	201000	3.4041
6	110	IGKC_MOUSE		883000	3.0135		21	25	TRAP1_MOUSE	Trap1	195000	3.1577		15	17	NU188_MOUSE	Nup188	39600	2.9205
6	9	RBBP4_MOUSE	Rbbp4	53400	3.0263		21	23	K6PL_MOUSE	Pfkl	134000	3.1032		15	16	SMC3_MOUSE	Smc3	49300	2.9676
6	8	FUS_MOUSE	Fus	35800	2.7164		21	22	GRB1L_MOUSE	Greb1l	108000	2.8051		15	16	OGT1_MOUSE	Ogt	75100	2.9392
6	7	ENOA_MOUSE	Eno1	24700	3.2562		21	21	SMC1A_MOUSE	Smc1a	148000	2.8804		15	16	Q8VHM5_MOUSE	Hnrnpr	61400	2.8527
6	7	GLYR1_MOUSE	Glyr1	25500	3.1546		20	22	DHX9_MOUSE	Dhx9	85300	3.1686		15	16	RALY_MOUSE	Raly	158000	2.5204
6	7	HUTH_MOUSE	Hal	20900	2.8949		20	22	F120A_MOUSE	FAM120A	200000	3.068		15	15	KDM1A_MOUSE	Kdm1a	57900	3.4017
6	6	COBA1_MOUSE	Col11a1	27800	3.2559		20	21	MSH2_MOUSE	Msh2	111000	3.3812		15	15	RAIN_MOUSE	Rasip1	67500	3.1161
6	6	PSPC1_MOUSE	Pspc1	33200	3.2168		20	21	NUP85_MOUSE	Nup85	192000	3.1153		15	15	MSH2_MOUSE	Msh2	54500	3.0899
6	6	TPM1_MOUSE	Tpm1	149000	3.1293		20	21	RELN_MOUSE	Reln	97700	2.6692		15	15	P5CS_MOUSE	Aldh18a1	57400	3.0442
6	6	DHX9_MOUSE	Dhx9	18700	3.104		20	20	DHX15_MOUSE	Dhx15	116000	2.9821		15	15	GRB1L_MOUSE	Greb1l	41000	2.7476
6	6	ADDA_MOUSE	Add1	19400	2.8601		20	20	SMCA4_MOUSE	Smarca4	156000	2.8262		14	32	HNRH1_MOUSE	Hnrnph1	278000	3.0156
6	6	ZO2_MOUSE	Tjp2	26000	2.8374		19	64	TBA1A_MOUSE	Tuba1a	1430000	2.9854		14	19	HIC2_MOUSE	Hic2	218000	2.6346
6	6	DDX17_MOUSE	Ddx17	18000	2.7171		19	39	G3P_MOUSE	Gapdh	370000	2.5493		14	15	LIN41_MOUSE	Trim71	53900	3.0306
6	6	PPR18_MOUSE	Ppp1r18	46000	2.7131		19	22	P4HA1_MOUSE	P4ha1	349000	3.2229		14	14	MLL2_MOUSE	Mll2	47800	3.0751
6	6	SRGP2_MOUSE	Srgap2	24100	2.6745		19	19	XPO1_MOUSE	Xpo1	91100	3.1876		14	14	DDX17_MOUSE	Ddx17	69500	2.9717
6	6	SMRD1_MOUSE	Smarcd1	24600	2.5459		19	19	PDS5A_MOUSE	Pds5a	129000	3.0777		14	14	BEND3_MOUSE	Bend3	80100	2.8026
5	7	G3P_MOUSE	Gapdh	23300	2.6355		18	22	COBA1_MOUSE	Col11a1	143000	3.6812		14	14	SMC1A_MOUSE	Smc1a	57400	2.6272
5	6	SMCA2_MOUSE	Smarca2	15900	2.5365		18	21	ILF3_MOUSE	Ilf3	143000	3.3616		13	38	HNRPF_MOUSE	Hnrnpf	241000	2.8826
5	5	TBB2A_MOUSE	Tubb2a	22700	3.4401		18	21	HNRPL_MOUSE	Hnrnpl	209000	3.2495		13	33	EF1A1_MOUSE	Eef1a1	172000	3.3315
5	5	HNRH1_MOUSE	Hnrnph1	32700	3.2404		18	20	STRBP_MOUSE	Strbp	123000	2.7705		13	16	ZFR_MOUSE	Zfr	64000	3.39
5	5	MYH11_MOUSE	Myh11	24500	3.0996		18	19	XPO5_MOUSE	Xpo5	99800	3.2737		13	16	F120A_MOUSE	FAM120A	92200	3.1296
5	5	CSTF3_MOUSE	Cstf3	18800	2.9015		18	18	RENT1_MOUSE	Upf1	98700	3.0327		13	16	CPSF1_MOUSE	Cpsf1	37800	2.7736
5	5	ROA3_MOUSE	Hnrnpa3	29100	2.8269		17	46	EF1A1_MOUSE	Eef1a1	867000	3.1985		13	14	CK5P1_MOUSE	Cdk5rap1	60000	3.241
5	5	Q8VCQ8_MOUSE	Cald1	29600	2.7765		17	25	Q6PDK0_MOUSE	Zbtb39	205000	2.8058		13	14	HNRPC_MOUSE	Hnrnpc	184000	3.1723
5	5	LRRF2_MOUSE	Lrrfip2	34000	2.7628		17	25	ACTA_MOUSE	Acta2	544000	2.6233		13	14	AURKA_MOUSE	Aurka	68600	3.0285
5	5	RIF1_MOUSE	Rif1	12000	2.7598		17	24	PRP31_MOUSE	Prpf31	290000	3.3513		13	14	FLNB_MOUSE	Flnb	31700	2.9508
5	5	LUZP1_MOUSE	Luzp1	14700	2.7328		17	22	LRRF1_MOUSE	Lrrfip1	188000	3.4499		13	14	CUL7_MOUSE	Cul7	48800	2.7225
5	5	SALL4_MOUSE	Sall4	17300	2.5412		17	22	CUL7_MOUSE	Cul7	82900	3.0701		13	14	RENT1_MOUSE	Upf1	37200	2.6979
5	5	RALY_MOUSE	Raly	54800	2.4729		17	21	ANM5_MOUSE	Prmt5	237000	2.9814		13	14	Q3UJB0_MOUSE	Sf3b2	55500	2.4237
5	5	SMCA5_MOUSE	Smarca5	12100	2.3586		17	19	NYNRI_MOUSE	Nynrin	68800	3.0758		13	13	DHX15_MOUSE	Dhx15	45700	2.8815
5	5	CATA_MOUSE	Cat	27600	2.3305		17	18	TCPA_MOUSE	Tcp1	214000	3.4616		13	13	K1C18_MOUSE	Krt18	62200	2.8468
4	7	ALBU_MOUSE	Alb	457000	3.446		17	18	CH60_MOUSE	Hspd1	105000	3.3039		12	16	FUBP2_MOUSE	Khsrp	69400	3.3729
4	6	IGG2B_MOUSE	Igh-3	55500	3.0158		17	18	KANK2_MOUSE	Kank2	125000	3.2235		12	15	COBA1_MOUSE	Col11a1	57000	3.5976
4	5	PRPF3_MOUSE	Prpf3	13700	2.45		17	18	SMC2_MOUSE	Smc2	104000	2.839		12	13	WAPL_MOUSE	Wapal	47600	3.4977
4	5	C1QC_MOUSE	C1qc	39500	2.1228		17	18	TKT_MOUSE	Tkt	187000	2.7947		12	13	RUVB1_MOUSE	Ruvbl1	87400	3.3612
4	4	U5S1_MOUSE	Eftud2	17500	2.982		17	17	Q3TMP1_MOUSE	Gtf3c3	110000	3.1539		12	13	LTBP1_MOUSE	Ltbp1	127000	3.2264
4	4	SNUT1_MOUSE	Sart1	12600	2.9782		17	17	RIF1_MOUSE	Rif1	69700	2.9616		12	13	VRTN_MOUSE	Vrtn	95100	3.1247
4	4	CAPZB_MOUSE	Capzb	26000	2.9059		17	17	CTND1_MOUSE	Ctnnd1	132000	2.8783		12	13	RBBP4_MOUSE	Rbbp4	128000	2.9871
4	4	SF3A3_MOUSE	Sf3a3	49400	2.8504		17	17	JAK1_MOUSE	Jak1	173000	2.7766		12	13	SMRD1_MOUSE	Smarcd1	45400	2.8262
4	4	H4_MOUSE	Hist1h4a	45700	2.6872		16	23	HNRPC_MOUSE	Hnrnpc	292000	3.1118		12	12	ZO1_MOUSE	Tjp1	46900	3.2705
4	4	HNRPQ_MOUSE	Syncrip	42900	2.6535		16	20	SFPQ_MOUSE	Sfpq	245000	2.9042		12	12	RFC2_MOUSE	Rfc2	69400	3.2557
4	4	RL40_MOUSE	Uba52	56900	2.6489		16	19	PEG10_MOUSE	Peg10	198000	3.067		12	12	WDR6_MOUSE	Wdr6	89400	3.1774
4	4	TR150_MOUSE	Thrap3	28100	2.6248		16	18	ZFR_MOUSE	Zfr	98000	3.3334		12	12	FLII_MOUSE	Flii	57700	3.1477
4	4	SMC3_MOUSE	Smc3	14400	2.5269		16	18	RUVB1_MOUSE	Ruvbl1	198000	3.0737		12	12	HNRPQ_MOUSE	Syncrip	86800	2.9076
4	4	HSP72_MOUSE	Hspa2	71000	2.4892		16	18	SMC4_MOUSE	Smc4	102000	2.9345		12	12	KANK2_MOUSE	Kank2	77400	2.8203
4	4	CKAP5_MOUSE	Ckap5	20700	2.4788		16	17	GREB1_MOUSE	Greb1	104000	3.493		12	12	MYEF2_MOUSE	Myef2	56400	2.4728
4	4	ELL_MOUSE	Ell	18800	2.3933		16	17	AFAD_MOUSE	Mllt4	94100	3.2298		11	17	ILF2_MOUSE	Ilf2	71800	3.2033
3	14	ACTBL_MOUSE	Actbl2	40700	3.9321		16	17	SYRM_MOUSE	Rars2	101000	3.2177		11	13	WDR33_MOUSE	Wdr33	50000	2.8557
3	5	REST_MOUSE	Rest	19300	3.3741		16	17	SCRIB_MOUSE	Scrib	85900	2.8545		11	12	GCSP_MOUSE	Gldc	77700	3.7122
3	5	PERI_MOUSE	Prph	171000	3.1931		16	17	MTA1_MOUSE	Mta1	190000	2.7627		11	12	P4HA1_MOUSE	P4ha1	88700	3.3036
3	4	E9Q5G3_MOUSE	Kif23	10800	3.2979		16	16	LYAG_MOUSE	Gaa	87400	3.2897		11	12	CALU_MOUSE	Calu	101000	3.1045
3	4	SLAI2_MOUSE	Slain2	18400	2.812		16	16	WAPL_MOUSE	Wapal	131000	3.2338		11	12	ARI3B_MOUSE	Arid3b	62300	2.9125
3	3	ANXA2_MOUSE	Anxa2	23100	4.3726		16	16	LONM_MOUSE	Lonp1	86200	3.1449		11	12	DJB11_MOUSE	Dnajb11	69300	2.8176
3	3	DESP_MOUSE	Dsp	23900	4.2444		16	16	HNRPQ_MOUSE	Syncrip	144000	2.9747		11	12	TCPA_MOUSE	Tcp1	44600	2.7773
3	3	EWS_MOUSE	Ewsr1	52600	3.8297		16	16	LIN41_MOUSE	Trim71	127000	2.9505		11	12	CPSF2_MOUSE	Cpsf2	57300	2.588
3	3	U2AF2_MOUSE	U2af2	18100	3.5344		15	24	ILF2_MOUSE	Ilf2	163000	3.165		11	11	E9PVA8_MOUSE	Gcn1l1	33300	3.4804
3	3	HNRPF_MOUSE	Hnrnpf	32500	3.5058		15	17	HDAC6_MOUSE	Hdac6	176000	3.0124		11	11	TCPB_MOUSE	Cct2	37500	3.3637
3	3	H2A1F_MOUSE	Hist1h2af	44400	3.4206		15	17	ARHG2_MOUSE	Arhgef2	84600	2.7749		11	11	NISCH_MOUSE	Nisch	31700	3.2478
3	3	PP1A_MOUSE	Ppp1ca	40800	3.2877		15	16	SHRM2_MOUSE	Shroom2	65000	3.1169		11	11	ZKSC3_MOUSE	Zkscan3	58800	3.2372
3	3	E9Q286_MOUSE	BC018507	22200	3.2833		15	16	E9PVA8_MOUSE	Gcn1l1	85300	2.8387		11	11	Q3TMP1_MOUSE	Gtf3c3	45200	3.0107
3	3	MYCBP_MOUSE	Mycbp	21600	3.0743		15	16	CPSF2_MOUSE	Cpsf2	92200	2.7787		11	11	LAP2A_MOUSE	Tmpo	67500	2.8941
3	3	KV5A3_MOUSE		122000	3.0585		15	16	DDX5_MOUSE	Ddx5	167000	2.7127		11	11	TMOD3_MOUSE	Tmod3	72200	2.8537
3	3	KPYM_MOUSE	Pkm	25000	2.887		15	16	NONO_MOUSE	Nono	122000	2.5812		11	11	JAK1_MOUSE	Jak1	56600	2.7003
3	3	CALX_MOUSE	Canx	16900	2.7741		15	15	DNMT1_MOUSE	Dnmt1	102000	3.0646		11	11	HDAC1_MOUSE	Hdac1	106000	2.6961
3	3	ZN638_MOUSE	Znf638	12000	2.6891		15	15	ZN516_MOUSE	Znf516	102000	3.0188		11	11	MPRI_MOUSE	Igf2r	44400	2.5951
3	3	RBP2_MOUSE	Ranbp2	14900	2.6404		15	15	NU214_MOUSE	Nup214	148000	3.0179		11	11	STRBP_MOUSE	Strbp	53900	2.4196
3	3	C1QB_MOUSE	C1qb	97300	2.6389		15	15	AHDC1_MOUSE	Ahdc1	93400	2.8911		10	17	ACTB_MOUSE	Actb	444000	3.3461
3	3	MYL6_MOUSE	Myl6	17100	2.588		15	15	SYIC_MOUSE	Iars	81900	2.6555		10	14	ALDH2_MOUSE	Aldh2	55300	3.263
3	3	HNRPM_MOUSE	Hnrnpm	21300	2.5473		14	35	HNRPF_MOUSE	Hnrnpf	848000	2.9373		10	14	HNRPL_MOUSE	Hnrnpl	51000	3.1033
3	3	CSTF1_MOUSE	Cstf1	23600	2.5022		14	18	CK5P1_MOUSE	Cdk5rap1	156000	3.1969		10	12	HNRPD_MOUSE	Hnrnpd	163000	3.216
3	3	ROA2_MOUSE	Hnrnpa2b1	28600	2.4514		14	18	2ABA_MOUSE	Ppp2r2a	270000	2.8515		10	11	RCOR2_MOUSE	Rcor2	84900	3.4174
3	3	SCYL2_MOUSE	Scyl2	31400	2.4513		14	17	RFC1_MOUSE	Rfc1	102000	3.2907		10	11	DNJA1_MOUSE	Dnaja1	76600	3.2375
3	3	PRDX1_MOUSE	Prdx1	41200	2.4402		14	16	RPA1_MOUSE	Polr1a	82100	3.0667		10	11	MTA1_MOUSE	Mta1	79600	3.076
3	3	KV5A1_MOUSE	Igk-V19-17	73000	2.3194		14	16	AURKA_MOUSE	Aurka	138000	3.0353		10	11	SIN3A_MOUSE	Sin3a	37200	3.0553
3	3	EIF3B_MOUSE	Eif3b	17600	2.2912		14	16	Q8VHM5_MOUSE	Hnrnpr	79300	2.9942		10	11	F6VG99_MOUSE	Lmo7	387000	2.9112
3	3	LMNA_MOUSE	Lmna	16100	2.0927		14	16	DHSA_MOUSE	Sdha	101000	2.9627		10	11	PEG10_MOUSE	Peg10	97900	2.789
3	3	RGAP1_MOUSE	Racgap1	9020	2.0854		14	15	DDX17_MOUSE	Ddx17	173000	3.0466		10	11	RBM14_MOUSE	Rbm14	87800	2.5553
2	10	Q9D9G7_MOUSE	1700074P13Rik	44800	2.3616		14	15	KPYM_MOUSE	Pkm	94600	3.0062		10	10	DHX57_MOUSE	Dhx57	34500	3.4533
2	7	Q792Z1_MOUSE	Try10	50600	2.4381		14	15	TF3C4_MOUSE	Gtf3c4	92200	2.877		10	10	NU160_MOUSE	Nup160	33100	3.0415
2	3	G5E8E1_MOUSE	Lrrfip1	18000	3.4992		14	15	OGT1_MOUSE	Ogt	162000	2.6879		10	10	ZN609_MOUSE	Znf609	67300	2.9869
2	3	EPIPL_MOUSE	Eppk1	34000	3.4189		14	14	DNLI1_MOUSE	Lig1	122000	3.3547		10	10	DDX5_MOUSE	Ddx5	116000	2.8862
2	3	KV5A5_MOUSE		20600	2.9752		14	14	ECHA_MOUSE	Hadha	90200	3.188		10	10	STK38_MOUSE	Stk38	59500	2.8792
2	3	FLNB_MOUSE	Flnb	8140	2.5644		14	14	DOCK6_MOUSE	Dock6	111000	2.8067		10	10	PDIA1_MOUSE	P4hb	45200	2.872
2	2	HVM36_MOUSE		20500	4.6464		14	14	CLPX_MOUSE	Clpx	137000	2.6172		10	10	SMCA2_MOUSE	Smarca2	78900	2.7605
2	2	DBPA_MOUSE	Csda	21200	4.2258		13	40	HNRH1_MOUSE	Hnrnph1	869000	2.8581		10	10	SENP1_MOUSE	Senp1	66400	2.7027
2	2	J3QK03_MOUSE		15800	4.0134		13	19	DNJA2_MOUSE	Dnaja2	227000	2.8754		10	10	PDS5A_MOUSE	Pds5a	45300	2.6552
2	2	KV5A4_MOUSE		42000	3.7658		13	16	RBBP4_MOUSE	Rbbp4	414000	2.7451		10	10	Q91VA7_MOUSE	Idh3b	52400	2.6231
2	2	S10AE_MOUSE	S100a14	33000	3.604		13	15	RFC4_MOUSE	Rfc4	125000	3.2911		10	10	SCRIB_MOUSE	Scrib	36000	2.5107
2	2	RRBP1_MOUSE	Rrbp1	15400	3.5293		13	14	SMHD1_MOUSE	Smchd1	77100	2.8227		9	11	FOXP4_MOUSE	Foxp4	53400	3.1562
2	2	IF6_MOUSE	Eif6	13900	3.5004		13	14	GTF2I_MOUSE	Gtf2i	110000	2.7864		9	11	AHDC1_MOUSE	Ahdc1	34500	3.0523
2	2	G3X9C2_MOUSE	Nccrp1	53900	3.4626		13	13	RFC2_MOUSE	Rfc2	209000	3.6563		9	11	ELL_MOUSE	Ell	42800	2.9148
2	2	NU155_MOUSE	Nup155	5660	3.4348		13	13	K1C18_MOUSE	Krt18	140000	3.2046		9	11	DCAF7_MOUSE	Dcaf7	148000	2.7361
2	2	CS1A_MOUSE	C1sa	42300	3.4301		13	13	ZKSC3_MOUSE	Zkscan3	109000	3.0289		9	10	NOP58_MOUSE	Nop58	60200	4.0015
2	2	HS71A_MOUSE	Hspa1a	58000	3.4294		13	13	VPS16_MOUSE	Vps16	122000	2.9046		9	10	B9EJ54_MOUSE	Nup205	41700	3.3695
2	2	HS90B_MOUSE	Hsp90ab1	12500	3.3586		13	13	LIPB1_MOUSE	Ppfibp1	94200	2.7934		9	10	EF2_MOUSE	Eef2	49300	2.972
2	2	KIFC1_MOUSE	Kifc1	26900	3.3495		13	13	RALY_MOUSE	Raly	461000	2.7492		9	10	GT2D1_MOUSE	Gtf2ird1	46400	2.9171
2	2	IGHM_MOUSE	Igh-6	34400	3.3232		13	13	Q3UJB0_MOUSE	Sf3b2	87700	2.5689		9	10	PLEC_MOUSE	Plec	26300	2.4163
2	2	SF3B4_MOUSE	Sf3b4	19000	3.2965		12	21	DNJA1_MOUSE	Dnaja1	164000	3.4445		9	9	TBB6_MOUSE	Tubb6	30000	3.4679
2	2	CAZA1_MOUSE	Capza1	18500	3.2866		12	15	AKAP8_MOUSE	Akap8	173000	3.0878		9	9	K2C8_MOUSE	Krt8	123000	3.3657
2	2	MBD3_MOUSE	Mbd3	14400	3.2266		12	15	HIC2_MOUSE	Hic2	212000	2.594		9	9	RFC1_MOUSE	Rfc1	63400	3.318
2	2	ANXA1_MOUSE	Anxa1	23100	3.2066		12	14	MCM5_MOUSE	Mcm5	119000	3.2605		9	9	ZN281_MOUSE	Znf281	37400	3.0707
2	2	PLBL1_MOUSE	Plbd1	25100	3.1791		12	14	KIF4_MOUSE	Kif4	93200	3.1889		9	9	GANAB_MOUSE	Ganab	60200	3.0386
2	2	KV5AA_MOUSE		25100	3.1416		12	14	HDAC1_MOUSE	Hdac1	235000	3.0548		9	9	CKAP5_MOUSE	Ckap5	40600	2.8947
2	2	RING2_MOUSE	Rnf2	19100	3.1335		12	14	HNRLL_MOUSE	Hnrpll	80400	2.9643		9	9	CHD7_MOUSE	Chd7	41200	2.8695
2	2	HNRPL_MOUSE	Hnrnpl	24300	3.1273		12	14	WDR33_MOUSE	Wdr33	87300	2.8703		8	24	IGH1M_MOUSE	Ighg1	2300000	2.8004
2	2	DOCK7_MOUSE	Dock7	15600	3.1059		12	14	IDH3A_MOUSE	Idh3a	348000	2.7478		8	12	KHDR1_MOUSE	Khdrbs1	137000	2.7279
2	2	RBMX_MOUSE	Rbmx	27600	3.0594		12	14	HCFC1_MOUSE	Hcfc1	106000	2.6896		8	10	FIP1_MOUSE	Fip1l1	47800	3.1305
2	2	ILF2_MOUSE	Ilf2	22200	3.052		12	13	RCOR2_MOUSE	Rcor2	111000	3.2957		8	10	2ABA_MOUSE	Ppp2r2a	91700	3.1275
2	2	TBB5_MOUSE	Tubb5	19500	3.0228		12	13	ANM1_MOUSE	Prmt1	133000	2.9202		8	10	PRDX4_MOUSE	Prdx4	224000	2.4407
2	2	CO4B_MOUSE	C4b	15000	3.0197		12	13	VRTN_MOUSE	Vrtn	116000	2.9099		8	9	RCN2_MOUSE	Rcn2	112000	3.9059
2	2	HVM56_MOUSE		21600	2.9908		12	13	MCE1_MOUSE	Rngtt	102000	2.8866		8	9	CH60_MOUSE	Hspd1	52200	3.6744
2	2	LRRF1_MOUSE	Lrrfip1	30400	2.9851		12	13	ZN609_MOUSE	Znf609	107000	2.8332		8	9	SG223_MOUSE	Sgk223	52900	2.9827
2	2	RBM39_MOUSE	Rbm39	7030	2.9534		12	13	BEND3_MOUSE	Bend3	74400	2.564		8	9	DYR1A_MOUSE	Dyrk1a	45700	2.9249
2	2	P66B_MOUSE	Gatad2b	13000	2.9341		12	12	K2C8_MOUSE	Krt8	230000	3.2471		8	9	MTA2_MOUSE	Mta2	64600	2.8735
2	2	SSXT_MOUSE	Ss18	39600	2.9082		12	12	PDIA1_MOUSE	P4hb	105000	2.9712		8	9	TF3C2_MOUSE	Gtf3c2	44900	2.5191
2	2	ROA1_MOUSE	Hnrnpa1	14500	2.903		12	12	ELYS_MOUSE	Ahctf1	86500	2.9182		8	8	RAD51_MOUSE	Rad51	60400	3.332
2	2	TPX2_MOUSE	Tpx2	17800	2.8865		12	12	RCC2_MOUSE	Rcc2	116000	2.9069		8	8	NU214_MOUSE	Nup214	51100	3.1419
2	2	TPM2_MOUSE	Tpm2	36300	2.8528		12	12	PEG3_MOUSE	Peg3	176000	2.8163		8	8	PXDN_MOUSE	Pxdn	38600	3.014
2	2	PAX3_MOUSE	Pax3	50300	2.8483		12	12	HS90B_MOUSE	Hsp90ab1	122000	2.7949		8	8	RBM10_MOUSE	Rbm10	105000	2.8357
2	2	MTA1_MOUSE	Mta1	45000	2.8048		12	12	PXDN_MOUSE	Pxdn	93000	2.7486		8	8	COPA_MOUSE	Copa	39400	2.7992
2	2	Q6PDK0_MOUSE	Zbtb39	19500	2.8002		12	12	INT1_MOUSE	Ints1	47800	2.6849		8	8	SERPH_MOUSE	Serpinh1	50600	2.7561
2	2	DDX3L_MOUSE	D1Pas1	30500	2.7984		12	12	MYEF2_MOUSE	Myef2	90600	2.6215		8	8	SMCA5_MOUSE	Smarca5	42900	2.7491
2	2	MEP50_MOUSE	Wdr77	22900	2.7647		12	12	SAHH2_MOUSE	Ahcyl1	133000	2.3514		8	8	SMC4_MOUSE	Smc4	47000	2.6687
2	2	HVM53_MOUSE		19500	2.7513		11	19	ALDH2_MOUSE	Aldh2	101000	3.4611		7	9	SALL1_MOUSE	Sall1	43100	2.9925
2	2	KV2A7_MOUSE		524000	2.6914		11	13	DYR1A_MOUSE	Dyrk1a	112000	2.8227		7	9	MEP50_MOUSE	Wdr77	93500	2.8816
2	2	E9Q616_MOUSE	Ahnak	20200	2.6888		11	12	TBB6_MOUSE	Tubb6	143000	3.8745		7	9	TF3C4_MOUSE	Gtf3c4	42300	2.8484
2	2	RCN1_MOUSE	Rcn1	16000	2.6347		11	12	RFC5_MOUSE	Rfc5	71600	3.5017		7	8	LRRC1_MOUSE	Lrrc1	33700	4.0319
2	2	MY18A_MOUSE	Myo18a	5610	2.6346		11	12	GANAB_MOUSE	Ganab	92500	3.3646		7	8	DNJA2_MOUSE	Dnaja2	52200	3.1442
2	2	MUM1_MOUSE	Mum1	13900	2.6299		11	12	SHRM4_MOUSE	Shroom4	70200	3.2501		7	8	TSP1_MOUSE	Thbs1	55700	3.0277
2	2	P66A_MOUSE	Gatad2a	17100	2.6256		11	12	DCAF7_MOUSE	Dcaf7	290000	3.1107		7	8	PLOD3_MOUSE	Plod3	46100	2.9272
2	2	ROAA_MOUSE	Hnrnpab	20200	2.6212		11	11	SLAI2_MOUSE	Slain2	142000	3.3753		7	8	SLTM_MOUSE	Sltm	43400	2.9122
2	2	DJC10_MOUSE	Dnajc10	15600	2.5756		11	11	DPOG1_MOUSE	Polg	97900	3.2433		7	8	PB1_MOUSE	Pbrm1	36500	2.8157
2	2	PPIH_MOUSE	Ppih	25900	2.5202		11	11	MIB2_MOUSE	Mib2	94400	3.1826		7	8	ZN865_MOUSE	Znf865	57500	2.615
2	2	PDIA1_MOUSE	P4hb	17500	2.5191		11	11	SYNC_MOUSE	Nars	164000	3.0755		7	7	SMCE1_MOUSE	Smarce1	95100	3.6154
2	2	MTA2_MOUSE	Mta2	23300	2.5115		11	11	ARI3B_MOUSE	Arid3b	102000	3.0754		7	7	GLYR1_MOUSE	Glyr1	52900	3.4308
2	2	MATR3_MOUSE	Matr3	19200	2.5079		11	11	LAP2A_MOUSE	Tmpo	127000	3.0351		7	7	DPOG1_MOUSE	Polg	30700	3.3968
2	2	JAK1_MOUSE	Jak1	13200	2.4947		11	11	SERPH_MOUSE	Serpinh1	128000	3.0074		7	7	ROA3_MOUSE	Hnrnpa3	140000	3.3338
2	2	POF1B_MOUSE	Pof1b	29100	2.478		11	11	Q8BIX2_MOUSE	Gcn1l1	69900	2.9505		7	7	TRI33_MOUSE	Trim33	47100	3.3102
2	2	SPF45_MOUSE	Rbm17	19100	2.4353		11	11	SIR1_MOUSE	Sirt1	84100	2.927		7	7	Q9CZP3_MOUSE	Zfp655	64700	3.3026
2	2	HCFC1_MOUSE	Hcfc1	18200	2.3625		11	11	Q6NV66_MOUSE	Zfp646	125000	2.8993		7	7	E9Q6R7_MOUSE	Utrn	21000	3.0782
2	2	PCNP_MOUSE	Pcnp	32600	2.3525		11	11	PLOD3_MOUSE	Plod3	75300	2.8464		7	7	MCM3_MOUSE	Mcm3	51300	2.9736
2	2	DR9C7_MOUSE	Sdr9c7	18800	2.3323		11	11	2AAA_MOUSE	Ppp2r1a	124000	2.7322		7	7	Q6NV66_MOUSE	Zfp646	50100	2.9588
2	2	HVM16_MOUSE		25000	2.3178		11	11	NUP93_MOUSE	Nup93	85400	2.7202		7	7	ROA1_MOUSE	Hnrnpa1	80200	2.9075
2	2	SMC2_MOUSE	Smc2	13200	2.2743		11	11	GNPAT_MOUSE	Gnpat	92000	2.6516		7	7	G3P_MOUSE	Gapdh	46400	2.8991
2	2	TMOD3_MOUSE	Tmod3	17500	2.2457		11	11	MGAP_MOUSE	Mga	67900	2.5826		7	7	NACC1_MOUSE	Nacc1	61400	2.8041
2	2	DDX5_MOUSE	Ddx5	11300	2.244		10	14	SYMPK_MOUSE	Sympk	45100	3.5187		7	7	TRI35_MOUSE	Trim35	115000	2.7991
2	2	RPB1_MOUSE	Polr2a	5500	2.2036		10	13	DLDH_MOUSE	Dld	149000	4.0749		7	7	KIFC1_MOUSE	Kifc1	60000	2.7061
2	2	PRP6_MOUSE	Prpf6	14600	2.1886		10	12	TADBP_MOUSE	Tardbp	158000	3.6481		7	7	SYEP_MOUSE	Eprs	36900	2.662
2	2	KV5AB_MOUSE		47700	2.1561		10	12	FIP1_MOUSE	Fip1l1	81900	3.2486		7	7	ZN423_MOUSE	Znf423	34200	2.6072
2	2	S61A1_MOUSE	Sec61a1	10400	2.1261		10	12	TMOD3_MOUSE	Tmod3	98200	2.8718		7	7	FBN1_MOUSE	Fbn1	58600	2.5808
2	2	TOP2A_MOUSE	Top2a	7880	2.12		10	11	CNDG2_MOUSE	Ncapg2	60800	3.3578		7	7	AFAD_MOUSE	Mllt4	40400	2.5014
2	2	K1C19_MOUSE	Krt19	11800	2.1067		10	11	ATRIP_MOUSE	Atrip	134000	3.2746		7	7	P66A_MOUSE	Gatad2a	227000	2.4765
2	2	BCLF1_MOUSE	Bclaf1	10300	2.0061		10	11	NPM_MOUSE	Npm1	189000	3.1239		7	7	RN219_MOUSE	Rnf219	57500	2.4116
2	2	LAC1_MOUSE		20200	1.9416		10	11	GT2D1_MOUSE	Gtf2ird1	83600	3.0167		6	55	IGKC_MOUSE		265000	2.9516
2	2	GPR98_MOUSE	Gpr98	144000	1.8424		10	11	PCBP1_MOUSE	Pcbp1	139000	2.9977		6	8	NYNRI_MOUSE	Nynrin	22400	2.9915
2	2	MACF1_MOUSE	Macf1	35600	1.7525		10	11	SENP1_MOUSE	Senp1	109000	2.9885		6	8	RUNX1_MOUSE	Runx1	48300	2.9065
2	2	IGHG_RABIT		106000	1.7397		10	11	RAD21_MOUSE	Rad21	75100	2.9719		6	8	MYCBP_MOUSE	Mycbp	156000	2.7393
2	2	CSTF2_MOUSE	Cstf2	36400	1.6592		10	10	BRE1A_MOUSE	Rnf20	114000	3.4682		6	7	HDAC2_MOUSE	Hdac2	67200	3.7829
1	13	HVM51_MOUSE		1870000	1.903		10	10	DDX3L_MOUSE	D1Pas1	144000	3.2839		6	7	RBBP7_MOUSE	Rbbp7	76400	3.4646
1	7	ELMD1_MOUSE	Elmod1	72800	1.9085		10	10	FOXP4_MOUSE	Foxp4	89400	3.2287		6	7	REST_MOUSE	Rest	66900	3.1424
1	4	GFAP_MOUSE	Gfap	108000	2.0614		10	10	GRB10_MOUSE	Grb10	122000	3.0604		6	7	RFX3_MOUSE	Rfx3	36000	3.1414
1	2	1433Z_MOUSE	Ywhaz	15800	3.8551		10	10	PP6R3_MOUSE	Ppp6r3	66800	3.0501		6	7	E9Q6R4_MOUSE	Arid1b	73700	3.0251
1	2	Q9CPN9_MOUSE	2210010C04Rik	164000	3.3161		10	10	CNOT1_MOUSE	Cnot1	60800	3.028		6	7	ASPH_MOUSE	Asph	39900	3.0098
1	2	C1RA_MOUSE	C1ra	17400	2.8687		10	10	COPA_MOUSE	Copa	90500	3.0114		6	7	COPG1_MOUSE	Copg1	42100	2.7556
1	2	ADDG_MOUSE	Add3	11700	2.8035		10	10	TCPQ_MOUSE	Cct8	127000	2.943		6	7	FBLN3_MOUSE	Efemp1	34500	2.7433
1	2	CRF_MOUSE	Crh	13800	2.7212		10	10	PSMD2_MOUSE	Psmd2	101000	2.8682		6	6	RCN1_MOUSE	Rcn1	108000	3.8117
1	2	K1C13_MOUSE	Krt13	32500	2.6716		10	10	PDIP2_MOUSE	Poldip2	145000	2.8662		6	6	Q8BIX2_MOUSE	Gcn1l1	40200	3.5745
1	2	AINX_MOUSE	Ina	405000	2.4117		10	10	SG223_MOUSE	Sgk223	90300	2.8574		6	6	LRRF1_MOUSE	Lrrfip1	42500	3.4893
1	2	CDSN_MOUSE	Cdsn	61400	1.6639		10	10	SMRD1_MOUSE	Smarcd1	92500	2.8382		6	6	SCYL2_MOUSE	Scyl2	37200	3.4393
1	1	D3Z2H9_MOUSE	Tpm3-rs7	59300	5.0062		10	10	UBXN7_MOUSE	Ubxn7	132000	2.8246		6	6	ACL6A_MOUSE	Actl6a	65200	3.3611
1	1	E9Q2I4_MOUSE	C130039O16Rik	17200	4.7238		10	10	XPO4_MOUSE	Xpo4	70000	2.8185		6	6	RPA1_MOUSE	Polr1a	28300	3.3348
1	1	PSB3_MOUSE	Psmb3	8180	4.6484		10	10	RFC3_MOUSE	Rfc3	204000	2.7442		6	6	DDX3L_MOUSE	D1Pas1	35100	3.2348
1	1	KV3A1_MOUSE		48800	4.5917		10	10	SMCA2_MOUSE	Smarca2	101000	2.7175		6	6	REQU_MOUSE	Dpf2	48100	3.2029
1	1	TPM4_MOUSE	Tpm4	15800	4.4237		10	10	CPSF3_MOUSE	Cpsf3	207000	2.5192		6	6	PLOD1_MOUSE	Plod1	36100	3.1985
1	1	KV6AB_MOUSE		10700	4.3596		9	13	MYH9_MOUSE	Myh9	129000	3.7792		6	6	P4HA2_MOUSE	P4ha2	51600	3.1504
1	1	GDIB_MOUSE	Gdi2	4610	4.3266		9	13	IDHG1_MOUSE	Idh3g	98600	3.4039		6	6	BRCA1_MOUSE	Brca1	29800	3.107
1	1	KV3AA_MOUSE		30800	4.3066		9	12	KHDR1_MOUSE	Khdrbs1	202000	2.8069		6	6	HTF4_MOUSE	Tcf12	69600	3.0735
1	1	SMRC2_MOUSE	Smarcc2	8730	4.1688		9	11	TPM4_MOUSE	Tpm4	137000	3.3821		6	6	TADBP_MOUSE	Tardbp	106000	3.0581
1	1	CLUS_MOUSE	Clu	9850	4.1546		9	11	ANK3_MOUSE	Ank3	70100	3.1016		6	6	PEG3_MOUSE	Peg3	53600	3.0015
1	1	TRAP1_MOUSE	Trap1	57600	4.0909		9	11	XRN2_MOUSE	Xrn2	115000	2.972		6	6	NUP88_MOUSE	Nup88	51300	2.9604
1	1	KV3A9_MOUSE		19100	4.0714		9	11	TF3C2_MOUSE	Gtf3c2	61100	2.7928		6	6	XPO4_MOUSE	Xpo4	29900	2.955
1	1	TBL1X_MOUSE	Tbl1x	33300	4.0578		9	10	NUP88_MOUSE	Nup88	133000	3.3238		6	6	SHRM4_MOUSE	Shroom4	29000	2.9307
1	1	SRGP1_MOUSE	Srgap1	21100	4.0552		9	10	SIN3A_MOUSE	Sin3a	53100	3.2873		6	6	E9Q2Z1_MOUSE	Cecr2	21200	2.92
1	1	1433T_MOUSE	Ywhaq	7600	3.9997		9	10	RUVB2_MOUSE	Ruvbl2	121000	3.1581		6	6	ZN326_MOUSE	Znf326	50700	2.8958
1	1	LYZ1_MOUSE	Lyz1	95400	3.978		9	10	ELL_MOUSE	Ell	107000	3.0704		6	6	HSP72_MOUSE	Hspa2	134000	2.8706
1	1	REQU_MOUSE	Dpf2	33100	3.9427		9	10	SKT_MOUSE	Skt	65000	3.0433		6	6	E9Q8X5_MOUSE	Zbtb10	36200	2.8442
1	1	HVM17_MOUSE		86800	3.8744		9	10	RPB2_MOUSE	Polr2b	82800	2.6008		6	6	XPO1_MOUSE	Xpo1	28300	2.8234
1	1	SAFB1_MOUSE	Safb	15000	3.8285		9	10	TRI35_MOUSE	Trim35	186000	2.5075		6	6	FAKD5_MOUSE	Fastkd5	40900	2.8152
1	1	RCOR2_MOUSE	Rcor2	17700	3.7926		9	10	DX39A_MOUSE	Ddx39a	102000	2.4724		6	6	SRGP2_MOUSE	Srgap2	36800	2.7219
1	1	RAD21_MOUSE	Rad21	18800	3.7242		9	9	GFPT2_MOUSE	Gfpt2	90100	3.295		6	6	DNJA3_MOUSE	Dnaja3	63000	2.7038
1	1	CHERP_MOUSE	Cherp	24200	3.7204		9	9	ROA3_MOUSE	Hnrnpa3	461000	3.2926		6	6	COPD_MOUSE	Arcn1	55000	2.6904
1	1	VIP_MOUSE	Vip	14800	3.7169		9	9	E9Q7G0_MOUSE	Numa1	58300	3.2893		6	6	KIF4_MOUSE	Kif4	32900	2.6533
1	1	CCNK_MOUSE	Ccnk	22600	3.6905		9	9	SMCE1_MOUSE	Smarce1	152000	3.2737		6	6	RFC4_MOUSE	Rfc4	48900	2.6392
1	1	MDHM_MOUSE	Mdh2	5870	3.6643		9	9	LDLR_MOUSE	Ldlr	82700	3.2		6	6	TRAF7_MOUSE	Traf7	72000	2.6236
1	1	PPIB_MOUSE	Ppib	37600	3.5847		9	9	TRIPC_MOUSE	Trip12	45300	3.1979		6	6	FBRL_MOUSE	Fbl	50000	2.5324
1	1	PSB5_MOUSE	Psmb5	18400	3.5757		9	9	SPAT5_MOUSE	Spata5	70400	3.1754		6	6	SORL_MOUSE	Sorl1	25800	2.5313
1	1	YBOX1_MOUSE	Ybx1	29400	3.4891		9	9	CYFP1_MOUSE	Cyfip1	64800	3.0976		6	6	CTND1_MOUSE	Ctnnd1	41800	2.5048
1	1	RING1_MOUSE	Ring1	26200	3.441		9	9	APC1_MOUSE	Anapc1	92000	3.0681		6	6	GNPAT_MOUSE	Gnpat	54100	2.0741
1	1	KV3AC_MOUSE		55600	3.4386		9	9	P4HA2_MOUSE	P4ha2	93900	3.0085		5	15	TBB3_MOUSE	Tubb3	130000	3.1889
1	1	PDS5A_MOUSE	Pds5a	17000	3.3953		9	9	DD19A_MOUSE	Ddx19a	155000	2.9449		5	14	TBB1_MOUSE	Tubb1	359000	2.9918
1	1	ZBTB9_MOUSE	Zbtb9	7760	3.3597		9	9	TRRAP_MOUSE	Trrap	80600	2.9271		5	9	HNRH2_MOUSE	Hnrnph2	57700	3.256
1	1	HVM32_MOUSE		8910	3.3432		9	9	STK38_MOUSE	Stk38	136000	2.9004		5	8	RFOX2_MOUSE	Rbfox2	51400	3.4826
1	1	KV3AM_MOUSE		24200	3.3123		9	9	TNPO1_MOUSE	Tnpo1	144000	2.7732		5	8	TBB5_MOUSE	Tubb5	272000	3.4514
1	1	F6VG99_MOUSE	Lmo7	8710	3.3115		9	9	HS90A_MOUSE	Hsp90aa1	197000	2.6684		5	7	HNRDL_MOUSE	Hnrpdl	54700	3.2141
1	1	H2B1B_MOUSE	Hist1h2bb	17800	3.3076		9	9	CTC1_MOUSE	Ctc1	85300	2.522		5	7	SF3B1_MOUSE	Sf3b1	32600	3.0378
1	1	SPTA1_MOUSE	Spta1	35200	3.2908		9	9	P66A_MOUSE	Gatad2a	262000	2.4717		5	6	SEH1_MOUSE	Seh1l	42600	3.5159
1	1	MYO1B_MOUSE	Myo1b	6080	3.1987		9	9	VPS18_MOUSE	Vps18	81200	2.3275		5	6	FBXW8_MOUSE	Fbxw8	22200	3.4964
1	1	RLA2_MOUSE	Rplp2	25700	3.1545		8	11	MEP50_MOUSE	Wdr77	275000	3.0777		5	6	RFC5_MOUSE	Rfc5	32900	3.2734
1	1	KV2A6_MOUSE		27600	3.1215		8	10	ZN281_MOUSE	Znf281	87400	3.3453		5	6	RFOX1_MOUSE	Rbfox1	209000	3.18
1	1	SRRT_MOUSE	Srrt	5960	3.0721		8	10	CDC16_MOUSE	Cdc16	102000	2.9437		5	6	SLAI2_MOUSE	Slain2	54500	3.139
1	1	SRC8_MOUSE	Cttn	17900	3.0698		8	10	DHSB_MOUSE	Sdhb	456000	2.7227		5	6	ELAV1_MOUSE	Elavl1	41800	2.9443
1	1	TBB4A_MOUSE	Tubb4a	19200	3.0682		8	9	P66B_MOUSE	Gatad2b	137000	3.2427		5	6	TPX2_MOUSE	Tpx2	55000	2.8385
1	1	RSMB_MOUSE	Snrpb	17100	3.0598		8	9	COPG1_MOUSE	Copg1	119000	3.1964		5	6	APC4_MOUSE	Anapc4	48300	2.7756
1	1	TPM3_MOUSE	Tpm3	33100	3.0577		8	9	FXR1_MOUSE	Fxr1	78900	2.9826		5	6	ROA2_MOUSE	Hnrnpa2b1	82300	2.3781
1	1	PRP4_MOUSE	Prpf4	22300	3.0217		8	9	E9Q3G8_MOUSE	Nup153	58100	2.8473		5	6	RBPMS_MOUSE	Rbpms	59100	2.3169
1	1	MCM6_MOUSE	Mcm6	6050	3.0156		8	9	PRDX1_MOUSE	Prdx1	230000	2.4543		5	5	ODBB_MOUSE	Bckdhb	67100	3.7409
1	1	A2AIM4_MOUSE	Tpm2	19700	3.015		8	8	NOP58_MOUSE	Nop58	142000	3.7914		5	5	FBLN1_MOUSE	Fbln1	175000	3.5116
1	1	LAS1L_MOUSE	Las1l	14400	3.0091		8	8	TIM44_MOUSE	Timm44	81300	3.4527		5	5	NID2_MOUSE	Nid2	26400	3.4703
1	1	PRDX2_MOUSE	Prdx2	168000	2.9932		8	8	HXK2_MOUSE	Hk2	105000	3.3963		5	5	PDIP2_MOUSE	Poldip2	92000	3.3514
1	1	COPD_MOUSE	Arcn1	18600	2.9913		8	8	SEH1_MOUSE	Seh1l	146000	3.35		5	5	RAGP1_MOUSE	Rangap1	41100	3.3049
1	1	CHD7_MOUSE	Chd7	13700	2.954		8	8	GCP60_MOUSE	Acbd3	100000	3.3398		5	5	GAS6_MOUSE	Gas6	92400	3.2895
1	1	APOA1_MOUSE	Apoa1	37700	2.9464		8	8	RPA2_MOUSE	Polr1b	103000	3.2058		5	5	UBP2L_MOUSE	Ubap2l	30200	3.2278
1	1	PCBP2_MOUSE	Pcbp2	14500	2.9464		8	8	ACTN1_MOUSE	Actn1	74600	3.1725		5	5	SMC2_MOUSE	Smc2	33100	3.1756
1	1	NU133_MOUSE	Nup133	27800	2.8771		8	8	RCN1_MOUSE	Rcn1	184000	3.1707		5	5	PSPC1_MOUSE	Pspc1	25900	3.1751
1	1	P4HA1_MOUSE	P4ha1	11300	2.8167		8	8	MTA2_MOUSE	Mta2	110000	3.1189		5	5	SNUT1_MOUSE	Sart1	40300	3.1031
1	1	LAMP1_MOUSE	Lamp1	34700	2.7653		8	8	ELAV1_MOUSE	Elavl1	196000	3.0887		5	5	MCE1_MOUSE	Rngtt	52400	3.0875
1	1	IgG1b_bovine		16000	2.7584		8	8	RAD50_MOUSE	Rad50	66100	3.0812		5	5	SRPRB_MOUSE	Srprb	52300	3.0783
1	1	IgG1_bovine		19500	2.7573		8	8	LRCH3_MOUSE	Lrch3	74200	3.0154		5	5	AKAP8_MOUSE	Akap8	67200	3.0398
1	1	DHX57_MOUSE	Dhx57	6220	2.7519		8	8	FBLN2_MOUSE	Fbln2	132000	3.0084		5	5	COPB2_MOUSE	Copb2	30400	3.0253
1	1	PSMD4_MOUSE	Psmd4	17600	2.7346		8	8	G3X9Y5_MOUSE	Ube4a	81400	2.9686		5	5	GCAA_MOUSE	Ighg	59700	3.0092
1	1	ABCF1_MOUSE	Abcf1	10400	2.7258		8	8	DPOD2_MOUSE	Pold2	98800	2.942		5	5	NR6A1_MOUSE	Nr6a1	42200	3.0002
1	1	MYL6B_MOUSE	Myl6b	42100	2.7147		8	8	CALU_MOUSE	Calu	140000	2.9349		5	5	E9PVX6_MOUSE	Mki67	50600	2.952
1	1	LDHA_MOUSE	Ldha	16800	2.6927		8	8	IF2B3_MOUSE	Igf2bp3	137000	2.8951		5	5	XPO5_MOUSE	Xpo5	35800	2.9035
1	1	SRSF3_MOUSE	Srsf3	27600	2.6848		8	8	COPD_MOUSE	Arcn1	113000	2.8743		5	5	DNMT1_MOUSE	Dnmt1	58800	2.8661
1	1	SMD3_MOUSE	Snrpd3	32400	2.6827		8	8	DPOE1_MOUSE	Pole	69000	2.8674		5	5	GOGA3_MOUSE	Golga3	35200	2.8321
1	1	SPIN1_MOUSE	Spin1	12700	2.6798		8	8	P5CR2_MOUSE	Pycr2	89100	2.8513		5	5	CREB1_MOUSE	Creb1	75400	2.8106
1	1	TAB1_MOUSE	Tab1	18300	2.6736		8	8	SOGA2_MOUSE	Soga2	157000	2.8385		5	5	K6PF_MOUSE	Pfkm	50500	2.781
1	1	Q99K47_MOUSE	Fga	9930	2.6648		8	8	PRS7_MOUSE	Psmc2	53300	2.823		5	5	CHERP_MOUSE	Cherp	45500	2.7748
1	1	PP1RA_MOUSE	Ppp1r10	7910	2.6617		8	8	TCPG_MOUSE	Cct3	128000	2.8199		5	5	DHB12_MOUSE	Hsd17b12	66700	2.7607
1	1	ARP5_MOUSE	Actr5	17300	2.6381		8	8	BRCA1_MOUSE	Brca1	92500	2.7949		5	5	FBLN2_MOUSE	Fbln2	64700	2.7602
1	1	MMTA2_MOUSE	Mmtag2	5900	2.6261		8	8	F7BE84_MOUSE	Ankrd50	87400	2.7931		5	5	HDAC6_MOUSE	Hdac6	58900	2.756
1	1	1433S_MOUSE	Sfn	21100	2.623		8	8	LRWD1_MOUSE	LRWD1	94600	2.7647		5	5	FBLN4_MOUSE	Efemp2	180000	2.7385
1	1	GBLP_MOUSE	Gnb2l1	11800	2.6168		8	8	PUR8_MOUSE	Adsl	129000	2.7144		5	5	E9Q6H8_MOUSE	Plekha5	65600	2.7159
1	1	RSSA_MOUSE	Rpsa	24800	2.6027		8	8	DVL2_MOUSE	Dvl2	106000	2.6406		5	5	Q3U0X6_MOUSE	Zfp217	40500	2.7001
1	1	HNRDL_MOUSE	Hnrpdl	13700	2.5695		8	8	DDB1_MOUSE	Ddb1	53500	2.5028		5	5	NOP56_MOUSE	Nop56	49200	2.6266
1	1	SVS6_MOUSE	Svs6	139000	2.5683		8	8	MPRI_MOUSE	Igf2r	87300	2.4769		5	5	EF1G_MOUSE	Eef1g	44400	2.6226
1	1	HBB1_MOUSE	Hbb-b1	45100	2.5657		8	8	TF3C5_MOUSE	Gtf3c5	148000	2.4243		5	5	CPSF3_MOUSE	Cpsf3	82100	2.5199
1	1	PSA4_MOUSE	Psma4	25200	2.5544		7	24	TBB3_MOUSE	Tubb3	714000	3.1986		5	5	RL23_MOUSE	Rpl23	45900	2.4306
1	1	FOXP4_MOUSE	Foxp4	11200	2.5531		7	13	IMDH2_MOUSE	Impdh2	305000	3.4126		5	5	TERF1_MOUSE	Terf1	54100	2.425
1	1	KV4A1_MOUSE		155000	2.5453		7	10	RCN2_MOUSE	Rcn2	74500	3.8348		5	5	CDC16_MOUSE	Cdc16	43600	2.422
1	1	Q8BP43_MOUSE	Tpm1	120000	2.5407		7	10	ACTB_MOUSE	Actb	816000	3.2844		5	5	RPB1_MOUSE	Polr2a	34500	2.4071
1	1	SMC1A_MOUSE	Smc1a	21100	2.5405		7	10	Q9CZP3_MOUSE	Zfp655	82000	2.9979		5	5	SPTB2_MOUSE	Sptbn1	41500	2.4048
1	1	HVM27_MOUSE		37800	2.5369		7	10	PRDX4_MOUSE	Prdx4	481000	2.562		5	5	TNPO1_MOUSE	Tnpo1	47700	2.3671
1	1	MUG1_MOUSE	Mug1	18300	2.5218		7	9	ODBB_MOUSE	Bckdhb	294000	4.4466		5	5	2AAA_MOUSE	Ppp2r1a	45400	2.3548
1	1	RYR1_MOUSE	Ryr1	50200	2.4836		7	9	NS1BP_MOUSE	Ivns1abp	215000	3.6136		5	5	RAD21_MOUSE	Rad21	34300	2.2271
1	1	THIO_MOUSE	Txn	78600	2.4814		7	8	FBXW8_MOUSE	Fbxw8	73900	3.6719		5	5	ZN521_MOUSE	Znf521	64000	2.1194
1	1	CPNE2_MOUSE	Cpne2	12400	2.4799		7	8	ABCE1_MOUSE	Abce1	69500	3.1691		5	5	LDB1_MOUSE	Ldb1	54100	2.1184
1	1	D3Z533_MOUSE	Galntl5	72900	2.4685		7	8	PTBP1_MOUSE	Ptbp1	108000	3.1525		5	5	SH3B4_MOUSE	Sh3bp4	29300	2.0546
1	1	TCPG_MOUSE	Cct3	57200	2.4495		7	8	DJB11_MOUSE	Dnajb11	109000	3.1467		4	8	IMDH2_MOUSE	Impdh2	99600	3.5177
1	1	ECM1_MOUSE	Ecm1	45700	2.4356		7	8	ABTB1_MOUSE	Abtb1	125000	3.1358		4	7	TBB4A_MOUSE	Tubb4a	302000	3.3663
1	1	LC7L3_MOUSE	Luc7l3	7820	2.4352		7	8	PRD11_MOUSE	Prdm11	62500	3.1259		4	6	GRB10_MOUSE	Grb10	33600	2.514
1	1	HS90A_MOUSE	Hsp90aa1	20800	2.4251		7	8	GTPB1_MOUSE	Gtpbp1	118000	2.9611		4	5	FUS_MOUSE	Fus	65600	3.8797
1	1	FA76B_MOUSE	Fam76b	18300	2.4216		7	8	RREB1_MOUSE	Rreb1	63700	2.9236		4	5	TM165_MOUSE	Tmem165	46800	3.1289
1	1	RBM5_MOUSE	Rbm5	49700	2.4169		7	8	CSTF1_MOUSE	Cstf1	86200	2.8156		4	5	ROA0_MOUSE	Hnrnpa0	115000	3.0947
1	1	RS3_MOUSE	Rps3	15900	2.3964		7	8	ZEB2_MOUSE	Zeb2	53300	2.7472		4	5	IDH3A_MOUSE	Idh3a	70700	2.9851
1	1	RUVB2_MOUSE	Ruvbl2	14500	2.3893		7	7	AL7A1_MOUSE	Aldh7a1	81000	3.7707		4	5	NUP43_MOUSE	Nup43	46500	2.9098
1	1	LV1A_MOUSE		99400	2.3421		7	7	GCP3_MOUSE	Tubgcp3	61200	3.612		4	5	RANB9_MOUSE	Ranbp9	29000	2.869
1	1	FABP5_MOUSE	Fabp5	28700	2.3398		7	7	XPO2_MOUSE	Cse1l	49200	3.6078		4	5	ZEB2_MOUSE	Zeb2	35000	2.623
1	1	BCL7A_MOUSE	Bcl7a	50300	2.337		7	7	RAD51_MOUSE	Rad51	114000	3.466		4	5	PP1A_MOUSE	Ppp1ca	62200	2.6225
1	1	RBBP7_MOUSE	Rbbp7	12100	2.2926		7	7	LAS1L_MOUSE	Las1l	86100	3.3885		4	4	ROAA_MOUSE	Hnrnpab	66500	3.6532
1	1	DHX30_MOUSE	Dhx30	56500	2.292		7	7	GCP2_MOUSE	Tubgcp2	47000	3.3719		4	4	ARI3A_MOUSE	Arid3a	112000	3.5398
1	1	INCE_MOUSE	Incenp	7280	2.2851		7	7	RAI1_MOUSE	Rai1	80800	3.3459		4	4	NPM_MOUSE	Npm1	80100	3.4658
1	1	ARGI1_MOUSE	Arg1	98000	2.2576		7	7	PLOD1_MOUSE	Plod1	71100	3.303		4	4	MSI1H_MOUSE	Msi1	39900	3.4607
1	1	TBB4B_MOUSE	Tubb4b	20100	2.2363		7	7	GTPB3_MOUSE	Gtpbp3	247000	3.2919		4	4	NUBPL_MOUSE	Nubpl	50700	3.4523
1	1	TADBP_MOUSE	Tardbp	15100	2.1908		7	7	MCES_MOUSE	Rnmt	80800	3.287		4	4	XRN2_MOUSE	Xrn2	25500	3.4451
1	1	EFTU_MOUSE	Tufm	16700	2.189		7	7	MCM2_MOUSE	Mcm2	65900	3.2242		4	4	P5CR2_MOUSE	Pycr2	40300	3.4144
1	1	BCL7C_MOUSE	Bcl7c	22700	2.1814		7	7	RAGP1_MOUSE	Rangap1	102000	3.1564		4	4	SF3B3_MOUSE	Sf3b3	48600	3.3859
1	1	COPA_MOUSE	Copa	12700	2.15		7	7	G5E8E1_MOUSE	Lrrfip1	199000	3.147		4	4	CBX3_MOUSE	Cbx3	52200	3.3501
1	1	GBB1_MOUSE	Gnb1	17100	2.1383		7	7	TRI33_MOUSE	Trim33	98700	3.133		4	4	NUP62_MOUSE	Nup62	36000	3.3477
1	1	ZEP3_MOUSE	Hivep3	98800	2.136		7	7	E9Q8X5_MOUSE	Zbtb10	59200	3.0408		4	4	RING2_MOUSE	Rnf2	72900	3.2874
1	1	FBRL_MOUSE	Fbl	14300	2.0917		7	7	ORC2_MOUSE	Orc2	99900	2.9947		4	4	ATRIP_MOUSE	Atrip	28500	3.2466
1	1	Q32ME9_MOUSE	Dsc1	29600	2.09		7	7	RL23_MOUSE	Rpl23	167000	2.9456		4	4	MGAP_MOUSE	Mga	32500	3.2383
1	1	1433B_MOUSE	Ywhab	48400	2.0647		7	7	ITCH_MOUSE	Itch	121000	2.8897		4	4	TBL1X_MOUSE	Tbl1x	32300	3.2332
1	1	ZC3HF_MOUSE	Zc3h15	3340	2.0589		7	7	TCPD_MOUSE	Cct4	142000	2.8874		4	4	P66B_MOUSE	Gatad2b	80100	3.2165
1	1	KV3AJ_MOUSE		47100	2.0509		7	7	MK01_MOUSE	Mapk1	55900	2.8644		4	4	RAI1_MOUSE	Rai1	44500	3.1637
1	1	LS14A_MOUSE	Lsm14a	10600	2.0501		7	7	HS12B_MOUSE	Hspa12b	118000	2.8188		4	4	CK084_MOUSE		54800	3.1448
1	1	CAR11_MOUSE	Card11	8370	2.0432		7	7	LDB1_MOUSE	Ldb1	113000	2.7971		4	4	PPR18_MOUSE	Ppp1r18	53900	3.1141
1	1	UHRF1_MOUSE	Uhrf1	8840	2.04		7	7	ATM_MOUSE	Atm	60900	2.746		4	4	TLE3_MOUSE	Tle3	46800	3.099
1	1	ADA21_MOUSE	Adam21	1850000	2.0152		7	7	EF1G_MOUSE	Eef1g	123000	2.7374		4	4	TF3C5_MOUSE	Gtf3c5	34900	3.0976
1	1	RPA34_MOUSE	Cd3eap	5110	2.0064		7	7	MLH1_MOUSE	Mlh1	73200	2.6644		4	4	LDLR_MOUSE	Ldlr	42100	3.0478
1	1	KV6A1_MOUSE		19600	1.9864		7	7	MAP4_MOUSE	Map4	56400	2.6357		4	4	WRIP1_MOUSE	Wrnip1	50300	3.0381
1	1	MED14_MOUSE	Med14	25000	1.9809		7	7	D3YYU8_MOUSE	Obsl1	97400	2.6322		4	4	SF3A1_MOUSE	Sf3a1	35600	2.9959
1	1	ARI3A_MOUSE	Arid3a	11300	1.9774		7	7	NIPA_MOUSE	Zc3hc1	102000	2.6036		4	4	FBN2_MOUSE	Fbn2	47000	2.9628
1	1	F135B_MOUSE	Fam135b	14600	1.9675		7	7	API5_MOUSE	Api5	121000	2.5606		4	4	DDX1_MOUSE	Ddx1	28300	2.9494
1	1	ATX1_MOUSE	Atxn1	37400	1.9655		7	7	CARM1_MOUSE	Carm1	107000	2.498		4	4	TAM41_MOUSE	Tamm41	35900	2.9448
1	1	CO1A1_MOUSE	Col1a1	10500	1.9639		7	7	PDS5B_MOUSE	Pds5b	94100	2.4941		4	4	AMERL_MOUSE	Ammecr1l	35100	2.9412
1	1	PSB4_MOUSE	Psmb4	12800	1.9524		7	7	PASK_MOUSE	Pask	52200	2.4612		4	4	ANM1_MOUSE	Prmt1	39400	2.9252
1	1	MYH7B_MOUSE	Myh7b	43200	1.9343		7	7	ZN865_MOUSE	Znf865	120000	2.3888		4	4	BRE1A_MOUSE	Rnf20	30700	2.9087
1	1	1433E_MOUSE	Ywhae	7990	1.9098		7	7	RBM14_MOUSE	Rbm14	125000	2.3792		4	4	AT2A1_MOUSE	Atp2a1	48900	2.846
1	1	MAP4_MOUSE	Map4	12100	1.8892		6	27	TBB1_MOUSE	Tubb1	1190000	2.934		4	4	TKT_MOUSE	Tkt	36100	2.8458
1	1	CO1A2_MOUSE	Col1a2	26700	1.8806		6	13	HNRH2_MOUSE	Hnrnph2	215000	3.1779		4	4	CLPX_MOUSE	Clpx	43800	2.8415
1	1	RFC1_MOUSE	Rfc1	15500	1.8793		6	10	MYH10_MOUSE	Myh10	64900	4.478		4	4	TBG1_MOUSE	Tubg1	33100	2.8355
1	1	EIF3A_MOUSE	Eif3a	14300	1.8562		6	9	ROA2_MOUSE	Hnrnpa2b1	160000	2.7312		4	4	DOCK6_MOUSE	Dock6	39000	2.8088
1	1	KVM5_MOUSE		58600	1.8244		6	8	MTMR3_MOUSE	Mtmr3	58500	3.0446		4	4	TEAD1_MOUSE	Tead1	47700	2.7928
1	1	TM183_MOUSE	Tmem183	26500	1.8157		6	8	ASPH_MOUSE	Asph	72200	3.0164		4	4	MDC1_MOUSE	Mdc1	40200	2.7928
1	1	SMC4_MOUSE	Smc4	8380	1.812		6	8	HSP72_MOUSE	Hspa2	216000	2.8585		4	4	GT251_MOUSE	Glt25d1	43900	2.7852
1	1	GNAI1_MOUSE	Gnai1	17000	1.7996		6	7	LRRC1_MOUSE	Lrrc1	66000	3.562		4	4	ANK3_MOUSE	Ank3	33700	2.7782
1	1	B1AY15_MOUSE	Usp51	11400	1.7938		6	7	HNRPD_MOUSE	Hnrnpd	205000	3.5136		4	4	HS12B_MOUSE	Hspa12b	63600	2.7761
1	1	CP2U1_MOUSE	Cyp2u1	32300	1.7815		6	7	SKP1_MOUSE	Skp1	98500	3.3298		4	4	RFC3_MOUSE	Rfc3	76700	2.7619
1	1	CD5_MOUSE	Cd5	9510	1.724		6	7	CDC37_MOUSE	Cdc37	98300	3.2984		4	4	LRCH2_MOUSE	Lrch2	25300	2.7355
1	1	ZKSC3_MOUSE	Zkscan3	9370	1.7231		6	7	SALL1_MOUSE	Sall1	260000	3.1749		4	4	TIF1A_MOUSE	Trim24	49000	2.7352
1	1	COBL_MOUSE	Cobl	29300	1.7113		6	7	PRS6A_MOUSE	Psmc3	51800	3.0823		4	4	RCOR1_MOUSE	Rcor1	58100	2.7253
1	1	SP16H_MOUSE	Supt16h	0	1.707		6	7	SYRC_MOUSE	Rars	59900	3.0402		4	4	ISL1_MOUSE	Isl1	43000	2.6343
1	1	DCA13_MOUSE	Dcaf13	12600	1.6982		6	7	TPX2_MOUSE	Tpx2	73800	2.9152		4	4	ZN608_MOUSE	Znf608	36700	2.6075
1	1	STON1_MOUSE	Ston1	29700	1.6808		6	7	MRE11_MOUSE	Mre11a	61100	2.8894		4	4	AT2A2_MOUSE	Atp2a2	44600	2.5433
1	1	O35192_MOUSE	Vmn2r42	113000	1.6477		6	7	CCNB1_MOUSE	Ccnb1	193000	2.836		4	4	TBL1R_MOUSE	Tbl1xr1	49600	2.4877
1	1	SEC13_MOUSE	Sec13	8260	1.5873		6	7	TBRG4_MOUSE	Tbrg4	67500	2.8289		4	4	A2BIE1_MOUSE	Qser1	26500	2.4846
1	1	SAM13_MOUSE	Samd13	298000	1.5716		6	7	DHE3_MOUSE	Glud1	79700	2.7777		4	4	TRAP1_MOUSE	Trap1	49500	2.4838
1	1	G3PT_MOUSE	Gapdhs	75800	1.5703		6	7	HYCCI_MOUSE	Fam126a	108000	2.3539		4	4	NUP85_MOUSE	Nup85	32000	2.459
1	1	DAAF1_MOUSE	Dnaaf1	8760	1.5407		6	6	PLPL6_MOUSE	Pnpla6	59400	3.8771		4	4	DHSB_MOUSE	Sdhb	120000	2.4577
1	1	PRDX4_MOUSE	Prdx4	51300	1.526		6	6	RBBP7_MOUSE	Rbbp7	208000	3.5131		4	4	H4_MOUSE	Hist1h4a	51600	2.4349
1	1	F6QFD1_MOUSE	Pde4d	43400	1.5044		6	6	GAS6_MOUSE	Gas6	92800	3.4721		4	4	PRC2A_MOUSE	Prrc2a	33000	2.4291
							6	6	PCNA_MOUSE	Pcna	97300	3.4646		4	4	ZN292_MOUSE	Zfp292	36600	2.4125
							6	6	NUBPL_MOUSE	Nubpl	122000	3.4627		4	4	SR140_MOUSE	U2surp	55000	2.3879
							6	6	USO1_MOUSE	Uso1	93300	3.4072		4	4	LRCH3_MOUSE	Lrch3	57300	2.2966
							6	6	TBG1_MOUSE	Tubg1	79600	3.3955		4	4	APC1_MOUSE	Anapc1	42300	2.2945
							6	6	NOP56_MOUSE	Nop56	83300	3.3115		4	4	NEST_MOUSE	Nes	25900	2.2802
							6	6	PELO_MOUSE	Pelo	100000	3.216		4	4	ORC3_MOUSE	Orc3	35100	2.2693
							6	6	IF4A1_MOUSE	Eif4a1	186000	3.1864		4	4	ZBTB9_MOUSE	Zbtb9	102000	2.2436
							6	6	CALX_MOUSE	Canx	108000	3.1856		4	4	DHE3_MOUSE	Glud1	47500	2.1688
							6	6	ATX10_MOUSE	Atxn10	67600	3.1717		4	4	PML_MOUSE	Pml	45000	2.0911
							6	6	SGPL1_MOUSE	Sgpl1	156000	3.1454		3	5	PERI_MOUSE	Prph	205000	3.5109
							6	6	PRDM6_MOUSE	Prdm6	49500	3.1393		3	5	MTG8_MOUSE	Runx1t1	18600	2.7387
							6	6	ARI3A_MOUSE	Arid3a	101000	3.1231		3	5	CDC37_MOUSE	Cdc37	23000	2.7152
							6	6	E9Q5F9_MOUSE	Setd2	116000	3.102		3	4	EWS_MOUSE	Ewsr1	53000	4.1742
							6	6	CBR4_MOUSE	Cbr4	86900	3.0752		3	4	B1B0C7_MOUSE	Hspg2	32700	4.1239
							6	6	GT251_MOUSE	Glt25d1	78100	3.0515		3	4	G3UYU0_MOUSE	Mex3a	36000	3.8777
							6	6	MCM4_MOUSE	Mcm4	74900	3.0227		3	4	TDH_MOUSE	Tdh	21500	3.7976
							6	6	DDX1_MOUSE	Ddx1	78200	3.0092		3	4	KBL_MOUSE	Gcat	18900	3.747
							6	6	SMC6_MOUSE	Smc6	56100	2.9655		3	4	C1QB_MOUSE	C1qb	57100	2.9954
							6	6	MLL2_MOUSE	Mll2	96300	2.9559		3	4	MTG16_MOUSE	Cbfa2t3	38600	2.7012
							6	6	E9Q6R4_MOUSE	Arid1b	108000	2.94		3	4	RBM5_MOUSE	Rbm5	67000	2.6201
							6	6	MCM6_MOUSE	Mcm6	108000	2.925		3	4	KI18B_MOUSE	Kif18b	22700	2.5918
							6	6	BRE1B_MOUSE	Rnf40	73800	2.8933		3	4	HYCCI_MOUSE	Fam126a	41200	2.5594
							6	6	DOC11_MOUSE	Dock11	65700	2.8863		3	4	PRDX1_MOUSE	Prdx1	87900	2.5301
							6	6	SRC8_MOUSE	Cttn	69300	2.885		3	4	MED12_MOUSE	Med12	22500	2.4691
							6	6	SF3B1_MOUSE	Sf3b1	57200	2.8619		3	4	TROAP_MOUSE	Troap	144000	2.3409
							6	6	SYG_MOUSE	Gars	71600	2.8391		3	3	PO2F1_MOUSE	Pou2f1	41800	3.7832
							6	6	VPS41_MOUSE	Vps41	72800	2.8347		3	3	NS1BP_MOUSE	Ivns1abp	72100	3.7362
							6	6	HTF4_MOUSE	Tcf12	97200	2.8285		3	3	SKT_MOUSE	Skt	27800	3.7283
							6	6	TAM41_MOUSE	Tamm41	55800	2.8169		3	3	TPM4_MOUSE	Tpm4	73900	3.7202
							6	6	APC4_MOUSE	Anapc4	92400	2.7813		3	3	E9QLK7_MOUSE	Trrap	18500	3.6608
							6	6	KCD15_MOUSE	Kctd15	180000	2.7707		3	3	LRRF2_MOUSE	Lrrfip2	61400	3.6605
							6	6	Q3ULB0_MOUSE	Rbm6	83000	2.7706		3	3	GALC_MOUSE	Galc	62900	3.5065
							6	6	ECI2_MOUSE	Eci2	85300	2.7601		3	3	RUVB2_MOUSE	Ruvbl2	35900	3.3919
							6	6	TSP1_MOUSE	Thbs1	91200	2.7351		3	3	MBD3_MOUSE	Mbd3	21800	3.3596
							6	6	INT3_MOUSE	Ints3	116000	2.7248		3	3	LS14A_MOUSE	Lsm14a	85900	3.3545
							6	6	PUM1_MOUSE	Pum1	147000	2.6968		3	3	ATF1_MOUSE	Atf1	42300	3.3485
							6	6	Q3U0X6_MOUSE	Zfp217	67700	2.6619		3	3	C1QA_MOUSE	C1qa	42800	3.3398
							6	6	LRC40_MOUSE	Lrrc40	83100	2.6217		3	3	ORC2_MOUSE	Orc2	47700	3.3133
							6	6	FBN1_MOUSE	Fbn1	175000	2.6001		3	3	G3X9Y5_MOUSE	Ube4a	50500	3.2511
							6	6	ROA1_MOUSE	Hnrnpa1	164000	2.5809		3	3	GTPB3_MOUSE	Gtpbp3	48200	3.2454
							6	6	SYHM_MOUSE	Hars2	70100	2.5781		3	3	DLDH_MOUSE	Dld	28100	3.2453
							6	6	WDR26_MOUSE	Wdr26	152000	2.5479		3	3	G5E8E1_MOUSE	Lrrfip1	75000	3.2351
							6	6	ALG2_MOUSE	Alg2	41600	2.5242		3	3	E9Q3G8_MOUSE	Nup153	29500	3.2333
							6	6	LPPRC_MOUSE	Lrpprc	143000	2.5199		3	3	EIF3D_MOUSE	Eif3d	56500	3.2311
							6	6	TTF2_MOUSE	Ttf2	78400	2.4398		3	3	SPIN1_MOUSE	Spin1	24700	3.2212
							6	6	Q6P4T2_MOUSE	Snrnp200	60800	2.395		3	3	SPTC2_MOUSE	Sptlc2	29600	3.2158
							6	6	FBLN4_MOUSE	Efemp2	464000	2.3945		3	3	CBP_MOUSE	Crebbp	44800	3.178
							6	6	CTF18_MOUSE	Chtf18	61700	2.3072		3	3	TIM50_MOUSE	Timm50	34700	3.1744
							6	6	ZN521_MOUSE	Znf521	112000	2.15		3	3	RAD50_MOUSE	Rad50	28000	3.1155
							5	43	IGKC_MOUSE		723000	2.8371		3	3	E2AK3_MOUSE	Eif2ak3	24600	3.1
							5	22	IGH1M_MOUSE	Ighg1	2930000	2.8585		3	3	WWP2_MOUSE	Wwp2	25100	3.079
							5	18	TBB5_MOUSE	Tubb5	1150000	3.7694		3	3	ENPL_MOUSE	Hsp90b1	63100	3.0568
							5	10	RFOX2_MOUSE	Rbfox2	75600	3.8221		3	3	HAX1_MOUSE	Hax1	57000	2.9923
							5	7	NUP43_MOUSE	Nup43	175000	3.7793		3	3	Q792Z1_MOUSE	Try10	560000	2.9672
							5	7	RTN4_MOUSE	Rtn4	87500	3.2207		3	3	Q9JMG9_MOUSE	Patz1	26400	2.9631
							5	7	GPX41_MOUSE	Gpx4	358000	3.1027		3	3	MEST_MOUSE	Mest	46600	2.9275
							5	7	ADDA_MOUSE	Add1	79900	3.0628		3	3	TAB1_MOUSE	Tab1	30300	2.9218
							5	7	MEST_MOUSE	Mest	90300	2.9382		3	3	APC7_MOUSE	Anapc7	22200	2.9114
							5	7	FBRL_MOUSE	Fbl	65600	2.9138		3	3	ATPG_MOUSE	Atp5c1	133000	2.9057
							5	6	TDH_MOUSE	Tdh	53800	4.4979		3	3	SALL2_MOUSE	Sall2	51100	2.9006
							5	6	KBL_MOUSE	Gcat	72900	4.0813		3	3	TFE2_MOUSE	Tcf3	42300	2.8613
							5	6	NUP54_MOUSE	Nup54	63700	4.0027		3	3	ZBT24_MOUSE	Zbtb24	69900	2.8467
							5	6	CSTF3_MOUSE	Cstf3	97900	3.7574		3	3	FRG1_MOUSE	Frg1	71800	2.8461
							5	6	NUP62_MOUSE	Nup62	63200	3.6707		3	3	VPS18_MOUSE	Vps18	35200	2.8346
							5	6	RCC1_MOUSE	Rcc1	104000	3.6434		3	3	FOG1_MOUSE	Zfpm1	83900	2.8344
							5	6	DDX6_MOUSE	Ddx6	52200	3.4591		3	3	FXR1_MOUSE	Fxr1	55300	2.833
							5	6	ADDG_MOUSE	Add3	75100	3.2007		3	3	SYRM_MOUSE	Rars2	31200	2.8242
							5	6	PCBP2_MOUSE	Pcbp2	171000	3.1937		3	3	GTF2I_MOUSE	Gtf2i	51600	2.8082
							5	6	SF3B3_MOUSE	Sf3b3	60300	3.085		3	3	SGPL1_MOUSE	Sgpl1	63900	2.7999
							5	6	RUNX1_MOUSE	Runx1	70300	3.0819		3	3	LIPB1_MOUSE	Ppfibp1	25200	2.7833
							5	6	E9Q2Z1_MOUSE	Cecr2	64400	3.069		3	3	ARL8A_MOUSE	Arl8a	17800	2.7778
							5	6	HDAC2_MOUSE	Hdac2	167000	3.0298		3	3	MCM4_MOUSE	Mcm4	29600	2.7712
							5	6	ORC3_MOUSE	Orc3	70900	2.966		3	3	TCPD_MOUSE	Cct4	34900	2.7648
							5	6	HTSF1_MOUSE	Htatsf1	100000	2.9647		3	3	TOR2A_MOUSE	Tor2a	37900	2.7595
							5	6	NACC1_MOUSE	Nacc1	144000	2.8297		3	3	TPM1_MOUSE	Tpm1	156000	2.7572
							5	6	AJUBA_MOUSE	Ajuba	70600	2.8172		3	3	MTMR3_MOUSE	Mtmr3	31200	2.7185
							5	6	E9PVX6_MOUSE	Mki67	77700	2.7726		3	3	TBA4A_MOUSE	Tuba4a	45200	2.7084
							5	6	RBPMS_MOUSE	Rbpms	195000	2.2523		3	3	AJUBA_MOUSE	Ajuba	26400	2.7036
							5	6	CDC23_MOUSE	Cdc23	70900	2.1731		3	3	SPRC_MOUSE	Sparc	75900	2.6706
							5	5	IMB1_MOUSE	Kpnb1	80100	3.5636		3	3	MCM6_MOUSE	Mcm6	27300	2.669
							5	5	VPS35_MOUSE	Vps35	64400	3.4358		3	3	RL40_MOUSE	Uba52	181000	2.6625
							5	5	G3XA30_MOUSE	Nsmce4a	35000	3.4131		3	3	EDEM3_MOUSE	Edem3	26500	2.6582
							5	5	MTDC_MOUSE	Mthfd2	83400	3.4099		3	3	ITCH_MOUSE	Itch	69600	2.6137
							5	5	K6PF_MOUSE	Pfkm	135000	3.391		3	3	ABCF2_MOUSE	Abcf2	38900	2.599
							5	5	PRS6B_MOUSE	Psmc4	59200	3.3729		3	3	CYFP1_MOUSE	Cyfip1	22500	2.594
							5	5	CREB1_MOUSE	Creb1	186000	3.3532		3	3	RPN1_MOUSE	Rpn1	34800	2.5246
							5	5	HAUS5_MOUSE	Haus5	64700	3.3487		3	3	BACH1_MOUSE	Bach1	39800	2.4895
							5	5	DICER_MOUSE	Dicer1	68900	3.3432		3	3	SZT2_MOUSE	Szt2	28800	2.4221
							5	5	FBLN1_MOUSE	Fbln1	276000	3.2541		3	3	EHMT1_MOUSE	Ehmt1	66100	2.4065
							5	5	CK084_MOUSE		118000	3.2409		3	3	VPS16_MOUSE	Vps16	32300	2.3473
							5	5	LS14A_MOUSE	Lsm14a	488000	3.1825		3	3	SGOL2_MOUSE	Sgol2	34200	2.3194
							5	5	ZN326_MOUSE	Znf326	72600	3.1777		3	3	CDC27_MOUSE	Cdc27	40700	2.2442
							5	5	F6VG99_MOUSE	Lmo7	72600	3.1081		3	3	RBPS2_MOUSE	Rbpms2	91000	2.2119
							5	5	TIM50_MOUSE	Timm50	92400	3.1067		3	3	VLDLR_MOUSE	Vldlr	28600	2.2028
							5	5	A2BIE1_MOUSE	Qser1	70700	3.0989		3	3	IGHG3_MOUSE		29800	2.1707
							5	5	ERAL1_MOUSE	Eral1	80700	3.0921		3	3	E9Q7E2_MOUSE	Arid2	55800	2.1651
							5	5	DHX57_MOUSE	Dhx57	49400	3.0736		3	3	Q3ULB0_MOUSE	Rbm6	27100	1.7724
							5	5	TOR2A_MOUSE	Tor2a	102000	3.0655		3	3	RTN4_MOUSE	Rtn4	273000	1.7627
							5	5	RPN1_MOUSE	Rpn1	51300	3.0341		2	38	CUL3_MOUSE	Cul3	73700	1.0661
							5	5	ERAP1_MOUSE	Erap1	43000	3.029		2	13	ACTBL_MOUSE	Actbl2	56000	3.5096
							5	5	GLYR1_MOUSE	Glyr1	69900	2.9986		2	3	ZN131_MOUSE	Znf131	18100	4.1444
							5	5	SHOC2_MOUSE	Shoc2	141000	2.9909		2	3	LOXL2_MOUSE	Loxl2	12400	4.0394
							5	5	SMCA5_MOUSE	Smarca5	67800	2.9792		2	3	PDIA6_MOUSE	Pdia6	23700	3.7211
							5	5	FOLC_MOUSE	Fpgs	93200	2.9634		2	3	SAFB1_MOUSE	Safb	40100	3.5952
							5	5	TIF1A_MOUSE	Trim24	71100	2.9587		2	3	F7BE84_MOUSE	Ankrd50	49800	3.5259
							5	5	GNL3L_MOUSE	Gnl3l	43400	2.9577		2	3	TGFB2_MOUSE	Tgfb2	40800	3.4016
							5	5	PTOV1_MOUSE	Ptov1	101000	2.9558		2	3	ASH2L_MOUSE	Ash2l	24100	3.0131
							5	5	E9Q6H8_MOUSE	Plekha5	156000	2.9486		2	3	GPX41_MOUSE	Gpx4	118000	2.9694
							5	5	RFOX1_MOUSE	Rbfox1	490000	2.9279		2	3	TBAL3_MOUSE	Tubal3	52500	2.9529
							5	5	F203A_MOUSE	Fam203a	142000	2.9073		2	3	TBX3_MOUSE	Tbx3	26800	2.8159
							5	5	INT6_MOUSE	Ints6	74500	2.8534		2	3	IGG2B_MOUSE	Igh-3	36400	2.6399
							5	5	E2AK4_MOUSE	Eif2ak4	60900	2.8523		2	3	MSX1_MOUSE	Msx1	44200	2.5574
							5	5	SF3A1_MOUSE	Sf3a1	91300	2.8506		2	2	D3Z2H9_MOUSE	Tpm3-rs7	59500	4.9457
							5	5	TROAP_MOUSE	Troap	82000	2.8308		2	2	TCF7_MOUSE	Tcf7	60700	4.3402
							5	5	RBM10_MOUSE	Rbm10	98600	2.8226		2	2	SKP1_MOUSE	Skp1	37700	4.2325
							5	5	NSUN2_MOUSE	Nsun2	69500	2.8093		2	2	NUP37_MOUSE	Nup37	34500	4.1387
							5	5	TYSD1_MOUSE	Tysnd1	67000	2.7969		2	2	E9Q2I4_MOUSE	C130039O16Rik	36400	4.0184
							5	5	ANLN_MOUSE	Anln	75100	2.7909		2	2	PLPL6_MOUSE	Pnpla6	34700	3.985
							5	5	COR1C_MOUSE	Coro1c	96900	2.7489		2	2	PRDM6_MOUSE	Prdm6	27300	3.9155
							5	5	STAG2_MOUSE	Stag2	62300	2.7219		2	2	DREB_MOUSE	Dbn1	38100	3.8964
							5	5	PRS8_MOUSE	Psmc5	53200	2.7187		2	2	CALX_MOUSE	Canx	52300	3.8525
							5	5	GCDH_MOUSE	Gcdh	85100	2.7051		2	2	PELO_MOUSE	Pelo	33000	3.8256
							5	5	NDUV1_MOUSE	Ndufv1	108000	2.6865		2	2	CHD8_MOUSE	Chd8	30100	3.7179
							5	5	CHD7_MOUSE	Chd7	55000	2.672		2	2	GCP3_MOUSE	Tubgcp3	20800	3.7172
							5	5	CAPR1_MOUSE	Caprin1	94200	2.6678		2	2	INT6_MOUSE	Ints6	17500	3.6867
							5	5	COPB_MOUSE	Copb1	68600	2.6328		2	2	PTBP1_MOUSE	Ptbp1	22700	3.6729
							5	5	SMCA1_MOUSE	Smarca1	66500	2.6187		2	2	CE024_MOUSE		36300	3.6525
							5	5	RAD18_MOUSE	Rad18	57700	2.6179		2	2	SMTN_MOUSE	Smtn	31500	3.6235
							5	5	CARF_MOUSE	Cdkn2aip	86400	2.5292		2	2	TERF2_MOUSE	Terf2	30300	3.6172
							5	5	DNJA3_MOUSE	Dnaja3	106000	2.5013		2	2	RRBP1_MOUSE	Rrbp1	47500	3.6046
							5	5	APC7_MOUSE	Anapc7	96300	2.4061		2	2	ALBU_MOUSE	Alb	52100	3.5959
							5	5	BACH2_MOUSE	Bach2	58400	2.3832		2	2	TCPE_MOUSE	Cct5	24700	3.5845
							5	5	UBP11_MOUSE	Usp11	96000	2.377		2	2	H2A1F_MOUSE	Hist1h2af	45200	3.5673
							5	5	ABCF2_MOUSE	Abcf2	97000	2.2943		2	2	AL7A1_MOUSE	Aldh7a1	36100	3.554
							5	5	TR150_MOUSE	Thrap3	123000	2.2918		2	2	IKZF1_MOUSE	Ikzf1	39800	3.5522
							5	5	ATPG_MOUSE	Atp5c1	99500	2.0744		2	2	CS1A_MOUSE	C1sa	32200	3.529
							4	9	TBB4A_MOUSE	Tubb4a	1240000	3.2583		2	2	MPDZ_MOUSE	Mpdz	35400	3.525
							4	7	COX5B_MOUSE	Cox5b	194000	2.1577		2	2	ABTB1_MOUSE	Abtb1	32800	3.5243
							4	6	HEXA_MOUSE	Hexa	60100	3.1286		2	2	DESP_MOUSE	Dsp	18700	3.5171
							4	6	RBPS2_MOUSE	Rbpms2	162000	2.0056		2	2	PLK1_MOUSE	Plk1	30300	3.5152
							4	5	EWS_MOUSE	Ewsr1	95200	3.6574		2	2	SUCB2_MOUSE	Suclg2	58000	3.4905
							4	5	RING2_MOUSE	Rnf2	83800	3.4795		2	2	IMB1_MOUSE	Kpnb1	28500	3.4125
							4	5	CNN3_MOUSE	Cnn3	54700	3.3497		2	2	PARP1_MOUSE	Parp1	24700	3.405
							4	5	UBP2L_MOUSE	Ubap2l	67500	3.3121		2	2	STAG2_MOUSE	Stag2	29200	3.3983
							4	5	PCH2_MOUSE	Trip13	74100	3.2241		2	2	ZWINT_MOUSE	Zwint	22400	3.3956
							4	5	CE024_MOUSE		256000	3.1944		2	2	NFRKB_MOUSE	Nfrkb	30700	3.3883
							4	5	1433B_MOUSE	Ywhab	176000	3.0785		2	2	A2AJ72_MOUSE	Fubp3	34200	3.3755
							4	5	GCAA_MOUSE	Ighg	131000	3.0398		2	2	WDR19_MOUSE	Wdr19	19500	3.3696
							4	5	SH3B4_MOUSE	Sh3bp4	53300	2.8396		2	2	CIRBP_MOUSE	Cirbp	33400	3.368
							4	5	RANB9_MOUSE	Ranbp9	72600	2.7767		2	2	SI1L2_MOUSE	Sipa1l2	25100	3.3578
							4	5	FBLN3_MOUSE	Efemp1	112000	2.7244		2	2	CAPR1_MOUSE	Caprin1	68700	3.3401
							4	5	RFX3_MOUSE	Rfx3	87800	2.4648		2	2	EVX1_MOUSE	Evx1	26100	3.3269
							4	5	TXND5_MOUSE	Txndc5	56700	2.4416		2	2	SMRC2_MOUSE	Smarcc2	24600	3.316
							4	5	ASUN_MOUSE	Asun	97000	2.3754		2	2	NUP93_MOUSE	Nup93	25500	3.2843
							4	4	ROAA_MOUSE	Hnrnpab	86600	3.783		2	2	Q8VCQ8_MOUSE	Cald1	34900	3.2831
							4	4	1433T_MOUSE	Ywhaq	101000	3.7512		2	2	TEX10_MOUSE	Tex10	16100	3.2818
							4	4	ZCCHV_MOUSE	Zc3hav1	83800	3.6975		2	2	PCNA_MOUSE	Pcna	67500	3.2804
							4	4	RBM45_MOUSE	Rbm45	28900	3.5792		2	2	AGRIN_MOUSE	Agrn	19100	3.2599
							4	4	LTBP1_MOUSE	Ltbp1	81800	3.5648		2	2	CAPZB_MOUSE	Capzb	34600	3.2547
							4	4	Q6PFD9_MOUSE	Nup98	251000	3.5277		2	2	Q8CF60_MOUSE	Zfp263	60800	3.2507
							4	4	MSH6_MOUSE	Msh6	86600	3.411		2	2	SEC13_MOUSE	Sec13	65000	3.2422
							4	4	UBP15_MOUSE	Usp15	45700	3.4108		2	2	HTSF1_MOUSE	Htatsf1	64700	3.2295
							4	4	EDEM3_MOUSE	Edem3	43000	3.4049		2	2	SP2_MOUSE	Sp2	51400	3.2034
							4	4	PDIA6_MOUSE	Pdia6	66100	3.3408		2	2	UIMC1_MOUSE	Uimc1	41000	3.1498
							4	4	LRRF2_MOUSE	Lrrfip2	145000	3.3283		2	2	SHRM2_MOUSE	Shroom2	38100	3.1459
							4	4	ERCC3_MOUSE	Ercc3	51100	3.3067		2	2	KAISO_MOUSE	Zbtb33	39800	3.1439
							4	4	SPTC2_MOUSE	Sptlc2	64500	3.2921		2	2	F6YNY8_MOUSE	Uggt2	21000	3.1181
							4	4	UGDH_MOUSE	Ugdh	103000	3.2277		2	2	LRWD1_MOUSE	LRWD1	17100	3.112
							4	4	ZN496_MOUSE	Znf496	54900	3.2236		2	2	HS71A_MOUSE	Hspa1a	332000	3.1094
							4	4	EIF3D_MOUSE	Eif3d	77400	3.1759		2	2	NARG2_MOUSE	Narg2	33900	3.0907
							4	4	ACL6A_MOUSE	Actl6a	145000	3.119		2	2	ACTN1_MOUSE	Actn1	33900	3.0832
							4	4	SOGA1_MOUSE	Soga1	81700	3.0953		2	2	LARP4_MOUSE	Larp4	32500	3.0494
							4	4	GFPT1_MOUSE	Gfpt1	107000	3.0805		2	2	A2ATY4_MOUSE	Zbtb34	32000	3.0492
							4	4	K1C19_MOUSE	Krt19	556000	3.0753		2	2	KCD15_MOUSE	Kctd15	53900	3.0472
							4	4	ANC2_MOUSE	Anapc2	51400	3.0706		2	2	RCC2_MOUSE	Rcc2	50200	3.038
							4	4	Q8CF60_MOUSE	Zfp263	86800	3.0438		2	2	DESM_MOUSE	Des	374000	2.998
							4	4	RPB1_MOUSE	Polr2a	76700	3.0411		2	2	EP400_MOUSE	Ep400	23500	2.9971
							4	4	SUCB2_MOUSE	Suclg2	106000	3.028		2	2	MSL1_MOUSE	Msl1	35500	2.9684
							4	4	TERF1_MOUSE	Terf1	85800	3.0232		2	2	ADDG_MOUSE	Add3	33100	2.9618
							4	4	NR6A1_MOUSE	Nr6a1	116000	3.019		2	2	COPB_MOUSE	Copb1	23200	2.9536
							4	4	FHL3_MOUSE	Fhl3	236000	3.0154		2	2	ARL8B_MOUSE	Arl8b	34000	2.9448
							4	4	NPHP3_MOUSE	Nphp3	40800	3.0131		2	2	ORC4_MOUSE	Orc4	32000	2.928
							4	4	MTD2L_MOUSE	Mthfd2l	72000	3.0131		2	2	NFAC3_MOUSE	Nfatc3	37200	2.9189
							4	4	H4_MOUSE	Hist1h4a	135000	2.9957		2	2	RPA2_MOUSE	Polr1b	32200	2.9165
							4	4	AL9A1_MOUSE	Aldh9a1	103000	2.9851		2	2	INT1_MOUSE	Ints1	34000	2.9126
							4	4	PUR6_MOUSE	Paics	116000	2.9559		2	2	RS2_MOUSE	Rps2	18900	2.9009
							4	4	MYCBP_MOUSE	Mycbp	197000	2.9493		2	2	NDUV2_MOUSE	Ndufv2	16300	2.8877
							4	4	NAMPT_MOUSE	Nampt	61600	2.9375		2	2	CTBP1_MOUSE	Ctbp1	47100	2.8826
							4	4	VP26A_MOUSE	Vps26a	79100	2.9329		2	2	NED4L_MOUSE	Nedd4l	286000	2.8826
							4	4	PRP4_MOUSE	Prpf4	45800	2.9142		2	2	PCBP1_MOUSE	Pcbp1	38500	2.8695
							4	4	PROX1_MOUSE	Prox1	52600	2.9107		2	2	ACADS_MOUSE	Acads	35700	2.862
							4	4	GTR3_MOUSE	Slc2a3	153000	2.8853		2	2	TE2IP_MOUSE	Terf2ip	17800	2.8543
							4	4	MAP1S_MOUSE	Map1s	49900	2.8848		2	2	DECR2_MOUSE	Decr2	44100	2.8487
							4	4	PARP1_MOUSE	Parp1	52000	2.8745		2	2	SSBP3_MOUSE	Ssbp3	73600	2.8301
							4	4	RS15A_MOUSE	Rps15a	94200	2.8676		2	2	CPT1B_MOUSE	Cpt1b	25800	2.8012
							4	4	TCPZ_MOUSE	Cct6a	45700	2.8449		2	2	ECHA_MOUSE	Hadha	22400	2.783
							4	4	CSK22_MOUSE	Csnk2a2	84600	2.8442		2	2	PUM1_MOUSE	Pum1	51600	2.782
							4	4	LRC41_MOUSE	Lrrc41	101000	2.8438		2	2	ZMYM4_MOUSE	Zmym4	44700	2.7763
							4	4	AT1A1_MOUSE	Atp1a1	59400	2.8416		2	2	FHL3_MOUSE	Fhl3	73000	2.7667
							4	4	ZN423_MOUSE	Znf423	97200	2.839		2	2	SAHH2_MOUSE	Ahcyl1	48200	2.7604
							4	4	K1967_MOUSE		87200	2.8263		2	2	SSBP2_MOUSE	Ssbp2	54700	2.7591
							4	4	TPPC9_MOUSE	Trappc9	49500	2.8239		2	2	INT3_MOUSE	Ints3	28300	2.7565
							4	4	IPO8_MOUSE	Ipo8	61800	2.8213		2	2	GCP60_MOUSE	Acbd3	28600	2.7412
							4	4	N42L2_MOUSE	N4bp2l2	41700	2.7613		2	2	F6ZDS4_MOUSE	Tpr	39500	2.7226
							4	4	WRIP1_MOUSE	Wrnip1	96100	2.7427		2	2	TPM3_MOUSE	Tpm3	44100	2.7112
							4	4	RS2_MOUSE	Rps2	64400	2.7077		2	2	RFX1_MOUSE	Rfx1	34900	2.6975
							4	4	RS3_MOUSE	Rps3	68100	2.7022		2	2	RBM4_MOUSE	Rbm4	23800	2.6802
							4	4	HBS1L_MOUSE	Hbs1l	43600	2.6959		2	2	DNJB6_MOUSE	Dnajb6	36200	2.6709
							4	4	CPT1B_MOUSE	Cpt1b	78100	2.679		2	2	ZN638_MOUSE	Znf638	25300	2.6393
							4	4	TECR_MOUSE	Tecr	110000	2.6622		2	2	SELR1_MOUSE	Selrc1	59800	2.6346
							4	4	KBTB4_MOUSE	Kbtbd4	80400	2.608		2	2	DYL1_MOUSE	Dynll1	234000	2.6334
							4	4	YETS2_MOUSE	Yeats2	61800	2.5871		2	2	IF2B3_MOUSE	Igf2bp3	16700	2.6242
							4	4	TAB1_MOUSE	Tab1	90000	2.5783		2	2	FACR1_MOUSE	Far1	39900	2.6115
							4	4	VPS11_MOUSE	Vps11	42800	2.5731		2	2	KV2A7_MOUSE		392000	2.6081
							4	4	ORC4_MOUSE	Orc4	79700	2.541		2	2	PRC1_MOUSE	Prc1	46700	2.6077
							4	4	CTBP2_MOUSE	Ctbp2	215000	2.5158		2	2	CDYL_MOUSE	Cdyl	29800	2.6051
							4	4	SYYM_MOUSE	Yars2	63900	2.5094		2	2	KV5AB_MOUSE		44800	2.581
							4	4	PRDX2_MOUSE	Prdx2	107000	2.5007		2	2	GRIP1_MOUSE	Grip1	30200	2.5676
							4	4	LDHA_MOUSE	Ldha	89900	2.4955		2	2	Q3U3J1_MOUSE	Bckdha	36800	2.5488
							4	4	MTG16_MOUSE	Cbfa2t3	91100	2.4893		2	2	GCP2_MOUSE	Tubgcp2	8230	2.54
							4	4	RL40_MOUSE	Uba52	352000	2.4622		2	2	WDR26_MOUSE	Wdr26	31100	2.5267
							4	4	ARL8B_MOUSE	Arl8b	79200	2.4592		2	2	TREF1_MOUSE	Trerf1	19400	2.4936
							4	4	PHLA2_MOUSE	Phlda2	89000	2.4015		2	2	ATX10_MOUSE	Atxn10	23000	2.4931
							4	4	ALAT2_MOUSE	Gpt2	60000	2.3041		2	2	ADT2_MOUSE	Slc25a5	38300	2.4817
							4	4	U5S1_MOUSE	Eftud2	42400	2.2775		2	2	TLE1_MOUSE	Tle1	61500	2.4753
							4	4	XRCC5_MOUSE	Xrcc5	80100	2.271		2	2	CCNB1_MOUSE	Ccnb1	50400	2.464
							3	25	CUL3_MOUSE	Cul3	120000	1.0944		2	2	K1967_MOUSE		23000	2.4558
							3	6	AHSA1_MOUSE	Ahsa1	39600	3.6267		2	2	BARD1_MOUSE	Bard1	35400	2.4257
							3	5	PERI_MOUSE	Prph	213000	3.2011		2	2	COR1C_MOUSE	Coro1c	32600	2.4173
							3	5	HSP74_MOUSE	Hspa4	44100	2.8938		2	2	RL4_MOUSE	Rpl4	27400	2.4158
							3	4	NID2_MOUSE	Nid2	46500	3.7057		2	2	BCL7C_MOUSE	Bcl7c	44600	2.3757
							3	4	PP2AA_MOUSE	Ppp2ca	85200	3.6324		2	2	ADNP_MOUSE	Adnp	36300	2.3622
							3	4	PO2F1_MOUSE	Pou2f1	49800	3.5816		2	2	TECR_MOUSE	Tecr	46500	2.3579
							3	4	Q504M2_MOUSE	Pdp2	48100	3.4831		2	2	SMHD1_MOUSE	Smchd1	23300	2.3184
							3	4	TUT4_MOUSE	Zcchc11	55100	3.4575		2	2	CXXC5_MOUSE	Cxxc5	42300	2.3012
							3	4	SRPRB_MOUSE	Srprb	77000	3.3653		2	2	CDC23_MOUSE	Cdc23	26300	2.2952
							3	4	TERA_MOUSE	Vcp	67200	3.2879		2	2	LDHA_MOUSE	Ldha	58100	2.2945
							3	4	RCOR1_MOUSE	Rcor1	130000	3.2591		2	2	CBR4_MOUSE	Cbr4	33400	2.2746
							3	4	DBPA_MOUSE	Csda	81100	3.2443		2	2	WIZ_MOUSE	Wiz	38400	2.2728
							3	4	CHAP1_MOUSE	Champ1	55400	3.177		2	2	MSX2_MOUSE	Msx2	19300	2.2375
							3	4	B1B0C7_MOUSE	Hspg2	75500	3.1303		2	2	WLS_MOUSE	Wls	49500	2.2314
							3	4	MUM1_MOUSE	Mum1	55300	3.1176		2	2	RTN3_MOUSE	Rtn3	114000	2.2153
							3	4	PTBP3_MOUSE	Ptbp3	39100	3.0482		2	2	Q9D9G7_MOUSE	1700074P13Rik	58400	2.2044
							3	4	VP26B_MOUSE	Vps26b	34400	3.0299		2	2	OZF_MOUSE	Znf146	43900	2.1973
							3	4	ARL8A_MOUSE	Arl8a	41000	2.9219		2	2	HS90A_MOUSE	Hsp90aa1	60600	2.1828
							3	4	HNRDL_MOUSE	Hnrpdl	175000	2.8241		2	2	NDUV1_MOUSE	Ndufv1	24900	2.1752
							3	4	TBL1X_MOUSE	Tbl1x	97200	2.7944		2	2	E9Q5F9_MOUSE	Setd2	39000	2.1662
							3	4	CSRP2_MOUSE	Csrp2	130000	2.6856		2	2	TCPH_MOUSE	Cct7	23400	2.1307
							3	4	CDC27_MOUSE	Cdc27	110000	2.6855		2	2	SPF45_MOUSE	Rbm17	33400	2.1156
							3	4	SLTM_MOUSE	Sltm	62800	2.6686		2	2	PDS5B_MOUSE	Pds5b	33600	2.0992
							3	4	GATA6_MOUSE	Gata6	38300	2.3187		2	2	TXND5_MOUSE	Txndc5	35200	1.9873
							3	3	EVX1_MOUSE	Evx1	54300	3.7782		2	2	COX5B_MOUSE	Cox5b	101000	1.9593
							3	3	A2AJ72_MOUSE	Fubp3	125000	3.6774		2	2	LRP1B_MOUSE	Lrp1b	81200	1.9478
							3	3	PRS10_MOUSE	Psmc6	67000	3.6065		2	2	FMR1_MOUSE	Fmr1	31300	1.8819
							3	3	CAF1B_MOUSE	Chaf1b	60000	3.6031		2	2	MCES_MOUSE	Rnmt	31600	1.8531
							3	3	COQ3_MOUSE	Coq3	229000	3.6028		2	2	FADS1_MOUSE	Fads1	37700	1.7861
							3	3	SPHK2_MOUSE	Sphk2	38700	3.5863		2	2	AK17B_MOUSE	Akap17b	64800	1.5576
							3	3	TE2IP_MOUSE	Terf2ip	108000	3.5537		1	8	HVM51_MOUSE		171000	1.8523
							3	3	LRCH2_MOUSE	Lrch2	50700	3.5384		1	4	GFAP_MOUSE	Gfap	56800	1.9118
							3	3	CBX3_MOUSE	Cbx3	152000	3.5348		1	4	MCPT9_MOUSE	Mcpt9	6820	1.6964
							3	3	SHC1_MOUSE	Shc1	45800	3.5307		1	3	TBA1B_MOUSE	Tuba1b	103000	3.7146
							3	3	HELLS_MOUSE	Hells	63600	3.5009		1	2	CUL1_MOUSE	Cul1	15900	4.0216
							3	3	G3UYU0_MOUSE	Mex3a	73000	3.4875		1	2	TGFB1_MOUSE	Tgfb1	19000	3.8419
							3	3	FACR1_MOUSE	Far1	82800	3.485		1	2	Q9JIZ5_MOUSE	Tfap4	9440	3.7644
							3	3	Q9JMG9_MOUSE	Patz1	46200	3.4815		1	2	ZO2_MOUSE	Tjp2	16300	3.7217
							3	3	DCTN1_MOUSE	Dctn1	36600	3.4775		1	2	Q9CPN9_MOUSE	2210010C04Rik	1640000	3.4645
							3	3	HAX1_MOUSE	Hax1	66400	3.4239		1	2	DVL2_MOUSE	Dvl2	32900	3.3801
							3	3	NTPCR_MOUSE	Ntpcr	73600	3.3982		1	2	ZN143_MOUSE	Znf143	26800	3.3467
							3	3	PRS4_MOUSE	Psmc1	55200	3.398		1	2	Q9CR06_MOUSE	Asph	235000	1.7363
							3	3	REQU_MOUSE	Dpf2	76200	3.3901		1	2	DKC1_MOUSE	Dkc1	36800	1.5858
							3	3	SEC13_MOUSE	Sec13	179000	3.3843		1	1	POGZ_MOUSE	Pogz	56900	5.5843
							3	3	CAZA1_MOUSE	Capza1	45300	3.3841		1	1	NU107_MOUSE	Nup107	31600	5.1996
							3	3	DHB7_MOUSE	Hsd17b7	47400	3.3741		1	1	PHC1_MOUSE	Phc1	41800	4.9331
							3	3	CDYL_MOUSE	Cdyl	95400	3.3636		1	1	KV3A1_MOUSE		79900	4.7689
							3	3	NCUG1_MOUSE		63400	3.3471		1	1	SP1_MOUSE	Sp1	65200	4.5342
							3	3	CNN2_MOUSE	Cnn2	288000	3.3359		1	1	RAE1L_MOUSE	Rae1	26300	4.3237
							3	3	TM165_MOUSE	Tmem165	57800	3.3269		1	1	CHAP1_MOUSE	Champ1	34500	4.2887
							3	3	MSI1H_MOUSE	Msi1	58500	3.3113		1	1	ITB1_MOUSE	Itgb1	38700	4.2307
							3	3	RAB18_MOUSE	Rab18	69200	3.3082		1	1	CDS2_MOUSE	Cds2	41300	4.1727
							3	3	PSMD4_MOUSE	Psmd4	120000	3.3055		1	1	NFYC_MOUSE	Nfyc	37700	4.1388
							3	3	HAUS4_MOUSE	Haus4	63900	3.304		1	1	DBPA_MOUSE	Csda	29400	4.1064
							3	3	ROA0_MOUSE	Hnrnpa0	156000	3.3035		1	1	TRA2B_MOUSE	Tra2b	36100	4.1054
							3	3	MSX2_MOUSE	Msx2	133000	3.2958		1	1	CBX1_MOUSE	Cbx1	41600	4.1007
							3	3	DHB12_MOUSE	Hsd17b12	137000	3.2912		1	1	DDB1_MOUSE	Ddb1	24400	4.0399
							3	3	FLNC_MOUSE	Flnc	29400	3.2668		1	1	MTA3_MOUSE	Mta3	37300	4.0329
							3	3	AGRIN_MOUSE	Agrn	37400	3.239		1	1	HS90B_MOUSE	Hsp90ab1	29300	3.9903
							3	3	TPM3_MOUSE	Tpm3	277000	3.2005		1	1	MYH11_MOUSE	Myh11	27500	3.9839
							3	3	FAD1_MOUSE	Flad1	32800	3.1911		1	1	KV3A9_MOUSE		46100	3.9834
							3	3	FDFT_MOUSE	Fdft1	44200	3.1866		1	1	TOX4_MOUSE	Tox4	39100	3.974
							3	3	A6H6J9_MOUSE	Ankrd50	78400	3.1797		1	1	SF3B4_MOUSE	Sf3b4	44700	3.9173
							3	3	PELP1_MOUSE	Pelp1	58200	3.1784		1	1	YBOX1_MOUSE	Ybx1	31200	3.9171
							3	3	ATF1_MOUSE	Atf1	55100	3.173		1	1	FABD_MOUSE	Mcat	20000	3.8807
							3	3	G3X972_MOUSE	Sec24c	39800	3.1708		1	1	WDR5_MOUSE	Wdr5	46600	3.8798
							3	3	IKZF1_MOUSE	Ikzf1	171000	3.1547		1	1	RCN3_MOUSE	Rcn3	34400	3.8796
							3	3	DHX32_MOUSE	Dhx32	78700	3.1445		1	1	SYMPK_MOUSE	Sympk	14400	3.8653
							3	3	TFE2_MOUSE	Tcf3	65600	3.14		1	1	ACVL1_MOUSE	Acvrl1	41700	3.8548
							3	3	TMX3_MOUSE	Tmx3	69800	3.1378		1	1	Q8R048_MOUSE	Mycbp	47300	3.8447
							3	3	TRAF7_MOUSE	Traf7	61900	3.1328		1	1	SYYM_MOUSE	Yars2	12800	3.8143
							3	3	FACD2_MOUSE	Fancd2	31000	3.1216		1	1	GABR1_MOUSE	Gabbr1	30000	3.8087
							3	3	AMERL_MOUSE	Ammecr1l	66700	3.1214		1	1	F6VR46_MOUSE	Cecr2	40200	3.6995
							3	3	SKA3_MOUSE	Ska3	76100	3.1015		1	1	MTG8R_MOUSE	Cbfa2t2	10400	3.6876
							3	3	CNDD3_MOUSE	Ncapd3	51300	3.0951		1	1	LAS1L_MOUSE	Las1l	59900	3.6766
							3	3	TFDP1_MOUSE	Tfdp1	87700	3.0879		1	1	BRE_MOUSE	Bre	31000	3.6641
							3	3	COF1_MOUSE	Cfl1	79800	3.0638		1	1	P5CR1_MOUSE	Pycr1	126000	3.6598
							3	3	PRC2A_MOUSE	Prrc2a	60900	3.0595		1	1	TET2_MOUSE	Tet2	29200	3.6456
							3	3	MOT1_MOUSE	Slc16a1	161000	3.0474		1	1	FOXF1_MOUSE	Foxf1	42500	3.6137
							3	3	BAG6_MOUSE	Bag6	62500	3.0473		1	1	LAP2B_MOUSE	Tmpo	126000	3.6096
							3	3	E9PWG6_MOUSE	Ncapg	75800	3.0167		1	1	RFX2_MOUSE	Rfx2	21200	3.6075
							3	3	RPA49_MOUSE	Polr1e	77800	3.0128		1	1	MCCA_MOUSE	Mccc1	59600	3.5935
							3	3	ORC5_MOUSE	Orc5	48900	3.0032		1	1	RBBP5_MOUSE	Rbbp5	21400	3.5736
							3	3	KI18B_MOUSE	Kif18b	59900	2.9903		1	1	GFPT2_MOUSE	Gfpt2	20000	3.5729
							3	3	KIFC1_MOUSE	Kifc1	79700	2.9365		1	1	SEP15_MOUSE	2013-09-15	19800	3.5622
							3	3	ORC1_MOUSE	Orc1	68700	2.9164		1	1	PROX1_MOUSE	Prox1	10400	3.5601
							3	3	SNX9_MOUSE	Snx9	64700	2.9117		1	1	RBM39_MOUSE	Rbm39	28800	3.559
							3	3	VPS39_MOUSE	Vps39	40500	2.9098		1	1	NXF1_MOUSE	Nxf1	11400	3.5567
							3	3	NCKP1_MOUSE	Nckap1	41800	2.8859		1	1	FRMD6_MOUSE	Frmd6	40100	3.5527
							3	3	TCPH_MOUSE	Cct7	57600	2.8803		1	1	BAG4_MOUSE	Bag4	28000	3.5362
							3	3	ZMYM4_MOUSE	Zmym4	88800	2.855		1	1	Q78HG1_MOUSE	Rbpms	83700	3.5115
							3	3	MUML1_MOUSE	Mum1l1	61100	2.8484		1	1	IGHM_MOUSE	Igh-6	20500	3.5032
							3	3	RAD17_MOUSE	Rad17	48400	2.8471		1	1	MAFG_MOUSE	Mafg	99400	3.4979
							3	3	MAFG_MOUSE	Mafg	167000	2.8463		1	1	KPYM_MOUSE	Pkm	32900	3.4904
							3	3	UIMC1_MOUSE	Uimc1	70700	2.8444		1	1	HSDL1_MOUSE	Hsdl1	20700	3.4842
							3	3	GALC_MOUSE	Galc	115000	2.8342		1	1	FACD2_MOUSE	Fancd2	26000	3.4679
							3	3	FBRS_MOUSE	Fbrs	62100	2.8204		1	1	NDE1_MOUSE	Nde1	28500	3.4568
							3	3	MCMBP_MOUSE	Mcmbp	42000	2.8155		1	1	1433E_MOUSE	Ywhae	18700	3.4473
							3	3	SMRCD_MOUSE	Smarcad1	55300	2.8049		1	1	DJB12_MOUSE	Dnajb12	43800	3.4282
							3	3	TBA4A_MOUSE	Tuba4a	186000	2.7924		1	1	D3Z726_MOUSE	Foxp4	35100	3.42
							3	3	FBX38_MOUSE	Fbxo38	57200	2.7859		1	1	1433B_MOUSE	Ywhab	15900	3.4065
							3	3	RSMB_MOUSE	Snrpb	54600	2.7806		1	1	NDUS7_MOUSE	Ndufs7	39900	3.4025
							3	3	ADAS_MOUSE	Agps	31000	2.7729		1	1	LZTS2_MOUSE	Lzts2	12600	3.4011
							3	3	NVL_MOUSE	Nvl	55900	2.7725		1	1	COQ3_MOUSE	Coq3	100000	3.3996
							3	3	ZN608_MOUSE	Znf608	72800	2.7691		1	1	SSXT_MOUSE	Ss18	476000	3.3731
							3	3	LARP4_MOUSE	Larp4	99600	2.7685		1	1	PCBP2_MOUSE	Pcbp2	32500	3.3484
							3	3	NXF1_MOUSE	Nxf1	67800	2.7611		1	1	E9QLH9_MOUSE	D8Ertd82e	44600	3.339
							3	3	MAFF_MOUSE	Maff	84500	2.7539		1	1	MY18A_MOUSE	Myo18a	20300	3.3292
							3	3	DECR2_MOUSE	Decr2	51200	2.7459		1	1	GATA4_MOUSE	Gata4	25100	3.3275
							3	3	GTR1_MOUSE	Slc2a1	64400	2.7457		1	1	ZN532_MOUSE	Znf532	33400	3.3039
							3	3	SELR1_MOUSE	Selrc1	207000	2.7389		1	1	SMAD4_MOUSE	Smad4	18000	3.2986
							3	3	SYMC_MOUSE	Mars	84900	2.7265		1	1	RTCB_MOUSE	D10Wsu52e	18400	3.291
							3	3	FRMD6_MOUSE	Frmd6	67200	2.7259		1	1	E9Q852_MOUSE	Mllt4	31100	3.2828
							3	3	OXSR1_MOUSE	Oxsr1	52100	2.7082		1	1	TMX3_MOUSE	Tmx3	18500	3.2692
							3	3	TEAD1_MOUSE	Tead1	145000	2.7071		1	1	PF21A_MOUSE	Phf21a	43900	3.2615
							3	3	SOX17_MOUSE	Sox17	66000	2.6964		1	1	G3XA30_MOUSE	Nsmce4a	18500	3.2497
							3	3	INT4_MOUSE	Ints4	50100	2.6927		1	1	ARHG2_MOUSE	Arhgef2	25600	3.2495
							3	3	Q3U3J1_MOUSE	Bckdha	397000	2.6796		1	1	YTHD1_MOUSE	Ythdf1	102000	3.2357
							3	3	PTBP2_MOUSE	Ptbp2	80900	2.6663		1	1	HAND1_MOUSE	Hand1	96200	3.2328
							3	3	NDUS2_MOUSE	Ndufs2	61300	2.6605		1	1	RBM20_MOUSE	Rbm20	17700	3.1935
							3	3	PICA_MOUSE	Picalm	64900	2.6603		1	1	SPTN1_MOUSE	Sptan1	12800	3.1809
							3	3	CP51A_MOUSE	Cyp51a1	31800	2.6585		1	1	SSU72_MOUSE	Ssu72	32500	3.1574
							3	3	Q792Z1_MOUSE	Try10	826000	2.6411		1	1	TCPQ_MOUSE	Cct8	42400	3.1543
							3	3	FUS_MOUSE	Fus	70800	2.6382		1	1	CGNL1_MOUSE	Cgnl1	15800	3.1407
							3	3	UBP10_MOUSE	Usp10	43600	2.6109		1	1	E9Q9V7_MOUSE	Srcap	15900	3.1306
							3	3	AIMP2_MOUSE	Aimp2	50900	2.6095		1	1	TOX3_MOUSE	Tox3	101000	3.128
							3	3	TRM2A_MOUSE	Trmt2a	62500	2.6075		1	1	GPAT1_MOUSE	Gpam	31100	3.1053
							3	3	NUPL1_MOUSE	Nupl1	73900	2.5815		1	1	BLM_MOUSE	Blm	31700	3.1005
							3	3	A2ATY4_MOUSE	Zbtb34	68900	2.5754		1	1	COM1_MOUSE	Rbbp8	19100	3.0983
							3	3	PRPF3_MOUSE	Prpf3	78200	2.5751		1	1	MAP1A_MOUSE	Map1a	38700	3.0947
							3	3	NDUS7_MOUSE	Ndufs7	92900	2.5695		1	1	NDUA2_MOUSE	Ndufa2	24400	3.0897
							3	3	CSK2B_MOUSE	Csnk2b	95300	2.5694		1	1	K6PP_MOUSE	Pfkp	21700	3.0865
							3	3	TERF2_MOUSE	Terf2	142000	2.5334		1	1	SYIC_MOUSE	Iars	32900	3.0845
							3	3	XRN1_MOUSE	Xrn1	50500	2.5328		1	1	SHOC2_MOUSE	Shoc2	13200	3.0709
							3	3	COPG2_MOUSE	Copg2	88500	2.5143		1	1	ANC2_MOUSE	Anapc2	23200	3.0589
							3	3	INT2_MOUSE	Ints2	117000	2.5028		1	1	SPAT5_MOUSE	Spata5	42500	3.0583
							3	3	MRCKA_MOUSE	Cdc42bpa	43700	2.4962		1	1	TBB4B_MOUSE	Tubb4b	30600	3.0562
							3	3	IMA2_MOUSE	Kpna2	47500	2.4926		1	1	MIXL1_MOUSE	Mixl1	79700	3.0557
							3	3	NDUS3_MOUSE	Ndufs3	90300	2.485		1	1	A2BDX0_MOUSE	Adnp	30400	3.0538
							3	3	ARL1_MOUSE	Arl1	57500	2.4832		1	1	LEF1_MOUSE	Lef1	112000	3.0414
							3	3	FA98B_MOUSE	Fam98b	96400	2.4717		1	1	G3UXP5_MOUSE	Uggt2	69800	3.0378
							3	3	BCOR_MOUSE	Bcor	68800	2.4696		1	1	A2A484_MOUSE	Zmynd8	45100	3.0274
							3	3	DNJB6_MOUSE	Dnajb6	57500	2.4472		1	1	MTD2L_MOUSE	Mthfd2l	21000	3.0258
							3	3	FTO_MOUSE	Fto	52200	2.4327		1	1	SRSF3_MOUSE	Srsf3	35000	3.0255
							3	3	TT21B_MOUSE	Ttc21b	62000	2.4322		1	1	MAGD1_MOUSE	Maged1	93300	3.0138
							3	3	BARD1_MOUSE	Bard1	93200	2.4288		1	1	IF4A1_MOUSE	Eif4a1	36900	3.0133
							3	3	ZFHX3_MOUSE	Zfhx3	50400	2.4173		1	1	NDEL1_MOUSE	Ndel1	47600	3.0131
							3	3	PRP19_MOUSE	Prpf19	92200	2.394		1	1	APC16_MOUSE	Anapc16	22600	3.0102
							3	3	M4K4_MOUSE	Map4k4	72300	2.3926		1	1	BCOR_MOUSE	Bcor	41100	3.0054
							3	3	DVL1_MOUSE	Dvl1	85900	2.3798		1	1	RPP38_MOUSE	Rpp38	17000	2.9969
							3	3	B1AUN2_MOUSE	Eif2b3	54700	2.3671		1	1	Q91YT7_MOUSE	Ythdf2	149000	2.9853
							3	3	MOCS1_MOUSE	Mocs1	102000	2.3346		1	1	SMRD2_MOUSE	Smarcd2	27000	2.9721
							3	3	SYNJ1_MOUSE	Synj1	77000	2.3341		1	1	Q6P4T2_MOUSE	Snrnp200	32500	2.9696
							3	3	PSPC1_MOUSE	Pspc1	51000	2.3115		1	1	TBB2B_MOUSE	Tubb2b	87500	2.9418
							3	3	CAN6_MOUSE	Capn6	53600	2.3088		1	1	RU1C_MOUSE	Snrpc	15000	2.9402
							3	3	MSL1_MOUSE	Msl1	65900	2.261		1	1	LONM_MOUSE	Lonp1	31100	2.9091
							3	3	CPSM_MOUSE	Cps1	183000	2.2496		1	1	PCH2_MOUSE	Trip13	23300	2.9066
							3	3	TM9S2_MOUSE	Tm9sf2	55100	2.2428		1	1	A2A7F3_MOUSE	Rlf	18700	2.9001
							3	3	FABD_MOUSE	Mcat	86700	2.2372		1	1	TWST1_MOUSE	Twist1	66000	2.8923
							3	3	RL4_MOUSE	Rpl4	98500	2.2287		1	1	RL7A_MOUSE	Rpl7a	48700	2.8796
							3	3	TPM1_MOUSE	Tpm1	454000	2.2261		1	1	I2BPL_MOUSE	Irf2bpl	21500	2.8764
							3	3	PABP1_MOUSE	Pabpc1	49200	2.1554		1	1	MCM5_MOUSE	Mcm5	40800	2.8755
							3	3	FUBP1_MOUSE	Fubp1	97700	2.1451		1	1	AINX_MOUSE	Ina	2100000	2.8725
							3	3	CTBP1_MOUSE	Ctbp1	139000	2.0855		1	1	CNOT1_MOUSE	Cnot1	20500	2.8541
							3	3	ASB4_MOUSE	Asb4	93100	2.052		1	1	KDM6B_MOUSE	Kdm6b	25600	2.8452
							3	3	TBL1R_MOUSE	Tbl1xr1	115000	1.9873		1	1	SMCA1_MOUSE	Smarca1	41300	2.8361
							3	3	NSMA_MOUSE	Smpd2	96700	1.8955		1	1	Q6PFD9_MOUSE	Nup98	66900	2.8208
							2	5	ACTBL_MOUSE	Actbl2	95900	3.1136		1	1	D3Z643_MOUSE	Ankrd50	26900	2.8163
							2	4	COPR5_MOUSE	Copr5	77800	3.8356		1	1	CSRP2_MOUSE	Csrp2	27400	2.7876
							2	4	NOL9_MOUSE	Nol9	52500	2.47		1	1	CALR_MOUSE	Calr	49400	2.772
							2	4	K0100_MOUSE	Kiaa0100	515000	1.9259		1	1	KV6AB_MOUSE		26600	2.7555
							2	3	CBX1_MOUSE	Cbx1	76200	4.1513		1	1	RING1_MOUSE	Ring1	54400	2.7535
							2	3	MBD3_MOUSE	Mbd3	73100	3.8028		1	1	C1QC_MOUSE	C1qc	32200	2.715
							2	3	TEX10_MOUSE	Tex10	50200	3.711		1	1	SORT_MOUSE	Sort1	34400	2.7057
							2	3	FBX3_MOUSE	Fbxo3	28300	3.6043		1	1	E9PWG6_MOUSE	Ncapg	26700	2.6872
							2	3	LOXL2_MOUSE	Loxl2	45600	3.5717		1	1	Q5SWZ5_MOUSE	Mprip	36200	2.6867
							2	3	1433E_MOUSE	Ywhae	52600	3.5314		1	1	E9PYF4_MOUSE	Lmo7	21200	2.6596
							2	3	NUP37_MOUSE	Nup37	64600	3.4925		1	1	SRGP1_MOUSE	Srgap1	119000	2.656
							2	3	WDR5_MOUSE	Wdr5	49800	3.4579		1	1	TOP2A_MOUSE	Top2a	18800	2.6468
							2	3	PKN2_MOUSE	Pkn2	69500	3.4363		1	1	VPS72_MOUSE	Vps72	52900	2.6319
							2	3	IGG2B_MOUSE	Igh-3	108000	3.3187		1	1	TRIPC_MOUSE	Trip12	15700	2.6223
							2	3	AT2A2_MOUSE	Atp2a2	50600	3.2478		1	1	PTOV1_MOUSE	Ptov1	45600	2.6215
							2	3	TBAL3_MOUSE	Tubal3	149000	3.2346		1	1	HNRL1_MOUSE	Hnrnpul1	21300	2.6154
							2	3	E9QLK7_MOUSE	Trrap	44500	3.1037		1	1	KV5A4_MOUSE		58900	2.611
							2	3	IMA4_MOUSE	Kpna4	51000	3.0866		1	1	UBAP2_MOUSE	Ubap2	25200	2.5976
							2	3	IF122_MOUSE	Ift122	59500	2.9113		1	1	F8WJF7_MOUSE	Traf7	23300	2.5967
							2	3	RT35_MOUSE	Mrps35	43200	2.8591		1	1	CNDG2_MOUSE	Ncapg2	14700	2.5939
							2	3	REST_MOUSE	Rest	72900	2.7952		1	1	SAMD1_MOUSE	Samd1	33600	2.591
							2	3	E9Q2S7_MOUSE	Zfp266	83200	2.6097		1	1	CDK12_MOUSE	Cdk12	30600	2.5719
							2	3	VAPA_MOUSE	Vapa	131000	2.5587		1	1	ABCE1_MOUSE	Abce1	25500	2.5633
							2	3	F8VQG7_MOUSE	N4bp2	66600	2.2893		1	1	PRS10_MOUSE	Psmc6	14900	2.5561
							2	3	SIN3B_MOUSE	Sin3b	27000	2.0106		1	1	PRDX2_MOUSE	Prdx2	44300	2.5523
							2	2	TCPE_MOUSE	Cct5	108000	4.2409		1	1	ESCO2_MOUSE	Esco2	39100	2.5458
							2	2	PPOX_MOUSE	Ppox	85300	4.2282		1	1	LUZP1_MOUSE	Luzp1	40600	2.5387
							2	2	D3Z2H9_MOUSE	Tpm3-rs7	185000	4.1663		1	1	AMMR1_MOUSE	Ammecr1	15200	2.524
							2	2	SUCB1_MOUSE	Sucla2	44200	4.1641		1	1	ZFP64_MOUSE	Zfp64	37400	2.4988
							2	2	D3Z481_MOUSE	Fam126a	57700	4.1213		1	1	NIPBL_MOUSE	Nipbl	18000	2.4959
							2	2	ACDSB_MOUSE	Acadsb	56300	4.099		1	1	NFYB_MOUSE	Nfyb	33400	2.4948
							2	2	ZN131_MOUSE	Znf131	30400	3.9909		1	1	GFI1B_MOUSE	Gfi1b	34300	2.4938
							2	2	BAG4_MOUSE	Bag4	65700	3.9726		1	1	IF122_MOUSE	Ift122	32500	2.4908
							2	2	LMBL2_MOUSE	L3mbtl2	34600	3.9658		1	1	TCPG_MOUSE	Cct3	55200	2.4598
							2	2	SAFB1_MOUSE	Safb	61000	3.9177		1	1	TXNIP_MOUSE	Txnip	7680	2.4561
							2	2	E9Q2I4_MOUSE	C130039O16Rik	97000	3.8312		1	1	CRF_MOUSE	Crh	17800	2.4522
							2	2	SPTN1_MOUSE	Sptan1	40100	3.8114		1	1	SKIL_MOUSE	Skil	38800	2.4323
							2	2	MAGI3_MOUSE	Magi3	35900	3.8095		1	1	MSD3_MOUSE	Msantd3	25500	2.4176
							2	2	T2EA_MOUSE	Gtf2e1	71500	3.803		1	1	DNJB2_MOUSE	Dnajb2	125000	2.4164
							2	2	MY18A_MOUSE	Myo18a	41600	3.8005		1	1	TBRG4_MOUSE	Tbrg4	50000	2.4086
							2	2	TCF7_MOUSE	Tcf7	122000	3.7851		1	1	ADT1_MOUSE	Slc25a4	86100	2.3951
							2	2	SMAD4_MOUSE	Smad4	39600	3.7763		1	1	A2AQ53_MOUSE	Fbn1	81000	2.3902
							2	2	DPOE4_MOUSE	Pole4	80500	3.7595		1	1	COPG2_MOUSE	Copg2	40300	2.3776
							2	2	STN1_MOUSE	Obfc1	60800	3.755		1	1	Ig1_sheep		21800	2.3639
							2	2	IF5A1_MOUSE	Eif5a	45200	3.7513		1	1	PBX3_MOUSE	Pbx3	55200	2.3623
							2	2	DSRAD_MOUSE	Adar	66500	3.7139		1	1	RUXE_MOUSE	Snrpe	18100	2.3598
							2	2	SF01_MOUSE	Sf1	102000	3.6748		1	1	E9Q238_MOUSE	Kank1	78900	2.3573
							2	2	TYSY_MOUSE	Tyms	61200	3.6531		1	1	DX39A_MOUSE	Ddx39a	32500	2.3555
							2	2	LZTS2_MOUSE	Lzts2	46300	3.6425		1	1	BRD8_MOUSE	Brd8	38200	2.3509
							2	2	H2A1F_MOUSE	Hist1h2af	35600	3.6167		1	1	PHLA2_MOUSE	Phlda2	51400	2.3284
							2	2	C1QB_MOUSE	C1qb	78500	3.6128		1	1	SALL3_MOUSE	Sall3	29100	2.2907
							2	2	RAE1L_MOUSE	Rae1	78400	3.6115		1	1	FIZ1_MOUSE	Fiz1	25000	2.2836
							2	2	CHK1_MOUSE	Chek1	76800	3.5995		1	1	ANXA1_MOUSE	Anxa1	36800	2.2686
							2	2	SF3B4_MOUSE	Sf3b4	52500	3.5562		1	1	ACINU_MOUSE	Acin1	9870	2.2535
							2	2	ENPL_MOUSE	Hsp90b1	466000	3.5552		1	1	COE1_MOUSE	Ebf1	28800	2.2327
							2	2	LYPL1_MOUSE	Lyplal1	96600	3.5471		1	1	NRF1_MOUSE	Nrf1	32200	2.2219
							2	2	LC7L3_MOUSE	Luc7l3	56900	3.5455		1	1	SENP3_MOUSE	Senp3	42600	2.2191
							2	2	PM14_MOUSE	Sf3b14	61200	3.5227		1	1	SMYD4_MOUSE	Smyd4	40700	2.2142
							2	2	AMRA1_MOUSE	Ambra1	66600	3.4785		1	1	ZSC21_MOUSE	Zscan21	56800	2.2027
							2	2	PROD_MOUSE	Prodh	44100	3.4661		1	1	FUBP1_MOUSE	Fubp1	50300	2.1948
							2	2	CC85C_MOUSE	Ccdc85c	304000	3.4324		1	1	F6TFN2_MOUSE	Lmo7	22000	2.1933
							2	2	ARF6_MOUSE	Arf6	79400	3.4284		1	1	MPCP_MOUSE	Slc25a3	38600	2.1922
							2	2	ZBT24_MOUSE	Zbtb24	44500	3.382		1	1	RBCC1_MOUSE	Rb1cc1	31900	2.1785
							2	2	KIF22_MOUSE	Kif22	46300	3.3498		1	1	MTMRE_MOUSE	Mtmr14	22200	2.1768
							2	2	RADIL_MOUSE	Radil	51200	3.3395		1	1	G3X9A3_MOUSE	Zfp295	45500	2.1649
							2	2	TLE3_MOUSE	Tle3	50800	3.335		1	1	SET_MOUSE	Set	19500	2.1588
							2	2	DJB12_MOUSE	Dnajb12	105000	3.3293		1	1	NICA_MOUSE	Ncstn	17300	2.15
							2	2	SSBP2_MOUSE	Ssbp2	325000	3.3291		1	1	ADA21_MOUSE	Adam21	402000	2.145
							2	2	F91A1_MOUSE	Fam91a1	67400	3.3241		1	1	CEP95_MOUSE	Cep95	131000	2.1372
							2	2	UBXN4_MOUSE	Ubxn4	62700	3.2922		1	1	CAN6_MOUSE	Capn6	44600	2.1311
							2	2	HSDL1_MOUSE	Hsdl1	26200	3.2709		1	1	KDM6A_MOUSE	Kdm6a	23600	2.114
							2	2	E9Q7C4_MOUSE	Prl14l	25800	3.2689		1	1	F6X3X7_MOUSE	Uggt2	49900	2.1072
							2	2	TNR6B_MOUSE	Tnrc6b	47100	3.2627		1	1	ASB4_MOUSE	Asb4	20600	2.0878
							2	2	CAPZB_MOUSE	Capzb	122000	3.2619		1	1	D3Z3N4_MOUSE	Hnrnph3	32800	2.0872
							2	2	DREB_MOUSE	Dbn1	58300	3.2602		1	1	PPIB_MOUSE	Ppib	22400	2.0776
							2	2	SPIN1_MOUSE	Spin1	96300	3.2593		1	1	F7CF22_MOUSE	Gm8923	64300	2.0743
							2	2	RPA34_MOUSE	Cd3eap	55900	3.2367		1	1	CPSM_MOUSE	Cps1	224000	2.066
							2	2	RTCB_MOUSE	D10Wsu52e	66700	3.2279		1	1	MAZ_MOUSE	Maz	137000	2.0631
							2	2	KAC4_RABIT		72600	3.2248		1	1	H31_MOUSE	Hist1h3a	41400	2.0579
							2	2	ARI1_MOUSE	Arih1	98900	3.2245		1	1	TMTC3_MOUSE	Tmtc3	42800	2.0506
							2	2	SERA_MOUSE	Phgdh	82200	3.2184		1	1	IMA2_MOUSE	Kpna2	36500	2.0332
							2	2	TGFB2_MOUSE	Tgfb2	65900	3.1949		1	1	SETB1_MOUSE	Setdb1	25300	1.9997
							2	2	SSU72_MOUSE	Ssu72	141000	3.1914		1	1	G3X972_MOUSE	Sec24c	21000	1.9886
							2	2	Q91YT7_MOUSE	Ythdf2	53700	3.1787		1	1	DDX28_MOUSE	Ddx28	23700	1.9704
							2	2	SET_MOUSE	Set	50700	3.1647		1	1	S61A1_MOUSE	Sec61a1	75400	1.9551
							2	2	DESP_MOUSE	Dsp	40800	3.1616		1	1	ZFP28_MOUSE	Zfp28	102000	1.9422
							2	2	HS71A_MOUSE	Hspa1a	193000	3.1614		1	1	M3K11_MOUSE	Map3k11	14700	1.9315
							2	2	PPP6_MOUSE	Ppp6c	41100	3.1602		1	1	PALLD_MOUSE	Palld	75500	1.9132
							2	2	NFX1_MOUSE	Nfx1	33800	3.1585		1	1	PSRC1_MOUSE	Psrc1	28200	1.8708
							2	2	WDR11_MOUSE	Wdr11	134000	3.1554		1	1	FYCO1_MOUSE	Fyco1	47700	1.8605
							2	2	RBBP5_MOUSE	Rbbp5	54000	3.1494		1	1	CK035_MOUSE		27300	1.8536
							2	2	ZCHC8_MOUSE	Zcchc8	87900	3.1416		1	1	HACD3_MOUSE	ptplad1	16100	1.8468
							2	2	SYNM_MOUSE	Nars2	95100	3.138		1	1	STK33_MOUSE	Stk33	127000	1.8452
							2	2	RT27_MOUSE	Mrps27	45700	3.1346		1	1	LONP2_MOUSE	Lonp2	12800	1.8405
							2	2	SKIL_MOUSE	Skil	84800	3.1323		1	1	CDV3_MOUSE	Cdv3	39000	1.8399
							2	2	SALL2_MOUSE	Sall2	81900	3.1294		1	1	ARI5B_MOUSE	Arid5b	13200	1.8345
							2	2	RS20_MOUSE	Rps20	97300	3.1239		1	1	CARM1_MOUSE	Carm1	28000	1.8103
							2	2	BRE_MOUSE	Bre	51800	3.1204		1	1	RASL1_MOUSE	Rasal1	106000	1.8096
							2	2	URP2_MOUSE	Fermt3	48000	3.12		1	1	PRD16_MOUSE	Prdm16	118000	1.7783
							2	2	INT12_MOUSE	Ints12	60200	3.1139		1	1	MTMR4_MOUSE	Mtmr4	20000	1.7734
							2	2	PRPS1_MOUSE	Prps1	61900	3.1053		1	1	SIAT9_MOUSE	St3gal5	57500	1.7219
							2	2	ODPB_MOUSE	Pdhb	62300	3.1008		1	1	PPE2_MOUSE	Ppef2	39700	1.7215
							2	2	RL11_MOUSE	Rpl11	132000	3.0937		1	1	MLH1_MOUSE	Mlh1	32000	1.7157
							2	2	ANR17_MOUSE	Ankrd17	74200	3.0915		1	1	CCNK_MOUSE	Ccnk	19000	1.7112
							2	2	STAT3_MOUSE	Stat3	59300	3.0659		1	1	DPOD1_MOUSE	Pold1	95800	1.7043
							2	2	DPOD1_MOUSE	Pold1	49100	3.0562		1	1	INTU_MOUSE	Intu	41800	1.6932
							2	2	NDUV2_MOUSE	Ndufv2	45900	3.0531		1	1	G3PT_MOUSE	Gapdhs	75000	1.6898
							2	2	FRG1_MOUSE	Frg1	130000	3.053		1	1	PUR6_MOUSE	Paics	26100	1.689
							2	2	UBP3_MOUSE	Usp3	16800	3.0456		1	1	G5E8H9_MOUSE	Rdh19	70700	1.6611
							2	2	NED4L_MOUSE	Nedd4l	617000	3.0375		1	1	GLI1_MOUSE	Gli1	35000	1.6589
							2	2	NMT2_MOUSE	Nmt2	75800	3.0358		1	1	DPOLB_MOUSE	Polb	153000	1.632
							2	2	TXNIP_MOUSE	Txnip	58200	3.0145		1	1	CA087_MOUSE	Gm12695	44900	1.6314
							2	2	ADNP_MOUSE	Adnp	63200	2.9957		1	1	AP2D_MOUSE	Tfap2d	108000	1.6255
							2	2	SMTN_MOUSE	Smtn	64400	2.9895		1	1	MAN1_MOUSE	Lemd3	48700	1.6254
							2	2	SMAD2_MOUSE	Smad2	110000	2.9592		1	1	ECM1_MOUSE	Ecm1	60200	1.6015
							2	2	NUP50_MOUSE	Nup50	67700	2.9543		1	1	B2M1R6_MOUSE	Hnrnpk	37600	1.5813
							2	2	NDUF7_MOUSE	Ndufaf7	54300	2.951		1	1	NARFL_MOUSE	Narfl	43600	1.5619
							2	2	IGF2_MOUSE	Igf2	63200	2.9505		1	1	UBP11_MOUSE	Usp11	39900	1.551
							2	2	UTP20_MOUSE	Utp20	40000	2.9501
							2	2	Q9CZN7_MOUSE	Shmt2	57600	2.9392
							2	2	IPO5_MOUSE	Ipo5	36600	2.921
							2	2	MED12_MOUSE	Med12	40500	2.9164
							2	2	MTA3_MOUSE	Mta3	54400	2.9076
							2	2	RL38_MOUSE	Rpl38	234000	2.9055
							2	2	Q99LA2_MOUSE	Zfp207	54500	2.8948
							2	2	WWP2_MOUSE	Wwp2	51100	2.8921
							2	2	RTN3_MOUSE	Rtn3	158000	2.8835
							2	2	KAISO_MOUSE	Zbtb33	84000	2.8818
							2	2	ITIH3_MOUSE	Itih3	60400	2.8789
							2	2	ODPA_MOUSE	Pdha1	72900	2.8679
							2	2	NFIL3_MOUSE	Nfil3	92400	2.8669
							2	2	LEF1_MOUSE	Lef1	55800	2.8603
							2	2	SP2_MOUSE	Sp2	70200	2.8602
							2	2	ACVL1_MOUSE	Acvrl1	68500	2.846
							2	2	MSX1_MOUSE	Msx1	124000	2.8417
							2	2	DRG1_MOUSE	Drg1	30000	2.8395
							2	2	GRPE1_MOUSE	Grpel1	63400	2.8252
							2	2	RFIP3_MOUSE	Rab11fip3	104000	2.8173
							2	2	DDX51_MOUSE	Ddx51	38300	2.805
							2	2	IQGA1_MOUSE	Iqgap1	39000	2.7946
							2	2	KHNYN_MOUSE	Khnyn	45700	2.7847
							2	2	1433Z_MOUSE	Ywhaz	68600	2.7845
							2	2	A2ALH2_MOUSE	Ftsj1	72100	2.7714
							2	2	SPRC_MOUSE	Sparc	238000	2.7669
							2	2	GRIP1_MOUSE	Grip1	55000	2.759
							2	2	ELP3_MOUSE	Elp3	70100	2.7439
							2	2	ARL2_MOUSE	Arl2	55100	2.7207
							2	2	ACAD9_MOUSE	Acad9	58400	2.7159
							2	2	GALK1_MOUSE	Galk1	181000	2.7055
							2	2	GPAT1_MOUSE	Gpam	52500	2.6932
							2	2	Q8VEH2_MOUSE	Ciz1	35200	2.6898
							2	2	ZBTB9_MOUSE	Zbtb9	167000	2.6886
							2	2	ANR27_MOUSE	Ankrd27	45600	2.6879
							2	2	C1QA_MOUSE	C1qa	52000	2.6745
							2	2	KV2A7_MOUSE		917000	2.6643
							2	2	HBP1_MOUSE	Hbp1	90300	2.6611
							2	2	VWA8_MOUSE	Vwa8	28500	2.6535
							2	2	LONP2_MOUSE	Lonp2	32000	2.6513
							2	2	PDLI5_MOUSE	Pdlim5	33100	2.6305
							2	2	AT2A1_MOUSE	Atp2a1	153000	2.6194
							2	2	F6VR46_MOUSE	Cecr2	96800	2.612
							2	2	PRSR1_MOUSE	Proser1	50000	2.5909
							2	2	I2BP1_MOUSE	Irf2bp1	60200	2.5716
							2	2	WDR48_MOUSE	Wdr48	57100	2.5586
							2	2	CPSF6_MOUSE	Cpsf6	28900	2.5527
							2	2	MYL6_MOUSE	Myl6	63900	2.5476
							2	2	DHTK1_MOUSE	Dhtkd1	47300	2.5451
							2	2	DHX33_MOUSE	Dhx33	38700	2.5417
							2	2	BRD8_MOUSE	Brd8	49700	2.5408
							2	2	CAZA2_MOUSE	Capza2	44300	2.5355
							2	2	RING1_MOUSE	Ring1	115000	2.5355
							2	2	ERG7_MOUSE	Lss	49000	2.5246
							2	2	MET16_MOUSE	Mettl16	53600	2.5227
							2	2	KCTD1_MOUSE	Kctd1	189000	2.5131
							2	2	FAKD5_MOUSE	Fastkd5	76500	2.5129
							2	2	IPYR2_MOUSE	Ppa2	54600	2.5112
							2	2	THIKA_MOUSE	Acaa1a	17500	2.4937
							2	2	RLA0_MOUSE	Rplp0	37100	2.4906
							2	2	RRBP1_MOUSE	Rrbp1	48300	2.477
							2	2	Q921K2_MOUSE	Parp1	56600	2.4726
							2	2	SORL_MOUSE	Sorl1	53200	2.4501
							2	2	4F2_MOUSE	Slc3a2	67700	2.432
							2	2	SYPM_MOUSE	Pars2	42700	2.422
							2	2	SPTB2_MOUSE	Sptbn1	62500	2.3996
							2	2	PEAK1_MOUSE	Peak1	55000	2.3915
							2	2	EIF3B_MOUSE	Eif3b	40200	2.3913
							2	2	IF2B1_MOUSE	Igf2bp1	50100	2.385
							2	2	DYL1_MOUSE	Dynll1	747000	2.3805
							2	2	RERE_MOUSE	Rere	61100	2.3656
							2	2	THIO_MOUSE	Txn	91500	2.3558
							2	2	FOXP1_MOUSE	Foxp1	65700	2.3502
							2	2	OPA1_MOUSE	Opa1	53800	2.3396
							2	2	TF2B_MOUSE	Gtf2b	66700	2.3053
							2	2	RCBT2_MOUSE	Rcbtb2	75000	2.3015
							2	2	RFX1_MOUSE	Rfx1	97200	2.2588
							2	2	ITF2_MOUSE	Tcf4	108000	2.2492
							2	2	MAGD1_MOUSE	Maged1	83300	2.2471
							2	2	PROS_MOUSE	Pros1	106000	2.2439
							2	2	SR140_MOUSE	U2surp	43700	2.2358
							2	2	SGOL2_MOUSE	Sgol2	54000	2.233
							2	2	NDUS8_MOUSE	Ndufs8	31400	2.2025
							2	2	H31_MOUSE	Hist1h3a	104000	2.1454
							2	2	OZF_MOUSE	Znf146	74900	2.1403
							2	2	SAMD1_MOUSE	Samd1	110000	2.1257
							2	2	CNOT8_MOUSE	Cnot8	46800	2.0911
							2	2	LRP1B_MOUSE	Lrp1b	146000	2.0427
							2	2	GBB1_MOUSE	Gnb1	82400	2.0406
							2	2	Q922I7_MOUSE	Ptbp1	241000	2.0256
							2	2	SI1L2_MOUSE	Sipa1l2	88500	2.0081
							2	2	ADT1_MOUSE	Slc25a4	134000	1.99
							2	2	G3PT_MOUSE	Gapdhs	799000	1.7608
							1	8	MCPT9_MOUSE	Mcpt9	10300	1.6932
							1	7	CC174_MOUSE	Ccdc174	9650	1.5232
							1	5	Q9CPN9_MOUSE	2210010C04Rik	2720000	3.0526
							1	3	TBA1B_MOUSE	Tuba1b	347000	4.1753
							1	3	E0CXE7_MOUSE	Ctc1	67200	2.8991
							1	3	E9Q7B0_MOUSE	P4ha1	76800	2.2382
							1	3	SCFD2_MOUSE	Scfd2	100000	1.489
							1	2	MPPB_MOUSE	Pmpcb	20700	4.479
							1	2	ODO1_MOUSE	Ogdh	41100	4.4488
							1	2	TGFB1_MOUSE	Tgfb1	47800	4.3186
							1	2	ETS1_MOUSE	Ets1	40600	3.9293
							1	2	Q78HG1_MOUSE	Rbpms	110000	3.545
							1	2	ERD21_MOUSE	Kdelr1	57600	3.4975
							1	2	Q8K0Z5_MOUSE	Tpm3	127000	3.3324
							1	2	SYK_MOUSE	Kars	26100	3.2822
							1	2	WAC_MOUSE	Wac	49300	3.2564
							1	2	Q9D654_MOUSE	Zfp84	27200	3.2409
							1	2	FBLL1_MOUSE	Fbll1	85600	3.1572
							1	2	ALBU_MOUSE	Alb	165000	3.1561
							1	2	KV3A9_MOUSE		63900	2.9753
							1	2	RBM7_MOUSE	Rbm7	16200	2.8569
							1	2	ELF2_MOUSE	Elf2	105000	2.6178
							1	2	SUFU_MOUSE	Sufu	36400	2.4857
							1	2	SRSF3_MOUSE	Srsf3	73200	2.3415
							1	2	FBXL4_MOUSE	Fbxl4	53300	2.3276
							1	2	IGHG1_MOUSE	Ighg1	111000	2.046
							1	2	FYCO1_MOUSE	Fyco1	64200	1.8348
							1	2	ALS2_MOUSE	Als2	17400	1.5948
							1	2	G3UY25_MOUSE	Tnfsf10	104000	1.5583
							1	1	FOXF1_MOUSE	Foxf1	15100	4.8307
							1	1	SP1_MOUSE	Sp1	81200	4.7831
							1	1	IPO9_MOUSE	Ipo9	49800	4.72
							1	1	DRG2_MOUSE	Drg2	13500	4.7072
							1	1	YTHD3_MOUSE	Ythdf3	41900	4.7002
							1	1	F169A_MOUSE	Fam169a	67100	4.6974
							1	1	FERM2_MOUSE	Fermt2	10400	4.6764
							1	1	PPGB_MOUSE	Ctsa	66300	4.6565
							1	1	YBOX1_MOUSE	Ybx1	128000	4.646
							1	1	QCR1_MOUSE	Uqcrc1	36700	4.5199
							1	1	SUZ12_MOUSE	Suz12	40500	4.4688
							1	1	POGZ_MOUSE	Pogz	62200	4.3592
							1	1	MST4_MOUSE	Mst4	56600	4.3021
							1	1	SUV3_MOUSE	Supv3l1	41400	4.2354
							1	1	KV3A1_MOUSE		40100	4.2309
							1	1	CLPP_MOUSE	Clpp	40000	4.2054
							1	1	LGMN_MOUSE	Lgmn	30200	4.1971
							1	1	FBX30_MOUSE	Fbxo30	67500	4.1342
							1	1	SSBP3_MOUSE	Ssbp3	202000	4.0974
							1	1	ARF1_MOUSE	Arf1	39900	4.0804
							1	1	ACADS_MOUSE	Acads	87100	4.0644
							1	1	Q9JIZ5_MOUSE	Tfap4	25400	4.0428
							1	1	ZWINT_MOUSE	Zwint	45800	4.0395
							1	1	TIM_MOUSE	Timeless	13500	3.9936
							1	1	WWOX_MOUSE	Wwox	108000	3.9924
							1	1	NELFA_MOUSE	Whsc2	69000	3.9844
							1	1	RFX2_MOUSE	Rfx2	29700	3.9622
							1	1	MSI2H_MOUSE	Msi2	37800	3.9544
							1	1	SMRC2_MOUSE	Smarcc2	29600	3.947
							1	1	Q8C5R8_MOUSE	Prps1l1	113000	3.9413
							1	1	NP1L1_MOUSE	Nap1l1	49500	3.9361
							1	1	RBM4_MOUSE	Rbm4	42300	3.9207
							1	1	COM1_MOUSE	Rbbp8	30200	3.894
							1	1	CCZ1_MOUSE	Ccz1	41100	3.821
							1	1	GRWD1_MOUSE	Grwd1	45000	3.8205
							1	1	FAKD2_MOUSE	Fastkd2	54800	3.7826
							1	1	QORL1_MOUSE	Cryzl1	31600	3.7808
							1	1	FBN2_MOUSE	Fbn2	84400	3.7804
							1	1	TOX4_MOUSE	Tox4	74000	3.7797
							1	1	COQ4_MOUSE	Coq4	51700	3.7738
							1	1	GABR1_MOUSE	Gabbr1	50900	3.757
							1	1	FAF1_MOUSE	Faf1	50800	3.7537
							1	1	PLK1_MOUSE	Plk1	46400	3.7522
							1	1	ANXA2_MOUSE	Anxa2	27800	3.751
							1	1	NFAC4_MOUSE	Nfatc4	55900	3.7328
							1	1	NDUA2_MOUSE	Ndufa2	95300	3.7138
							1	1	IF4A3_MOUSE	Eif4a3	26200	3.7135
							1	1	DUS3L_MOUSE	Dus3l	55100	3.7125
							1	1	P5CR1_MOUSE	Pycr1	489000	3.7102
							1	1	GSK3B_MOUSE	Gsk3b	36500	3.7044
							1	1	TET2_MOUSE	Tet2	37500	3.6783
							1	1	XPP3_MOUSE	Xpnpep3	18300	3.6758
							1	1	NDE1_MOUSE	Nde1	32300	3.6685
							1	1	RHG12_MOUSE	Arhgap12	50300	3.6597
							1	1	MSD2_MOUSE	Msantd2	53100	3.6555
							1	1	RS26_MOUSE	Rps26	39300	3.651
							1	1	PP1A_MOUSE	Ppp1ca	100000	3.6499
							1	1	ENC2_MOUSE	Klhl25	14400	3.6488
							1	1	MPU1_MOUSE	Mpdu1	55400	3.6352
							1	1	E9Q586_MOUSE	Dctn1	22200	3.6319
							1	1	BIRC6_MOUSE	Birc6	28900	3.6291
							1	1	G5E8R8_MOUSE	Ubxn7	72700	3.6169
							1	1	LBR_MOUSE	Lbr	23000	3.6117
							1	1	DCTN2_MOUSE	Dctn2	34900	3.6116
							1	1	NCOR2_MOUSE	Ncor2	19000	3.6043
							1	1	MTOR_MOUSE	Mtor	32800	3.5975
							1	1	FSCN1_MOUSE	Fscn1	65900	3.5941
							1	1	RBM47_MOUSE	Rbm47	24900	3.5812
							1	1	CCNH_MOUSE	Ccnh	33300	3.5799
							1	1	OTX2_MOUSE	Otx2	71800	3.5784
							1	1	MCM7_MOUSE	Mcm7	48500	3.5745
							1	1	E9PZ16_MOUSE	Hspg2	56200	3.5741
							1	1	PI42B_MOUSE	Pip4k2b	64100	3.5661
							1	1	TEFM_MOUSE	Tefm	50500	3.5643
							1	1	Q9CPU5_MOUSE	Rbpms	47000	3.5621
							1	1	CBP_MOUSE	Crebbp	77200	3.5522
							1	1	HDAC3_MOUSE	Hdac3	52000	3.5494
							1	1	METK2_MOUSE	Mat2a	164000	3.5228
							1	1	G3UW40_MOUSE	Mcc	36000	3.5064
							1	1	A1L341_MOUSE	Dyrk1a	51300	3.5052
							1	1	PUM2_MOUSE	Pum2	59600	3.5017
							1	1	AP180_MOUSE	Snap91	88400	3.4952
							1	1	TRM1L_MOUSE	Trmt1l	43400	3.4922
							1	1	PRP39_MOUSE	Prpf39	31500	3.4899
							1	1	TXD11_MOUSE	Txndc11	52600	3.4887
							1	1	COPB2_MOUSE	Copb2	48700	3.4744
							1	1	PTPM1_MOUSE	Ptpmt1	51800	3.4742
							1	1	SCAF8_MOUSE	Scaf8	83600	3.472
							1	1	TTC3_MOUSE	Ttc3	25900	3.4664
							1	1	E9PZB3_MOUSE	Gm5093	17600	3.4588
							1	1	RN169_MOUSE	Rnf169	29600	3.4544
							1	1	HMGA2_MOUSE	Hmga2	62600	3.4529
							1	1	MAP1A_MOUSE	Map1a	124000	3.4506
							1	1	SEP15_MOUSE	2013-09-15	98400	3.4455
							1	1	SKA2_MOUSE	Ska2	63100	3.433
							1	1	LAP2B_MOUSE	Tmpo	142000	3.4295
							1	1	ERD23_MOUSE	Kdelr3	20600	3.4265
							1	1	VP13C_MOUSE	Vps13c	11300	3.4123
							1	1	Q9ER67_MOUSE	Maged2	49900	3.4101
							1	1	M3K7_MOUSE	Map3k7	36900	3.3975
							1	1	KLDC2_MOUSE	Klhdc2	35300	3.3907
							1	1	MCCA_MOUSE	Mccc1	101000	3.3875
							1	1	HUWE1_MOUSE	Huwe1	30600	3.3846
							1	1	ASF1A_MOUSE	Asf1a	69200	3.38
							1	1	Q7TNL7_MOUSE	Dusp9	25800	3.377
							1	1	RCN3_MOUSE	Rcn3	57200	3.3769
							1	1	E9Q852_MOUSE	Mllt4	69200	3.3645
							1	1	E9QLH9_MOUSE	D8Ertd82e	83000	3.3558
							1	1	ZRAB3_MOUSE	Zranb3	75800	3.3556
							1	1	MTG8R_MOUSE	Cbfa2t2	44500	3.3534
							1	1	ABI2_MOUSE	Abi2	56600	3.3522
							1	1	G3UXP5_MOUSE	Uggt2	104000	3.3485
							1	1	PON2_MOUSE	Pon2	68400	3.348
							1	1	TAL1_MOUSE	Tal1	102000	3.3459
							1	1	H2B1B_MOUSE	Hist1h2bb	45700	3.3301
							1	1	SMU1_MOUSE	Smu1	32800	3.3022
							1	1	CHD1L_MOUSE	Chd1l	48000	3.2869
							1	1	PPIB_MOUSE	Ppib	44800	3.2824
							1	1	RYBP_MOUSE	Rybp	87200	3.2804
							1	1	PREP_MOUSE	Pitrm1	34000	3.2794
							1	1	FOG1_MOUSE	Zfpm1	35000	3.2789
							1	1	NFYC_MOUSE	Nfyc	40000	3.2648
							1	1	CUL1_MOUSE	Cul1	28900	3.2604
							1	1	RM46_MOUSE	Mrpl46	105000	3.256
							1	1	ITB1_MOUSE	Itgb1	45100	3.2526
							1	1	S10AA_MOUSE	S100a10	823000	3.2199
							1	1	SNX8_MOUSE	Snx8	68500	3.2169
							1	1	PHC2_MOUSE	Phc2	34600	3.2154
							1	1	POTE1_MOUSE	Pot1	53700	3.206
							1	1	PIAS1_MOUSE	Pias1	25000	3.1913
							1	1	DZIP3_MOUSE	Dzip3	36500	3.1848
							1	1	TRI23_MOUSE	Trim23	66300	3.1737
							1	1	HACD3_MOUSE	ptplad1	45600	3.1685
							1	1	CASC5_MOUSE	Casc5	34400	3.161
							1	1	LIMK2_MOUSE	Limk2	103000	3.1423
							1	1	RU2A_MOUSE	Snrpa1	109000	3.1414
							1	1	MDR1B_MOUSE	Abcb1b	14100	3.1363
							1	1	E2F3_MOUSE	E2f3	41900	3.1358
							1	1	TAB2_MOUSE	Tab2	73600	3.1212
							1	1	RDH13_MOUSE	Rdh13	105000	3.1111
							1	1	PRP6_MOUSE	Prpf6	42100	3.1098
							1	1	NARG2_MOUSE	Narg2	83200	3.1052
							1	1	PBX1_MOUSE	Pbx1	83400	3.1023
							1	1	TISD_MOUSE	Zfp36l2	29400	3.1014
							1	1	SSXT_MOUSE	Ss18	392000	3.099
							1	1	RL10A_MOUSE	Rpl10a	34600	3.0966
							1	1	SGTA_MOUSE	Sgta	114000	3.0931
							1	1	HAND1_MOUSE	Hand1	201000	3.0899
							1	1	TYW3_MOUSE	Tyw3	69700	3.087
							1	1	CBPN_MOUSE	Cpn1	35100	3.0825
							1	1	GLNA_MOUSE	Glul	127000	3.0657
							1	1	SMRD2_MOUSE	Smarcd2	72200	3.0608
							1	1	E9Q7L0_MOUSE	Ogdhl	42500	3.0573
							1	1	RL14_MOUSE	Rpl14	56500	3.0524
							1	1	EST1A_MOUSE	Smg6	36100	3.0464
							1	1	CSDE1_MOUSE	Csde1	66700	3.0262
							1	1	RHG29_MOUSE	Arhgap29	45800	3.0202
							1	1	GNL3_MOUSE	Gnl3	73200	3.0184
							1	1	BRAF_MOUSE	Braf	155000	3.0162
							1	1	ZN771_MOUSE	Znf771	139000	3.011
							1	1	OSB11_MOUSE	Osbpl11	44700	3.0078
							1	1	PITX1_MOUSE	Pitx1	50800	3.0049
							1	1	DCAM1_MOUSE	Amd1	111000	2.9889
							1	1	UBE2S_MOUSE	Ube2s	109000	2.9871
							1	1	MIXL1_MOUSE	Mixl1	128000	2.9794
							1	1	PCP_MOUSE	Prcp	57000	2.9785
							1	1	ECM29_MOUSE	Ecm29	5780	2.9712
							1	1	Q6NV99_MOUSE	Haus6	94500	2.97
							1	1	Q8CBC7_MOUSE	Ftsj1	99400	2.9508
							1	1	TBB4B_MOUSE	Tubb4b	846000	2.9459
							1	1	PAIP1_MOUSE	Paip1	63500	2.9379
							1	1	GRPE2_MOUSE	Grpel2	44200	2.9301
							1	1	TFR1_MOUSE	Tfrc	35100	2.9241
							1	1	RBM39_MOUSE	Rbm39	109000	2.9225
							1	1	TBB2B_MOUSE	Tubb2b	467000	2.8983
							1	1	MAGG1_MOUSE	Ndnl2	33100	2.8945
							1	1	PSRC1_MOUSE	Psrc1	71000	2.8935
							1	1	MTMRE_MOUSE	Mtmr14	32600	2.893
							1	1	WDR74_MOUSE	Wdr74	23100	2.8901
							1	1	ARMC8_MOUSE	Armc8	69300	2.8884
							1	1	DESM_MOUSE	Des	1670000	2.8847
							1	1	GWL_MOUSE	Mastl	23800	2.8806
							1	1	MPCP_MOUSE	Slc25a3	98600	2.8549
							1	1	TRIO_MOUSE	Trio	49100	2.8528
							1	1	PP4C_MOUSE	Ppp4c	44500	2.8245
							1	1	ZBED4_MOUSE	Zbed4	25900	2.8194
							1	1	BLM_MOUSE	Blm	43800	2.8078
							1	1	TINF2_MOUSE	Tinf2	85400	2.7911
							1	1	SALL3_MOUSE	Sall3	19300	2.7904
							1	1	PSME3_MOUSE	Psme3	60300	2.7876
							1	1	PPR21_MOUSE	Ppp1r21	61900	2.779
							1	1	SYVC_MOUSE	Vars	64600	2.7723
							1	1	KAT8_MOUSE	Kat8	36300	2.7558
							1	1	HOOK3_MOUSE	Hook3	32600	2.7509
							1	1	AINX_MOUSE	Ina	349000	2.7438
							1	1	ZO2_MOUSE	Tjp2	34300	2.7391
							1	1	HBAP1_MOUSE	Hspbap1	105000	2.739
							1	1	DPOD3_MOUSE	Pold3	36600	2.7335
							1	1	E9QAE3_MOUSE	Btaf1	55300	2.7301
							1	1	ATP5S_MOUSE	Atp5s	40200	2.7288
							1	1	MZT2_MOUSE	Mzt2	64300	2.7237
							1	1	D3Z5I1_MOUSE	Zc3hav1	36500	2.7232
							1	1	2ABD_MOUSE	Ppp2r2d	58900	2.7221
							1	1	TWST1_MOUSE	Twist1	130000	2.7186
							1	1	ZO1_MOUSE	Tjp1	19300	2.7162
							1	1	ZN292_MOUSE	Zfp292	61900	2.7016
							1	1	EIF3C_MOUSE	Eif3c	52600	2.6894
							1	1	SYTM_MOUSE	Tars2	32700	2.6679
							1	1	PAXI1_MOUSE	Paxip1	71600	2.6593
							1	1	TOR1A_MOUSE	Tor1a	46000	2.6592
							1	1	A2AG11_MOUSE	Nup62cl	84600	2.6556
							1	1	KV5A4_MOUSE		72500	2.6524
							1	1	SMAG2_MOUSE	Samd4b	57200	2.64
							1	1	Q8K119_MOUSE	Pms1	88300	2.6303
							1	1	ATF7_MOUSE	Atf7	61900	2.6297
							1	1	CDK12_MOUSE	Cdk12	107000	2.6266
							1	1	SEN34_MOUSE	Tsen34	32500	2.6111
							1	1	APC16_MOUSE	Anapc16	56400	2.6098
							1	1	RT16_MOUSE	Mrps16	90100	2.6086
							1	1	BZW2_MOUSE	Bzw2	84800	2.6074
							1	1	ZZZ3_MOUSE	Zzz3	38600	2.5997
							1	1	A2AQ53_MOUSE	Fbn1	164000	2.5974
							1	1	MTBP_MOUSE	Mtbp	97600	2.5903
							1	1	CHD8_MOUSE	Chd8	44600	2.5901
							1	1	CRUM2_MOUSE	Crb2	42900	2.5894
							1	1	PRC1_MOUSE	Prc1	66100	2.5782
							1	1	CEBPB_MOUSE	Cebpb	24400	2.573
							1	1	STAM1_MOUSE	Stam	43800	2.5612
							1	1	LAMP2_MOUSE	Lamp2	42600	2.5596
							1	1	LR16A_MOUSE	Lrrc16a	45500	2.5512
							1	1	SNF5_MOUSE	Smarcb1	102000	2.5353
							1	1	SMC5_MOUSE	Smc5	117000	2.5053
							1	1	RUXE_MOUSE	Snrpe	59400	2.5031
							1	1	TJAP1_MOUSE	Tjap1	119000	2.4962
							1	1	AKP8L_MOUSE	Akap8l	73500	2.4946
							1	1	WDHD1_MOUSE	Wdhd1	74800	2.4897
							1	1	AAPK1_MOUSE	Prkaa1	137000	2.4856
							1	1	KC1A_MOUSE	Csnk1a1	27200	2.4808
							1	1	MSTO1_MOUSE	Msto1	75800	2.4514
							1	1	RHG21_MOUSE	Arhgap21	24300	2.4507
							1	1	HKDC1_MOUSE	Hkdc1	188000	2.4482
							1	1	RBM20_MOUSE	Rbm20	52900	2.4394
							1	1	ARF4_MOUSE	Arf4	67500	2.4328
							1	1	FAKD1_MOUSE	Fastkd1	60500	2.4108
							1	1	ADPPT_MOUSE	Aasdhppt	31700	2.4096
							1	1	RS27_MOUSE	Rps27	64900	2.4074
							1	1	F6X3X7_MOUSE	Uggt2	79400	2.4002
							1	1	HS12A_MOUSE	Hspa12a	173000	2.3862
							1	1	SYIM_MOUSE	Iars2	29100	2.3755
							1	1	HS105_MOUSE	Hsph1	61200	2.3541
							1	1	ACSL3_MOUSE	Acsl3	76700	2.3426
							1	1	Q7TQK0_MOUSE	Ccnt2	74400	2.3381
							1	1	TAF6L_MOUSE	Taf6l	34100	2.3259
							1	1	LPP_MOUSE	Lpp	74500	2.3211
							1	1	H2B1A_MOUSE	Hist1h2ba	42100	2.2975
							1	1	TF2H2_MOUSE	Gtf2h2	40100	2.2974
							1	1	TRI54_MOUSE	Trim54	138000	2.295
							1	1	TLE1_MOUSE	Tle1	84200	2.292
							1	1	E9Q238_MOUSE	Kank1	186000	2.288
							1	1	RS16_MOUSE	Rps16	55200	2.2711
							1	1	VPS72_MOUSE	Vps72	51600	2.2669
							1	1	A2AUA2_MOUSE	Olfr1253	80200	2.2633
							1	1	VINEX_MOUSE	Sorbs3	32600	2.2486
							1	1	MSD3_MOUSE	Msantd3	50000	2.2446
							1	1	SPS1_MOUSE	Sephs1	51400	2.2445
							1	1	THIM_MOUSE	Acaa2	103000	2.2416
							1	1	KV5AB_MOUSE		67200	2.2403
							1	1	CDK7_MOUSE	Cdk7	68400	2.2377
							1	1	PNKD_MOUSE	Pnkd	42400	2.2369
							1	1	GNAI1_MOUSE	Gnai1	110000	2.2344
							1	1	HAUS8_MOUSE	Haus8	36100	2.2302
							1	1	ADIP_MOUSE	Ssx2ip	50300	2.2254
							1	1	DMXL1_MOUSE	Dmxl1	34200	2.2233
							1	1	ADT2_MOUSE	Slc25a5	115000	2.2024
							1	1	BUB3_MOUSE	Bub3	66900	2.1951
							1	1	A2M_MOUSE	A2m	61400	2.186
							1	1	DHX40_MOUSE	Dhx40	21100	2.1846
							1	1	RINI_MOUSE	Rnh1	119000	2.1829
							1	1	Ig1_sheep		44600	2.1775
							1	1	FBW1A_MOUSE	Btrc	61100	2.1606
							1	1	CDK9_MOUSE	Cdk9	53600	2.1592
							1	1	YTHD1_MOUSE	Ythdf1	165000	2.1588
							1	1	DDX28_MOUSE	Ddx28	57100	2.1586
							1	1	ZN513_MOUSE	Znf513	121000	2.1432
							1	1	E9QKT1_MOUSE	Ube3a	35500	2.1402
							1	1	INT10_MOUSE	Ints10	64200	2.1251
							1	1	ZN740_MOUSE	Znf740	74900	2.124
							1	1	CATZ_MOUSE	Ctsz	65600	2.1152
							1	1	KCNS3_MOUSE	Kcns3	125000	2.1134
							1	1	CB053_MOUSE		69900	2.1014
							1	1	RRP12_MOUSE	Rrp12	92900	2.0962
							1	1	LANC1_MOUSE	Lancl1	54200	2.093
							1	1	TAB3_MOUSE	Tab3	71200	2.0899
							1	1	RDH11_MOUSE	Rdh11	53100	2.0705
							1	1	SLBP_MOUSE	Slbp	51100	2.0512
							1	1	G3X9F6_MOUSE	Sh3tc1	39300	2.0399
							1	1	GBA2_MOUSE	Gba2	56900	2.0383
							1	1	A7L3B_MOUSE	Atxn7l3b	117000	2.0301
							1	1	TTC5_MOUSE	Ttc5	34600	2.0214
							1	1	LRCH1_MOUSE	Lrch1	87000	2.0195
							1	1	A2ALX6_MOUSE	Arhgap6	75200	2.0026
							1	1	TIM8A_MOUSE	Timm8a1	46900	1.9956
							1	1	SENP5_MOUSE	Senp5	7750	1.9878
							1	1	HAUS3_MOUSE	Haus3	64900	1.9773
							1	1	PDK3_MOUSE	Pdk3	83500	1.9762
							1	1	BCL9_MOUSE	Bcl9	68600	1.9611
							1	1	SDK2_MOUSE	Sdk2	100000	1.9601
							1	1	DAB2P_MOUSE	Dab2ip	79500	1.9577
							1	1	SHC4_MOUSE	Shc4	34900	1.9543
							1	1	ANXA1_MOUSE	Anxa1	76600	1.9447
							1	1	SPF45_MOUSE	Rbm17	34000	1.9326
							1	1	LRC57_MOUSE	Lrrc57	76000	1.9215
							1	1	K1211_MOUSE	Kiaa1211	161000	1.92
							1	1	SUH_MOUSE	Rbpj	74200	1.9198
							1	1	AGO1_MOUSE	Eif2c1	134000	1.9124
							1	1	INT11_MOUSE	Cpsf3l	39200	1.9086
							1	1	GFAP_MOUSE	Gfap	48900	1.9061
							1	1	GLI1_MOUSE	Gli1	72300	1.9058
							1	1	MAZ_MOUSE	Maz	517000	1.905
							1	1	Q5SWZ5_MOUSE	Mprip	99500	1.8991
							1	1	CNOT2_MOUSE	Cnot2	76400	1.851
							1	1	ELP1_MOUSE	Ikbkap	43100	1.8196
							1	1	NCBP1_MOUSE	Ncbp1	36000	1.8103
							1	1	PRD16_MOUSE	Prdm16	180000	1.7998
							1	1	THA11_MOUSE	Thap11	64200	1.7948
							1	1	NUSAP_MOUSE	Nusap1	47700	1.7751
							1	1	SAHH_MOUSE	Ahcy	179000	1.7645
							1	1	BSH_MOUSE	Bsx	119000	1.75
							1	1	B2M1R6_MOUSE	Hnrnpk	87700	1.7477
							1	1	VPS52_MOUSE	Vps52	42800	1.738
							1	1	GAR1_MOUSE	Gar1	74300	1.7328
							1	1	NDC80_MOUSE	Ndc80	62300	1.7262
							1	1	VW5B1_MOUSE	Vwa5b1	216000	1.6955
							1	1	PML_MOUSE	Pml	100000	1.688
							1	1	RL10L_MOUSE	Rpl10l	40200	1.6721
							1	1	Q3TWW8_MOUSE	Srsf6	50600	1.6561
							1	1	ZBT22_MOUSE	Zbtb22	77400	1.6333
							1	1	A3KFM7_MOUSE	Chd6	68100	1.6297
							1	1	REEP5_MOUSE	Reep5	159000	1.6271
							1	1	ZN148_MOUSE	Znf148	45500	1.62
							1	1	PI3R4_MOUSE	Pik3r4	49000	1.5596
							1	1	TS1R3_MOUSE	Tas1r3	45300	1.5035

## Sheet: Analysis
	exp A vs Ctrl		exp B vs Ctrl		Common Exp A&B
	ABCE1		AHCTF1		AHCTF1
	ABCF2		AHDC1		AHDC1
	ABTB1		AKAP8		AKAP8
	ACBD3		ALDH18A1		ALDH18A1
	ACTN1		ALDH2		ALDH2
	ADD3		ANAPC4		ANAPC4
	ADSL		ARCN1		ARCN1
	AHCTF1		ARID1B		ARID1B
	AHCYL1		ARID3B		ARID3B
	AHDC1		ASPH		ASPH
	AJUBA		ATP5A1		ATP5A1
	AKAP8		AURKA		AURKA
	ALDH18A1		BC018507		BC018507
	ALDH2		BCKDHA		BCKDHA
	ALDH7A1		BCKDHB		BCKDHB
	ALG2		BEND3		BEND3
	ANAPC1		BRCA1		BRCA1
	ANAPC4		CAD		CAD
	ANAPC7		CALU		CALU
	ANK3		CCT2		CCT2
	ANKRD50		CDC16		CDC16
	ANLN		CDK5RAP1		CDK5RAP1
	API5		CECR2		CECR2
	ARCN1		CEP192		CEP192
	ARHGEF2		CHD7		CHD7
	ARID1B		CHERP		CKAP5
	ARID3A		CKAP5		COPA
	ARID3B		COPA		COPG1
	ASPH		COPB2		CREB1
	ATM		COPG1		CTNND1
	ATP5A1		CREB1		CUL7
	ATP5C1		CTNND1		D1PAS1
	ATRIP		CUL7		DCAF7
	ATXN10		D1PAS1		DDX5
	AURKA		DCAF7		DHX57
	BACH2		DDX5		DNAJA1
	BC018507		DHX57		DNAJA2
	BCKDHA		DNAJA1		DNAJA3
	BCKDHB		DNAJA2		DNAJC10
	BEND3		DNAJA3		DNMT1
	BRCA1		DNAJC10		DOCK7
	CAD		DNMT1		DYRK1A
	CALU		DOCK7		EEF1G
	CANX		DPF2		EEF2
	CAPRIN1		DYRK1A		EFEMP2
	CARM1		EEF1G		ELAVL1
	CBR4		EEF2		ELL
	CCNB1		EFEMP1		EPRS
	CCT2		EFEMP2		FAM120A
	CCT3		ELAVL1		FBL
	CCT4		ELL		FBLN1
	CCT8		EPRS		FBLN2
	CDC16		FAM120A		FBN1
	CDC23		FASTKD5		FBXW8
	CDC37		FBL		FLNB
	CDK5RAP1		FBLN1		FOXP4
	CDKN2AIP		FBLN2		GANAB
	CECR2		FBN1		GAS6
	CEP192		FBXW8		GATAD2A
	CHD7		FLNB		GCN1L1
	CHTF18		FOXP4		GLDC
	CKAP5		GANAB		GNPAT
	CLPX		GAS6		GREB1
	CNOT1		GATAD2A		GREB1L
	COPA		GCN1L1		GTF2IRD1
	COPB1		GLDC		GTF3C1
	COPG1		GNPAT		GTF3C2
	CORO1C		GOLGA3		GTF3C3
	CREB1		GREB1		GTF3C4
	CSE1L		GREB1L		HCFC1
	CSTF1		GTF2IRD1		HDAC2
	CTC1		GTF3C1		HDAC6
	CTNND1		GTF3C2		HDX
	CTTN		GTF3C3		HIC2
	CUL7		GTF3C4		HNRNPA1
	CYFIP1		HCFC1		HNRNPA2B1
	D1PAS1		HDAC2		HNRNPD
	DCAF7		HDAC6		HNRNPF
	DDB1		HDX		HNRNPH2
	DDX1		HIC2		HNRNPL
	DDX19A		HNRNPA1		HNRNPM
	DDX39A		HNRNPA2B1		HSPA2
	DDX5		HNRNPD		HSPD1
	DDX6		HNRNPF		HSPG2
	DHX57		HNRNPH2		IDH3B
	DICER1		HNRNPL		IGF2R
	DLD		HNRNPM		ILF2
	DNAJA1		HNRPDL		ILF3
	DNAJA2		HSD17B12		JAK1
	DNAJA3		HSPA2		KANK2
	DNAJC10		HSPD1		KDM1A
	DNMT1		HSPG2		KHSRP
	DOCK11		IDH3B		KIF4
	DOCK6		IGF2R		LDB1
	DOCK7		ILF2		LMO7
	DVL2		ILF3		LRP1
	DYRK1A		JAK1		LRRC1
	ECI2		KANK2		LRRFIP1
	EEF1G		KDM1A		MATR3
	EEF2		KHSRP		MCM3
	EFEMP2		KIF4		MDN1
	EIF2AK4		KIFC1		MIB2
	EIF4A1		LDB1		MKI67
	ELAVL1		LMO7		MLL2
	ELL		LRP1		MLLT4
	EPRS		LRRC1		MSH2
	ERAL1		LRRFIP1		MTA1
	ERAP1		LTBP1		MTA2
	FAM120A		MATR3		MYEF2
	FAM126A		MCM3		NACC1
	FAM203A		MDN1		NDUFS1
	FBL		MIB2		NEDD4
	FBLN1		MKI67		NISCH
	FBLN2		MLL2		NOP56
	FBN1		MLLT4		NOP58
	FBXW8		MSH2		NT5DC2
	FLNB		MTA1		NUP133
	FOXP4		MTA2		NUP155
	FPGS		MYCBP		NUP160
	FXR1		MYEF2		NUP188
	GAA		NACC1		NUP205
	GANAB		NDUFS1		NUP214
	GARS		NEDD4		NUP88
	GAS6		NID2		NYNRIN
	GATAD2A		NISCH		OGT
	GATAD2B		NOP56		P4HA1
	GCAT		NOP58		P4HA2
	GCDH		NR6A1		P4HB
	GCN1L1		NT5DC2		PAX3
	GFPT2		NUP133		PDS5A
	GLDC		NUP155		PEG10
	GLT25D1		NUP160		PEG3
	GLUD1		NUP188		PFKL
	GNL3L		NUP205		PFKM
	GNPAT		NUP214		PI4KA
	GPX4		NUP88		PLEKHA5
	GRB10		NYNRIN		PLOD1
	GREB1		OGT		PLOD3
	GREB1L		P4HA1		POLDIP2
	GTF2I		P4HA2		POLG
	GTF2IRD1		P4HB		POLR1A
	GTF3C1		PAX3		PPP2R1A
	GTF3C2		PBRM1		PPP2R2A
	GTF3C3		PDS5A		PRDX4
	GTF3C4		PEG10		PRMT5
	GTF3C5		PEG3		PXDN
	GTPBP1		PFKL		RAD21
	GTPBP3		PFKM		RAD51
	HADHA		PI4KA		RANBP2
	HARS2		PLEKHA5		RANGAP1
	HAUS5		PLOD1		RBBP7
	HCFC1		PLOD3		RBFOX1
	HDAC2		POLDIP2		RBFOX2
	HDAC6		POLG		RBM14
	HDX		POLR1A		RBPMS
	HIC2		POLR2A		RCN1
	HK2		PPP2R1A		RCN2
	HNRNPA1		PPP2R2A		RCOR2
	HNRNPA2B1		PRDX4		RELN
	HNRNPD		PRMT5		RFC1
	HNRNPF		PXDN		RFC2
	HNRNPH2		RAD21		RFC4
	HNRNPL		RAD51		RFC5
	HNRNPM		RANBP2		RNGTT
	HNRPLL		RANGAP1		RPL23
	HSP90AA1		RBBP7		RUNX1
	HSP90AB1		RBFOX1		RUVBL1
	HSPA12B		RBFOX2		SALL1
	HSPA2		RBM14		SCRIB
	HSPD1		RBPMS		SCYL2
	HSPG2		RCN1		SEH1L
	IARS		RCN2		SENP1
	IDH3A		RCOR2		SERPINH1
	IDH3B		RELN		SGK223
	IDH3G		REST		SHROOM4
	IGF2BP3		RFC1		SLAIN2
	IGF2R		RFC2		SMC1A
	ILF2		RFC4		SMC2
	ILF3		RFC5		SMC3
	IMPDH2		RFX3		SMC4
	INTS1		RNF219		STK38
	INTS3		RNGTT		STRBP
	INTS6		RPL23		STXBP4
	ITCH		RUNX1		SYNCRIP
	IVNS1ABP		RUVBL1		TARDBP
	JAK1		SALL1		TCF12
	KANK2		SART1		TCP1
	KCTD15		SCRIB		THBS1
	KDM1A		SCYL2		TMOD3
	KHSRP		SEH1L		TMPO
	KIF4		SENP1		TNPO1
	KPNB1		SERPINH1		TPX2
	LAS1L		SGK223		TRIM33
	LDB1		SH3BP4		TRIM35
	LDLR		SHROOM4		TRIM71
	LIG1		SLAIN2		TRRAP
	LMO7		SMC1A		TUBB1
	LONP1		SMC2		TUBB3
	LRCH3		SMC3		TUBB5
	LRP1		SMC4		TUBB6
	LRPPRC		SORL1		TUFM
	LRRC1		SRPRB		UGGT1
	LRRC40		STK38		UPF1
	LRRFIP1		STRBP		USP7
	LRWD1		STXBP4		USP9X
	LSM14A		SYNCRIP		UTRN
	MAP4		TARDBP		VRTN
	MAPK1		TCF12		WAPAL
	MATR3		TCP1		WDR6
	MCM2		TERF1		WDR77
	MCM3		THBS1		XPO1
	MCM4		TMOD3		XPO4
	MCM5		TMPO		XPO5
	MCM6		TNPO1		ZBTB10
	MDN1		TPX2		ZBTB39
	MEST		TRAF7		ZFP217
	MGA		TRIM33		ZFP646
	MIB2		TRIM35		ZFP655
	MKI67		TRIM71		ZFR
	MLH1		TRRAP		ZKSCAN3
	MLL2		TUBB1		ZMYM2
	MLLT4		TUBB3		ZNF281
	MRE11A		TUBB5		ZNF326
	MSH2		TUBB6		ZNF516
	MTA1		TUFM		ZNF521
	MTA2		UBAP2L		ZNF609
	MTHFD2		UGGT1		ZNF865
	MTMR3		UPF1
	MYEF2		USP7
	NACC1		USP9X
	NARS		UTRN
	NCAPG2		VRTN
	NDUFS1		WAPAL
	NDUFV1		WDR6
	NEDD4		WDR77
	NISCH		XPO1
	NOP56		XPO4
	NOP58		XPO5
	NSMCE4A		ZBTB10
	NSUN2		ZBTB39
	NT5DC2		ZFP217
	NUBPL		ZFP646
	NUP107		ZFP655
	NUP133		ZFR
	NUP153		ZKSCAN3
	NUP155		ZMYM2
	NUP160		ZNF281
	NUP188		ZNF326
	NUP205		ZNF423
	NUP214		ZNF516
	NUP43		ZNF521
	NUP54		ZNF609
	NUP62		ZNF865
	NUP85
	NUP88
	NUP93
	NYNRIN
	OBSL1
	OGT
	ORC2
	ORC3
	P4HA1
	P4HA2
	P4HB
	PASK
	PAX3
	PCBP1
	PCBP2
	PCNA
	PDS5A
	PDS5B
	PEG10
	PEG3
	PELO
	PFKL
	PFKM
	PI4KA
	PKM
	PLEKHA5
	PLOD1
	PLOD3
	PNPLA6
	POLD2
	POLDIP2
	POLE
	POLG
	POLR1A
	POLR1B
	POLR2B
	PPFIBP1
	PPP2R1A
	PPP2R2A
	PPP6R3
	PRDM11
	PRDM6
	PRDX1
	PRDX4
	PRMT1
	PRMT5
	PSMC2
	PSMC3
	PSMC4
	PSMC5
	PSMD2
	PTBP1
	PTOV1
	PUM1
	PXDN
	PYCR2
	QSER1
	RAD18
	RAD21
	RAD50
	RAD51
	RAI1
	RANBP2
	RANGAP1
	RARS
	RARS2
	RBBP7
	RBFOX1
	RBFOX2
	RBM14
	RBM6
	RBPMS
	RCC1
	RCC2
	RCN1
	RCN2
	RCOR2
	RELN
	RFC1
	RFC2
	RFC3
	RFC4
	RFC5
	RNF20
	RNF40
	RNGTT
	RNMT
	RPL23
	RPN1
	RREB1
	RTN4
	RUNX1
	RUVBL1
	RUVBL2
	SALL1
	SCRIB
	SCYL2
	SDHA
	SDHB
	SEH1L
	SENP1
	SERPINH1
	SETD2
	SGK223
	SGPL1
	SHOC2
	SHROOM2
	SHROOM4
	SIRT1
	SKP1
	SKT
	SLAIN2
	SMARCA1
	SMC1A
	SMC2
	SMC3
	SMC4
	SMC6
	SMCHD1
	SOGA2
	SPATA5
	STAG2
	STK38
	STRBP
	STXBP4
	SYMPK
	SYNCRIP
	TAMM41
	TARDBP
	TBRG4
	TCF12
	TCP1
	TDH
	THBS1
	THRAP3
	TIMM44
	TIMM50
	TKT
	TMOD3
	TMPO
	TNPO1
	TOR2A
	TPM4
	TPX2
	TRAP1
	TRIM24
	TRIM33
	TRIM35
	TRIM71
	TRIP12
	TROAP
	TRRAP
	TTF2
	TUBB1
	TUBB3
	TUBB5
	TUBB6
	TUBG1
	TUBGCP2
	TUBGCP3
	TUFM
	TYSND1
	UBE4A
	UBXN7
	UGGT1
	UPF1
	USO1
	USP11
	USP7
	USP9X
	UTRN
	VPS16
	VPS18
	VPS35
	VPS41
	VRTN
	WAPAL
	WDR26
	WDR6
	WDR77
	XPO1
	XPO4
	XPO5
	XRN2
	ZBTB10
	ZBTB39
	ZC3HC1
	ZEB2
	ZFP217
	ZFP646
	ZFP655
	ZFR
	ZKSCAN3
	ZMYM2
	ZNF281
	ZNF326
	ZNF516
	ZNF521
	ZNF609
	ZNF865
