# Supplementary material for: Pax3 cooperates with Ldb1 to direct local chromosome architecture during myogenic lineage specification
Source: Nat Commun. 2019 May 24;10:2316. doi: 10.1038/s41467-019-10318-6 (PMC6534668; doi:10.1038/s41467-019-10318-6)
Supplement: Supplementary file 8 — Supplementary Data 5 [file 41467_2019_10318_MOESM8_ESM.xlsx]

## Sheet: Input_STRING
Proteins identified based on Mass-spectrometry analysis of Pax3 CoIP (cutoff 5 peptides for each protein)
AHCTF1
AHDC1
AKAP8
ALDH18A1
ALDH2
ANAPC4
ARCN1
ARID1B
ARID3B
ASPH
ATP5A1
AURKA
BC018507
BCKDHA
BCKDHB
BEND3
BRCA1
CAD
CALU
CCT2
CDC16
CDK5RAP1
CECR2
CEP192
CHD7
CKAP5
COPA
COPG1
CREB1
CTNND1
CUL7
D1PAS1
DCAF7
DDX5
DHX57
DNAJA1
DNAJA2
DNAJA3
DNAJC10
DNMT1
DOCK7
DYRK1A
EEF1G
EEF2
EFEMP2
ELAVL1
ELL
EPRS
FAM120A
FBL
FBLN1
FBLN2
FBN1
FBXW8
FLNB
FOXP4
GANAB
GAS6
GATAD2A
GCN1L1
GLDC
GNPAT
GREB1
GREB1L
GTF2IRD1
GTF3C1
GTF3C2
GTF3C3
GTF3C4
HCFC1
HDAC2
HDAC6
HDX
HIC2
HNRNPA1
HNRNPA2B1
HNRNPD
HNRNPF
HNRNPH2
HNRNPL
HNRNPM
HSPA2
HSPD1
HSPG2
IDH3B
IGF2R
ILF2
ILF3
JAK1
KANK2
KDM1A
KHSRP
KIF4
LDB1
LMO7
LRP1
LRRC1
LRRFIP1
MATR3
MCM3
MDN1
MIB2
MKI67
MLL2
MLLT4
MSH2
MTA1
MTA2
MYEF2
NACC1
NDUFS1
NEDD4
NISCH
NOP56
NOP58
NT5DC2
NUP133
NUP155
NUP160
NUP188
NUP205
NUP214
NUP88
NYNRIN
OGT
P4HA1
P4HA2
P4HB
PAX3
PDS5A
PEG10
PEG3
PFKL
PFKM
PI4KA
PLEKHA5
PLOD1
PLOD3
POLDIP2
POLG
POLR1A
PPP2R1A
PPP2R2A
PRDX4
PRMT5
PXDN
RAD21
RAD51
RANBP2
RANGAP1
RBBP7
RBFOX1
RBFOX2
RBM14
RBPMS
RCN1
RCN2
RCOR2
RELN
RFC1
RFC2
RFC4
RFC5
RNGTT
RPL23
RUNX1
RUVBL1
SALL1
SCRIB
SCYL2
SEH1L
SENP1
SERPINH1
SGK223
SHROOM4
SLAIN2
SMC1A
SMC2
SMC3
SMC4
STK38
STRBP
STXBP4
SYNCRIP
TARDBP
TCF12
TCP1
THBS1
TMOD3
TMPO
TNPO1
TPX2
TRIM33
TRIM35
TRIM71
TRRAP
TUBB1
TUBB3
TUBB5
TUBB6
TUFM
UGGT1
UPF1
USP7
USP9X
UTRN
VRTN
WAPAL
WDR6
WDR77
XPO1
XPO4
XPO5
ZBTB10
ZBTB39
ZFP217
ZFP646
ZFP655
ZFR
ZKSCAN3
ZMYM2
ZNF281
ZNF326
ZNF516
ZNF521
ZNF609
ZNF865

## Sheet: STRING_interactions
#node1	node2	node1_string_internal_id	node2_string_internal_id	node1_external_id	node2_external_id	neighborhood_on_chromosome	gene_fusion	phylogenetic_cooccurrence	homology	coexpression	experimentally_determined_interaction	database_annotated	automated_textmining	combined_score
Smc2	Smc4	2110445	2101740	10090.ENSMUSP00000099979	10090.ENSMUSP00000047872	0	0	0.357	0.622	0.957	0.992	0.95	0	0.999
Copa	Copg	2112697	2111829	10090.ENSMUSP00000118179	10090.ENSMUSP00000109237	0	0	0	0	0.959	0.933	0.9	0	0.999
Nop56	Fbl	2110216	2099843	10090.ENSMUSP00000099487	10090.ENSMUSP00000037613	0	0	0.261	0	0.948	0.785	0.9	0	0.999
Rfc2	Rfc4	2095976	2095884	10090.ENSMUSP00000023867	10090.ENSMUSP00000023598	0	0	0.333	0.843	0.782	0.97	0.9	0	0.999
Aurka	Tpx2	2097382	2097369	10090.ENSMUSP00000028997	10090.ENSMUSP00000028969	0	0	0	0	0.769	0.966	0.95	0	0.999
Rfc5	Rfc4	2107585	2095884	10090.ENSMUSP00000083652	10090.ENSMUSP00000023598	0	0	0.409	0.879	0.896	0.964	0.95	0	0.999
Tcp1	Cct2	2112594	2099594	10090.ENSMUSP00000116108	10090.ENSMUSP00000036288	0	0	0.316	0.833	0.948	0.909	0.9	0	0.999
Smc1a	Smc3	2101134	2096462	10090.ENSMUSP00000044645	10090.ENSMUSP00000025930	0	0	0.473	0.615	0.907	0.948	0.9	0	0.999
Bckdha	Bckdhb	2105481	2099249	10090.ENSMUSP00000071292	10090.ENSMUSP00000034801	0	0	0.526	0	0.803	0.924	0.946	0	0.999
Rfc5	Rfc2	2107585	2095976	10090.ENSMUSP00000083652	10090.ENSMUSP00000023867	0	0	0.337	0.877	0.83	0.966	0.9	0	0.999
Fbl	Nop58	2099843	2096815	10090.ENSMUSP00000037613	10090.ENSMUSP00000027174	0	0	0	0	0.92	0.785	0.9	0	0.998
Rangap1	Ranbp2	2103448	2093475	10090.ENSMUSP00000057771	10090.ENSMUSP00000003310	0	0	0	0	0.15	0.966	0.955	0	0.998
Smc3	Rad21	2096462	2095672	10090.ENSMUSP00000025930	10090.ENSMUSP00000022927	0	0	0	0	0.606	0.969	0.9	0	0.998
Copa	Arcn1	2112697	2099188	10090.ENSMUSP00000118179	10090.ENSMUSP00000034607	0	0	0	0	0.572	0.956	0.9	0	0.997
Copg	Arcn1	2111829	2099188	10090.ENSMUSP00000109237	10090.ENSMUSP00000034607	0	0	0	0	0.579	0.953	0.9	0	0.997
Smc1a	Rad21	2101134	2095672	10090.ENSMUSP00000044645	10090.ENSMUSP00000022927	0	0	0	0	0.501	0.941	0.9	0	0.996
Nup214	Nup88	2104799	2101786	10090.ENSMUSP00000066492	10090.ENSMUSP00000048101	0	0	0	0	0.055	0.967	0.9	0	0.996
Cdc16	Anapc4	2101759	2098061	10090.ENSMUSP00000047950	10090.ENSMUSP00000031072	0	0	0	0	0.217	0.963	0.9	0	0.996
Rfc1	Rfc4	2098069	2095884	10090.ENSMUSP00000031092	10090.ENSMUSP00000023598	0	0	0	0	0.387	0.964	0.72	0	0.993
Nup160	Seh1l	2103726	2096294	10090.ENSMUSP00000059289	10090.ENSMUSP00000025421	0	0	0	0	0.214	0.921	0.9	0	0.993
Rfc5	Rfc1	2107585	2098069	10090.ENSMUSP00000083652	10090.ENSMUSP00000031092	0	0	0	0.634	0.318	0.964	0.72	0	0.992
Ppp2r2a	Ppp2r1a	2107927	2093917	10090.ENSMUSP00000086640	10090.ENSMUSP00000007708	0	0	0	0	0.234	0.79	0.95	0	0.991
Rfc1	Rfc2	2098069	2095976	10090.ENSMUSP00000031092	10090.ENSMUSP00000023867	0	0	0	0.63	0.255	0.964	0.72	0	0.991
Mta2	Rbbp7	2108965	2098857	10090.ENSMUSP00000093959	10090.ENSMUSP00000033720	0	0	0	0	0.055	0.875	0.933	0	0.991
Rangap1	Xpo1	2103448	2094903	10090.ENSMUSP00000057771	10090.ENSMUSP00000020538	0	0	0	0	0.115	0.809	0.95	0	0.99
Xpo1	Ranbp2	2094903	2093475	10090.ENSMUSP00000020538	10090.ENSMUSP00000003310	0	0	0	0	0.231	0.769	0.95	0	0.99
Mta1	Rbbp7	2111308	2098857	10090.ENSMUSP00000105348	10090.ENSMUSP00000033720	0	0	0	0	0.055	0.862	0.933	0	0.99
Nup133	Seh1l	2101783	2096294	10090.ENSMUSP00000048084	10090.ENSMUSP00000025421	0	0	0	0	0.189	0.883	0.9	0	0.989
Rbbp7	Hdac2	2098857	2094705	10090.ENSMUSP00000033720	10090.ENSMUSP00000019911	0	0	0	0	0.316	0.764	0.935	0	0.988
Nup214	Xpo1	2104799	2094903	10090.ENSMUSP00000066492	10090.ENSMUSP00000020538	0	0	0	0	0.077	0.776	0.95	0	0.988
Nop56	Nop58	2110216	2096815	10090.ENSMUSP00000099487	10090.ENSMUSP00000027174	0	0	0.428	0	0.556	0.554	0.9	0	0.987
Gatad2a	Rbbp7	2105310	2098857	10090.ENSMUSP00000070229	10090.ENSMUSP00000033720	0	0	0	0	0.1	0.739	0.94	0	0.984
Mta2	Hdac2	2108965	2094705	10090.ENSMUSP00000093959	10090.ENSMUSP00000019911	0	0	0	0	0.056	0.726	0.941	0	0.983
Eef1g	Eprs	2108963	2101362	10090.ENSMUSP00000093955	10090.ENSMUSP00000045841	0	0	0	0	0.542	0.965	0	0	0.983
Eprs	Cad	2101362	2094167	10090.ENSMUSP00000045841	10090.ENSMUSP00000013773	0	0	0	0	0.511	0.962	0	0	0.98
Nop56	Polr1a	2110216	2103973	10090.ENSMUSP00000099487	10090.ENSMUSP00000060858	0	0	0	0	0.961	0.518	0	0	0.98
Nup155	Seh1l	2113696	2096294	10090.ENSMUSP00000128819	10090.ENSMUSP00000025421	0	0	0	0	0.232	0.768	0.9	0	0.98
Mta2	Gatad2a	2108965	2105310	10090.ENSMUSP00000093959	10090.ENSMUSP00000070229	0	0	0	0	0.124	0.554	0.95	0	0.979
Polr1a	Nop58	2103973	2096815	10090.ENSMUSP00000060858	10090.ENSMUSP00000027174	0	0	0	0	0.958	0.518	0	0	0.979
Hnrnpa2b1	Hnrnph2	2108017	2102282	10090.ENSMUSP00000087453	10090.ENSMUSP00000050838	0	0	0	0	0.517	0.588	0.9	0	0.978
Gtf3c4	Gtf3c3	2100718	2100185	10090.ENSMUSP00000042265	10090.ENSMUSP00000039420	0	0	0	0	0	0.554	0.95	0	0.977
Gtf3c1	Gtf3c3	2103292	2100185	10090.ENSMUSP00000056719	10090.ENSMUSP00000039420	0	0	0	0	0	0.554	0.95	0	0.977
Nup133	Ranbp2	2101783	2093475	10090.ENSMUSP00000048084	10090.ENSMUSP00000003310	0	0	0	0	0.142	0.757	0.9	0	0.977
Gtf3c1	Gtf3c4	2103292	2100718	10090.ENSMUSP00000056719	10090.ENSMUSP00000042265	0	0	0	0	0	0.554	0.95	0	0.977
Nup160	Ranbp2	2103726	2093475	10090.ENSMUSP00000059289	10090.ENSMUSP00000003310	0	0	0	0	0.271	0.687	0.9	0	0.975
Nup155	Nup133	2113696	2101783	10090.ENSMUSP00000128819	10090.ENSMUSP00000048084	0	0	0	0	0.602	0.395	0.9	0	0.973
Mta1	Gatad2a	2111308	2105310	10090.ENSMUSP00000105348	10090.ENSMUSP00000070229	0	0	0	0	0.11	0.554	0.936	0	0.972
Seh1l	Ranbp2	2096294	2093475	10090.ENSMUSP00000025421	10090.ENSMUSP00000003310	0	0	0	0	0.166	0.687	0.9	0	0.971
Nup188	Nup205	2104720	2100229	10090.ENSMUSP00000065836	10090.ENSMUSP00000039656	0	0	0	0	0.178	0.674	0.9	0	0.97
Rad51	Brca1	2097301	2094411	10090.ENSMUSP00000028795	10090.ENSMUSP00000017290	0	0	0	0	0.408	0.535	0.9	0	0.97
Nup205	Seh1l	2100229	2096294	10090.ENSMUSP00000039656	10090.ENSMUSP00000025421	0	0	0	0	0.116	0.679	0.9	0	0.969
Hnrnpa2b1	Hnrnpf	2108017	2101206	10090.ENSMUSP00000087453	10090.ENSMUSP00000045048	0	0	0	0	0.299	0.588	0.9	0	0.968
Ilf3	Ilf2	2104707	2093176	10090.ENSMUSP00000065770	10090.ENSMUSP00000001042	0	0	0	0.672	0.153	0.962	0	0	0.966
Hnrnph2	Hnrnpf	2102282	2101206	10090.ENSMUSP00000050838	10090.ENSMUSP00000045048	0	0	0	0.982	0.271	0.554	0.9	0	0.964
Hnrnpd	Hnrnpa2b1	2114353	2108017	10090.ENSMUSP00000132735	10090.ENSMUSP00000087453	0	0	0	0.816	0.271	0.554	0.9	0	0.964
Nup88	Seh1l	2101786	2096294	10090.ENSMUSP00000048101	10090.ENSMUSP00000025421	0	0	0	0	0.272	0.554	0.9	0	0.964
Rad51	Rfc4	2097301	2095884	10090.ENSMUSP00000028795	10090.ENSMUSP00000023598	0	0	0	0	0.576	0.169	0.9	0	0.961
Nup214	Ranbp2	2104799	2093475	10090.ENSMUSP00000066492	10090.ENSMUSP00000003310	0	0	0	0	0.115	0.111	0.955	0	0.961
Nup155	Nup205	2113696	2100229	10090.ENSMUSP00000128819	10090.ENSMUSP00000039656	0	0	0	0	0.611	0.063	0.9	0	0.96
Rfc5	Rad51	2107585	2097301	10090.ENSMUSP00000083652	10090.ENSMUSP00000028795	0	0	0	0	0.551	0.169	0.9	0	0.959
Aurka	Cep192	2097382	2096295	10090.ENSMUSP00000028997	10090.ENSMUSP00000025425	0	0	0	0	0.165	0.554	0.9	0	0.959
Prmt5	Wdr77	2095978	2094062	10090.ENSMUSP00000023873	10090.ENSMUSP00000010278	0	0	0	0	0.345	0.907	0.383	0	0.959
Nup133	Ahctf1	2101783	2096997	10090.ENSMUSP00000048084	10090.ENSMUSP00000027768	0	0	0	0	0.151	0.554	0.9	0	0.958
Wapal	Smc3	2100334	2096462	10090.ENSMUSP00000040232	10090.ENSMUSP00000025930	0	0	0	0	0.116	0.554	0.9	0	0.957
Mcm3	Rfc4	2103711	2095884	10090.ENSMUSP00000059192	10090.ENSMUSP00000023598	0	0	0.222	0	0.864	0.554	0.202	0	0.957
Smc1a	Wapal	2101134	2100334	10090.ENSMUSP00000044645	10090.ENSMUSP00000040232	0	0	0	0	0.121	0.554	0.9	0	0.957
Hnrnpa2b1	Hnrnpl	2108017	2102032	10090.ENSMUSP00000087453	10090.ENSMUSP00000049407	0	0	0	0	0.101	0.554	0.9	0	0.956
Hnrnpd	Hnrnpl	2114353	2102032	10090.ENSMUSP00000132735	10090.ENSMUSP00000049407	0	0	0	0	0.089	0.554	0.9	0	0.955
Gtf3c2	Gtf3c1	2107771	2103292	10090.ENSMUSP00000085325	10090.ENSMUSP00000056719	0	0	0	0	0.09	0.554	0.9	0	0.955
Wapal	Rad21	2100334	2095672	10090.ENSMUSP00000040232	10090.ENSMUSP00000022927	0	0	0	0	0.074	0.554	0.9	0	0.955
Gtf3c2	Gtf3c3	2107771	2100185	10090.ENSMUSP00000085325	10090.ENSMUSP00000039420	0	0	0	0	0.052	0.554	0.9	0	0.954
Cul7	Fbxw8	2101986	2101565	10090.ENSMUSP00000049128	10090.ENSMUSP00000047012	0	0	0	0	0.104	0.523	0.9	0	0.953
Gtf3c2	Gtf3c4	2107771	2100718	10090.ENSMUSP00000085325	10090.ENSMUSP00000042265	0	0	0	0	0	0.554	0.9	0	0.953
Pfkm	Pfkl	2103820	2094893	10090.ENSMUSP00000059801	10090.ENSMUSP00000020522	0	0	0.527	0.98	0	0.554	0.9	0	0.953
Nup214	Rangap1	2104799	2103448	10090.ENSMUSP00000066492	10090.ENSMUSP00000057771	0	0	0	0	0.071	0	0.95	0	0.952
Hdac2	Dnmt1	2094705	2093584	10090.ENSMUSP00000019911	10090.ENSMUSP00000004202	0	0	0	0	0.053	0.214	0.941	0	0.952
Sall1	Hdac2	2098990	2094705	10090.ENSMUSP00000034090	10090.ENSMUSP00000019911	0	0	0	0	0	0.537	0.9	0	0.951
Pds5a	Rad21	2098076	2095672	10090.ENSMUSP00000031104	10090.ENSMUSP00000022927	0	0	0	0	0.17	0.943	0	0	0.95
Hnrnpm	Hnrnpa2b1	2112802	2108017	10090.ENSMUSP00000120115	10090.ENSMUSP00000087453	0	0	0	0	0.354	0.265	0.9	0	0.948
Mta1	Hdac2	2111308	2094705	10090.ENSMUSP00000105348	10090.ENSMUSP00000019911	0	0	0	0	0.056	0.69	0.836	0	0.947
Ahctf1	Ranbp2	2096997	2093475	10090.ENSMUSP00000027768	10090.ENSMUSP00000003310	0	0	0	0	0.446	0.109	0.9	0	0.946
Mdn1	Polr1a	2114821	2103973	10090.ENSMUSP00000136222	10090.ENSMUSP00000060858	0	0	0	0	0.946	0	0	0	0.946
Ruvbl1	Cad	2098394	2094167	10090.ENSMUSP00000032165	10090.ENSMUSP00000013773	0	0	0	0	0.28	0.806	0.643	0	0.945
Nup155	Nup160	2113696	2103726	10090.ENSMUSP00000128819	10090.ENSMUSP00000059289	0	0	0	0	0.479	0	0.9	0	0.945
Nup155	Ranbp2	2113696	2093475	10090.ENSMUSP00000128819	10090.ENSMUSP00000003310	0	0	0	0	0.254	0.323	0.9	0	0.945
Hnrnpm	Hnrnph2	2112802	2102282	10090.ENSMUSP00000120115	10090.ENSMUSP00000050838	0	0	0	0	0.277	0.299	0.9	0	0.944
Hnrnpm	Hnrnpf	2112802	2101206	10090.ENSMUSP00000120115	10090.ENSMUSP00000045048	0	0	0	0	0.329	0.219	0.9	0	0.943
Nup160	Ahctf1	2103726	2096997	10090.ENSMUSP00000059289	10090.ENSMUSP00000027768	0	0	0	0	0.27	0.256	0.9	0	0.941
Nup133	Nup205	2101783	2100229	10090.ENSMUSP00000048084	10090.ENSMUSP00000039656	0	0	0	0	0.434	0.042	0.9	0	0.941
Fbl	Cad	2099843	2094167	10090.ENSMUSP00000037613	10090.ENSMUSP00000013773	0	0	0	0	0.941	0	0	0	0.941
Hnrnph2	Hnrnpl	2102282	2102032	10090.ENSMUSP00000050838	10090.ENSMUSP00000049407	0	0	0	0	0.104	0.392	0.9	0	0.94
Smc4	Rad21	2101740	2095672	10090.ENSMUSP00000047872	10090.ENSMUSP00000022927	0	0	0	0	0.498	0.887	0	0	0.94
Smc4	Smc1a	2101740	2101134	10090.ENSMUSP00000047872	10090.ENSMUSP00000044645	0	0	0.35	0.666	0.632	0.827	0	0	0.94
Nup188	Seh1l	2104720	2096294	10090.ENSMUSP00000065836	10090.ENSMUSP00000025421	0	0	0	0	0.077	0.395	0.9	0	0.939
Smc3	Ranbp2	2096462	2093475	10090.ENSMUSP00000025930	10090.ENSMUSP00000003310	0	0	0	0	0.42	0	0.9	0	0.939
Rangap1	Seh1l	2103448	2096294	10090.ENSMUSP00000057771	10090.ENSMUSP00000025421	0	0	0	0	0.172	0.298	0.9	0	0.936
Nup155	Rangap1	2113696	2103448	10090.ENSMUSP00000128819	10090.ENSMUSP00000057771	0	0	0	0	0.299	0.169	0.9	0	0.936
Hnrnpd	Hnrnph2	2114353	2102282	10090.ENSMUSP00000132735	10090.ENSMUSP00000050838	0	0	0	0	0.15	0.292	0.9	0	0.934
Rfc4	Brca1	2095884	2094411	10090.ENSMUSP00000023598	10090.ENSMUSP00000017290	0	0	0	0	0.367	0	0.9	0	0.934
Hnrnpd	Hnrnpf	2114353	2101206	10090.ENSMUSP00000132735	10090.ENSMUSP00000045048	0	0	0	0	0.134	0.292	0.9	0	0.933
Rpl23	Eef2	2110195	2101403	10090.ENSMUSP00000099435	10090.ENSMUSP00000046101	0	0	0	0	0.753	0.74	0	0	0.933
Nup133	Smc3	2101783	2096462	10090.ENSMUSP00000048084	10090.ENSMUSP00000025930	0	0	0	0	0.35	0	0.9	0	0.932
Rad51	Rfc2	2097301	2095976	10090.ENSMUSP00000028795	10090.ENSMUSP00000023867	0	0	0	0	0.244	0.169	0.9	0	0.931
Nup160	Nup133	2103726	2101783	10090.ENSMUSP00000059289	10090.ENSMUSP00000048084	0	0	0	0	0.287	0.115	0.9	0	0.931
Nup160	Smc3	2103726	2096462	10090.ENSMUSP00000059289	10090.ENSMUSP00000025930	0	0	0	0	0.34	0	0.9	0	0.931
Mll2	Rbbp7	2114653	2098857	10090.ENSMUSP00000135941	10090.ENSMUSP00000033720	0	0	0	0	0.051	0.207	0.915	0	0.93
Xpo1	Ppp2r1a	2094903	2093917	10090.ENSMUSP00000020538	10090.ENSMUSP00000007708	0	0	0	0	0.275	0.109	0.9	0	0.929
Smc2	Mcm3	2110445	2103711	10090.ENSMUSP00000099979	10090.ENSMUSP00000059192	0	0	0	0	0.924	0.097	0	0	0.928
Nup214	Seh1l	2104799	2096294	10090.ENSMUSP00000066492	10090.ENSMUSP00000025421	0	0	0	0	0.054	0.298	0.9	0	0.927
Nup160	Nup205	2103726	2100229	10090.ENSMUSP00000059289	10090.ENSMUSP00000039656	0	0	0	0	0.306	0	0.9	0	0.927
Aurka	Tubb5	2097382	2093255	10090.ENSMUSP00000028997	10090.ENSMUSP00000001566	0	0	0	0	0.281	0.063	0.9	0	0.926
Smc3	Xpo1	2096462	2094903	10090.ENSMUSP00000025930	10090.ENSMUSP00000020538	0	0	0	0	0.241	0.105	0.9	0	0.926
Dcaf7	Dyrk1a	2103527	2095893	10090.ENSMUSP00000058168	10090.ENSMUSP00000023614	0	0	0	0	0.278	0.903	0	0	0.926
Rbbp7	Ruvbl1	2098857	2098394	10090.ENSMUSP00000033720	10090.ENSMUSP00000032165	0	0	0	0	0.293	0	0.9	0	0.926
Rfc5	Brca1	2107585	2094411	10090.ENSMUSP00000083652	10090.ENSMUSP00000017290	0	0	0	0	0.286	0	0.9	0	0.925
Hnrnpl	Hnrnpf	2102032	2101206	10090.ENSMUSP00000049407	10090.ENSMUSP00000045048	0	0	0	0	0.138	0.201	0.9	0	0.925
Nup133	Xpo1	2101783	2094903	10090.ENSMUSP00000048084	10090.ENSMUSP00000020538	0	0	0	0	0.241	0.097	0.9	0	0.925
Ell	BC018507	2108457	2099621	10090.ENSMUSP00000091163	10090.ENSMUSP00000036482	0	0	0	0	0.076	0.255	0.9	0	0.925
Ahctf1	Smc3	2096997	2096462	10090.ENSMUSP00000027768	10090.ENSMUSP00000025930	0	0	0	0	0.268	0	0.9	0	0.923
Nup155	Nup188	2113696	2104720	10090.ENSMUSP00000128819	10090.ENSMUSP00000065836	0	0	0	0	0.266	0	0.9	0	0.923
P4ha2	P4ha1	2094596	2094035	10090.ENSMUSP00000019050	10090.ENSMUSP00000009789	0	0	0.527	0.972	0.248	0	0.9	0	0.922
Nup188	Nup160	2104720	2103726	10090.ENSMUSP00000065836	10090.ENSMUSP00000059289	0	0	0	0	0.256	0	0.9	0	0.922
Nup155	Nup88	2113696	2101786	10090.ENSMUSP00000128819	10090.ENSMUSP00000048101	0	0	0	0	0.256	0	0.9	0	0.922
Nup205	Ranbp2	2100229	2093475	10090.ENSMUSP00000039656	10090.ENSMUSP00000003310	0	0	0	0	0.202	0.097	0.9	0	0.921
Wapal	Ahctf1	2100334	2096997	10090.ENSMUSP00000040232	10090.ENSMUSP00000027768	0	0	0	0	0.247	0	0.9	0	0.921
Tpx2	Tubb5	2097369	2093255	10090.ENSMUSP00000028969	10090.ENSMUSP00000001566	0	0	0	0	0.245	0	0.9	0	0.921
Rbfox2	Hnrnpf	2114032	2101206	10090.ENSMUSP00000130739	10090.ENSMUSP00000045048	0	0	0	0	0	0.234	0.9	0	0.92
Nup160	Rangap1	2103726	2103448	10090.ENSMUSP00000059289	10090.ENSMUSP00000057771	0	0	0	0	0.233	0	0.9	0	0.92
P4hb	P4ha1	2096514	2094035	10090.ENSMUSP00000026122	10090.ENSMUSP00000009789	0	0	0	0	0.133	0.159	0.9	0	0.92
Nup160	Xpo1	2103726	2094903	10090.ENSMUSP00000059289	10090.ENSMUSP00000020538	0	0	0	0	0.24	0	0.9	0	0.92
Nup133	Rad21	2101783	2095672	10090.ENSMUSP00000048084	10090.ENSMUSP00000022927	0	0	0	0	0.242	0	0.9	0	0.92
Plod1	Plod3	2094619	2093654	10090.ENSMUSP00000019199	10090.ENSMUSP00000004968	0	0	0	0.97	0.219	0	0.9	0	0.918
P4hb	P4ha2	2096514	2094596	10090.ENSMUSP00000026122	10090.ENSMUSP00000019050	0	0	0	0	0.102	0.159	0.9	0	0.917
Hnrnpd	Hnrnpm	2114353	2112802	10090.ENSMUSP00000132735	10090.ENSMUSP00000120115	0	0	0	0	0.137	0.115	0.9	0	0.917
Rad21	Xpo1	2095672	2094903	10090.ENSMUSP00000022927	10090.ENSMUSP00000020538	0	0	0	0	0.212	0	0.9	0	0.917
Elavl1	Hnrnpa2b1	2109495	2108017	10090.ENSMUSP00000096549	10090.ENSMUSP00000087453	0	0	0	0.641	0.136	0.115	0.9	0	0.916
Rad21	Ranbp2	2095672	2093475	10090.ENSMUSP00000022927	10090.ENSMUSP00000003310	0	0	0	0	0.201	0	0.9	0	0.916
Wapal	Ranbp2	2100334	2093475	10090.ENSMUSP00000040232	10090.ENSMUSP00000003310	0	0	0	0	0.198	0	0.9	0	0.916
Seh1l	Rad21	2096294	2095672	10090.ENSMUSP00000025421	10090.ENSMUSP00000022927	0	0	0	0	0.202	0	0.9	0	0.916
Nup133	Smc1a	2101783	2101134	10090.ENSMUSP00000048084	10090.ENSMUSP00000044645	0	0	0	0	0.2	0	0.9	0	0.916
Nup160	Rad21	2103726	2095672	10090.ENSMUSP00000059289	10090.ENSMUSP00000022927	0	0	0	0	0.197	0	0.9	0	0.916
Rangap1	Nup205	2103448	2100229	10090.ENSMUSP00000057771	10090.ENSMUSP00000039656	0	0	0	0	0.186	0	0.9	0	0.915
Rangap1	Nup133	2103448	2101783	10090.ENSMUSP00000057771	10090.ENSMUSP00000048084	0	0	0	0	0.189	0.042	0.9	0	0.915
Hnrnpm	Elavl1	2112802	2109495	10090.ENSMUSP00000120115	10090.ENSMUSP00000096549	0	0	0	0	0.131	0.101	0.9	0	0.915
Ppp2r1a	Tubb5	2093917	2093255	10090.ENSMUSP00000007708	10090.ENSMUSP00000001566	0	0	0	0	0.185	0	0.9	0	0.915
Ahctf1	Seh1l	2096997	2096294	10090.ENSMUSP00000027768	10090.ENSMUSP00000025421	0	0	0	0	0.137	0.099	0.9	0	0.915
Ahctf1	Xpo1	2096997	2094903	10090.ENSMUSP00000027768	10090.ENSMUSP00000020538	0	0	0	0	0.184	0	0.9	0	0.914
Smc4	Smc3	2101740	2096462	10090.ENSMUSP00000047872	10090.ENSMUSP00000025930	0	0	0.32	0.62	0.865	0.313	0	0	0.914
Nup160	Wapal	2103726	2100334	10090.ENSMUSP00000059289	10090.ENSMUSP00000040232	0	0	0	0	0.177	0	0.9	0	0.914
Nup88	Nup133	2101786	2101783	10090.ENSMUSP00000048101	10090.ENSMUSP00000048084	0	0	0	0	0.181	0	0.9	0	0.914
Nup188	Nup133	2104720	2101783	10090.ENSMUSP00000065836	10090.ENSMUSP00000048084	0	0	0	0	0.176	0	0.9	0	0.914
Nup160	Nup88	2103726	2101786	10090.ENSMUSP00000059289	10090.ENSMUSP00000048101	0	0	0	0	0.165	0	0.9	0	0.913
Nup88	Nup205	2101786	2100229	10090.ENSMUSP00000048101	10090.ENSMUSP00000039656	0	0	0	0	0.174	0	0.9	0	0.913
Tpx2	Cep192	2097369	2096295	10090.ENSMUSP00000028969	10090.ENSMUSP00000025425	0	0	0	0	0.168	0	0.9	0	0.913
Hnrnpm	Hnrnpl	2112802	2102032	10090.ENSMUSP00000120115	10090.ENSMUSP00000049407	0	0	0	0	0.088	0.115	0.9	0	0.912
Hnrnpd	Elavl1	2114353	2109495	10090.ENSMUSP00000132735	10090.ENSMUSP00000096549	0	0	0	0.639	0.099	0.104	0.9	0	0.912
Smc1a	Xpo1	2101134	2094903	10090.ENSMUSP00000044645	10090.ENSMUSP00000020538	0	0	0	0	0.137	0.07	0.9	0	0.912
Elavl1	Hnrnph2	2109495	2102282	10090.ENSMUSP00000096549	10090.ENSMUSP00000050838	0	0	0	0	0.136	0.059	0.9	0	0.911
Rangap1	Ppp2r1a	2103448	2093917	10090.ENSMUSP00000057771	10090.ENSMUSP00000007708	0	0	0	0	0.15	0	0.9	0	0.911
Nup160	Smc1a	2103726	2101134	10090.ENSMUSP00000059289	10090.ENSMUSP00000044645	0	0	0	0	0.152	0	0.9	0	0.911
Elavl1	Hnrnpf	2109495	2101206	10090.ENSMUSP00000096549	10090.ENSMUSP00000045048	0	0	0	0	0.134	0.062	0.9	0	0.911
Rangap1	Nup88	2103448	2101786	10090.ENSMUSP00000057771	10090.ENSMUSP00000048101	0	0	0	0	0.15	0	0.9	0	0.911
Nup188	Nup88	2104720	2101786	10090.ENSMUSP00000065836	10090.ENSMUSP00000048101	0	0	0	0	0.148	0	0.9	0	0.911
P4hb	Plod3	2096514	2093654	10090.ENSMUSP00000026122	10090.ENSMUSP00000004968	0	0	0	0	0.152	0	0.9	0	0.911
Smc3	Brca1	2096462	2094411	10090.ENSMUSP00000025930	10090.ENSMUSP00000017290	0	0	0	0	0.14	0	0.9	0	0.91
Ahctf1	Rad21	2096997	2095672	10090.ENSMUSP00000027768	10090.ENSMUSP00000022927	0	0	0	0	0.145	0	0.9	0	0.91
Nup133	Ppp2r1a	2101783	2093917	10090.ENSMUSP00000048084	10090.ENSMUSP00000007708	0	0	0	0	0.129	0	0.9	0	0.909
Smc1a	Ahctf1	2101134	2096997	10090.ENSMUSP00000044645	10090.ENSMUSP00000027768	0	0	0	0	0.127	0	0.9	0	0.909
Hnrnpm	Hnrnpa1	2112802	2100776	10090.ENSMUSP00000120115	10090.ENSMUSP00000042658	0	0	0	0	0.317	0.392	0.8	0	0.909
Smc1a	Ranbp2	2101134	2093475	10090.ENSMUSP00000044645	10090.ENSMUSP00000003310	0	0	0	0	0.13	0	0.9	0	0.909
Seh1l	Xpo1	2096294	2094903	10090.ENSMUSP00000025421	10090.ENSMUSP00000020538	0	0	0	0	0.135	0	0.9	0	0.909
Rangap1	Rad21	2103448	2095672	10090.ENSMUSP00000057771	10090.ENSMUSP00000022927	0	0	0	0	0.13	0	0.9	0	0.909
Elavl1	Xpo1	2109495	2094903	10090.ENSMUSP00000096549	10090.ENSMUSP00000020538	0	0	0	0	0.11	0.062	0.9	0	0.909
Elavl1	Hnrnpl	2109495	2102032	10090.ENSMUSP00000096549	10090.ENSMUSP00000049407	0	0	0	0	0.115	0.062	0.9	0	0.909
Rangap1	Smc3	2103448	2096462	10090.ENSMUSP00000057771	10090.ENSMUSP00000025930	0	0	0	0	0.129	0	0.9	0	0.909
Rangap1	Ahctf1	2103448	2096997	10090.ENSMUSP00000057771	10090.ENSMUSP00000027768	0	0	0	0	0.12	0	0.9	0	0.908
Rad21	Brca1	2095672	2094411	10090.ENSMUSP00000022927	10090.ENSMUSP00000017290	0	0	0	0	0.122	0	0.9	0	0.908
Smc3	Seh1l	2096462	2096294	10090.ENSMUSP00000025930	10090.ENSMUSP00000025421	0	0	0	0	0.126	0	0.9	0	0.908
Upf1	Ppp2r1a	2106196	2093917	10090.ENSMUSP00000075089	10090.ENSMUSP00000007708	0	0	0	0	0.119	0	0.9	0	0.908
Nup214	Nup160	2104799	2103726	10090.ENSMUSP00000066492	10090.ENSMUSP00000059289	0	0	0	0	0.117	0	0.9	0	0.907
Nup214	Nup205	2104799	2100229	10090.ENSMUSP00000066492	10090.ENSMUSP00000039656	0	0	0	0	0.116	0	0.9	0	0.907
Rangap1	Smc1a	2103448	2101134	10090.ENSMUSP00000057771	10090.ENSMUSP00000044645	0	0	0	0	0.115	0	0.9	0	0.907
Wapal	Xpo1	2100334	2094903	10090.ENSMUSP00000040232	10090.ENSMUSP00000020538	0	0	0	0	0.113	0	0.9	0	0.907
Nup188	Ranbp2	2104720	2093475	10090.ENSMUSP00000065836	10090.ENSMUSP00000003310	0	0	0	0	0.108	0	0.9	0	0.907
Rbbp7	Dnmt1	2098857	2093584	10090.ENSMUSP00000033720	10090.ENSMUSP00000004202	0	0	0	0	0.104	0.053	0.9	0	0.907
Nup88	Ranbp2	2101786	2093475	10090.ENSMUSP00000048101	10090.ENSMUSP00000003310	0	0	0	0	0.1	0	0.9	0	0.906
Anapc4	Aurka	2098061	2097382	10090.ENSMUSP00000031072	10090.ENSMUSP00000028997	0	0	0	0	0.101	0	0.9	0	0.906
Cdc16	Aurka	2101759	2097382	10090.ENSMUSP00000047950	10090.ENSMUSP00000028997	0	0	0	0	0.102	0	0.9	0	0.906
Nup214	Nup133	2104799	2101783	10090.ENSMUSP00000066492	10090.ENSMUSP00000048084	0	0	0	0	0.103	0	0.9	0	0.906
Nup155	Nup214	2113696	2104799	10090.ENSMUSP00000128819	10090.ENSMUSP00000066492	0	0	0	0	0.1	0	0.9	0	0.906
Ogt	Hcfc1	2101283	2098874	10090.ENSMUSP00000045409	10090.ENSMUSP00000033761	0	0	0	0	0.097	0	0.9	0	0.905
Nup188	Rangap1	2104720	2103448	10090.ENSMUSP00000065836	10090.ENSMUSP00000057771	0	0	0	0	0.093	0	0.9	0	0.905
Rfc2	Brca1	2095976	2094411	10090.ENSMUSP00000023867	10090.ENSMUSP00000017290	0	0	0	0	0.098	0	0.9	0	0.905
Ppp2r2a	Upf1	2107927	2106196	10090.ENSMUSP00000086640	10090.ENSMUSP00000075089	0	0	0	0	0.098	0	0.9	0	0.905
Ppp2r1a	Ranbp2	2093917	2093475	10090.ENSMUSP00000007708	10090.ENSMUSP00000003310	0	0	0	0	0.094	0	0.9	0	0.905
Smc3	Ppp2r1a	2096462	2093917	10090.ENSMUSP00000025930	10090.ENSMUSP00000007708	0	0	0	0	0.096	0	0.9	0	0.905
Smc1a	Ppp2r1a	2101134	2093917	10090.ENSMUSP00000044645	10090.ENSMUSP00000007708	0	0	0	0	0.085	0	0.9	0	0.904
Nup160	Ppp2r1a	2103726	2093917	10090.ENSMUSP00000059289	10090.ENSMUSP00000007708	0	0	0	0	0.08	0	0.9	0	0.904
P4hb	Plod1	2096514	2094619	10090.ENSMUSP00000026122	10090.ENSMUSP00000019199	0	0	0	0	0.085	0	0.9	0	0.904
Cep192	Tubb5	2096295	2093255	10090.ENSMUSP00000025425	10090.ENSMUSP00000001566	0	0	0	0	0.082	0	0.9	0	0.904
Smc1a	Brca1	2101134	2094411	10090.ENSMUSP00000044645	10090.ENSMUSP00000017290	0	0	0	0	0.078	0	0.9	0	0.903
Mta1	Mta2	2111308	2108965	10090.ENSMUSP00000105348	10090.ENSMUSP00000093959	0	0	0	0.969	0.082	0.654	0.72	0	0.903
Mll2	Plod3	2114653	2093654	10090.ENSMUSP00000135941	10090.ENSMUSP00000004968	0	0	0	0	0	0.062	0.9	0	0.902
Mll2	Plod1	2114653	2094619	10090.ENSMUSP00000135941	10090.ENSMUSP00000019199	0	0	0	0	0	0.062	0.9	0	0.902
Rangap1	Wapal	2103448	2100334	10090.ENSMUSP00000057771	10090.ENSMUSP00000040232	0	0	0	0	0.067	0	0.9	0	0.902
Nup133	Wapal	2101783	2100334	10090.ENSMUSP00000048084	10090.ENSMUSP00000040232	0	0	0	0	0.067	0	0.9	0	0.902
Nup214	Nup188	2104799	2104720	10090.ENSMUSP00000066492	10090.ENSMUSP00000065836	0	0	0	0	0.068	0	0.9	0	0.902
Smc1a	Seh1l	2101134	2096294	10090.ENSMUSP00000044645	10090.ENSMUSP00000025421	0	0	0	0	0.055	0	0.9	0	0.901
Kif4	Arcn1	2101846	2099188	10090.ENSMUSP00000048383	10090.ENSMUSP00000034607	0	0	0	0	0.053	0	0.9	0	0.901
Rpl23	Upf1	2110195	2106196	10090.ENSMUSP00000099435	10090.ENSMUSP00000075089	0	0	0	0	0.052	0	0.9	0	0.901
Rad21	Ppp2r1a	2095672	2093917	10090.ENSMUSP00000022927	10090.ENSMUSP00000007708	0	0	0	0	0.054	0	0.9	0	0.901
Copa	Kif4	2112697	2101846	10090.ENSMUSP00000118179	10090.ENSMUSP00000048383	0	0	0	0	0.053	0	0.9	0	0.901
Copg	Kif4	2111829	2101846	10090.ENSMUSP00000109237	10090.ENSMUSP00000048383	0	0	0	0	0.055	0	0.9	0	0.901
Aurka	Ppp2r1a	2097382	2093917	10090.ENSMUSP00000028997	10090.ENSMUSP00000007708	0	0	0	0	0.051	0	0.9	0	0.901
Hspa2	Smc3	2106962	2096462	10090.ENSMUSP00000079306	10090.ENSMUSP00000025930	0	0	0	0	0.052	0	0.9	0	0.901
Rpl23	Ppp2r1a	2110195	2093917	10090.ENSMUSP00000099435	10090.ENSMUSP00000007708	0	0	0	0	0.053	0	0.9	0	0.901
Hspa2	Smc1a	2106962	2101134	10090.ENSMUSP00000079306	10090.ENSMUSP00000044645	0	0	0	0	0.054	0	0.9	0	0.901
Rbfox2	Hnrnpm	2114032	2112802	10090.ENSMUSP00000130739	10090.ENSMUSP00000120115	0	0	0	0	0.052	0.044	0.9	0	0.901
Wapal	Ppp2r1a	2100334	2093917	10090.ENSMUSP00000040232	10090.ENSMUSP00000007708	0	0	0	0	0.053	0	0.9	0	0.901
Elavl1	Nup214	2109495	2104799	10090.ENSMUSP00000096549	10090.ENSMUSP00000066492	0	0	0	0	0	0	0.9	0	0.9
Cep192	Ppp2r1a	2096295	2093917	10090.ENSMUSP00000025425	10090.ENSMUSP00000007708	0	0	0	0	0	0	0.9	0	0.9
Hspa2	Rad21	2106962	2095672	10090.ENSMUSP00000079306	10090.ENSMUSP00000022927	0	0	0	0	0.046	0	0.9	0	0.9
Arid1b	Wdr77	2112156	2094062	10090.ENSMUSP00000111463	10090.ENSMUSP00000010278	0	0	0	0	0	0	0.9	0	0.9
Ahctf1	Ppp2r1a	2096997	2093917	10090.ENSMUSP00000027768	10090.ENSMUSP00000007708	0	0	0	0	0	0	0.9	0	0.9
Lmo7	Fbxw8	2109908	2101565	10090.ENSMUSP00000097910	10090.ENSMUSP00000047012	0	0	0	0	0	0	0.9	0	0.9
Wapal	Seh1l	2100334	2096294	10090.ENSMUSP00000040232	10090.ENSMUSP00000025421	0	0	0	0	0.05	0	0.9	0	0.9
Mta2	Sall1	2108965	2098990	10090.ENSMUSP00000093959	10090.ENSMUSP00000034090	0	0	0	0	0	0	0.9	0	0.9
Tpx2	Ppp2r1a	2097369	2093917	10090.ENSMUSP00000028969	10090.ENSMUSP00000007708	0	0	0	0	0.049	0	0.9	0	0.9
Rpl23	Ppp2r2a	2110195	2107927	10090.ENSMUSP00000099435	10090.ENSMUSP00000086640	0	0	0	0	0	0	0.9	0	0.9
Seh1l	Ppp2r1a	2096294	2093917	10090.ENSMUSP00000025421	10090.ENSMUSP00000007708	0	0	0	0	0	0	0.9	0	0.9
Xpo5	Ranbp2	2107648	2093475	10090.ENSMUSP00000084257	10090.ENSMUSP00000003310	0	0	0	0	0.144	0.769	0.526	0	0.898
Hdac6	Hdac2	2098787	2094705	10090.ENSMUSP00000033501	10090.ENSMUSP00000019911	0	0	0	0.65	0.053	0.536	0.786	0	0.898
Pds5a	Smc3	2098076	2096462	10090.ENSMUSP00000031104	10090.ENSMUSP00000025930	0	0	0	0	0.326	0.855	0	0	0.898
Gatad2a	Hdac2	2105310	2094705	10090.ENSMUSP00000070229	10090.ENSMUSP00000019911	0	0	0	0	0	0.392	0.836	0	0.896
Hspa2	Cad	2106962	2094167	10090.ENSMUSP00000079306	10090.ENSMUSP00000013773	0	0	0	0	0.226	0.87	0	0	0.895
Rfc5	Mcm3	2107585	2103711	10090.ENSMUSP00000083652	10090.ENSMUSP00000059192	0	0	0	0	0.81	0.332	0.202	0	0.89
Rbbp7	Hdac6	2098857	2098787	10090.ENSMUSP00000033720	10090.ENSMUSP00000033501	0	0	0	0	0.122	0.502	0.77	0	0.89
Eef1g	Eef2	2108963	2101403	10090.ENSMUSP00000093955	10090.ENSMUSP00000046101	0	0	0	0	0.883	0.062	0	0	0.885
Nup88	Xpo1	2101786	2094903	10090.ENSMUSP00000048101	10090.ENSMUSP00000020538	0	0	0	0	0.131	0.386	0.8	0	0.884
Mcm3	Smc4	2103711	2101740	10090.ENSMUSP00000059192	10090.ENSMUSP00000047872	0	0	0	0	0.876	0.097	0	0	0.883
Smc2	Smc1a	2110445	2101134	10090.ENSMUSP00000099979	10090.ENSMUSP00000044645	0	0	0.3	0.619	0.721	0.554	0	0	0.883
Trrap	Ruvbl1	2109925	2098394	10090.ENSMUSP00000098035	10090.ENSMUSP00000032165	0	0	0	0	0.058	0.576	0.72	0	0.878
Tcp1	Cad	2112594	2094167	10090.ENSMUSP00000116108	10090.ENSMUSP00000013773	0	0	0	0	0.327	0.826	0	0	0.877
Hspa2	Dnaja2	2106962	2099004	10090.ENSMUSP00000079306	10090.ENSMUSP00000034138	0	0	0.497	0	0.418	0.392	0.383	0	0.875
Dnajc10	P4hb	2097204	2096514	10090.ENSMUSP00000028392	10090.ENSMUSP00000026122	0	0	0	0.618	0.397	0.299	0.72	0	0.871
Hspa2	Dnaja1	2106962	2097750	10090.ENSMUSP00000079306	10090.ENSMUSP00000030118	0	0	0.5	0	0.418	0.347	0.383	0	0.867
Kif4	Tpx2	2101846	2097369	10090.ENSMUSP00000048383	10090.ENSMUSP00000028969	0	0	0	0	0.84	0	0.197	0	0.866
Tufm	Cad	2109218	2094167	10090.ENSMUSP00000095656	10090.ENSMUSP00000013773	0	0	0	0	0.266	0.824	0	0	0.865
Smc2	Smc3	2110445	2096462	10090.ENSMUSP00000099979	10090.ENSMUSP00000025930	0	0	0.395	0.659	0.763	0.364	0	0	0.862
Hspa2	Dnaja3	2106962	2102787	10090.ENSMUSP00000079306	10090.ENSMUSP00000053842	0	0	0.491	0	0.418	0.327	0.383	0	0.86
Cct2	Cad	2099594	2094167	10090.ENSMUSP00000036288	10090.ENSMUSP00000013773	0	0	0	0	0.198	0.826	0	0	0.854
Hspd1	Cad	2096797	2094167	10090.ENSMUSP00000027123	10090.ENSMUSP00000013773	0	0	0	0	0.186	0.826	0	0	0.852
Runx1	Hdac2	2095905	2094705	10090.ENSMUSP00000023673	10090.ENSMUSP00000019911	0	0	0	0	0	0.244	0.8	0	0.842
Mta1	Hdac6	2111308	2098787	10090.ENSMUSP00000105348	10090.ENSMUSP00000033501	0	0	0	0	0.076	0.298	0.767	0	0.836
Mta2	Hdac6	2108965	2098787	10090.ENSMUSP00000093959	10090.ENSMUSP00000033501	0	0	0	0	0.076	0.298	0.767	0	0.836
Xpo5	Eprs	2107648	2101362	10090.ENSMUSP00000084257	10090.ENSMUSP00000045841	0	0	0	0	0.169	0.81	0	0	0.835
Eprs	Xpo1	2101362	2094903	10090.ENSMUSP00000045841	10090.ENSMUSP00000020538	0	0	0	0	0.16	0.81	0	0	0.833
Zfr	Ilf2	2112733	2093176	10090.ENSMUSP00000118911	10090.ENSMUSP00000001042	0	0	0	0.67	0.073	0.82	0	0	0.826
Usp7	Dnmt1	2113015	2093584	10090.ENSMUSP00000124093	10090.ENSMUSP00000004202	0	0	0	0	0.084	0.813	0	0	0.821
Xpo5	Rangap1	2107648	2103448	10090.ENSMUSP00000084257	10090.ENSMUSP00000057771	0	0	0	0	0.154	0.68	0.39	0	0.82
Gatad2a	Hdac6	2105310	2098787	10090.ENSMUSP00000070229	10090.ENSMUSP00000033501	0	0	0	0	0.076	0.167	0.776	0	0.813
Tufm	Eef2	2109218	2101403	10090.ENSMUSP00000095656	10090.ENSMUSP00000046101	0	0	0	0	0.698	0.408	0	0	0.813
Kif4	Aurka	2101846	2097382	10090.ENSMUSP00000048383	10090.ENSMUSP00000028997	0	0	0	0	0.769	0.115	0.147	0	0.811
Mllt4	Ctnnd1	2112702	2104530	10090.ENSMUSP00000118318	10090.ENSMUSP00000064518	0	0	0	0	0.084	0	0.8	0	0.809
Smc2	Aurka	2110445	2097382	10090.ENSMUSP00000099979	10090.ENSMUSP00000028997	0	0	0	0	0.639	0.191	0.393	0	0.807
Aldh18a1	Cad	2096478	2094167	10090.ENSMUSP00000025979	10090.ENSMUSP00000013773	0	0	0	0	0.242	0.308	0.662	0	0.807
Mllt4	Lmo7	2112702	2109908	10090.ENSMUSP00000118318	10090.ENSMUSP00000097910	0	0	0	0	0	0	0.8	0	0.8
Tcp1	Eef1g	2112594	2108963	10090.ENSMUSP00000116108	10090.ENSMUSP00000093955	0	0	0	0	0.69	0.358	0	0	0.793
Eef1g	Gcn1l1	2108963	2105195	10090.ENSMUSP00000093955	10090.ENSMUSP00000069432	0	0	0	0	0.172	0.758	0	0	0.791
Matr3	Ranbp2	2113179	2093475	10090.ENSMUSP00000125761	10090.ENSMUSP00000003310	0	0	0	0	0.357	0.687	0	0	0.79
Syncrip	Eprs	2114469	2101362	10090.ENSMUSP00000133649	10090.ENSMUSP00000045841	0	0	0	0	0.215	0.115	0.72	0	0.788
Tnpo1	Rngtt	2111254	2111055	10090.ENSMUSP00000105028	10090.ENSMUSP00000103788	0	0	0	0	0.052	0.783	0	0	0.785
Nop56	Ruvbl1	2110216	2098394	10090.ENSMUSP00000099487	10090.ENSMUSP00000032165	0	0	0	0	0.555	0.518	0	0	0.776
Rngtt	Rbpms	2111055	2098952	10090.ENSMUSP00000103788	10090.ENSMUSP00000033995	0	0	0	0	0.051	0.771	0	0	0.773
Smc1a	Pds5a	2101134	2098076	10090.ENSMUSP00000044645	10090.ENSMUSP00000031104	0	0	0	0	0.281	0.694	0	0	0.771
Smc4	Aurka	2101740	2097382	10090.ENSMUSP00000047872	10090.ENSMUSP00000028997	0	0	0	0	0.515	0.24	0.393	0	0.757
Fbl	Ruvbl1	2099843	2098394	10090.ENSMUSP00000037613	10090.ENSMUSP00000032165	0	0	0	0	0.74	0.074	0	0	0.749
Hcfc1	Ruvbl1	2098874	2098394	10090.ENSMUSP00000033761	10090.ENSMUSP00000032165	0	0	0	0	0.086	0.1	0.72	0	0.749
Ckap5	Tubb5	2109678	2093255	10090.ENSMUSP00000097303	10090.ENSMUSP00000001566	0	0	0	0	0.115	0.725	0	0	0.746
Polr1a	Eprs	2103973	2101362	10090.ENSMUSP00000060858	10090.ENSMUSP00000045841	0	0	0	0	0.745	0	0	0	0.745
Hnrnpf	Hnrnpa1	2101206	2100776	10090.ENSMUSP00000045048	10090.ENSMUSP00000042658	0	0	0	0	0.408	0.588	0	0	0.745
Cdc16	Brca1	2101759	2094411	10090.ENSMUSP00000047950	10090.ENSMUSP00000017290	0	0	0	0	0.116	0	0.72	0	0.742
Ogt	Stk38	2101283	2093990	10090.ENSMUSP00000045409	10090.ENSMUSP00000009138	0	0	0	0	0.112	0	0.72	0	0.74
Kdm1a	Msh2	2112190	2096147	10090.ENSMUSP00000111977	10090.ENSMUSP00000024967	0	0	0	0	0.112	0	0.72	0	0.74
Tcp1	Hspd1	2112594	2096797	10090.ENSMUSP00000116108	10090.ENSMUSP00000027123	0	0	0	0	0.6	0.369	0	0	0.737
Smc2	Msh2	2110445	2096147	10090.ENSMUSP00000099979	10090.ENSMUSP00000024967	0	0	0	0	0.727	0.074	0	0	0.736
Ckap5	Tubb3	2109678	2105452	10090.ENSMUSP00000097303	10090.ENSMUSP00000071134	0	0	0	0	0.078	0.725	0	0	0.735
Sall1	Hdac6	2098990	2098787	10090.ENSMUSP00000034090	10090.ENSMUSP00000033501	0	0	0	0	0.077	0.047	0.72	0	0.732
Gatad2a	Sall1	2105310	2098990	10090.ENSMUSP00000070229	10090.ENSMUSP00000034090	0	0	0	0	0.078	0	0.72	0	0.73
Idh3b	Cad	2097337	2094167	10090.ENSMUSP00000028892	10090.ENSMUSP00000013773	0	0	0	0	0.17	0.686	0	0	0.728
Ckap5	Tubb6	2109678	2093244	10090.ENSMUSP00000097303	10090.ENSMUSP00000001513	0	0	0	0	0.053	0.725	0	0	0.728
Tnpo1	Elavl1	2111254	2109495	10090.ENSMUSP00000105028	10090.ENSMUSP00000096549	0	0	0	0	0.101	0.709	0	0	0.727
Mta1	Sall1	2111308	2098990	10090.ENSMUSP00000105348	10090.ENSMUSP00000034090	0	0	0	0	0.063	0	0.72	0	0.726
Sall1	Rbbp7	2098990	2098857	10090.ENSMUSP00000034090	10090.ENSMUSP00000033720	0	0	0	0	0	0.062	0.72	0	0.726
Hnrnpa2b1	Ddx5	2108017	2095060	10090.ENSMUSP00000087453	10090.ENSMUSP00000021062	0	0	0	0	0.549	0.415	0	0	0.725
Anapc4	Brca1	2098061	2094411	10090.ENSMUSP00000031072	10090.ENSMUSP00000017290	0	0	0	0	0.054	0	0.72	0	0.723
Smc2	Rad21	2110445	2095672	10090.ENSMUSP00000099979	10090.ENSMUSP00000022927	0	0	0	0	0.536	0.425	0	0	0.722
Mcm3	Msh2	2103711	2096147	10090.ENSMUSP00000059192	10090.ENSMUSP00000024967	0	0	0	0	0.72	0.047	0	0	0.722
Mcm3	Rfc2	2103711	2095976	10090.ENSMUSP00000059192	10090.ENSMUSP00000023867	0	0	0	0	0.518	0.332	0.202	0	0.72
Hcfc1	Stk38	2098874	2093990	10090.ENSMUSP00000033761	10090.ENSMUSP00000009138	0	0	0	0	0	0	0.72	0	0.72
Ruvbl1	Nop58	2098394	2096815	10090.ENSMUSP00000032165	10090.ENSMUSP00000027174	0	0	0.242	0	0.29	0.518	0	0	0.718
Gcn1l1	Cad	2105195	2094167	10090.ENSMUSP00000069432	10090.ENSMUSP00000013773	0	0	0	0	0.716	0	0	0	0.716
Eef2	D1Pas1	2101403	2099407	10090.ENSMUSP00000046101	10090.ENSMUSP00000035261	0	0	0	0	0.123	0.684	0	0	0.711
Hspa2	Dnajc10	2106962	2097204	10090.ENSMUSP00000079306	10090.ENSMUSP00000028392	0	0	0	0	0.128	0.679	0	0	0.708
Smc4	Rfc1	2101740	2098069	10090.ENSMUSP00000047872	10090.ENSMUSP00000031092	0	0	0	0	0.365	0.554	0	0	0.704
Tcp1	Eprs	2112594	2101362	10090.ENSMUSP00000116108	10090.ENSMUSP00000045841	0	0	0	0	0.555	0.356	0	0	0.701
Nynrin	Rbbp7	2109944	2098857	10090.ENSMUSP00000098098	10090.ENSMUSP00000033720	0	0	0	0	0.051	0.539	0.371	0	0.7
Eef2	Dnajc10	2101403	2097204	10090.ENSMUSP00000046101	10090.ENSMUSP00000028392	0	0	0	0	0.068	0.69	0	0	0.698
Mib2	Usp9x	2110204	2107937	10090.ENSMUSP00000099465	10090.ENSMUSP00000086716	0	0	0	0	0.08	0.686	0	0	0.698
Mcm3	Kif4	2103711	2101846	10090.ENSMUSP00000059192	10090.ENSMUSP00000048383	0	0	0	0	0.696	0	0	0	0.696
Cecr2	Trrap	2111683	2109925	10090.ENSMUSP00000108306	10090.ENSMUSP00000098035	0	0	0	0	0.101	0.675	0	0	0.695
Mcm3	Aurka	2103711	2097382	10090.ENSMUSP00000059192	10090.ENSMUSP00000028997	0	0	0	0	0.693	0	0	0	0.693
Aurka	Rfc4	2097382	2095884	10090.ENSMUSP00000028997	10090.ENSMUSP00000023598	0	0	0	0	0.691	0	0	0	0.691
Ruvbl1	Hspd1	2098394	2096797	10090.ENSMUSP00000032165	10090.ENSMUSP00000027123	0	0	0	0	0.367	0.047	0.528	0	0.69
Smc1a	Rfc1	2101134	2098069	10090.ENSMUSP00000044645	10090.ENSMUSP00000031092	0	0	0	0	0.332	0.554	0	0	0.689
Ckap5	Tubb1	2109678	2094361	10090.ENSMUSP00000097303	10090.ENSMUSP00000016399	0	0	0	0	0.053	0.684	0	0	0.687
Eef1g	Flnb	2108963	2102470	10090.ENSMUSP00000093955	10090.ENSMUSP00000052020	0	0	0	0	0.053	0.675	0	0	0.679
Smc2	Rfc4	2110445	2095884	10090.ENSMUSP00000099979	10090.ENSMUSP00000023598	0	0	0	0	0.652	0.115	0	0	0.679
Elavl1	Rbpms	2109495	2098952	10090.ENSMUSP00000096549	10090.ENSMUSP00000033995	0	0	0	0	0.049	0.676	0	0	0.678
Cct2	Dnaja1	2099594	2097750	10090.ENSMUSP00000036288	10090.ENSMUSP00000030118	0	0	0	0	0.304	0.554	0	0	0.676
Hnrnph2	Hnrnpa1	2102282	2100776	10090.ENSMUSP00000050838	10090.ENSMUSP00000042658	0	0	0	0	0.247	0.588	0	0	0.676
Cad	Ranbp2	2094167	2093475	10090.ENSMUSP00000013773	10090.ENSMUSP00000003310	0	0	0	0	0.12	0.646	0	0	0.675
Smc2	Rfc1	2110445	2098069	10090.ENSMUSP00000099979	10090.ENSMUSP00000031092	0	0	0	0	0.295	0.554	0	0	0.672
Mcm3	Rad51	2103711	2097301	10090.ENSMUSP00000059192	10090.ENSMUSP00000028795	0	0	0	0	0.661	0.062	0	0	0.669
Kif4	Mki67	2101846	2098739	10090.ENSMUSP00000048383	10090.ENSMUSP00000033310	0	0	0	0	0.656	0.067	0	0	0.666
Cad	Tubb6	2094167	2093244	10090.ENSMUSP00000013773	10090.ENSMUSP00000001513	0	0	0	0	0.076	0.652	0	0	0.664
Cad	Tubb5	2094167	2093255	10090.ENSMUSP00000013773	10090.ENSMUSP00000001566	0	0	0	0	0.076	0.652	0	0	0.664
Tubb3	Cad	2105452	2094167	10090.ENSMUSP00000071134	10090.ENSMUSP00000013773	0	0	0	0	0.076	0.652	0	0	0.664
Smc2	Mki67	2110445	2098739	10090.ENSMUSP00000099979	10090.ENSMUSP00000033310	0	0	0	0	0.663	0	0	0	0.663
Smc2	Kif4	2110445	2101846	10090.ENSMUSP00000099979	10090.ENSMUSP00000048383	0	0	0	0	0.635	0.115	0	0	0.663
Ckap5	Smc1a	2109678	2101134	10090.ENSMUSP00000097303	10090.ENSMUSP00000044645	0	0	0	0	0.27	0.556	0	0	0.662
Mki67	Tpx2	2098739	2097369	10090.ENSMUSP00000033310	10090.ENSMUSP00000028969	0	0	0	0	0.661	0	0	0	0.661
Tubb1	Cad	2094361	2094167	10090.ENSMUSP00000016399	10090.ENSMUSP00000013773	0	0	0	0	0.068	0.652	0	0	0.661
Hnrnpa2b1	Ranbp2	2108017	2093475	10090.ENSMUSP00000087453	10090.ENSMUSP00000003310	0	0	0	0	0.255	0.564	0	0	0.661
Eef1g	Plod3	2108963	2093654	10090.ENSMUSP00000093955	10090.ENSMUSP00000004968	0	0	0	0	0.042	0.66	0	0	0.66
Eef1g	Plod1	2108963	2094619	10090.ENSMUSP00000093955	10090.ENSMUSP00000019199	0	0	0	0	0.042	0.66	0	0	0.66
Hdac6	Msh2	2098787	2096147	10090.ENSMUSP00000033501	10090.ENSMUSP00000024967	0	0	0	0	0.091	0.64	0	0	0.658
Hdac2	Ranbp2	2094705	2093475	10090.ENSMUSP00000019911	10090.ENSMUSP00000003310	0	0	0	0	0.222	0.212	0.48	0	0.653
Anapc4	Msh2	2098061	2096147	10090.ENSMUSP00000031072	10090.ENSMUSP00000024967	0	0	0	0	0.254	0.554	0	0	0.653
Ppp2r2a	Cdc16	2107927	2101759	10090.ENSMUSP00000086640	10090.ENSMUSP00000047950	0	0	0	0	0.091	0.632	0	0	0.651
Tpx2	Rad51	2097369	2097301	10090.ENSMUSP00000028969	10090.ENSMUSP00000028795	0	0	0	0	0.65	0	0	0	0.65
Mki67	Aurka	2098739	2097382	10090.ENSMUSP00000033310	10090.ENSMUSP00000028997	0	0	0	0	0.649	0	0	0	0.649
Mcm3	Rad21	2103711	2095672	10090.ENSMUSP00000059192	10090.ENSMUSP00000022927	0	0	0	0	0.63	0.089	0	0	0.649
Tcp1	Hspa2	2112594	2106962	10090.ENSMUSP00000116108	10090.ENSMUSP00000079306	0	0	0	0	0.502	0.316	0	0	0.645
Mcm3	Mki67	2103711	2098739	10090.ENSMUSP00000059192	10090.ENSMUSP00000033310	0	0	0	0	0.642	0	0	0	0.642
Calu	P4hb	2098305	2096514	10090.ENSMUSP00000031779	10090.ENSMUSP00000026122	0	0	0	0	0.229	0.554	0	0	0.641
Smc4	Mki67	2101740	2098739	10090.ENSMUSP00000047872	10090.ENSMUSP00000033310	0	0	0	0	0.638	0	0	0	0.638
Xpo5	Nup214	2107648	2104799	10090.ENSMUSP00000084257	10090.ENSMUSP00000066492	0	0	0	0	0.067	0.409	0.39	0	0.634
Ckap5	Anapc4	2109678	2098061	10090.ENSMUSP00000097303	10090.ENSMUSP00000031072	0	0	0	0	0.144	0.589	0	0	0.633
Hnrnpd	Hnrnpa1	2114353	2100776	10090.ENSMUSP00000132735	10090.ENSMUSP00000042658	0	0	0	0.804	0.239	0.536	0	0	0.632
Aldh18a1	Gldc	2096478	2096408	10090.ENSMUSP00000025979	10090.ENSMUSP00000025778	0	0	0	0	0	0	0.631	0	0.631
Aurka	Rad51	2097382	2097301	10090.ENSMUSP00000028997	10090.ENSMUSP00000028795	0	0	0	0	0.631	0	0	0	0.631
Eprs	Fbl	2101362	2099843	10090.ENSMUSP00000045841	10090.ENSMUSP00000037613	0	0	0	0	0.63	0	0	0	0.63
Hnrnpa2b1	Hnrnpa1	2108017	2100776	10090.ENSMUSP00000087453	10090.ENSMUSP00000042658	0	0	0	0.951	0.413	0.392	0	0	0.628
Fbl	Ddx5	2099843	2095060	10090.ENSMUSP00000037613	10090.ENSMUSP00000021062	0	0	0	0	0.477	0.319	0	0	0.628
Nop56	Ddx5	2110216	2095060	10090.ENSMUSP00000099487	10090.ENSMUSP00000021062	0	0	0	0	0.471	0.322	0	0	0.626
Hspa2	Cct2	2106962	2099594	10090.ENSMUSP00000079306	10090.ENSMUSP00000036288	0	0	0	0	0.476	0.316	0	0	0.626
Hspa2	Hspd1	2106962	2096797	10090.ENSMUSP00000079306	10090.ENSMUSP00000027123	0	0	0	0	0.476	0.316	0	0	0.626
Nop58	Ddx5	2096815	2095060	10090.ENSMUSP00000027174	10090.ENSMUSP00000021062	0	0	0	0	0.471	0.322	0	0	0.626
Smc2	Rad51	2110445	2097301	10090.ENSMUSP00000099979	10090.ENSMUSP00000028795	0	0	0	0	0.593	0.115	0	0	0.624
Ganab	P4hb	2108969	2096514	10090.ENSMUSP00000093965	10090.ENSMUSP00000026122	0	0	0	0	0.19	0.554	0	0	0.623
Mki67	Rad51	2098739	2097301	10090.ENSMUSP00000033310	10090.ENSMUSP00000028795	0	0	0	0	0.621	0	0	0	0.622
Mcm3	Smc3	2103711	2096462	10090.ENSMUSP00000059192	10090.ENSMUSP00000025930	0	0	0	0	0.594	0.097	0	0	0.618
Smc4	Rad51	2101740	2097301	10090.ENSMUSP00000047872	10090.ENSMUSP00000028795	0	0	0.347	0	0.391	0.115	0	0	0.617
Hnrnpd	Ranbp2	2114353	2093475	10090.ENSMUSP00000132735	10090.ENSMUSP00000003310	0	0	0	0	0.145	0.564	0	0	0.611
Mcm3	Dnmt1	2103711	2093584	10090.ENSMUSP00000059192	10090.ENSMUSP00000004202	0	0	0	0	0.61	0	0	0	0.61
Kdm1a	Hdac2	2112190	2094705	10090.ENSMUSP00000111977	10090.ENSMUSP00000019911	0	0	0	0	0.129	0.57	0	0	0.61
Hnrnpm	Ranbp2	2112802	2093475	10090.ENSMUSP00000120115	10090.ENSMUSP00000003310	0	0	0	0	0.143	0.564	0	0	0.61
Hnrnpa1	Ranbp2	2100776	2093475	10090.ENSMUSP00000042658	10090.ENSMUSP00000003310	0	0	0	0	0.143	0.564	0	0	0.61
P4hb	Rcn1	2096514	2093776	10090.ENSMUSP00000026122	10090.ENSMUSP00000006128	0	0	0	0	0.149	0.554	0	0	0.604
Nynrin	Hdac2	2109944	2094705	10090.ENSMUSP00000098098	10090.ENSMUSP00000019911	0	0	0	0	0	0.407	0.358	0	0.603
Aldh2	Gldc	2098186	2096408	10090.ENSMUSP00000031411	10090.ENSMUSP00000025778	0	0	0	0	0.069	0.102	0.563	0	0.602
Eprs	Cct2	2101362	2099594	10090.ENSMUSP00000045841	10090.ENSMUSP00000036288	0	0	0	0	0.404	0.356	0	0	0.6
Smc1a	Msh2	2101134	2096147	10090.ENSMUSP00000044645	10090.ENSMUSP00000024967	0	0	0	0	0.566	0.108	0	0	0.597
Ddx5	Akap8	2095060	2093403	10090.ENSMUSP00000021062	10090.ENSMUSP00000002699	0	0	0	0	0.15	0.545	0	0	0.596
Eprs	Hspd1	2101362	2096797	10090.ENSMUSP00000045841	10090.ENSMUSP00000027123	0	0	0	0	0.397	0.356	0	0	0.595
Ckap5	Aurka	2109678	2097382	10090.ENSMUSP00000097303	10090.ENSMUSP00000028997	0	0	0	0	0.111	0.108	0.528	0	0.593
Smc4	Rfc4	2101740	2095884	10090.ENSMUSP00000047872	10090.ENSMUSP00000023598	0	0	0	0	0.559	0.115	0	0	0.593
Xpo1	Tubb5	2094903	2093255	10090.ENSMUSP00000020538	10090.ENSMUSP00000001566	0	0	0	0	0.11	0.559	0	0	0.591
Mta1	Zfp521	2111308	2096247	10090.ENSMUSP00000105348	10090.ENSMUSP00000025288	0	0	0	0	0	0.554	0.118	0	0.589
Ruvbl1	Prmt5	2098394	2095978	10090.ENSMUSP00000032165	10090.ENSMUSP00000023873	0	0	0	0	0.588	0	0	0	0.588
Smc2	Rfc5	2110445	2107585	10090.ENSMUSP00000099979	10090.ENSMUSP00000083652	0	0	0	0	0.553	0.115	0	0	0.587
Kif4	Rad51	2101846	2097301	10090.ENSMUSP00000048383	10090.ENSMUSP00000028795	0	0	0	0	0.584	0	0	0	0.584
Hnrnph2	Ddx5	2102282	2095060	10090.ENSMUSP00000050838	10090.ENSMUSP00000021062	0	0	0	0	0.436	0.289	0	0	0.582
Hspd1	Gldc	2096797	2096408	10090.ENSMUSP00000027123	10090.ENSMUSP00000025778	0	0	0	0	0.048	0.067	0.568	0	0.582
Polr1a	Chd7	2103973	2100995	10090.ENSMUSP00000060858	10090.ENSMUSP00000043903	0	0	0	0	0.068	0.483	0.204	0	0.582
Hdac6	Ranbp2	2098787	2093475	10090.ENSMUSP00000033501	10090.ENSMUSP00000003310	0	0	0	0	0.115	0.211	0.449	0	0.581
Bckdha	Aldh2	2105481	2098186	10090.ENSMUSP00000071292	10090.ENSMUSP00000031411	0	0	0	0	0.209	0.056	0.484	0	0.581
Rangap1	Senp1	2103448	2101495	10090.ENSMUSP00000057771	10090.ENSMUSP00000046598	0	0	0	0	0.114	0.545	0	0	0.579
Cct2	Gldc	2099594	2096408	10090.ENSMUSP00000036288	10090.ENSMUSP00000025778	0	0	0	0	0	0.067	0.568	0	0.579
Tcp1	Gldc	2112594	2096408	10090.ENSMUSP00000116108	10090.ENSMUSP00000025778	0	0	0	0	0	0.067	0.568	0	0.579
Rcor2	Hdac2	2111793	2094705	10090.ENSMUSP00000108996	10090.ENSMUSP00000019911	0	0	0	0	0.128	0.537	0	0	0.579
Mcm3	Nup88	2103711	2101786	10090.ENSMUSP00000059192	10090.ENSMUSP00000048101	0	0	0	0	0.094	0.554	0	0	0.578
Ruvbl1	Akap8	2098394	2093403	10090.ENSMUSP00000032165	10090.ENSMUSP00000002699	0	0	0	0	0.09	0.554	0	0	0.577
Nup133	Senp1	2101783	2101495	10090.ENSMUSP00000048084	10090.ENSMUSP00000046598	0	0	0	0	0.128	0.534	0	0	0.576
Hnrnph2	Ranbp2	2102282	2093475	10090.ENSMUSP00000050838	10090.ENSMUSP00000003310	0	0	0	0	0.389	0.331	0	0	0.574
Smc3	Msh2	2096462	2096147	10090.ENSMUSP00000025930	10090.ENSMUSP00000024967	0	0	0	0	0.558	0.074	0	0	0.573
Tubb3	Xpo1	2105452	2094903	10090.ENSMUSP00000071134	10090.ENSMUSP00000020538	0	0	0	0	0.073	0.559	0	0	0.573
Xpo1	Tubb6	2094903	2093244	10090.ENSMUSP00000020538	10090.ENSMUSP00000001513	0	0	0	0	0.073	0.559	0	0	0.573
Gatad2a	Chd7	2105310	2100995	10090.ENSMUSP00000070229	10090.ENSMUSP00000043903	0	0	0	0	0.05	0.37	0.341	0	0.571
Msh2	Rfc4	2096147	2095884	10090.ENSMUSP00000024967	10090.ENSMUSP00000023598	0	0	0	0	0.533	0.115	0	0	0.569
Smc4	Pds5a	2101740	2098076	10090.ENSMUSP00000047872	10090.ENSMUSP00000031104	0	0	0	0	0.341	0.368	0	0	0.565
Tardbp	Nacc1	2107284	2093311	10090.ENSMUSP00000081142	10090.ENSMUSP00000001975	0	0	0	0	0.077	0.545	0	0	0.562
Polr1a	Ddx5	2103973	2095060	10090.ENSMUSP00000060858	10090.ENSMUSP00000021062	0	0	0	0	0.558	0.048	0	0	0.561
Smc2	Tpx2	2110445	2097369	10090.ENSMUSP00000099979	10090.ENSMUSP00000028969	0	0	0	0	0.559	0	0	0	0.559
Hnrnpd	Aurka	2114353	2097382	10090.ENSMUSP00000132735	10090.ENSMUSP00000028997	0	0	0	0	0.053	0.554	0	0	0.559
Calu	Aurka	2098305	2097382	10090.ENSMUSP00000031779	10090.ENSMUSP00000028997	0	0	0	0	0.053	0.554	0	0	0.559
Upf1	Ruvbl1	2106196	2098394	10090.ENSMUSP00000075089	10090.ENSMUSP00000032165	0	0	0	0	0.049	0.554	0	0	0.557
Polr1a	Cad	2103973	2094167	10090.ENSMUSP00000060858	10090.ENSMUSP00000013773	0	0	0	0	0.557	0	0	0	0.557
Dyrk1a	Stk38	2095893	2093990	10090.ENSMUSP00000023614	10090.ENSMUSP00000009138	0	0	0	0.618	0.171	0.487	0	0	0.556
Hdac6	Arid3b	2098787	2093639	10090.ENSMUSP00000033501	10090.ENSMUSP00000004780	0	0	0	0	0.053	0.551	0	0	0.556
Mta2	Prmt5	2108965	2095978	10090.ENSMUSP00000093959	10090.ENSMUSP00000023873	0	0	0	0	0.092	0.048	0.528	0	0.556
Xpo4	Utrn	2114440	2106374	10090.ENSMUSP00000133280	10090.ENSMUSP00000076093	0	0	0	0	0	0.554	0	0	0.554
Slain2	Ckap5	2112578	2109678	10090.ENSMUSP00000115871	10090.ENSMUSP00000097303	0	0	0	0	0	0.554	0	0	0.554
Kif4	Kank2	2101846	2099218	10090.ENSMUSP00000048383	10090.ENSMUSP00000034717	0	0	0	0	0.048	0.549	0	0	0.552
Usp7	Xpo1	2113015	2094903	10090.ENSMUSP00000124093	10090.ENSMUSP00000020538	0	0	0	0	0.548	0	0	0	0.548
Rpl23	Eef1g	2110195	2108963	10090.ENSMUSP00000099435	10090.ENSMUSP00000093955	0	0	0	0	0.547	0	0	0	0.547
Gatad2a	Prmt5	2105310	2095978	10090.ENSMUSP00000070229	10090.ENSMUSP00000023873	0	0	0	0	0.076	0	0.528	0	0.545
Mcm3	Tpx2	2103711	2097369	10090.ENSMUSP00000059192	10090.ENSMUSP00000028969	0	0	0	0	0.544	0	0	0	0.544
Rfc1	Msh2	2098069	2096147	10090.ENSMUSP00000031092	10090.ENSMUSP00000024967	0	0	0	0	0.336	0.34	0	0	0.543
Fbl	Prmt5	2099843	2095978	10090.ENSMUSP00000037613	10090.ENSMUSP00000023873	0	0	0	0	0.509	0.107	0	0	0.542
Chd7	Rbbp7	2100995	2098857	10090.ENSMUSP00000043903	10090.ENSMUSP00000033720	0	0	0	0	0.068	0.368	0.283	0	0.54
Msh2	Rad21	2096147	2095672	10090.ENSMUSP00000024967	10090.ENSMUSP00000022927	0	0	0	0	0.47	0.167	0	0	0.54
Bckdha	Gldc	2105481	2096408	10090.ENSMUSP00000071292	10090.ENSMUSP00000025778	0	0	0	0	0	0	0.54	0	0.54
Nop56	Hnrnpa1	2110216	2100776	10090.ENSMUSP00000099487	10090.ENSMUSP00000042658	0	0	0	0	0.355	0.316	0	0	0.54
Polr1a	Fbl	2103973	2099843	10090.ENSMUSP00000060858	10090.ENSMUSP00000037613	0	0	0	0	0.508	0.1	0	0	0.539
Eef2	Hnrnpa1	2101403	2100776	10090.ENSMUSP00000046101	10090.ENSMUSP00000042658	0	0	0	0	0.128	0.493	0	0	0.539
Mcm3	Rbbp7	2103711	2098857	10090.ENSMUSP00000059192	10090.ENSMUSP00000033720	0	0	0	0	0.327	0.343	0	0	0.539
Rbbp7	Rfc4	2098857	2095884	10090.ENSMUSP00000033720	10090.ENSMUSP00000023598	0	0	0	0	0.537	0	0	0	0.537
Prmt5	Hdac2	2095978	2094705	10090.ENSMUSP00000023873	10090.ENSMUSP00000019911	0	0	0	0	0.113	0.143	0.44	0	0.537
Hnrnpd	Prmt5	2114353	2095978	10090.ENSMUSP00000132735	10090.ENSMUSP00000023873	0	0	0	0	0.054	0.531	0	0	0.537
Upf1	Cad	2106196	2094167	10090.ENSMUSP00000075089	10090.ENSMUSP00000013773	0	0	0	0	0.269	0.391	0	0	0.535
Xpo1	Hdac2	2094903	2094705	10090.ENSMUSP00000020538	10090.ENSMUSP00000019911	0	0	0	0	0.187	0.057	0.44	0	0.533
Trrap	Ranbp2	2109925	2093475	10090.ENSMUSP00000098035	10090.ENSMUSP00000003310	0	0	0	0	0.116	0.493	0	0	0.532
Eef2	Atp5a1	2101403	2096632	10090.ENSMUSP00000046101	10090.ENSMUSP00000026495	0	0	0	0	0.529	0	0	0	0.529
Asph	Creb1	2106568	2103842	10090.ENSMUSP00000077273	10090.ENSMUSP00000059973	0	0	0	0	0	0	0.528	0	0.528
Mdn1	Cad	2114821	2094167	10090.ENSMUSP00000136222	10090.ENSMUSP00000013773	0	0	0	0	0.527	0	0	0	0.527
Rangap1	Hdac2	2103448	2094705	10090.ENSMUSP00000057771	10090.ENSMUSP00000019911	0	0	0	0	0.188	0	0.44	0	0.526
Cct2	Dnaja2	2099594	2099004	10090.ENSMUSP00000036288	10090.ENSMUSP00000034138	0	0	0	0	0.339	0.313	0	0	0.526
Hnrnpa1	Nop58	2100776	2096815	10090.ENSMUSP00000042658	10090.ENSMUSP00000027174	0	0	0	0	0.334	0.316	0	0	0.525
Hnrnpa2b1	Eef2	2108017	2101403	10090.ENSMUSP00000087453	10090.ENSMUSP00000046101	0	0	0	0	0.102	0.493	0	0	0.525
Eef2	Eprs	2101403	2101362	10090.ENSMUSP00000046101	10090.ENSMUSP00000045841	0	0	0	0	0.514	0.062	0	0	0.524
Ppp2r2a	Stk38	2107927	2093990	10090.ENSMUSP00000086640	10090.ENSMUSP00000009138	0	0	0	0	0.071	0.507	0	0	0.522
Dnajc10	Prdx4	2097204	2096582	10090.ENSMUSP00000028392	10090.ENSMUSP00000026328	0	0	0	0	0.114	0.48	0	0	0.519
Rbbp7	Prmt5	2098857	2095978	10090.ENSMUSP00000033720	10090.ENSMUSP00000023873	0	0	0	0	0.192	0	0.428	0	0.518
Hdac6	Aldh18a1	2098787	2096478	10090.ENSMUSP00000033501	10090.ENSMUSP00000025979	0	0	0	0	0.056	0.51	0	0	0.517
Hnrnpa1	Cct2	2100776	2099594	10090.ENSMUSP00000042658	10090.ENSMUSP00000036288	0	0	0	0	0.378	0.253	0	0	0.515
Senp1	Hdac2	2101495	2094705	10090.ENSMUSP00000046598	10090.ENSMUSP00000019911	0	0	0	0	0.108	0.107	0.44	0	0.515
Hnrnpd	Eef2	2114353	2101403	10090.ENSMUSP00000132735	10090.ENSMUSP00000046101	0	0	0	0	0.077	0.493	0	0	0.512
Tufm	Atp5a1	2109218	2096632	10090.ENSMUSP00000095656	10090.ENSMUSP00000026495	0	0	0	0	0.511	0	0	0	0.511
Upf1	Rad51	2106196	2097301	10090.ENSMUSP00000075089	10090.ENSMUSP00000028795	0	0	0.463	0	0.052	0.115	0	0	0.51
Bckdhb	Aldh2	2099249	2098186	10090.ENSMUSP00000034801	10090.ENSMUSP00000031411	0	0	0	0	0.083	0.047	0.484	0	0.509
Smc4	Msh2	2101740	2096147	10090.ENSMUSP00000047872	10090.ENSMUSP00000024967	0	0	0	0	0.491	0.074	0	0	0.509
Eef2	Fbl	2101403	2099843	10090.ENSMUSP00000046101	10090.ENSMUSP00000037613	0	0	0.364	0	0.244	0.058	0	0	0.507
Tcp1	Ckap5	2112594	2109678	10090.ENSMUSP00000116108	10090.ENSMUSP00000097303	0	0	0	0	0.088	0.482	0	0	0.507
Ckap5	Smc3	2109678	2096462	10090.ENSMUSP00000097303	10090.ENSMUSP00000025930	0	0	0	0	0.394	0.219	0	0	0.507
Mcm3	Smc1a	2103711	2101134	10090.ENSMUSP00000059192	10090.ENSMUSP00000044645	0	0	0	0	0.475	0.097	0	0	0.505
Mta1	Nynrin	2111308	2109944	10090.ENSMUSP00000105348	10090.ENSMUSP00000098098	0	0	0	0	0.08	0.212	0.371	0	0.504
Tufm	Hspd1	2109218	2096797	10090.ENSMUSP00000095656	10090.ENSMUSP00000027123	0	0	0	0	0.397	0.211	0	0	0.504
Tcp1	Ruvbl1	2112594	2098394	10090.ENSMUSP00000116108	10090.ENSMUSP00000032165	0	0	0	0	0.38	0.062	0.215	0	0.503
Rfc5	Aurka	2107585	2097382	10090.ENSMUSP00000083652	10090.ENSMUSP00000028997	0	0	0	0	0.501	0	0	0	0.501
Xpo5	Cad	2107648	2094167	10090.ENSMUSP00000084257	10090.ENSMUSP00000013773	0	0	0	0	0.17	0.423	0	0	0.501
Kif4	Smc4	2101846	2101740	10090.ENSMUSP00000048383	10090.ENSMUSP00000047872	0	0	0	0	0.458	0.115	0	0	0.5
Pi4ka	Ranbp2	2099571	2093475	10090.ENSMUSP00000036162	10090.ENSMUSP00000003310	0	0	0	0	0.053	0.493	0	0	0.499
Rfc5	Msh2	2107585	2096147	10090.ENSMUSP00000083652	10090.ENSMUSP00000024967	0	0	0	0	0.455	0.115	0	0	0.497
Nop56	Prmt5	2110216	2095978	10090.ENSMUSP00000099487	10090.ENSMUSP00000023873	0	0	0	0	0.496	0	0	0	0.496
Trrap	Hdac2	2109925	2094705	10090.ENSMUSP00000098035	10090.ENSMUSP00000019911	0	0	0	0	0.069	0.112	0.44	0	0.496
Tpx2	Rfc4	2097369	2095884	10090.ENSMUSP00000028969	10090.ENSMUSP00000023598	0	0	0	0	0.494	0	0	0	0.494
Hnrnpa1	Ddx5	2100776	2095060	10090.ENSMUSP00000042658	10090.ENSMUSP00000021062	0	0	0	0	0.167	0.415	0	0	0.492
Nop56	Eef2	2110216	2101403	10090.ENSMUSP00000099487	10090.ENSMUSP00000046101	0	0	0	0	0.169	0.413	0	0	0.491
Nynrin	Mta2	2109944	2108965	10090.ENSMUSP00000098098	10090.ENSMUSP00000093959	0	0	0	0	0.055	0.212	0.371	0	0.49
Rfc5	Rbbp7	2107585	2098857	10090.ENSMUSP00000083652	10090.ENSMUSP00000033720	0	0	0	0	0.49	0	0	0	0.49
Cct2	Ruvbl1	2099594	2098394	10090.ENSMUSP00000036288	10090.ENSMUSP00000032165	0	0	0	0	0.372	0.047	0.215	0	0.489
Dnaja3	Hspd1	2102787	2096797	10090.ENSMUSP00000053842	10090.ENSMUSP00000027123	0	0	0	0	0.446	0.115	0	0	0.489
Cecr2	Hdac2	2111683	2094705	10090.ENSMUSP00000108306	10090.ENSMUSP00000019911	0	0	0	0	0.113	0.386	0.136	0	0.488
Mta1	Chd7	2111308	2100995	10090.ENSMUSP00000105348	10090.ENSMUSP00000043903	0	0	0	0	0.063	0.314	0.266	0	0.487
Mta2	Chd7	2108965	2100995	10090.ENSMUSP00000093959	10090.ENSMUSP00000043903	0	0	0	0	0.063	0.314	0.266	0	0.487
Nop56	Eprs	2110216	2101362	10090.ENSMUSP00000099487	10090.ENSMUSP00000045841	0	0	0	0	0.484	0.047	0	0	0.487
Cct2	Hspd1	2099594	2096797	10090.ENSMUSP00000036288	10090.ENSMUSP00000027123	0	0	0	0.616	0.486	0	0	0	0.486
Mdn1	Trrap	2114821	2109925	10090.ENSMUSP00000136222	10090.ENSMUSP00000098035	0	0	0	0	0.486	0	0	0	0.485
Pds5a	Rfc1	2098076	2098069	10090.ENSMUSP00000031104	10090.ENSMUSP00000031092	0	0	0	0	0.187	0.392	0	0	0.485
Plekha5	Ctnnd1	2107720	2104530	10090.ENSMUSP00000084904	10090.ENSMUSP00000064518	0	0	0	0	0	0.08	0.463	0	0.484
Rbbp7	Hspd1	2098857	2096797	10090.ENSMUSP00000033720	10090.ENSMUSP00000027123	0	0	0	0	0.449	0.101	0	0	0.483
Smc2	Pds5a	2110445	2098076	10090.ENSMUSP00000099979	10090.ENSMUSP00000031104	0	0	0	0	0.213	0.368	0	0	0.481
Hnrnpa2b1	Nop58	2108017	2096815	10090.ENSMUSP00000087453	10090.ENSMUSP00000027174	0	0	0	0	0.27	0.316	0	0	0.479
Mib2	Hspa2	2110204	2106962	10090.ENSMUSP00000099465	10090.ENSMUSP00000079306	0	0	0	0	0	0.479	0	0	0.479
Prdx4	P4hb	2096582	2096514	10090.ENSMUSP00000026328	10090.ENSMUSP00000026122	0	0	0	0	0.139	0.418	0	0	0.477
Mdn1	Gcn1l1	2114821	2105195	10090.ENSMUSP00000136222	10090.ENSMUSP00000069432	0	0	0	0	0.476	0	0	0	0.476
Wapal	Pds5a	2100334	2098076	10090.ENSMUSP00000040232	10090.ENSMUSP00000031104	0	0	0	0	0.172	0.392	0	0	0.475
Usp7	Xpo5	2113015	2107648	10090.ENSMUSP00000124093	10090.ENSMUSP00000084257	0	0	0	0	0.47	0	0	0	0.47
Tcp1	Rbbp7	2112594	2098857	10090.ENSMUSP00000116108	10090.ENSMUSP00000033720	0	0	0	0	0.426	0.115	0	0	0.47
Prmt5	Cad	2095978	2094167	10090.ENSMUSP00000023873	10090.ENSMUSP00000013773	0	0	0	0	0.47	0	0	0	0.47
Rbbp7	Rfc2	2098857	2095976	10090.ENSMUSP00000033720	10090.ENSMUSP00000023867	0	0	0	0	0.469	0	0	0	0.469
Usp9x	Xpo1	2107937	2094903	10090.ENSMUSP00000086716	10090.ENSMUSP00000020538	0	0	0	0	0.467	0	0	0	0.467
Smc4	Tpx2	2101740	2097369	10090.ENSMUSP00000047872	10090.ENSMUSP00000028969	0	0	0	0	0.467	0	0	0	0.467
D1Pas1	Cad	2099407	2094167	10090.ENSMUSP00000035261	10090.ENSMUSP00000013773	0	0	0	0	0.267	0.302	0	0	0.466
Hnrnpa2b1	Tardbp	2108017	2107284	10090.ENSMUSP00000087453	10090.ENSMUSP00000081142	0	0	0	0.672	0.424	0.111	0	0	0.466
Smc2	Ckap5	2110445	2109678	10090.ENSMUSP00000099979	10090.ENSMUSP00000097303	0	0	0	0	0.343	0.219	0	0	0.465
Nup214	Hdac2	2104799	2094705	10090.ENSMUSP00000066492	10090.ENSMUSP00000019911	0	0	0	0	0.053	0.073	0.44	0	0.465
Myef2	Hnrnpa1	2112946	2100776	10090.ENSMUSP00000123088	10090.ENSMUSP00000042658	0	0	0	0	0.334	0.229	0	0	0.464
Nynrin	Prmt5	2109944	2095978	10090.ENSMUSP00000098098	10090.ENSMUSP00000023873	0	0	0	0	0.053	0	0.458	0	0.464
Eef2	P4hb	2101403	2096514	10090.ENSMUSP00000046101	10090.ENSMUSP00000026122	0	0	0	0	0.145	0.399	0	0	0.464
Mcm3	Brca1	2103711	2094411	10090.ENSMUSP00000059192	10090.ENSMUSP00000017290	0	0	0	0	0.463	0	0	0	0.463
Ganab	Uggt1	2108969	2099894	10090.ENSMUSP00000093965	10090.ENSMUSP00000037930	0	0	0	0	0.245	0.315	0	0	0.461
Hspa2	Ranbp2	2106962	2093475	10090.ENSMUSP00000079306	10090.ENSMUSP00000003310	0	0	0	0	0.102	0.424	0	0	0.46
Elavl1	Tardbp	2109495	2107284	10090.ENSMUSP00000096549	10090.ENSMUSP00000081142	0	0	0	0.635	0.15	0.388	0	0	0.458
Nop56	Hnrnpa2b1	2110216	2108017	10090.ENSMUSP00000099487	10090.ENSMUSP00000087453	0	0	0	0	0.24	0.316	0	0	0.458
Rfc1	Smc3	2098069	2096462	10090.ENSMUSP00000031092	10090.ENSMUSP00000025930	0	0	0	0	0.34	0.212	0	0	0.458
Eef2	Nop58	2101403	2096815	10090.ENSMUSP00000046101	10090.ENSMUSP00000027174	0	0	0	0	0.115	0.413	0	0	0.458
Creb1	Xpo1	2103842	2094903	10090.ENSMUSP00000059973	10090.ENSMUSP00000020538	0	0	0	0	0.091	0	0.428	0	0.458
Copa	Gcn1l1	2112697	2105195	10090.ENSMUSP00000118179	10090.ENSMUSP00000069432	0	0	0	0	0.128	0.402	0	0	0.456
Nup155	Rfc4	2113696	2095884	10090.ENSMUSP00000128819	10090.ENSMUSP00000023598	0	0	0	0	0.455	0	0	0	0.455
Xpo1	Cad	2094903	2094167	10090.ENSMUSP00000020538	10090.ENSMUSP00000013773	0	0	0	0	0.093	0.423	0	0	0.454
Rfc4	Dnmt1	2095884	2093584	10090.ENSMUSP00000023598	10090.ENSMUSP00000004202	0	0	0	0	0.451	0	0	0	0.451
Myef2	Hnrnpa2b1	2112946	2108017	10090.ENSMUSP00000123088	10090.ENSMUSP00000087453	0	0	0	0	0.318	0.229	0	0	0.451
Cecr2	Hdac6	2111683	2098787	10090.ENSMUSP00000108306	10090.ENSMUSP00000033501	0	0	0	0	0.055	0.382	0.136	0	0.451
Hdac6	Xpo1	2098787	2094903	10090.ENSMUSP00000033501	10090.ENSMUSP00000020538	0	0	0	0	0.13	0.111	0.347	0	0.45
Ctnnd1	Ogt	2104530	2101283	10090.ENSMUSP00000064518	10090.ENSMUSP00000045409	0	0	0	0	0.449	0	0	0	0.449
Tcp1	Tufm	2112594	2109218	10090.ENSMUSP00000116108	10090.ENSMUSP00000095656	0	0	0	0	0.33	0.211	0	0	0.449
Hnrnpm	Ddx5	2112802	2095060	10090.ENSMUSP00000120115	10090.ENSMUSP00000021062	0	0	0	0	0.237	0.306	0	0	0.448
Ldb1	Hdac2	2112718	2094705	10090.ENSMUSP00000118546	10090.ENSMUSP00000019911	0	0	0	0	0.054	0	0.44	0	0.447
Syncrip	Tardbp	2114469	2107284	10090.ENSMUSP00000133649	10090.ENSMUSP00000081142	0	0	0	0	0.362	0.167	0	0	0.446
Tcf12	Hdac2	2099235	2094705	10090.ENSMUSP00000034755	10090.ENSMUSP00000019911	0	0	0	0	0.118	0.07	0.379	0	0.446
Hnrnpa1	Khsrp	2100776	2093927	10090.ENSMUSP00000042658	10090.ENSMUSP00000007814	0	0	0	0	0.13	0.388	0	0	0.445
Eef2	Ranbp2	2101403	2093475	10090.ENSMUSP00000046101	10090.ENSMUSP00000003310	0	0	0	0	0.149	0.375	0	0	0.445
Gcn1l1	Polr1a	2105195	2103973	10090.ENSMUSP00000069432	10090.ENSMUSP00000060858	0	0	0	0	0.445	0	0	0	0.445
Hspd1	P4hb	2096797	2096514	10090.ENSMUSP00000027123	10090.ENSMUSP00000026122	0	0	0	0	0.214	0.322	0	0	0.444
Hnrnpd	Nop56	2114353	2110216	10090.ENSMUSP00000132735	10090.ENSMUSP00000099487	0	0	0	0	0.219	0.316	0	0	0.443
Rbbp7	Zfp521	2098857	2096247	10090.ENSMUSP00000033720	10090.ENSMUSP00000025288	0	0	0	0	0.053	0.387	0.118	0	0.443
Hnrnpd	Nop58	2114353	2096815	10090.ENSMUSP00000132735	10090.ENSMUSP00000027174	0	0	0	0	0.217	0.316	0	0	0.442
Hnrnpa2b1	Khsrp	2108017	2093927	10090.ENSMUSP00000087453	10090.ENSMUSP00000007814	0	0	0	0	0.126	0.388	0	0	0.442
Hnrnpm	Khsrp	2112802	2093927	10090.ENSMUSP00000120115	10090.ENSMUSP00000007814	0	0	0	0	0.124	0.388	0	0	0.441
Hnrnpa2b1	Rbbp7	2108017	2098857	10090.ENSMUSP00000087453	10090.ENSMUSP00000033720	0	0	0	0	0.425	0.069	0	0	0.441
Hnrnpa1	Fbl	2100776	2099843	10090.ENSMUSP00000042658	10090.ENSMUSP00000037613	0	0	0	0	0.355	0.168	0	0	0.441
Cct2	Hdac2	2099594	2094705	10090.ENSMUSP00000036288	10090.ENSMUSP00000019911	0	0	0	0	0.163	0.359	0	0	0.44
Cdc16	Rad21	2101759	2095672	10090.ENSMUSP00000047950	10090.ENSMUSP00000022927	0	0	0	0	0.208	0.321	0	0	0.439
Eprs	Hnrnpa1	2101362	2100776	10090.ENSMUSP00000045841	10090.ENSMUSP00000042658	0	0	0	0	0.217	0.312	0	0	0.438
Nup155	Mcm3	2113696	2103711	10090.ENSMUSP00000128819	10090.ENSMUSP00000059192	0	0	0	0	0.418	0.069	0	0	0.435
Hnrnpa1	Ilf2	2100776	2093176	10090.ENSMUSP00000042658	10090.ENSMUSP00000001042	0	0	0	0	0.219	0.305	0	0	0.434
Eprs	Nop58	2101362	2096815	10090.ENSMUSP00000045841	10090.ENSMUSP00000027174	0	0	0	0	0.427	0.047	0	0	0.431
Trrap	Hcfc1	2109925	2098874	10090.ENSMUSP00000098035	10090.ENSMUSP00000033761	0	0	0	0	0.126	0.062	0.36	0	0.43
Aldh18a1	Ilf2	2096478	2093176	10090.ENSMUSP00000025979	10090.ENSMUSP00000001042	0	0	0	0	0.055	0.421	0	0	0.429
Trrap	Gcn1l1	2109925	2105195	10090.ENSMUSP00000098035	10090.ENSMUSP00000069432	0	0	0	0	0.41	0.073	0	0	0.429
Smc2	Dnmt1	2110445	2093584	10090.ENSMUSP00000099979	10090.ENSMUSP00000004202	0	0	0	0	0.428	0	0	0	0.428
Hnrnpl	Hnrnpa1	2102032	2100776	10090.ENSMUSP00000049407	10090.ENSMUSP00000042658	0	0	0	0	0.096	0.392	0	0	0.427
Mib2	Ddx5	2110204	2095060	10090.ENSMUSP00000099465	10090.ENSMUSP00000021062	0	0	0	0	0.054	0.418	0	0	0.425
Copa	Ganab	2112697	2108969	10090.ENSMUSP00000118179	10090.ENSMUSP00000093965	0	0	0	0	0.223	0.288	0	0	0.424
Mki67	Rfc4	2098739	2095884	10090.ENSMUSP00000033310	10090.ENSMUSP00000023598	0	0	0	0	0.424	0	0	0	0.424
Rangap1	Hdac6	2103448	2098787	10090.ENSMUSP00000057771	10090.ENSMUSP00000033501	0	0	0	0	0.154	0	0.347	0	0.424
Syncrip	Nop58	2114469	2096815	10090.ENSMUSP00000133649	10090.ENSMUSP00000027174	0	0	0	0	0.423	0	0	0	0.423
Nup133	Tmpo	2101783	2094774	10090.ENSMUSP00000048084	10090.ENSMUSP00000020123	0	0	0	0	0.158	0.342	0	0	0.422
Aldh18a1	Msh2	2096478	2096147	10090.ENSMUSP00000025979	10090.ENSMUSP00000024967	0	0	0	0	0.05	0.417	0	0	0.422
Tnpo1	Tubb3	2111254	2105452	10090.ENSMUSP00000105028	10090.ENSMUSP00000071134	0	0	0	0	0.052	0.416	0	0	0.422
Ddx5	Ranbp2	2095060	2093475	10090.ENSMUSP00000021062	10090.ENSMUSP00000003310	0	0	0	0	0.213	0.294	0	0	0.421
Hnrnpf	Ranbp2	2101206	2093475	10090.ENSMUSP00000045048	10090.ENSMUSP00000003310	0	0	0	0	0.17	0.331	0	0	0.421
Ogt	Rad21	2101283	2095672	10090.ENSMUSP00000045409	10090.ENSMUSP00000022927	0	0	0	0	0.42	0	0	0	0.42
Hnrnpa1	Hspd1	2100776	2096797	10090.ENSMUSP00000042658	10090.ENSMUSP00000027123	0	0	0	0	0.326	0.175	0	0	0.42
Hnrnpd	Khsrp	2114353	2093927	10090.ENSMUSP00000132735	10090.ENSMUSP00000007814	0	0	0	0	0.09	0.388	0	0	0.419
Serpinh1	Efemp2	2108559	2104569	10090.ENSMUSP00000091706	10090.ENSMUSP00000064719	0	0	0	0	0.419	0	0	0	0.419
Mcm3	Nup133	2103711	2101783	10090.ENSMUSP00000059192	10090.ENSMUSP00000048084	0	0	0	0	0.419	0	0	0	0.419
Aurka	Smc3	2097382	2096462	10090.ENSMUSP00000028997	10090.ENSMUSP00000025930	0	0	0	0	0.161	0.191	0.214	0	0.419
Smc1a	Aurka	2101134	2097382	10090.ENSMUSP00000044645	10090.ENSMUSP00000028997	0	0	0	0	0.161	0.191	0.214	0	0.419
Tcp1	Hdac2	2112594	2094705	10090.ENSMUSP00000116108	10090.ENSMUSP00000019911	0	0	0	0	0.194	0.309	0	0	0.419
Hnrnpa2b1	Eprs	2108017	2101362	10090.ENSMUSP00000087453	10090.ENSMUSP00000045841	0	0	0	0	0.19	0.312	0	0	0.419
Nup155	Gcn1l1	2113696	2105195	10090.ENSMUSP00000128819	10090.ENSMUSP00000069432	0	0	0	0	0.418	0	0	0	0.418
Gatad2a	Wdr77	2105310	2094062	10090.ENSMUSP00000070229	10090.ENSMUSP00000010278	0	0	0	0	0.096	0	0.383	0	0.418
Tcp1	Eef2	2112594	2101403	10090.ENSMUSP00000116108	10090.ENSMUSP00000046101	0	0	0	0	0.368	0.115	0	0	0.417
Syncrip	Hnrnph2	2114469	2102282	10090.ENSMUSP00000133649	10090.ENSMUSP00000050838	0	0	0	0	0.344	0.148	0	0	0.417
Nop56	Cct2	2110216	2099594	10090.ENSMUSP00000099487	10090.ENSMUSP00000036288	0	0	0	0	0.415	0	0	0	0.415
Ckap5	Smc4	2109678	2101740	10090.ENSMUSP00000097303	10090.ENSMUSP00000047872	0	0	0	0	0.282	0.219	0	0	0.415
Jak1	Dnaja3	2110379	2102787	10090.ENSMUSP00000099842	10090.ENSMUSP00000053842	0	0	0	0	0.042	0.103	0.372	0	0.413
Copa	Xpo5	2112697	2107648	10090.ENSMUSP00000118179	10090.ENSMUSP00000084257	0	0	0	0	0.412	0	0	0	0.412
Eef1g	Cct2	2108963	2099594	10090.ENSMUSP00000093955	10090.ENSMUSP00000036288	0	0	0	0	0.364	0.113	0	0	0.412
Tufm	Eef1g	2109218	2108963	10090.ENSMUSP00000095656	10090.ENSMUSP00000093955	0	0	0	0	0.412	0	0	0	0.412
Mcm3	Cad	2103711	2094167	10090.ENSMUSP00000059192	10090.ENSMUSP00000013773	0	0	0	0	0.187	0.307	0	0	0.412
Hnrnpa2b1	Hspd1	2108017	2096797	10090.ENSMUSP00000087453	10090.ENSMUSP00000027123	0	0	0	0	0.315	0.175	0	0	0.411
Mcm3	Aldh18a1	2103711	2096478	10090.ENSMUSP00000059192	10090.ENSMUSP00000025979	0	0	0	0	0.157	0.33	0	0	0.411
Tcp1	Dnaja2	2112594	2099004	10090.ENSMUSP00000116108	10090.ENSMUSP00000034138	0	0	0	0	0.362	0.115	0	0	0.411
Polr1a	Eef2	2103973	2101403	10090.ENSMUSP00000060858	10090.ENSMUSP00000046101	0	0	0	0	0.4	0.057	0	0	0.41
Usp9x	Xpo5	2107937	2107648	10090.ENSMUSP00000086716	10090.ENSMUSP00000084257	0	0	0	0	0.41	0	0	0	0.41
Copg	Gcn1l1	2111829	2105195	10090.ENSMUSP00000109237	10090.ENSMUSP00000069432	0	0	0	0	0.055	0.402	0	0	0.41
Ranbp2	Scrib	2093475	2093395	10090.ENSMUSP00000003310	10090.ENSMUSP00000002603	0	0	0	0	0.089	0.378	0	0	0.409
Xpo5	Tubb5	2107648	2093255	10090.ENSMUSP00000084257	10090.ENSMUSP00000001566	0	0	0	0	0.111	0.363	0	0	0.409
Lrrc1	Ranbp2	2111798	2093475	10090.ENSMUSP00000109048	10090.ENSMUSP00000003310	0	0	0	0	0.089	0.378	0	0	0.409
Tcp1	Fbl	2112594	2099843	10090.ENSMUSP00000116108	10090.ENSMUSP00000037613	0	0	0	0	0.409	0	0	0	0.409
Arid1b	Chd7	2112156	2100995	10090.ENSMUSP00000111463	10090.ENSMUSP00000043903	0	0	0	0	0.174	0.167	0.211	0	0.409
Mib2	Pax3	2110204	2093658	10090.ENSMUSP00000099465	10090.ENSMUSP00000004994	0	0	0	0	0	0.409	0	0	0.408
Polr1a	Brca1	2103973	2094411	10090.ENSMUSP00000060858	10090.ENSMUSP00000017290	0	0	0	0	0.092	0.375	0	0	0.408
Rfc5	Smc4	2107585	2101740	10090.ENSMUSP00000083652	10090.ENSMUSP00000047872	0	0	0	0	0.358	0.115	0	0	0.407
Atp5a1	P4hb	2096632	2096514	10090.ENSMUSP00000026495	10090.ENSMUSP00000026122	0	0	0	0	0.096	0.37	0	0	0.406
Tcp1	Nop56	2112594	2110216	10090.ENSMUSP00000116108	10090.ENSMUSP00000099487	0	0	0	0	0.406	0	0	0	0.406
Tpx2	Brca1	2097369	2094411	10090.ENSMUSP00000028969	10090.ENSMUSP00000017290	0	0	0	0	0.403	0	0	0	0.403
Mta1	Prmt5	2111308	2095978	10090.ENSMUSP00000105348	10090.ENSMUSP00000023873	0	0	0	0	0	0.058	0.393	0	0.403
Cct2	Nop58	2099594	2096815	10090.ENSMUSP00000036288	10090.ENSMUSP00000027174	0	0	0	0	0.403	0	0	0	0.403
Mki67	Brca1	2098739	2094411	10090.ENSMUSP00000033310	10090.ENSMUSP00000017290	0	0	0	0	0.403	0	0	0	0.403
Hnrnpa2b1	Cct2	2108017	2099594	10090.ENSMUSP00000087453	10090.ENSMUSP00000036288	0	0	0	0	0.232	0.253	0	0	0.402
Rngtt	Polr1a	2111055	2103973	10090.ENSMUSP00000103788	10090.ENSMUSP00000060858	0	0	0	0	0.055	0.393	0	0	0.401
Kif4	Rfc4	2101846	2095884	10090.ENSMUSP00000048383	10090.ENSMUSP00000023598	0	0	0	0	0.385	0.065	0	0	0.401
Dnaja1	Hspd1	2097750	2096797	10090.ENSMUSP00000030118	10090.ENSMUSP00000027123	0	0	0	0	0.35	0.115	0	0	0.4
Nup160	Smc4	2103726	2101740	10090.ENSMUSP00000059289	10090.ENSMUSP00000047872	0	0	0	0	0.4	0	0	0	0.4
