# Supplementary material for: Pax3 cooperates with Ldb1 to direct local chromosome architecture during myogenic lineage specification
Source: Nat Commun. 2019 May 24;10:2316. doi: 10.1038/s41467-019-10318-6 (PMC6534668; doi:10.1038/s41467-019-10318-6)
Supplement: Supplementary file 10 — Source Data [file 41467_2019_10318_MOESM10_ESM.xlsx]

## Sheet: fig_5c
Fig 5c: gene expression analysis (qRT-PCR) in Pax3 myogenic progenitors after transduction with shSCR and shLdb1 lentiviruses
		shSCR	shLdb1
Cdon	Rep_1	0.0292402	0.010469
	Rep_2	0.0335565	0.00937453
	Rep_3	0.0302259	0.0104572
	Rep_4	0.0358815	0.0109911
Dbx1	Rep_1	0.00113148	2.83763e-05
	Rep_2	0.0012604	2.89934e-05
	Rep_3	0.00111064	3.50084e-05
	Rep_4	0.00122089	2.58319e-05
Eya1	Rep_1	0.00271271	0.00217478
	Rep_2	0.00301695	0.00252095
	Rep_3	0.00338205	0.00239396
	Rep_4	0.003001	0.0025306
Fgfr4	Rep_1	0.00136578	0.000147085
	Rep_2	0.00125691	0.000139178
	Rep_3	0.00102928	9.50881e-05
	Rep_4	0.00106732	9.71247e-05
Megf10	Rep_1	0.0213218	0.00338017
	Rep_2	0.0215077	0.00348379
	Rep_3	0.02175	0.00320653
	Rep_4	0.0210181	0.00350845
Met	Rep_1	0.00470549	0.00206061
	Rep_2	0.00477791	0.00211532
	Rep_3	0.00514793	0.0021352
	Rep_4	0.00472001	0.00221581
Myf5	Rep_1	0.00962322	0.00267223
	Rep_2	0.00985269	0.00290535
	Rep_3	0.0129261	0.00318529
	Rep_4	0.0110655	0.00359988
Prex1	Rep_1	0.000501705	0.000140172
	Rep_2	0.000549285	0.000148713
	Rep_3	0.000692219	0.00016628
	Rep_4	0.000625815	0.000189281
Prrx1	Rep_1	0.00145821	0.00011381
	Rep_2	0.00145496	0.00015329
	Rep_3	0.00172456	0.000156208
	Rep_4	0.00159764	0.000160771
Sin3b	Rep_1	0.00798766	0.00368892
	Rep_2	0.00839011	0.00397206
	Rep_3	0.0104447	0.00389759
	Rep_4	0.00960804	0.00423529
Utrn	Rep_1	0.0133003	0.00549102
	Rep_2	0.0130881	0.00553746
	Rep_3	0.0139349	0.00559714
	Rep_4	0.0137117	0.00575155
Ldb1	Rep_1	0.00777374	0.000661811
	Rep_2	0.00773952	0.000658712
	Rep_3	0.0105977	0.00058329
	Rep_4	0.0110678	0.000651069

## Sheet: fig_5d
Fig 5d: ChIP using H3K4me1 and H3 antibodies in Pax3 myogenic progenitors after transduction with shSCR and shLdb1 lentiviruses
H3K4me1/H3 data
	shSCR				shLdb1
	Rep_1	Rep_2	Rep_3		Rep_1	Rep_2	Rep_3
Eya1 +7Kb	3.34769	3.52546	3.89228		2.25597	1.98946	2.54323
Fgfr4+16Kb	3.82945	4.31839	2.75658		4.47696	4.24586	2.36369
Fgfr4+19Kb	6.55452	9.52593	8.78927		4.62481	5.47677	5.03478
Gas1+29Kb	4.01395	4.94352	6.15865		2.0231	2.74934	3.81905
Met+98Kb	3.15976	4.50385	4.94697		2.04317	2.74581	2.5312
Myf5 +0.7Kb	6.89405	8.26588	7.88804		4.1591	4.57328	3.66223
Myf5 -111Kb	4.21145	4.41893	5.05314		2.91556	3.55043	3.31265
Prex1 +158Kb	4.66587	5.39333	5.32068		4.35558	4.303	3.50526
Sin3b -11Kb	9.05007	10.543	7.35195		7.02196	8.427	5.4009
Nkx2-5-19Kb	6.75274	6.25895	4.41297		8.30884	5.95648	5.00771
Smarca2+156Kb	8.84208	9.53315	6.63827		9.17542	8.40944	4.66113

## Sheet: fig_6c
Fig 6c: ChIP with anti-LDB1 antibody in cells expressing Pax3 WT or ΔTAD
		IgG no dox	IgG +dox	WT no dox	WT +dox	ΔTAD no dox	ΔTAD +dox
Myf5 -111kb	Rep_1	0.0153801	0.0170407	0.0831059	0.148155	0.118995	0.0718776
	Rep_2	0	0.0147717	0.0632318	0.148854	0.0387301	0.0398334
	Rep_3	0	0.024959	0.0165179	0.25524	0.0263853	0.0130332
	Rep_4	0.00980664	0.0408335	0.0269108	0.227249	0.0284022	0.0172907
Myf5 -257kb	Rep_1	0.00844294	0.0226678	0.0191951	0.0330591	0.092644	0.0464486
	Rep_2	0.0260522	0.00757591	0.0803263	0.0482003	0.0528734	0.0530176
	Rep_3	0.0254963	0.0121002	0.0271962	0.0155625	0.0169387	0.0283697
	Rep_4	0.00805722	0.0180835	0.0309515	0.0413024	0.0120219	0.0196105

## Sheet: fig_6e
Fig 6e: gene expression analysis (qRT-PCR) in cells expressing Pax3 WT, ΔTAD, ΔTAD-Ldb1 or ΔTAD-Ash2l
		Cdon	Dbx1	Eya1	Met	Myf5	Prrx1
WT no dox	rep_1	0.00130853	3.65977e-06	0.000192257	0.000469036	5.95851e-06	0.000779247
	rep_2	0.00135348	4.23261e-05	0.000448568	0.000372148	3.07546e-06	0.000663374
	rep_3	0.00169629	8.23133e-05	0.000681296	0.000441915	6.08275e-06	0.000861751
	rep_4		6.14743e-06	0.00059915
	rep_5		9.19053e-06	0.00068618
	rep_6		1.2086e-05
	rep_7		3.94436e-06
WT +dox	rep_1	0.0036462	0.00658511	0.00174359	0.00130385	0.00412433	0.00594392
	rep_2	0.00622816	0.0045051	0.00153471	0.00131402	0.00378353	0.00611867
	rep_3	0.00575588	0.00791829	0.00241901	0.00134998	0.00342993	0.00571953
	rep_4		0.00135261	0.00268148
	rep_5		0.000908254	0.00240714
	rep_6		0.0187891
	rep_7		0.0197956
ΔTAD no dox	rep_1	0.00125737	5.79101e-06	0.000640616	0.000434787	5.35496e-06	0.00127354
	rep_2	0.00157742	2.35289e-05	0.00145628	0.000657182	4.25907e-06	0.00216059
	rep_3	0.00135398	8.59334e-06	0.000752652	0.000455872	7.02637e-06	0.0013695
	rep_4	0.00196312	4.01928e-05	0.001876	0.000748356	8.54833e-06	0.002674
ΔTAD +dox	rep_1	0.00188278	3.68017e-06	0.00091372	0.000647526	6.82015e-06	0.00141842
	rep_2	0.00263497	1.74475e-05	0.00209108	0.000857185	9.91843e-06	0.0026103
	rep_3	0.00235931	8.64663e-06	0.00145371	0.00089296	6.03685e-06	0.00283753
	rep_4	0.00327942	1.87647e-05	0.00262738	0.00104553	1.01607e-05	0.00292325
ΔTAD-Ldb1 no dox	rep_1	0.00134451	4.16527e-06	0.000618597	0.000536066	5.68751e-06	0.00109295
	rep_2	0.00140549	2.05265e-05	0.00114138	0.0005984	6.73229e-06	0.00169043
	rep_3	0.00210734	4.89688e-05	0.00182291	0.00087439	7.5005e-06	0.00202747
	rep_4	0.00145672	2.03673e-06	0.000737317	0.000460772	4.19758e-06	0.00151021
ΔTAD-Ldb1 +dox	rep_1	0.00662128	0.0387599	0.00395015	0.00329863	0.00293899	0.0123193
	rep_2	0.00555274	0.0201843	0.0035345	0.0032338	0.00180127	0.00854514
	rep_3	0.0068088	0.0222023	0.00428098	0.00340482	0.00104052	0.00768396
	rep_4	0.00706446	0.0206456	0.00468706	0.00332224	0.00149888	0.0113287
ΔTAD-Ash2l no dox	rep_1	0.00110342	1.54925e-05	0.000541022	0.000392593	2.41935e-06	0.00111477
	rep_2	0.000879257	1.85632e-05	0.000508966	0.000622051	2.0649e-06	0.000784261
	rep_3	0.00204001	9.56503e-06	0.000467869	0.000406735	1.33156e-06	0.000770491
	rep_4	0.000931012	2.43462e-05	0.000103726	0.000197033	2.04933e-06	0.000153546
ΔTAD-Ash2l +dox	rep_1	0.00084442	2.88267e-05	0.000540515	0.000437336	3.85529e-06	0.00207816
	rep_2	0.00159899	6.73025e-06	0.000474138	0.000468875	4.99262e-07	0.000580847
	rep_3	0.000833847	5.47931e-05	0.000782424	0.00072876	3.67384e-06	0.00141006
	rep_4	0.000532674	4.95692e-05	0.000125011	0.000293658	5.50943e-06	0.00027007

## Sheet: fig_7b
Fig 7b: PAX3 immunostaining in the forelimb of E10.5 embryos (Ldb1-floxed vs littermate control)
Value represent ratio between PAX3+ area and DAPI+ area. Mean and S.E. were converted in % for plotting
	Ldb1 fl/wt	Ldb1 fl/fl
rep_1	0.0479011	0.0171982
	0.141117	0.00284442
rep_2	0.0669136	0.013012
	0.0670189	0.0239158
rep_3	0.101871	0.0511636
	0.0633982	0.0161506
Mean	0.0813701	0.0207141
St dev	0.0341998	0.0164272
St error	0.013962	0.00670637
% Mean	100	25.4567
% S.E.	17.1587	8.24181

## Sheet: fig_7d
Fig 7d: MYHC immunostaining in the forelimb of E11.5 embryos (Ldb1-floxed vs littermate control)
Value represent ratio between MYHC+ area and DAPI+ area. Mean and S.E. were converted in % for plotting
	Ldb1 fl/wt	Ldb1 fl/fl
rep_1	0.191913	0.0403872
	0.161865	0.0536191
rep_2	0.05699	0.0133313
	0.102886	0.0501075
rep_3	0.174538	0.0385492
	0.105846	0.0364085
Mean	0.13234	0.0387338
St dev	0.0518622	0.0141732
St error	0.0211727	0.00578617
% Mean	100	29.2685
% S.E.	15.9987	4.37222

## Sheet: fig_s1d
Supplementary figure 1d: Flow analysis fllowing intracellular staining with anti-MYOD and -MYOG antibodies in non-induced, 1-day and 6-day dox-treated iPax3 cells
		% MYOD+	% MYOG+
non-induced	Rep1	0.888	0.151
	Rep2	0.454	0.164
	Rep3	0.039	0.162
1-day	Rep1	0.589	0.56
	Rep2	0.223	0.165
	Rep3	0.076	0.036
6-day	Rep1	38.8	12
	Rep2	28.9	34.4
	Rep3	49.9	46.9
	Rep4	19.9	50.7

## Sheet: fig_s1e
Fig S1e: ChIP using anti-Pax3 antibody in cells expressing Pax3
		Myf5 -257Kb	Myf5 -111Kb	Myf5 -57Kb
IgG 1-day	Rep_1	0.006076	0.00647536	0.00728402
	Rep_2	0.0128906	0.0128444	0.0160953
	Rep_3	0.014863	0.0270312	0.0213788
Pax3 1-day	Rep_1	0.0203499	0.143697	0.0490611
	Rep_2	0.0286914	0.133538	0.0518573
	Rep_3	0.0444011	0.238661	0.0674916
IgG 6-day	Rep_1	0.0116383	0.00242566	0.0048506
	Rep_2	0.0231694	0.0399898	0
	Rep_3	0.00840468	0.0122463	0.00909404
	Rep_4	0.00374043	0.0185294	0.00794251
Pax3 6-day	Rep_1	0.0207535	0.480494	0.293085
	Rep_2	0.0185075	0.263901	0.332103
	Rep_3	0.0128952	0.205832	0.197648
	Rep_4	0.0225528	0.33055	0.237114

## Sheet: fig_s2b
Fig S2b: Gene expression analysis (qRT-PCR) in cells expressing Pax3
		Dbx1	Dmrt2	Ebf3	Eya1	Megf10	Meox1	Met	Myf5	Vcam1	MyoD	MyoG
1-day no dox	Rep_1	2.4743e-06	8.86582e-05	0.000254944	0.000146178	0.000197011	7.70557e-05	0.000143524	1.16237e-05	0.000409934	6.10942e-06	2.90172e-06
	Rep_2	6.11545e-06	7.93902e-05	0.000175099	0.000157612	0.000109884	0.000226723	0.000301666	1.74569e-05	0.000194119	1.68069e-05	1.90816e-06
	Rep_3	8.88096e-06	8.02199e-05	0.000109566	0.000128423	0.000152099	0.000288956	0.000207493	2.60723e-05	0.000209145	6.62709e-06	3.00043e-06
1-day +dox	Rep_1	0.000117035	0.000159537	0.0015988	0.000313364	0.00106982	0.000594878	0.000187903	0.000328481	0.00460647	2.69965e-05	4.97636e-06
	Rep_2	3.80808e-05	0.000155454	0.000873387	0.000300575	0.000625776	0.000843195	0.00041698	0.000204196	0.0037579	1.42924e-05	0
	Rep_3	1.18458e-05	0.000128362	0.000784991	0.000279881	0.000635735	0.000871292	0.000302904	0.000248311	0.00322439	8.6382e-06	2.51384e-06
3-day no dox	Rep_1	0	0.000155796	0.000245543	0.000268824	0.000494118	0.000244992	0.000394455	3.37744e-06	0.00032155	7.2441e-06	1.01318e-05
	Rep_2	1.74244e-05	7.24477e-05	0.000288662	0.000284885	0.000464002	0.000396269	0.000420836	2.58211e-05	0.000537006	1.12566e-05	4.61057e-06
	Rep_3	4.84563e-06	6.16703e-05	0.00035165	0.000255824	0.000623188	0.000665369	0.000498928	3.14703e-05	0.000567284	1.48656e-05	6.16942e-06
3-day +dox	Rep_1	0.0019451	0.000347111	0.00222193	0.000907451	0.00232575	0.00103941	0.000784722	0.00553857	0.00488377	0.000157057	0.000290501
	Rep_2	0.00149823	0.000197586	0.00262424	0.000890174	0.00248691	0.000995849	0.000837818	0.0053899	0.00685158	5.09484e-05	0.000121545
	Rep_3	0.000811681	0.000206441	0.00333804	0.000970191	0.00279386	0.00150168	0.000668401	0.00577507	0.00733261	8.08062e-05	0.000124794
6-day no dox	Rep_1	5.92279e-06	0.000110935	4.86857e-05	0.000274286	0.000360119	0.000248724	0.00167008	6.77676e-06	0.0028029	1.18547e-05	6.32818e-06
	Rep_2	6.97301e-06	9.75824e-05	8.73185e-05	0.000274983	0.000399225	0.000270185	0.00152661	2.43019e-05	0.00331919	1.93029e-05	5.66555e-06
	Rep_3	3.39934e-05	0.000115086	8.20181e-05	0.000437333	0.000796208	0.00106212	0.00167085	4.17914e-06	0.00462406	0.000177078	0.000241508
6-day +dox	Rep_1	3.46461e-06	0.00821711	0.000434795	0.00238326	0.0216814	0.00106068	0.00779536	0.00325419	0.00738734	0.113471	0.0916111
	Rep_2	7.81348e-05	0.00759564	0.000865928	0.00264959	0.0281408	0.00134814	0.0117081	0.001056	0.00676099	0.159804	0.117927
	Rep_3	2.07595e-05	0.00410889	0.000642162	0.00160885	0.0130552	0.000847336	0.0064064	0.00159378	0.00650722	0.0563845	0.0311169

## Sheet: fig_s2c
Fig S2c: ChIP using anti-H3K4me3 antibody in cells expressing Pax3
1-day								3-day							6-day
		Myf5 -257kb	Myf5 -111kb	Myf5 -57kb	Myf5 +0.7kb				Myf5 -257kb	Myf5 -111kb	Myf5 -57kb	Myf5 +0.7kb				Myf5 -257kb	Myf5 -111kb	Myf5 -57kb	Myf5 +0.7kb
IgG no dox	Rep_1	0.001957	0.00079375	0.00295899	0.0023576		IgG no dox	Rep_1	0.00186058	0.00381773	0.0015777	0.00386261		IgG no dox	Rep_1	0.00216911	0.00151276	0.00162799	0.00184404
	Rep_2	0.00644748	0.00504293	0.00435841	0.00320774			Rep_2	0.00162237	0.00772496	0.00926946	0.00533347			Rep_2	0	0.000997917	0.00613601	0.00155898
	Rep_3	0.00163127	0.00391061	0.00230521	0.00134995			Rep_3	0.00913791	0.00249129	0.00371344	0.00503211			Rep_3	0.000529632	0.00139224	0.00482654	0.00300265
IgG +dox	Rep_1	0.00173065	0.00164587	0.00104639	0.00117466		IgG +dox	Rep_1	0.00145041	0.0022913	0.002021	0.00147035		IgG +dox	Rep_1	0.00207654	0.00625602	0.00162484	0
	Rep_2	0.0225074	0.0125627	0.0118591	0.0184496			Rep_2	0	0.00888713	0.00508576	0.0011062			Rep_2	0.00403628	0.00116691	0.00291414	0.00167498
	Rep_3	0.00426118	0.00561878	0.00599033	0.00260128			Rep_3	0.00111418	0.00250065	0.00268208	0.000453138			Rep_3	0.00933718	0.00962184	0	0.00332082
H3K4me3 no dox	Rep_1	0.0404544	0.0635829	0.0489718	0.0804983		H3K4me3 no dox	Rep_1	0.0399955	0.0167539	0.0153767	0.0225707		H3K4me3 no dox	Rep_1	0.0175989	0.0192	0.00926508	0.0265738
	Rep_2	0.00300166	0.0072907	0.00561853	0.0111265			Rep_2	0.0322331	0.0161367	0.0217968	0.0186951			Rep_2	0.00366407	0.00392334	0.00655005	0.00239285
	Rep_3	0.00565373	0.00984027	0.00488766	0.00893838			Rep_3	0.00197489	0.00157728	0.00369571	0.00496183			Rep_3	0.00439718	0.00869004	0.00169924	0.00691363
H3K4me3 +dox	Rep_1	0.0197644	0.0192363	0.0188136	0.0449034		H3K4me3 +dox	Rep_1	0.0207802	0.00821404	0.0155633	0.0847546		H3K4me3 +dox	Rep_1	0.0188277	0.00547941	0.00215285	0.27703
	Rep_2	0.00918377	0.0160864	0.0116703	0.100583			Rep_2	0.0197374	0.019134	0.0233527	0.108034			Rep_2	0.00700619	0.00417766	0.0117013	0.808375
	Rep_3	0.0198068	0.0296932	0.024876	0.0611734			Rep_3	0.0058042	0.00393155	0.0024464	0.252823			Rep_3	0.017292	0.0103574	0.00802729	0.683303

[truncated: 8 more sheets: fig_s6a, fig_s6cd_WB, fig_s7b, fig_s8a, fig_s8b, fig_s8c_WB, fig_s8d, fig_s8e]
